# Supplementary material for: Sub-daily virus sampling at the Bermuda Atlantic Time Series reveals diel and depth-structured population dynamics without community-level shifts
Source: PLoS Biol. 2026 Mar 6;24(3):e3003474. doi: 10.1371/journal.pbio.3003474 (PMC12965618; doi:10.1371/journal.pbio.3003474)
Supplement: S1 Table — Table of metadata collected for dataset with regards to latitude, longitude, salinity, temperature, chlorophyll, and depth. (XLSX) [file pbio.3003474.s007.xlsx]

## Sheet: Sheet1
Sample_id	Date	Time	Lat	Long	Salinity	temperature at bottle fire (average)	Chlorophyl levels	Depth(average)
T4_D	2019-10-12	2000	31.41.611	-64.8.992	36.631	20.425	0.39409	105
T16_D	2019-10-13	800	31.40.562	-64.9.059	36.666	20.067	0.34553	120.167
T28_D	2019-10-13	2000	31.43.548	-64.11.450	36.633	20.315	N/A	110.833
T40_D	2019-10-14	800	31.42.050	-64.14.987	36.681	20.294	0.38837	110.667
T52_D	2019-10-14	2000	31.44.138	-64.16.450	36.656	20.383	0.45704	105.833
T64_D	2019-10-15	800	31.44.266	-64.20.618	36.683	20.296	0.51676	109.833
T76_D	2019-10-15	2000	31.44.791	-64.20.312	36.661	20.245	0.4562	115.167
T88_D	2019-10-16	800	31.46.152	-64.22.469	36.631	20.194	0.44603	109.833
T100_D	2019-10-16	2000	31.47.574	-64.22.799	36.611	20.402	0.541775	108
T112_D	2019-10-17	800	31.49.636	-64.22.871	36.625	20.337	0.4485	117.667
T0_S	2019-10-12	1600	31.40.149/31.40.480	-64.10.060/-64.-10.027	36.628	26.415	N/A	5.05556
T4_S	2019-10-12	2000	31.41.611	-64.8.992	36.631	25.384	0.0611	5.25
T8_S	2019-10-13	0	31.42.577	-64.7.745	36.6	26.372	0.059975	5
T12_S	2019-10-13	400	31.40.519	-64.7.777	26.46	24.333	0.05045	4.7
T16_S	2019-10-13	800	31.40.562	-64.9.059	36.666	26.401	0.0511	4.25
T20_S	2019-10-13	1200	31.41.995	-64.11.515	36.672	26.489	0.03265	5.05556
T24_S	2019-10-13	1600	31.43.218	-64.11.534	36.638	25.672	0.037825	4.9
T28_S	2019-10-13	2000	31.43.548	-64.11.450	36.633	25.771	0.0496	4.85714
T32_S	2019-10-14	0	31.43.302	-64.11.617	36.651	26.425	0.05165	4.8
T36_S	2019-10-14	400	31.42.301	-64.12.090	36.654	25.999	0.04235	5.45455
T40_S	2019-10-14	800	31.42.050	-64.14.987	36.681	26.169	0.044875	5.375
T44_S	2019-10-14	1200	31.43.830	-64.16.300	36.641	25.497	0.02506	4.6
T48_S	2019-10-14	1600	31.44.703	-64.16.420	36.633	26.102	0.038075	4.6
T52_S	2019-10-15	2000	31.44.138	-64.16.450	36.656	26.612	0.049125	5.625
T56_S	2019-10-15	0	31.44.029	-64.17.481	36.616	26.525	0.0495	4.9
T60_S	2019-10-15	400	31.43.222	-64.18.817	36.68	26.457	0.04186	5
T64_S	2019-10-15	800	31.44.266	-64.20.618	36.683	25.877	0.04405	5
T68_S	2019-10-15	1200	31.46.047	-64.21.622	36.681	27.665	0.02745	5
T72_S	2019-10-15	1600	31.45.529	-64.19.956	36.701	26.611	0.031625	4.9
T76_S	2019-10-15	2000	31.44.791	-64.20.312	36.661	26.543	0.044825	5
T80_S	2019-10-16	0	31.45.084	-64.21.505	36.618	26.446	0.04474	4.4
T84_S	2019-10-16	400	31.45.410	-64.22.410	36.62	26.349	N/A	4.81818
T88_S	2019-10-16	800	31.46.152	-64.22.469	36.631	26.314	0.0408	4.75
T92_S	2019-10-16	1200	31.46.470	-64.22.356	36.626	26.437	N/A	5.1
T96_S	2019-10-16	1600	31.46.881	-64.22.550	36.646	26.525	0.029175	5.3
T100_S	2019-10-16	2000	31.47.574	-64.22.799	36.611	26.515	0.0402	5.125
T104_S	2019-10-17	0	31.48.414	-64.22.730	36.634	26.356	0.050475	4.8
T108_S	2019-10-17	400	31.48.725	-64.23.005	36.615	26.298	0.0453	5
T112_S	2019-10-17	800	31.49.636	-64.22.871	36.625	26.263	0.04455	5.375
