# Supplementary material for: Sub-daily virus sampling at the Bermuda Atlantic Time Series reveals diel and depth-structured population dynamics without community-level shifts
Source: PLoS Biol. 2026 Mar 6;24(3):e3003474. doi: 10.1371/journal.pbio.3003474 (PMC12965618; doi:10.1371/journal.pbio.3003474)
Supplement: S2 Table — Table of number of raw reads and bases along with clean reads and bases for each sample. Sample T28_D is crossed out due to low sequencing depth from the sequencing run. (XLSX) [file pbio.3003474.s008.xlsx]

## Sheet: Sheet1
Sample name	Raw Reads	Raw Bases	Clean Reads	Clean Bases
Sample name	Raw Reads	Raw Bases	Clean Reads	Clean Bases
T0_S	164339368	24979583936	151221792	21777017575
T4_D	706808290	107434860080	323931938	91943298947
T4_S	112428770	17528473712	103072172	14841185253
T8_S	127556476	19388584352	117528778	16819941051
T12_S	112281050	17066719600	104094668	15011582106
T16_D	198845384	30224498368	181790102	26181883618
T16_S	142535550	21665403600	132634652	19206950641
T20_S	150919798	22939809296	138221496	19824164364
T24_S	138229582	21010896464	124295694	17888860160
T28_D	43616782	6629750864	41079086	5962829166
T28_S	136994462	20823158224	124762156	17972451808
T32_S	142638602	21681067504	131764484	19049476565
T36_S	98352068	14949514336	90860940	13116412440
T40_D	149029814	22479339584	136165930	19679676678
T40_S	115318906	28692510128	104411696	15078914633
T44_S	147890392	14683924736	135551140	19502761920
T48_S	188766514	17089173040	169656010	24351985555
T52_D	135274016	20561650432	124836804	18052674664
T52_S	418612004	63629024608	194807379	56903012611
T56_S	212038024	32229779648	194457010	28020075484
T60_S	206116946	31329775792	190609364	27492770347
T64_D	185875578	28253087856	170087266	24537640375
T64_S	258577920	39303843840	239576548	34701263051
T68_S	218188696	33164681792	200394316	28899153826
T72_S	228752518	34770382736	204220340	29254974503
T76_D	129487294	19682068688	115948482	16665392290
T76_S	101419214	15415720528	88629032	12666535374
T80_S	150023190	22803524880	121079766	16552537140
T84_S	130522930	19839485360	115036686	16456315766
T88_D	173980760	26445075520	153776700	21989219411
T88_S	388873022	59108699344	179017916	50957550189
T92_S	176929746	26893321392	157616764	22502434453
T96_S	104574850	15895377200	97965708	14116271843
T100_D	115387338	17538875376	106345054	15333142413
T100_S	108020644	16419137888	95581210	13699783144
T104_S	117538778	17865894256	109078428	15768609230
T108_S	100423656	15264395712	90468676	12976227625
T112_D	153208308	23287662816	139198722	19984989453
T112_S	140446590	21347881680	126664122	18194158487
