# Supplementary material for: Sub-daily virus sampling at the Bermuda Atlantic Time Series reveals diel and depth-structured population dynamics without community-level shifts
Source: PLoS Biol. 2026 Mar 6;24(3):e3003474. doi: 10.1371/journal.pbio.3003474 (PMC12965618; doi:10.1371/journal.pbio.3003474)
Supplement: S3 Table — Table of number of reads in files throughout the VirSorter2 viral identification pipeline. Starting at sample read depth and ending with checkV clustering and filtering to 10 kb size. Outlier samples are highlighted in different colors. (XLSX) [file pbio.3003474.s009.xlsx]

## Sheet: Sheet1
	*yellow+resequenced samples and red is the sample that was thrown out								227873	total: 48428
Sample ID	Read depth	cleaned reads	assemblies > 1kb	assemblies > 5 kb	Virsorter Pass 1: score	Virsorter Pass 1 .fa file	CheckV contamination	CheckV combined	Curation	checkV cluster	10kb
Surface samples	surface samples	surface samples	surface samples	surface samples	surface samples	surface samples	surface samples	surface samples	surface samples	Surface samples	Surface samples
Oct19_T0_S_R1_clean.fastq.gz	164339368	75610896	86414	5357	4500	4500	4500	4500	4500	594	156
Oct19_T0_S_R2_clean.fastq.gz	164339368	75610896	86414	5357	4500	4500	4500	4500	4500	594	156
Oct19_T100_S_R1_clean.fastq.gz	108020644	47790605	67209	4251	4117	4117	4117	4117	4117	2073	657
Oct19_T100_S_R2_clean.fastq.gz	108020644	47790605	67209	4251	4117	4117	4117	4117	4117	2073	657
Oct19_T104_S_R1_clean.fastq.gz	117538778	54539214	70017	4414	4193	4193	4193	4192	4193	580	165
Oct19_T104_S_R2_clean.fastq.gz	117538778	54539214	70017	4414	4193	4193	4193	4192	4193	580	165
Oct19_T108_S_R1_clean.fastq.gz	100423656	45234338	84047	5793	5463	5463	5463	5464	5464	700	198
Oct19_T108_S_R2_clean.fastq.gz	100423656	45234338	84047	5793	5463	5463	5463	5464	5464	700	198
Oct19_T112_S_R1_clean.fastq.gz	140446590	63332061	94481	6984	5831	5831	5831	5833	5833	881	769
Oct19_T112_S_R2_clean.fastq.gz	140446590	63332061	94481	6984	5831	5831	5831	5833	5833	881	769
Oct19_T12_S_R1_clean.fastq.gz	112281050	52047334	97236	6678	6305	6305	6305	6306	6306	1019	311
Oct19_T12_S_R2_clean.fastq.gz	112281050	52047334	97236	6678	6305	6305	6305	6306	6306	1019	311
Oct19_T16_S_R1_clean.fastq.gz	142535550	66317326	90993	6253	5881	5881	5881	5881	5881	5554	1796
Oct19_T16_S_R2_clean.fastq.gz	142535550	66317326	90993	6253	5881	5881	5881	5881	5881	5554	1796
Oct19_T20_S_R1_clean.fastq.gz	150919798	69110748	103049	7232	5879	5879	5879	5881	5881	876	252
Oct19_T20_S_R2_clean.fastq.gz	150919798	69110748	103049	7232	5879	5879	5879	5881	5881	876	252
Oct19_T24_S_R1_clean.fastq.gz	138229582	62147847	91872	6398	6178	6178	6178	6179	6179	972	282
Oct19_T24_S_R2_clean.fastq.gz	138229582	62147847	91872	6398	6178	6178	6178	6179	6179	972	282
Oct19_T28_S_R1_clean.fastq.gz	136994462	62381078	106114	7300	6805	6805	6805	6809	6809	1400	397
Oct19_T28_S_R2_clean.fastq.gz	136994462	62381078	106114	7300	6805	6805	6805	6809	6809	1400	397
Oct19_T32_S_R1_clean.fastq.gz	142638602	65882242	93489	6737	6053	6053	6053	6054	6054	1062	320
Oct19_T32_S_R2_clean.fastq.gz	142638602	65882242	93489	6737	6053	6053	6053	6054	6054	1062	320
Oct19_T36_S_R1_clean.fastq.gz	98352068	45430470	98325	7023	6305	6305	6305	6306	6306	1074	343
Oct19_T36_S_R2_clean.fastq.gz	98352068	45430470	98325	7023	6305	6305	6305	6306	6306	1074	343
Oct19_T40_S_R1_clean.fastq.gz	115318906	52205848	87011	6039	5575	5575	5575	5575	5575	4576	1474
Oct19_T40_S_R2_clean.fastq.gz	115318906	52205848	87011	6039	5575	5575	5575	5575	5575	4576	1474
Oct19_T44_S_R1_clean.fastq.gz	147890392	67775570	97478	6719	6208	6208	6208	6208	6208	1001	288
Oct19_T44_S_R2_clean.fastq.gz	147890392	67775570	97478	6719	6208	6208	6208	6208	6208	1001	288
Oct19_T48_S_R1_clean.fastq.gz	188766514	84828005	89913	5998	5302	5302	5302	5302	5302	728	192
Oct19_T48_S_R2_clean.fastq.gz	188766514	84828005	89913	5998	5302	5302	5302	5302	5032	728	192
Oct19_T4_S_R1_clean.fastq.gz	112428770	51536086	97835	7066	6378	6378	6378	6380	6380	4490	1427
Oct19_T4_S_R2_clean.fastq.gz	112428770	51536086	97835	7066	6378	6378	6378	6380	6380	4490	1427
Oct19_T56_S_R1_clean.fastq.gz	212038024	97228505	93022	6549	5413	5413	5413	5413	5413	792	229
Oct19_T56_S_R2_clean.fastq.gz	212038024	97228505	93022	6549	5413	5413	5413	5413	5413	792	229
Oct19_T60_S_R1_clean.fastq.gz	206116946	95304682	90527	6098	5839	5839	5839	5839	5839	972	268
Oct19_T60_S_R2_clean.fastq.gz	206116946	95304682	90527	6098	5839	5839	5839	5839	5839	972	268
Oct19_T64_S_R1_clean.fastq.gz	258577920	119788274	85701	5603	5128	5128	5128	5128	5128	667	552
Oct19_T64_S_R2_clean.fastq.gz	258577920	119788274	85701	5603	5128	5128	5128	5128	5128	667	552
Oct19_T68_S_R1_clean.fastq.gz	218188696	100197158	101388	6617	5612	5612	5612	5612	5612	855	224
Oct19_T68_S_R2_clean.fastq.gz	218188696	100197158	101388	6617	5612	5612	5612	5612	5612	855	224
Oct19_T72_S_R1_clean.fastq.gz	228752518	102110170	87600	6032	5543	5543	5543	5543	5543	891	213
Oct19_T72_S_R2_clean.fastq.gz	228752518	102110170	87600	6032	5543	5543	5543	5543	5543	891	213
Oct19_T76_S_R1_clean.fastq.gz	101419214	44314516	83539	5575	5328	5328	5328	5328	5328	2694	780
Oct19_T76_S_R2_clean.fastq.gz	101419214	44314516	83539	5575	5328	5328	5328	5328	5328	2694	780
Oct19_T80_S_R1_clean.fastq.gz	150023190	60539883	92934	5731	4616	4616	4616	4616	4616	564	156
Oct19_T80_S_R2_clean.fastq.gz	150023190	60539883	92934	5731	4616	4616	4616	4616	4616	564	156
Oct19_T84_S_R1_clean.fastq.gz	130522930	57518343	99096	6755	6135	6135	6135	6137	6137	1011	310
Oct19_T84_S_R2_clean.fastq.gz	130522930	57518343	99096	6755	6135	6135	6135	6137	6137	1011	310
Oct19_T8_S_R1_clean.fastq.gz	127556476	58764389	103947	7374	6808	6808	6808	6808	6808	1415	428
Oct19_T8_S_R2_clean.fastq.gz	127556476	58764389	103947	7374	6808	6808	6808	6808	6808	1415	428
Oct19_T92_S_R1_clean.fastq.gz	176929746	78808382	104261	6216	5166	5166	5166	5168	5168	1083	328
Oct19_T92_S_R2_clean.fastq.gz	176929746	78808382	104261	6216	5166	5166	5166	5168	5168	1083	328
Oct19_T96_S_R1_clean.fastq.gz	104574850	48982854	63113	4220	3694	3694	3694	3694	3694	494	135
Oct19_T96_S_R2_clean.fastq.gz	104574850	48982854	63113	4220	3694	3694	3694	3694	3694	494	135
T52_S_R1_clean.fastq.gz - subsampled	418612004	62381078	98884	6852	6439	6439	6439	6443	6443	1114	894
T52_S_R2_clean.fastq.gz - subsampled	418612004	62381078	98884	6852	6439	6439	6439	6443	6443	1114	894
T88_S_R1_clean.fastq.gz - subsampled	388873022	62381078	99790	7070	6542	6542	6542	6545	6545	1250	1090
T88_S_R2_clean.fastq.gz - subsampled	388873022	62381078	99790	7070	6542	6542	6542	6545	6545	1250	1090
DCM samples	DCM samples	DCM samples	DCM samples	DCM samples	DCM samples	DCM samples	DCM samples	DCM samples	DCM samples	DCM samples	DCM samples
Oct19_T100_D_R1_clean.fastq.gz	115387338	53172527	99551	6868	6079	6079	6079	6079	6079	1545	657
Oct19_T100_D_R2_clean.fastq.gz	115387338	53172527	99551	6868	6079	6079	6079	6079	6079	1545	657
Oct19_T112_D_R1_clean.fastq.gz	153208308	69599361	102299	7201	6240	6240	6240	6242	6242	1668	769
Oct19_T112_D_R2_clean.fastq.gz	153208308	69599361	102299	7201	6240	6240	6240	6242	6242	1668	769
Oct19_T16_D_R1_clean.fastq.gz	198845384	90895051	151369	11119	9752	9752	9752	9755	9755	4653	1796
Oct19_T16_D_R2_clean.fastq.gz	198845384	90895051	151369	11119	9752	9752	9752	9755	9755	4653	1796
Oct19_T40_D_R1_clean.fastq.gz	149029814	68082965	128669	9906	8513	8513	8513	8517	8517	3901	1474
Oct19_T40_D_R2_clean.fastq.gz	149029814	68082965	128669	9906	8513	8513	8513	8517	8517	3901	1474
Oct19_T52_D_R1_clean.fastq.gz	135274016	62418402	96929	6533	6186	6186	6186	6186	6186	1787	894
Oct19_T52_D_R2_clean.fastq.gz	135274016	62418402	96929	6533	6186	6186	6186	6186	6186	1787	894
Oct19_T64_D_R1_clean.fastq.gz	185875578	85043633	91436	5924	5373	5373	5373	5373	5373	1330	552
Oct19_T64_D_R2_clean.fastq.gz	185875578	85043633	91436	5924	5373	5373	5373	5373	5363	1330	552
Oct19_T76_D_R1_clean.fastq.gz	129487294	57974241	111155	7506	6845	6845	6845	6845	6845	2018	780
Oct19_T76_D_R2_clean.fastq.gz	129487294	57974241	111155	7506	6845	6845	6845	6845	6845	2018	780
Oct19_T88_D_R1_clean.fastq.gz	173980760	76888350	118551	8174	7240	7240	7240	7241	7241	2261	1090
Oct19_T88_D_R2_clean.fastq.gz	173980760	76888350	118551	8174	7240	7240	7240	7241	7241	2261	1090
T28_D_R1_clean.fastq.gz	43616782	5047253
T28_D_R2_clean.fastq.gz	43616782	5047253
T4_D_R1_clean.fastq.gz - subsampled	706808290	68082965	137478	9682	8511	8511	8511	8513	8513	3435	1427
T4_D_R2_clean.fastq.gz - subsampled	706808290	68082965	137478	9682	8511	8511	8511	8513	8513	3435	1427
