# Supplementary material for: Sub-daily virus sampling at the Bermuda Atlantic Time Series reveals diel and depth-structured population dynamics without community-level shifts
Source: PLoS Biol. 2026 Mar 6;24(3):e3003474. doi: 10.1371/journal.pbio.3003474 (PMC12965618; doi:10.1371/journal.pbio.3003474)
Supplement: S5 Table — Table of annotations for all AMGs that passed the conservative filtration process and possess a KEGG identifier. (XLSX) [file pbio.3003474.s011.xlsx]

## Sheet: Sheet1
	X	fasta	scaffold	gene_position	start_position	end_position	strandedness	rank	kegg_genes_id	ko_id	kegg_hit	kegg_RBH	kegg_identity	kegg_bitScore	kegg_eVal	viral_id	viral_hit	viral_RBH	viral_identity	viral_bitScore	viral_eVal	peptidase_id	peptidase_family	peptidase_hit	peptidase_RBH	peptidase_identity	peptidase_bitScore	peptidase_eVal	pfam_hits	cazy_ids	cazy_hits	cazy_subfam_ec	cazy_best_hit	vogdb_id	vogdb_hits	vogdb_categories	heme_regulatory_motif_count	virsorter_category	auxiliary_score	is_transposon	amg_flags
1	T0_S__k141_245686__full-cat_2_20	final-viral-combined-for-dramv-001	T0_S_k141_245686||full	20	6473	7789	1	C	lml:lmo4a_1229	K00558	lml:lmo4a_1229 C-5 cytosine-specific DNA methylase (EC:2.1.1.37); K00558 DNA (cytosine-5-)-methyltransferase [EC:2.1.1.37]	FALSE	0.229	115	2.977e-24	YP_009012374.1	YP_009012374.1 Phi92_gp043 [Enterobacteria phage phi92]	FALSE	0.304	190	1.615e-50				NA	NA	NA	NA	C-5 cytosine-specific DNA methylase [PF00145.20]					VOG02074	sp|P34877|MTSA_LACLC Type II methyltransferase M1.ScrFI; XhXp	Xh;Xp	0	1	3	FALSE	M
2	T0_S__k141_353432__full-cat_1_6	final-viral-combined-for-dramv-001	T0_S_k141_353432||full	6	5835	6464	1	C	apb:SAR116_0954	K07336	apb:SAR116_0954 2OG-Fe(II) oxygenase (EC:1.14.11.-); K07336 PKHD-type hydroxylase [EC:1.14.11.-]	FALSE	0.403	107	1.439e-23	YP_007517938.1	YP_007517938.1 2OG-Fe(II) oxygenase superfamily like protein [Pelagibacter phage HTVC008M]	FALSE	0.493	193	5.821e-55				NA	NA	NA	NA	2OG-Fe(II) oxygenase superfamily [PF13640.9]					VOG03413	sp|Q47YL9|Y3426_COLP3 PKHD-type hydroxylase CPS_3426; Xh	Xh	0	1	2	FALSE	MK
3	T0_S__k141_544268__full-cat_2_13	final-viral-combined-for-dramv-001	T0_S_k141_544268||full	13	7984	10329	-1	C	hin:HI1659	K00525	hin:HI1659 nrdA; ribonucleotide-diphosphate reductase subunit alpha (EC:1.17.4.1); K00525 ribonucleoside-diphosphate reductase alpha chain [EC:1.17.4.1]	FALSE	0.592	848	2.058e-269	YP_007518015.1	YP_007518015.1 ribonucleotide reductase class Ia alpha subunit [Pelagibacter phage HTVC008M]	FALSE	0.781	1204	0				NA	NA	NA	NA	Ribonucleotide reductase, barrel domain [PF02867.18]; Ribonucleotide reductase, all-alpha domain [PF00317.24]; ATP cone domain [PF03477.19]					VOG00062	sp|P00452|RIR1_ECOLI Ribonucleoside-diphosphate reductase 1 subunit alpha; Xh	Xh	0	1	3	FALSE	MKE
4	T0_S__k141_586346__full-cat_2_8	final-viral-combined-for-dramv-001	T0_S_k141_586346||full	8	6406	8118	1	C	bbl:BLBBGE_310	K00525	bbl:BLBBGE_310 nrdA; ribonucleoside-diphosphate reductase subunit alpha (EC:1.17.4.1); K00525 ribonucleoside-diphosphate reductase alpha chain [EC:1.17.4.1]	FALSE	0.514	539	1.575e-166	YP_010114422.1	YP_010114422.1 ribonucleotide reductase, alpha subunit [Flavobacterium phage vB_FspM_immuto_2-6A]	FALSE	0.739	848	6.455e-275				NA	NA	NA	NA	Ribonucleotide reductase, barrel domain [PF02867.18]					VOG00062	sp|P00452|RIR1_ECOLI Ribonucleoside-diphosphate reductase 1 subunit alpha; Xh	Xh	0	1	3	FALSE	MKE
5	T0_S__k141_614929__full-cat_2_17	final-viral-combined-for-dramv-001	T0_S_k141_614929||full	17	7337	8395	-1	C	apb:SAR116_0388	K00558	apb:SAR116_0388 cytosine-specific methyltransferase (EC:2.1.1.37); K00558 DNA (cytosine-5-)-methyltransferase [EC:2.1.1.37]	FALSE	0.295	177	1.403e-45	YP_010001631.1	YP_010001631.1 DNA methylase [Gordonia phage JKSyngboy]	FALSE	0.394	115	2.481e-26				NA	NA	NA	NA	C-5 cytosine-specific DNA methylase [PF00145.20]					VOG02074	sp|P34877|MTSA_LACLC Type II methyltransferase M1.ScrFI; XhXp	Xh;Xp	0	1	3	FALSE	M
6	T0_S__k141_641826__full-cat_1_29	final-viral-combined-for-dramv-001	T0_S_k141_641826||full	29	33830	34672	-1	C	coc:Coch_1317	K01784	coc:Coch_1317 NAD-dependent epimerase/dehydratase; K01784 UDP-glucose 4-epimerase [EC:5.1.3.2]	FALSE	0.385	183	1.218e-48	YP_010114513.1	YP_010114513.1 nucleoside-diphosphate-sugar epimerase [Flavobacterium phage vB_FspM_immuto_2-6A]	FALSE	0.632	346	1.579e-106				NA	NA	NA	NA	GDP-mannose 4,6 dehydratase [PF16363.8]; NAD dependent epimerase/dehydratase family [PF01370.24]; 3-beta hydroxysteroid dehydrogenase/isomerase family [PF01073.22]; RmlD substrate binding domain [PF04321.20]; Polysaccharide biosynthesis protein [PF02719.18]; Male sterility protein [PF07993.15]					VOG00081	sp|Q9EQC1|3BHS7_MOUSE 3 beta-hydroxysteroid dehydrogenase type 7; Xh	Xh	0	1	2	FALSE	MK
7	T0_S__k141_963575__full-cat_1_11	final-viral-combined-for-dramv-001	T0_S_k141_963575||full	11	9712	10380	1	C	vpr:Vpar_0992	K06217	vpr:Vpar_0992 PhoH family protein; K06217 phosphate starvation-inducible protein PhoH and related proteins	FALSE	0.367	126	3.813e-30	YP_010114620.1	YP_010114620.1 phosphate starvation-inducible protein [Flavobacterium phage vB_FspM_immuto_2-6A]	FALSE	0.476	188	5.897e-53				NA	NA	NA	NA	PhoH-like protein [PF02562.19]; AAA domain [PF13604.9]					VOG02439	sp|P46343|PHOL_BACSU PhoH-like protein; Xh	Xh	0	1	2	FALSE	MK
8	T100_D__k141_287428__full-cat_2_11	final-viral-combined-for-dramv-001	T100_D_k141_287428||full	11	6213	6869	-1	C	vpr:Vpar_0992	K06217	vpr:Vpar_0992 PhoH family protein; K06217 phosphate starvation-inducible protein PhoH and related proteins	FALSE	0.375	124	2.159e-29	YP_010114620.1	YP_010114620.1 phosphate starvation-inducible protein [Flavobacterium phage vB_FspM_immuto_2-6A]	FALSE	0.489	191	4.06e-54				NA	NA	NA	NA	PhoH-like protein [PF02562.19]; AAA domain [PF13604.9]					VOG02439	sp|P46343|PHOL_BACSU PhoH-like protein; Xh	Xh	0	1	3	FALSE	MK
9	T100_D__k141_436381__full-cat_1_27	final-viral-combined-for-dramv-001	T100_D_k141_436381||full	27	16410	17681	1	C	hip:CGSHiEE_05865	K00558	hip:CGSHiEE_05865 modification methylase; K00558 DNA (cytosine-5-)-methyltransferase [EC:2.1.1.37]	FALSE	0.356	242	1.169e-66	YP_239103.1	YP_239103.1 hypothetical protein RB43ORF127c [Pseudotevenvirus RB43]	FALSE	0.295	179	4.205e-47				NA	NA	NA	NA	C-5 cytosine-specific DNA methylase [PF00145.20]					VOG02074	sp|P34877|MTSA_LACLC Type II methyltransferase M1.ScrFI; XhXp	Xh;Xp	0	1	1	FALSE	M
10	T100_D__k141_476766__full-cat_1_10	final-viral-combined-for-dramv-001	T100_D_k141_476766||full	10	5633	6745	1	C	svl:Strvi_0228	K09458	svl:Strvi_0228 beta-ketoacyl synthase; K09458 3-oxoacyl-[acyl-carrier-protein] synthase II [EC:2.3.1.179]	FALSE	0.306	108	2.181e-22			NA	NA	NA	NA				NA	NA	NA	NA	Beta-ketoacyl synthase, C-terminal domain [PF02801.25]; Beta-ketoacyl synthase, N-terminal domain [PF00109.29]								0	1	2	FALSE	MK
11	T100_D__k141_564268__full-cat_1_19	final-viral-combined-for-dramv-001	T100_D_k141_564268||full	19	13518	14537	-1	C	dsu:Dsui_0398	K01784	dsu:Dsui_0398 UDP-glucose-4-epimerase; K01784 UDP-glucose 4-epimerase [EC:5.1.3.2]	FALSE	0.417	239	5.697e-67	YP_010107233.1	YP_010107233.1 UDP-glucose 4-epimerase [Agrobacterium phage OLIVR5]	FALSE	0.312	160	1.05e-41				NA	NA	NA	NA	GDP-mannose 4,6 dehydratase [PF16363.8]; NAD dependent epimerase/dehydratase family [PF01370.24]; 3-beta hydroxysteroid dehydrogenase/isomerase family [PF01073.22]; Polysaccharide biosynthesis protein [PF02719.18]; RmlD substrate binding domain [PF04321.20]; Male sterility protein [PF07993.15]					VOG00081	sp|Q9EQC1|3BHS7_MOUSE 3 beta-hydroxysteroid dehydrogenase type 7; Xh	Xh	0	1	1	FALSE	MK
12	T100_D__k141_606491__full-cat_2_17	final-viral-combined-for-dramv-001	T100_D_k141_606491||full	17	8113	9402	-1	C	bss:BSUW23_09675	K00558	bss:BSUW23_09675 C-5 cytosine-specific DNA methylase; K00558 DNA (cytosine-5-)-methyltransferase [EC:2.1.1.37]	FALSE	0.308	200	2.3e-52	YP_010099164.1	YP_010099164.1 DNA methylase [Gordonia phage Bibwit]	FALSE	0.318	109	5.435e-24				NA	NA	NA	NA	C-5 cytosine-specific DNA methylase [PF00145.20]					VOG02074	sp|P34877|MTSA_LACLC Type II methyltransferase M1.ScrFI; XhXp	Xh;Xp	0	1	3	FALSE	M
13	T100_D__k141_608534__full-cat_1_10	final-viral-combined-for-dramv-001	T100_D_k141_608534||full	10	9161	9790	1	C	apb:SAR116_0954	K07336	apb:SAR116_0954 2OG-Fe(II) oxygenase (EC:1.14.11.-); K07336 PKHD-type hydroxylase [EC:1.14.11.-]	FALSE	0.39	103	3.23e-22	YP_007517938.1	YP_007517938.1 2OG-Fe(II) oxygenase superfamily like protein [Pelagibacter phage HTVC008M]	FALSE	0.501	197	2.506e-56				NA	NA	NA	NA	2OG-Fe(II) oxygenase superfamily [PF13640.9]					VOG03413	sp|Q47YL9|Y3426_COLP3 PKHD-type hydroxylase CPS_3426; Xh	Xh	0	1	1	FALSE	MK
14	T100_D__k141_626287__full-cat_1_17	final-viral-combined-for-dramv-001	T100_D_k141_626287||full	17	6833	7786	-1	C	sgn:SGRA_3599	K02377	sgn:SGRA_3599 fcl; GDP-L-fucose synthase (EC:1.1.1.271); K02377 GDP-L-fucose synthase [EC:1.1.1.271]	FALSE	0.663	392	3.123e-120	YP_001498425.1	YP_001498425.1 hypothetical protein AR158_C344L [Paramecium bursaria Chlorella virus AR158]	FALSE	0.394	205	1.629e-57				NA	NA	NA	NA	GDP-mannose 4,6 dehydratase [PF16363.8]; NAD dependent epimerase/dehydratase family [PF01370.24]; 3-beta hydroxysteroid dehydrogenase/isomerase family [PF01073.22]; RmlD substrate binding domain [PF04321.20]; Polysaccharide biosynthesis protein [PF02719.18]					VOG00081	sp|Q9EQC1|3BHS7_MOUSE 3 beta-hydroxysteroid dehydrogenase type 7; Xh	Xh	0	1	2	FALSE	MK
15	T100_D__k141_626287__full-cat_1_18	final-viral-combined-for-dramv-001	T100_D_k141_626287||full	18	7776	8756	-1	C	sgn:SGRA_3600	K01711	sgn:SGRA_3600 gmd; putative GDP-D-mannose dehydratase (EC:4.2.1.47); K01711 GDPmannose 4,6-dehydratase [EC:4.2.1.47]	FALSE	0.738	485	3.497e-152	YP_009323158.1	YP_009323158.1 GDP-mannose 4,6-dehydratase [Synechococcus phage S-CAM7]	FALSE	0.518	319	1.139e-96				NA	NA	NA	NA	GDP-mannose 4,6 dehydratase [PF16363.8]; NAD dependent epimerase/dehydratase family [PF01370.24]; RmlD substrate binding domain [PF04321.20]; 3-beta hydroxysteroid dehydrogenase/isomerase family [PF01073.22]; Polysaccharide biosynthesis protein [PF02719.18]					VOG00081	sp|Q9EQC1|3BHS7_MOUSE 3 beta-hydroxysteroid dehydrogenase type 7; Xh	Xh	0	1	2	FALSE	MK
16	T100_D__k141_730418__full-cat_1_32	final-viral-combined-for-dramv-001	T100_D_k141_730418||full	32	34899	35564	-1	C	pel:SAR11G3_00349	K06217	pel:SAR11G3_00349 tRNA-i(6)A37 methylthiotransferase; K06217 phosphate starvation-inducible protein PhoH and related proteins	FALSE	0.367	130	3.033e-31	YP_010114620.1	YP_010114620.1 phosphate starvation-inducible protein [Flavobacterium phage vB_FspM_immuto_2-6A]	FALSE	0.478	189	2.207e-53				NA	NA	NA	NA	PhoH-like protein [PF02562.19]; AAA domain [PF13604.9]					VOG02439	sp|P46343|PHOL_BACSU PhoH-like protein; Xh	Xh	0	1	1	FALSE	MK
17	T100_D__k141_817504__full-cat_2_12	final-viral-combined-for-dramv-001	T100_D_k141_817504||full	12	5345	6337	1	C	bcp:BLBCPU_p004	K00526	bcp:BLBCPU_p004 ribonucleotide-diphosphate reductase beta subunit (EC:1.17.4.1); K00526 ribonucleoside-diphosphate reductase beta chain [EC:1.17.4.1]	FALSE	0.48	278	1.041e-80	YP_008242274.1	YP_008242274.1 ribonucleoside reductase beta chain [Cellulophaga phage phi14:2]	FALSE	0.503	295	3.775e-88				NA	NA	NA	NA	Ribonucleotide reductase, small chain [PF00268.24]					VOG00345	sp|P69924|RIR2_ECOLI Ribonucleoside-diphosphate reductase 1 subunit beta; Xh	Xh	0	1	3	FALSE	MKE
18	T100_D__k141_817504__full-cat_2_15	final-viral-combined-for-dramv-001	T100_D_k141_817504||full	15	6793	8514	1	C	bcp:BLBCPU_291	K00525	bcp:BLBCPU_291 nrdE; ribonucleoside-diphosphate reductase subunit alpha (EC:1.17.4.1); K00525 ribonucleoside-diphosphate reductase alpha chain [EC:1.17.4.1]	FALSE	0.56	594	2.902e-185	YP_010114422.1	YP_010114422.1 ribonucleotide reductase, alpha subunit [Flavobacterium phage vB_FspM_immuto_2-6A]	FALSE	0.626	698	7.687e-223				NA	NA	NA	NA	Ribonucleotide reductase, barrel domain [PF02867.18]					VOG00062	sp|P00452|RIR1_ECOLI Ribonucleoside-diphosphate reductase 1 subunit alpha; Xh	Xh	0	1	3	FALSE	MKE
19	T100_S__k141_424196__full-cat_1_20	final-viral-combined-for-dramv-001	T100_S_k141_424196||full	20	9265	11157	1	C	fph:Fphi_1619	K00525	fph:Fphi_1619 ribonucleotide-diphosphate reductase subunit alpha (EC:1.17.4.1); K00525 ribonucleoside-diphosphate reductase alpha chain [EC:1.17.4.1]	FALSE	0.479	546	1.104e-167	YP_009777648.1	YP_009777648.1 ribonucleotide-diphosphate reductase subunit alpha [uncultured phage_MedDCM-OCT-S42-C7]	FALSE	0.558	657	1.248e-207				NA	NA	NA	NA	Ribonucleotide reductase, barrel domain [PF02867.18]; Ribonucleotide reductase, all-alpha domain [PF00317.24]					VOG00062	sp|P00452|RIR1_ECOLI Ribonucleoside-diphosphate reductase 1 subunit alpha; Xh	Xh	0	1	2	FALSE	MKE
20	T100_S__k141_424196__full-cat_1_23	final-viral-combined-for-dramv-001	T100_S_k141_424196||full	23	11616	12629	1	C	wpi:WPa_0020	K00526	wpi:WPa_0020 nrdF; ribonucleotide-diphosphate reductase subunit beta; K00526 ribonucleoside-diphosphate reductase beta chain [EC:1.17.4.1]	FALSE	0.604	374	1.41e-113	YP_009777863.1	YP_009777863.1 ribonucleotide-diphosphate reductase subunit beta [uncultured phage_MedDCM-OCT-S46-C10]	FALSE	0.647	403	2.884e-125				NA	NA	NA	NA	Ribonucleotide reductase, small chain [PF00268.24]					VOG00345	sp|P69924|RIR2_ECOLI Ribonucleoside-diphosphate reductase 1 subunit beta; Xh	Xh	0	1	2	FALSE	MKE
21	T100_S__k141_501868__full-cat_1_12	final-viral-combined-for-dramv-001	T100_S_k141_501868||full	12	7764	8531	1	C	apb:SAR116_0954	K07336	apb:SAR116_0954 2OG-Fe(II) oxygenase (EC:1.14.11.-); K07336 PKHD-type hydroxylase [EC:1.14.11.-]	FALSE	0.462	77	6.64e-13	YP_007517938.1	YP_007517938.1 2OG-Fe(II) oxygenase superfamily like protein [Pelagibacter phage HTVC008M]	FALSE	0.284	108	5.934e-25				NA	NA	NA	NA	2OG-Fe(II) oxygenase superfamily [PF13640.9]								0	1	1	FALSE	MK
22	T100_S__k141_600775__full-cat_1_14	final-viral-combined-for-dramv-001	T100_S_k141_600775||full	14	13343	13807	1	C	mgl:MGL_3997	K01520	mgl:MGL_3997 hypothetical protein; K01520 dUTP pyrophosphatase [EC:3.6.1.23]	FALSE	0.376	98	2.738e-21	YP_001498748.1	YP_001498748.1 hypothetical protein AR158_C667L [Paramecium bursaria Chlorella virus AR158]	FALSE	0.359	93	1.645e-21				NA	NA	NA	NA	dUTPase [PF00692.22]								0	1	1	FALSE	M
23	T104_S__k141_117913__full-cat_1_12	final-viral-combined-for-dramv-001	T104_S_k141_117913||full	12	6697	7452	-1	C	cex:CSE_08240	K06217	cex:CSE_08240 PhoH-like protein; K06217 phosphate starvation-inducible protein PhoH and related proteins	FALSE	0.345	121	5.61e-28	YP_009323195.1	YP_009323195.1 PhoH [Synechococcus phage S-CAM7]	FALSE	0.706	336	8.415e-104				NA	NA	NA	NA	PhoH-like protein [PF02562.19]					VOG02439	sp|P46343|PHOL_BACSU PhoH-like protein; Xh	Xh	0	1	2	FALSE	MK
24	T104_S__k141_230611__full-cat_2_26	final-viral-combined-for-dramv-001	T104_S_k141_230611||full	26	26312	27331	1	C	cap:CLDAP_28270	K09007	cap:CLDAP_28270 hypothetical protein; K09007 hypothetical protein	FALSE	0.607	364	3.963e-110			NA	NA	NA	NA				NA	NA	NA	NA	Type I GTP cyclohydrolase folE2 [PF02649.17]								0	1	3	FALSE	MK
25	T104_S__k141_230611__full-cat_2_32	final-viral-combined-for-dramv-001	T104_S_k141_230611||full	32	31719	32096	1	C	fba:FIC_02146	K01809	fba:FIC_02146 mannose-6-phosphate isomerase; K01809 mannose-6-phosphate isomerase [EC:5.3.1.8]	FALSE	0.633	143	1.443e-37			NA	NA	NA	NA				NA	NA	NA	NA	Mannose-6-phosphate isomerase [PF01050.21]; Cupin [PF00190.25]					VOG25371	sp|B0RVK6|XANB_XANCB Xanthan biosynthesis protein XanB; Xh	Xh	0	1	3	FALSE	MK
26	T104_S__k141_458139__full-cat_1_30	final-viral-combined-for-dramv-001	T104_S_k141_458139||full	30	22586	23542	1	C	cki:Calkr_2445	K01710	cki:Calkr_2445 nad-dependent epimerase/dehydratase; K01710 dTDP-glucose 4,6-dehydratase [EC:4.2.1.46]	FALSE	0.499	291	2.832e-85	YP_003969850.1	YP_003969850.1 putative NAD-dependent epimerase/dehydratase [Cafeteria roenbergensis virus BV-PW1]	FALSE	0.24	96	1.274e-20				NA	NA	NA	NA	GDP-mannose 4,6 dehydratase [PF16363.8]; NAD dependent epimerase/dehydratase family [PF01370.24]; RmlD substrate binding domain [PF04321.20]; 3-beta hydroxysteroid dehydrogenase/isomerase family [PF01073.22]; Male sterility protein [PF07993.15]; Polysaccharide biosynthesis protein [PF02719.18]					VOG00081	sp|Q9EQC1|3BHS7_MOUSE 3 beta-hydroxysteroid dehydrogenase type 7; Xh	Xh	0	1	2	FALSE	MK
27	T104_S__k141_458139__full-cat_1_34	final-viral-combined-for-dramv-001	T104_S_k141_458139||full	34	25951	27000	1	C	cga:Celgi_2942	K00558	cga:Celgi_2942 DNA-cytosine methyltransferase; K00558 DNA (cytosine-5-)-methyltransferase [EC:2.1.1.37]	FALSE	0.217	87	1.348e-15	YP_008059411.1	YP_008059411.1 AdoMet-MTase [Halogranum tailed virus 1]	FALSE	0.19	63	1.552e-09				NA	NA	NA	NA	C-5 cytosine-specific DNA methylase [PF00145.20]					VOG02074	sp|P34877|MTSA_LACLC Type II methyltransferase M1.ScrFI; XhXp	Xh;Xp	0	1	2	FALSE	M
28	T104_S__k141_458144__full-cat_2_17	final-viral-combined-for-dramv-001	T104_S_k141_458144||full	17	8911	9465	1	C	fbl:Fbal_1261	K07336	fbl:Fbal_1261 2OG-Fe(II) oxygenase; K07336 PKHD-type hydroxylase [EC:1.14.11.-]	FALSE	0.29	76	2.178e-13	YP_009323126.1	YP_009323126.1 2OG-Fe(II) oxygenase superfamily domain containing protein [Synechococcus phage S-CAM7]	FALSE	0.295	60	9.174e-10				NA	NA	NA	NA	2OG-Fe(II) oxygenase superfamily [PF13640.9]								0	1	3	FALSE	MK
29	T104_S__k141_708783__full-cat_1_12	final-viral-combined-for-dramv-001	T104_S_k141_708783||full	12	9548	10060	1	C	rrf:F11_14320	K01520	rrf:F11_14320 deoxyuridine 5'-triphosphate nucleotidohydrolase; K01520 dUTP pyrophosphatase [EC:3.6.1.23]	FALSE	0.382	98	3.621e-21	YP_094055.1	YP_094055.1 E4 ORFA [Bovine mastadenovirus A]	FALSE	0.334	85	1.525e-18				NA	NA	NA	NA	dUTPase [PF00692.22]								0	1	2	FALSE	M
30	T108_S__k141_112951__full-cat_1_12	final-viral-combined-for-dramv-001	T108_S_k141_112951||full	12	8542	9552	1	C	wpi:WPa_0020	K00526	wpi:WPa_0020 nrdF; ribonucleotide-diphosphate reductase subunit beta; K00526 ribonucleoside-diphosphate reductase beta chain [EC:1.17.4.1]	FALSE	0.614	379	3.11e-115	YP_009777863.1	YP_009777863.1 ribonucleotide-diphosphate reductase subunit beta [uncultured phage_MedDCM-OCT-S46-C10]	FALSE	0.611	373	4.809e-115				NA	NA	NA	NA	Ribonucleotide reductase, small chain [PF00268.24]					VOG00345	sp|P69924|RIR2_ECOLI Ribonucleoside-diphosphate reductase 1 subunit beta; Xh	Xh	0	1	2	FALSE	MKE
31	T108_S__k141_137951__full-cat_1_16	final-viral-combined-for-dramv-001	T108_S_k141_137951||full	16	8034	8252	1	C	has:Halsa_1549	K02078	has:Halsa_1549 acyl carrier protein; K02078 acyl carrier protein	FALSE	0.553	77	1.568e-15			NA	NA	NA	NA				NA	NA	NA	NA	Acyl-carrier [PF14573.9]; Phosphopantetheine attachment site [PF00550.28]								0	1	2	FALSE	MK
32	T108_S__k141_718427__full-cat_1_9	final-viral-combined-for-dramv-001	T108_S_k141_718427||full	9	7229	7972	1	C	sen:SACE_0607	K01613	sen:SACE_0607 hypothetical protein; K01613 phosphatidylserine decarboxylase [EC:4.1.1.65]	FALSE	0.5	224	3.292e-63	YP_006908148.1	YP_006908148.1 phosphatidylserine decarboxylase [Campylobacter phage CP30A]	FALSE	0.372	159	9.711e-43				NA	NA	NA	NA	Phosphatidylserine decarboxylase [PF02666.18]					VOG08932	REFSEQ phosphatidylserine decarboxylase; Xu	Xu	0	1	1	FALSE	MK
33	T108_S__k141_857260__full-cat_2_15	final-viral-combined-for-dramv-001	T108_S_k141_857260||full	15	8349	9032	-1	C	dku:Desku_2636	K06217	dku:Desku_2636 PhoH family protein; K06217 phosphate starvation-inducible protein PhoH and related proteins	FALSE	0.475	182	4.215e-49	YP_003212854.1	YP_003212854.1 hypothetical protein OTV1_030 [Ostreococcus tauri virus 1]	FALSE	0.548	213	1.821e-61				NA	NA	NA	NA	PhoH-like protein [PF02562.19]; AAA domain [PF13245.9]					VOG02439	sp|P46343|PHOL_BACSU PhoH-like protein; Xh	Xh	0	1	3	FALSE	MK
34	T108_S__k141_90003__full-cat_1_8	final-viral-combined-for-dramv-001	T108_S_k141_90003||full	8	5864	7327	-1	C	cfu:CFU_3309	K00612	cfu:CFU_3309 nodulation protein (EC:2.1.3.-); K00612 carbamoyltransferase [EC:2.1.3.-]	FALSE	0.512	467	3.354e-143	YP_007517869.1	YP_007517869.1 putative carbamoyltransferase [Pelagibacter phage HTVC008M]	FALSE	0.245	152	1.87e-37				NA	NA	NA	NA	Carbamoyltransferase C-terminus [PF16861.8]; Carbamoyltransferase N-terminus [PF02543.18]					VOG04291	sp|Q70IY1|TOBZ_STRSD nebramycin 5' synthase; Xh	Xh	0	1	2	FALSE	MK
35	T112_D__k141_186727__full-cat_1_21	final-viral-combined-for-dramv-001	T112_D_k141_186727||full	21	19289	19990	1	C	acs:100558042	K13646	acs:100558042 procollagen-lysine,2-oxoglutarate 5-dioxygenase 3-like; K13646 lysyl hydroxylase/galactosyltransferase/glucosyltransferase [EC:1.14.11.4 2.4.1.50 2.4.1.66]	FALSE	0.254	62	3.918e-08	YP_009802310.1	YP_009802310.1 hypothetical protein HOT35_gp05 [Pseudomonas phage PspYZU08]	FALSE	0.399	121	6.007e-30				NA	NA	NA	NA	2OG-Fe(II) oxygenase superfamily [PF13640.9]								0	1	2	FALSE	MK
36	T112_D__k141_344660__full-cat_1_16	final-viral-combined-for-dramv-001	T112_D_k141_344660||full	16	15334	16287	1	C	bss:BSUW23_09675	K00558	bss:BSUW23_09675 C-5 cytosine-specific DNA methylase; K00558 DNA (cytosine-5-)-methyltransferase [EC:2.1.1.37]	FALSE	0.392	210	2.775e-57	YP_010001631.1	YP_010001631.1 DNA methylase [Gordonia phage JKSyngboy]	FALSE	0.456	129	1.467e-31				NA	NA	NA	NA	C-5 cytosine-specific DNA methylase [PF00145.20]					VOG02074	sp|P34877|MTSA_LACLC Type II methyltransferase M1.ScrFI; XhXp	Xh;Xp	0	1	2	FALSE	M
37	T112_D__k141_374240__full-cat_2_15	final-viral-combined-for-dramv-001	T112_D_k141_374240||full	15	8365	8994	-1	C	apb:SAR116_0954	K07336	apb:SAR116_0954 2OG-Fe(II) oxygenase (EC:1.14.11.-); K07336 PKHD-type hydroxylase [EC:1.14.11.-]	FALSE	0.324	107	1.439e-23	YP_007517938.1	YP_007517938.1 2OG-Fe(II) oxygenase superfamily like protein [Pelagibacter phage HTVC008M]	FALSE	0.442	164	3.917e-45				NA	NA	NA	NA	2OG-Fe(II) oxygenase superfamily [PF13640.9]					VOG03413	sp|Q47YL9|Y3426_COLP3 PKHD-type hydroxylase CPS_3426; Xh	Xh	0	1	3	FALSE	MK
38	T112_D__k141_438140__full-cat_1_53	final-viral-combined-for-dramv-001	T112_D_k141_438140||full	53	25836	26393	-1	C	bcl:ABC2849	K00558	bcl:ABC2849 site-specific DNA-methyltransferase; K00558 DNA (cytosine-5-)-methyltransferase [EC:2.1.1.37]	FALSE	0.566	187	1.254e-51	YP_009215238.1	YP_009215238.1 DNA methylase [Gordonia phage Gmala1]	FALSE	0.363	104	1.072e-24				NA	NA	NA	NA	C-5 cytosine-specific DNA methylase [PF00145.20]					VOG05476	sp|P36216|MTC1_PBCVI Type II methyltransferase M.CviJI; XhXp	Xh;Xp	0	1	1	FALSE	M
39	T112_D__k141_66877__full-cat_1_14	final-viral-combined-for-dramv-001	T112_D_k141_66877||full	14	12747	13169	-1	C	gan:UMN179_01786	K04488	gan:UMN179_01786 scaffold protein; K04488 nitrogen fixation protein NifU and related proteins	FALSE	0.641	168	6.501e-46			NA	NA	NA	NA	MER0474067	M17	MER0474067 - PepB aminopeptidase (Ceratitis capitata) [M17.004]#M17#{peptidase unit: 74-403}~source XP_004532375~	FALSE	0.631	65	2.348e-11	NifU-like N terminal domain [PF01592.19]								0	1	2	FALSE	M
40	T112_D__k141_795910__full-cat_1_18	final-viral-combined-for-dramv-001	T112_D_k141_795910||full	18	17605	19326	-1	C	bbl:BLBBGE_310	K00525	bbl:BLBBGE_310 nrdA; ribonucleoside-diphosphate reductase subunit alpha (EC:1.17.4.1); K00525 ribonucleoside-diphosphate reductase alpha chain [EC:1.17.4.1]	FALSE	0.555	586	2.104e-182	YP_010114422.1	YP_010114422.1 ribonucleotide reductase, alpha subunit [Flavobacterium phage vB_FspM_immuto_2-6A]	FALSE	0.621	690	3.005e-220				NA	NA	NA	NA	Ribonucleotide reductase, barrel domain [PF02867.18]					VOG00062	sp|P00452|RIR1_ECOLI Ribonucleoside-diphosphate reductase 1 subunit alpha; Xh	Xh	0	1	1	FALSE	MKE
41	T112_D__k141_804875__full-cat_1_59	final-viral-combined-for-dramv-001	T112_D_k141_804875||full	59	33353	34345	-1	C	bcl:ABC2849	K00558	bcl:ABC2849 site-specific DNA-methyltransferase; K00558 DNA (cytosine-5-)-methyltransferase [EC:2.1.1.37]	FALSE	0.39	209	6.005e-57	YP_010001631.1	YP_010001631.1 DNA methylase [Gordonia phage JKSyngboy]	FALSE	0.409	116	6.315e-27				NA	NA	NA	NA	C-5 cytosine-specific DNA methylase [PF00145.20]					VOG02074	sp|P34877|MTSA_LACLC Type II methyltransferase M1.ScrFI; XhXp	Xh;Xp	0	1	2	FALSE	M
42	T112_S__k141_140909__full-cat_1_6	final-viral-combined-for-dramv-001	T112_S_k141_140909||full	6	8549	10762	-1	C	ali:AZOLI_0578	K03694	ali:AZOLI_0578 clpA; ATP-dependent Clp protease, ATP-binding subunit; K03694 ATP-dependent Clp protease ATP-binding subunit ClpA	FALSE	0.492	672	2.34e-209	YP_009611957.1	YP_009611957.1 ATP-dependent Clp protease ATP-binding subunit [Agrobacterium phage Atu_ph07]	TRUE	0.475	647	1.176e-202				NA	NA	NA	NA	AAA domain (Cdc48 subfamily) [PF07724.17]; AAA lid domain [PF17871.4]; AAA domain (dynein-related subfamily) [PF07728.17]; C-terminal, D2-small domain, of ClpB protein [PF10431.12]; ATPase family associated with various cellular activities (AAA) [PF00004.32]; Bacterial TniB protein [PF05621.14]; ATPase domain predominantly from Archaea [PF01637.21]; Magnesium chelatase, subunit ChlI [PF01078.24];…					VOG02072	sp|P0ABH9|CLPA_ECOLI ATP-dependent Clp protease ATP-binding subunit ClpA; Xh	Xh	0	1	2	FALSE	MK
43	T112_S__k141_140909__full-cat_1_13	final-viral-combined-for-dramv-001	T112_S_k141_140909||full	13	13297	14034	1	C	lsi:HN6_00739	K06217	lsi:HN6_00739 phoH; PhoH protein; K06217 phosphate starvation-inducible protein PhoH and related proteins	FALSE	0.498	192	1.79e-52	YP_004062114.1	YP_004062114.1 hypothetical protein MpV1_231c [Micromonas sp. RCC1109 virus MpV1]	FALSE	0.587	244	6.283e-72				NA	NA	NA	NA	PhoH-like protein [PF02562.19]					VOG02439	sp|P46343|PHOL_BACSU PhoH-like protein; Xh	Xh	0	1	2	FALSE	MK
44	T112_S__k141_146047__full-cat_2_12	final-viral-combined-for-dramv-001	T112_S_k141_146047||full	12	6850	7569	-1	C	rba:RB4582	K06217	rba:RB4582 PhoH-like protein; K06217 phosphate starvation-inducible protein PhoH and related proteins	FALSE	0.469	179	6.051e-48	YP_003212854.1	YP_003212854.1 hypothetical protein OTV1_030 [Ostreococcus tauri virus 1]	FALSE	0.54	209	6.895e-60				NA	NA	NA	NA	PhoH-like protein [PF02562.19]					VOG02439	sp|P46343|PHOL_BACSU PhoH-like protein; Xh	Xh	0	1	3	FALSE	MK
45	T112_S__k141_78351__full-cat_1_18	final-viral-combined-for-dramv-001	T112_S_k141_78351||full	18	8713	9681	-1	C	str:Sterm_2389	K01784	str:Sterm_2389 NAD-dependent epimerase/dehydratase; K01784 UDP-glucose 4-epimerase [EC:5.1.3.2]	FALSE	0.287	131	1.905e-30	YP_003969850.1	YP_003969850.1 putative NAD-dependent epimerase/dehydratase [Cafeteria roenbergensis virus BV-PW1]	FALSE	0.229	88	7.137e-18				NA	NA	NA	NA	GDP-mannose 4,6 dehydratase [PF16363.8]; NAD dependent epimerase/dehydratase family [PF01370.24]; RmlD substrate binding domain [PF04321.20]; 3-beta hydroxysteroid dehydrogenase/isomerase family [PF01073.22]; Polysaccharide biosynthesis protein [PF02719.18]; Male sterility protein [PF07993.15]; NAD(P)H-binding [PF13460.9]					VOG00081	sp|Q9EQC1|3BHS7_MOUSE 3 beta-hydroxysteroid dehydrogenase type 7; Xh	Xh	0	1	2	FALSE	MK
46	T112_S__k141_855017__full-cat_2_12	final-viral-combined-for-dramv-001	T112_S_k141_855017||full	12	6694	7344	-1	C	rge:RGE_29970	K00560	rge:RGE_29970 putative methyltransferase; K00560 thymidylate synthase [EC:2.1.1.45]	FALSE	0.374	96	1.067e-19	YP_010106575.1	YP_010106575.1 hypothetical protein KNU92_gp057 [Enterococus phage vipetofem]	FALSE	0.345	117	1.049e-28				NA	NA	NA	NA	Thymidylate synthase [PF00303.22]								0	1	3	FALSE	M
47	T112_S__k141_857460__full-cat_1_14	final-viral-combined-for-dramv-001	T112_S_k141_857460||full	14	8568	9209	-1	C	hpk:Hprae_1602	K05979	hpk:Hprae_1602 2-phosphosulfolactate phosphatase; K05979 2-phosphosulfolactate phosphatase [EC:3.1.3.71]	FALSE	0.275	82	4.797e-15			NA	NA	NA	NA				NA	NA	NA	NA									0	1	1	FALSE	M
48	T12_S__k141_1390477__full-cat_1_15	final-viral-combined-for-dramv-001	T12_S_k141_1390477||full	15	12655	13986	1	C	cfu:CFU_3309	K00612	cfu:CFU_3309 nodulation protein (EC:2.1.3.-); K00612 carbamoyltransferase [EC:2.1.3.-]	FALSE	0.399	332	1.87e-97	YP_007518026.1	YP_007518026.1 carbamoyltransferase [Pelagibacter phage HTVC008M]	FALSE	0.243	154	9.986e-39				NA	NA	NA	NA	Carbamoyltransferase N-terminus [PF02543.18]; Carbamoyltransferase C-terminus [PF16861.8]					VOG04291	sp|Q70IY1|TOBZ_STRSD nebramycin 5' synthase; Xh	Xh	0	1	2	FALSE	MK
49	T12_S__k141_332025__full-cat_1_33	final-viral-combined-for-dramv-001	T12_S_k141_332025||full	33	20264	20692	1	C	fba:FIC_01923	K00980	fba:FIC_01923 glycerol-3-phosphate cytidylyltransferase; K00980 glycerol-3-phosphate cytidylyltransferase [EC:2.7.7.39]	FALSE	0.715	199	7.644e-57	YP_009099038.1	YP_009099038.1 TagD [Caulobacter phage Cr30]	FALSE	0.524	133	2.132e-35				NA	NA	NA	NA	Cytidylyltransferase-like [PF01467.29]								0	1	2	FALSE	MK
50	T12_S__k141_360512__full-cat_1_16	final-viral-combined-for-dramv-001	T12_S_k141_360512||full	16	15666	16886	-1	C	apb:SAR116_0388	K00558	apb:SAR116_0388 cytosine-specific methyltransferase (EC:2.1.1.37); K00558 DNA (cytosine-5-)-methyltransferase [EC:2.1.1.37]	FALSE	0.328	212	1.129e-56	YP_010001631.1	YP_010001631.1 DNA methylase [Gordonia phage JKSyngboy]	FALSE	0.481	141	1.299e-34				NA	NA	NA	NA	C-5 cytosine-specific DNA methylase [PF00145.20]					VOG02074	sp|P34877|MTSA_LACLC Type II methyltransferase M1.ScrFI; XhXp	Xh;Xp	0	1	2	FALSE	M
51	T12_S__k141_465842__full-cat_1_21	final-viral-combined-for-dramv-001	T12_S_k141_465842||full	21	13460	14170	-1	C	dte:Dester_0670	K06217	dte:Dester_0670 PhoH family protein; K06217 phosphate starvation-inducible protein PhoH and related proteins	FALSE	0.471	184	6.678e-50	YP_004062114.1	YP_004062114.1 hypothetical protein MpV1_231c [Micromonas sp. RCC1109 virus MpV1]	FALSE	0.58	235	5.965e-69				NA	NA	NA	NA	PhoH-like protein [PF02562.19]; AAA domain [PF13245.9]					VOG02439	sp|P46343|PHOL_BACSU PhoH-like protein; Xh	Xh	0	1	2	FALSE	MK
52	T12_S__k141_467812__full-cat_1_22	final-viral-combined-for-dramv-001	T12_S_k141_467812||full	22	9012	9662	1	C	rge:RGE_29970	K00560	rge:RGE_29970 putative methyltransferase; K00560 thymidylate synthase [EC:2.1.1.45]	FALSE	0.374	96	1.067e-19	YP_010106575.1	YP_010106575.1 hypothetical protein KNU92_gp057 [Enterococus phage vipetofem]	FALSE	0.349	119	2.206e-29				NA	NA	NA	NA	Thymidylate synthase [PF00303.22]								0	1	2	FALSE	M
53	T12_S__k141_467812__full-cat_1_29	final-viral-combined-for-dramv-001	T12_S_k141_467812||full	29	12527	14224	1	C	bcp:BLBCPU_291	K00525	bcp:BLBCPU_291 nrdE; ribonucleoside-diphosphate reductase subunit alpha (EC:1.17.4.1); K00525 ribonucleoside-diphosphate reductase alpha chain [EC:1.17.4.1]	FALSE	0.577	608	3.559e-190	YP_010114422.1	YP_010114422.1 ribonucleotide reductase, alpha subunit [Flavobacterium phage vB_FspM_immuto_2-6A]	FALSE	0.631	699	1.555e-223				NA	NA	NA	NA	Ribonucleotide reductase, barrel domain [PF02867.18]					VOG00062	sp|P00452|RIR1_ECOLI Ribonucleoside-diphosphate reductase 1 subunit alpha; Xh	Xh	0	1	2	FALSE	MKE
54	T12_S__k141_639575__full-cat_2_9	final-viral-combined-for-dramv-001	T12_S_k141_639575||full	9	6050	6508	1	C	bmx:BMS_2613	K01737	bmx:BMS_2613 hypothetical protein; K01737 6-pyruvoyl tetrahydrobiopterin synthase [EC:4.2.3.12]	FALSE	0.539	156	1.964e-41	YP_010114467.1	YP_010114467.1 6-pyruvoyl-tetrahydropterin synthase [Flavobacterium phage vB_FspM_immuto_2-6A]	FALSE	0.79	246	1.118e-74				NA	NA	NA	NA	6-pyruvoyl tetrahydropterin synthase [PF01242.22]					VOG00739	sp|Q1RHI6|QUED_RICBR 6-carboxy-5,6,7,8-tetrahydropterin synthase; Xh	Xh	0	1	3	FALSE	MK
55	T12_S__k141_796094__full_1-cat_1_30	final-viral-combined-for-dramv-001	T12_S_k141_796094||full_1	30	17480	18166	1	C	pth:PTH_0890	K06217	pth:PTH_0890 PhoH; phosphate starvation-inducible protein; K06217 phosphate starvation-inducible protein PhoH and related proteins	FALSE	0.479	185	3.56e-50	YP_009172520.1	YP_009172520.1 hypothetical protein APZ24_gp029 [Ostreococcus lucimarinus virus 2]	FALSE	0.559	218	2.326e-63				NA	NA	NA	NA	PhoH-like protein [PF02562.19]					VOG02439	sp|P46343|PHOL_BACSU PhoH-like protein; Xh	Xh	0	1	2	FALSE	MK
56	T12_S__k141_800807__full_1-cat_1_14	final-viral-combined-for-dramv-001	T12_S_k141_800807||full_1	14	10024	10710	-1	C	dth:DICTH_1214	K06217	dth:DICTH_1214 PhoH protein; K06217 phosphate starvation-inducible protein PhoH and related proteins	FALSE	0.475	185	2.601e-50	YP_009172520.1	YP_009172520.1 hypothetical protein APZ24_gp029 [Ostreococcus lucimarinus virus 2]	FALSE	0.556	216	8.182e-63				NA	NA	NA	NA	PhoH-like protein [PF02562.19]; AAA domain [PF13245.9]					VOG02439	sp|P46343|PHOL_BACSU PhoH-like protein; Xh	Xh	0	1	2	FALSE	MK
57	T12_S__k141_998297__full-cat_1_26	final-viral-combined-for-dramv-001	T12_S_k141_998297||full	26	10114	12006	1	C	fph:Fphi_1619	K00525	fph:Fphi_1619 ribonucleotide-diphosphate reductase subunit alpha (EC:1.17.4.1); K00525 ribonucleoside-diphosphate reductase alpha chain [EC:1.17.4.1]	FALSE	0.479	546	1.104e-167	YP_009777648.1	YP_009777648.1 ribonucleotide-diphosphate reductase subunit alpha [uncultured phage_MedDCM-OCT-S42-C7]	FALSE	0.558	657	1.248e-207				NA	NA	NA	NA	Ribonucleotide reductase, barrel domain [PF02867.18]; Ribonucleotide reductase, all-alpha domain [PF00317.24]					VOG00062	sp|P00452|RIR1_ECOLI Ribonucleoside-diphosphate reductase 1 subunit alpha; Xh	Xh	0	1	2	FALSE	MKE
58	T12_S__k141_998297__full-cat_1_29	final-viral-combined-for-dramv-001	T12_S_k141_998297||full	29	12465	13478	1	C	wpi:WPa_0020	K00526	wpi:WPa_0020 nrdF; ribonucleotide-diphosphate reductase subunit beta; K00526 ribonucleoside-diphosphate reductase beta chain [EC:1.17.4.1]	FALSE	0.604	374	1.41e-113	YP_009777863.1	YP_009777863.1 ribonucleotide-diphosphate reductase subunit beta [uncultured phage_MedDCM-OCT-S46-C10]	FALSE	0.647	403	2.884e-125				NA	NA	NA	NA	Ribonucleotide reductase, small chain [PF00268.24]					VOG00345	sp|P69924|RIR2_ECOLI Ribonucleoside-diphosphate reductase 1 subunit beta; Xh	Xh	0	1	2	FALSE	MKE
59	T16_D__k141_1013136__full-cat_1_12	final-viral-combined-for-dramv-001	T16_D_k141_1013136||full	12	11025	11690	1	C	cts:Ctha_2543	K06217	cts:Ctha_2543 PhoH family protein; K06217 phosphate starvation-inducible protein PhoH and related proteins	FALSE	0.388	125	9.393e-30	YP_010114620.1	YP_010114620.1 phosphate starvation-inducible protein [Flavobacterium phage vB_FspM_immuto_2-6A]	FALSE	0.475	187	7.754e-53				NA	NA	NA	NA	PhoH-like protein [PF02562.19]; AAA domain [PF13604.9]; AAA domain [PF13245.9]					VOG02439	sp|P46343|PHOL_BACSU PhoH-like protein; Xh	Xh	0	1	1	FALSE	MK
60	T16_D__k141_105758__full-cat_1_40	final-viral-combined-for-dramv-001	T16_D_k141_105758||full	40	37151	39022	1	A	fpl:Ferp_0995	K00525	fpl:Ferp_0995 ribonucleoside-diphosphate reductase, adenosylcobalamin-dependent (EC:1.17.4.1); K00525 ribonucleoside-diphosphate reductase alpha chain [EC:1.17.4.1]	TRUE	0.541	594	2.182e-184	YP_008059067.1	YP_008059067.1 ribonucleotide reductase [Halovirus HCTV-5]	FALSE	0.324	371	1.04e-109				NA	NA	NA	NA	Ribonucleotide reductase, barrel domain [PF02867.18]; Ribonucleotide reductase, all-alpha domain [PF00317.24]					VOG00062	sp|P00452|RIR1_ECOLI Ribonucleoside-diphosphate reductase 1 subunit alpha; Xh	Xh	0	1	1	FALSE	MKE
61	T16_D__k141_1082052__full-cat_1_16	final-viral-combined-for-dramv-001	T16_D_k141_1082052||full	16	7468	8064	-1	C	fco:FCOL_05440	K00558	fco:FCOL_05440 hypothetical protein; K00558 DNA (cytosine-5-)-methyltransferase [EC:2.1.1.37]	FALSE	0.532	204	2.875e-57	YP_009854734.1	YP_009854734.1 DNA methyltransferase [Flavobacterium phage vB_FspS_hemulen6-1]	FALSE	0.432	173	2.497e-48				NA	NA	NA	NA	C-5 cytosine-specific DNA methylase [PF00145.20]					VOG30172	REFSEQ DNA methyltransferase; Xu	Xu	0	1	2	FALSE	M
62	T16_D__k141_108694__full-cat_1_18	final-viral-combined-for-dramv-001	T16_D_k141_108694||full	18	8147	8545	1	C	asa:ASA_P4G134	K00558	asa:ASA_P4G134 C-5 cytosine-specific DNA methylase; K00558 DNA (cytosine-5-)-methyltransferase [EC:2.1.1.37]	FALSE	0.343	63	1.217e-09			NA	NA	NA	NA				NA	NA	NA	NA									0	1	2	FALSE	M
63	T16_D__k141_1112477__full-cat_1_35	final-viral-combined-for-dramv-001	T16_D_k141_1112477||full	35	18443	19525	1	C	bcl:ABC2849	K00558	bcl:ABC2849 site-specific DNA-methyltransferase; K00558 DNA (cytosine-5-)-methyltransferase [EC:2.1.1.37]	FALSE	0.355	204	9.449e-55	YP_010001631.1	YP_010001631.1 DNA methylase [Gordonia phage JKSyngboy]	FALSE	0.451	127	2.552e-30				NA	NA	NA	NA	C-5 cytosine-specific DNA methylase [PF00145.20]					VOG02074	sp|P34877|MTSA_LACLC Type II methyltransferase M1.ScrFI; XhXp	Xh;Xp	0	1	2	FALSE	M
64	T16_D__k141_1120401__full-cat_1_17	final-viral-combined-for-dramv-001	T16_D_k141_1120401||full	17	7309	8391	1	C	ocg:OCA5_c31310	K00558	ocg:OCA5_c31310 site-specific DNA methylase; K00558 DNA (cytosine-5-)-methyltransferase [EC:2.1.1.37]	FALSE	0.311	168	2.142e-42	YP_009223936.1	YP_009223936.1 methyltransferase [Gordonia phage GordTnk2]	FALSE	0.36	113	1.299e-25				NA	NA	NA	NA	C-5 cytosine-specific DNA methylase [PF00145.20]					VOG02074	sp|P34877|MTSA_LACLC Type II methyltransferase M1.ScrFI; XhXp	Xh;Xp	0	1	2	FALSE	M
65	T16_D__k141_1132022__full-cat_1_12	final-viral-combined-for-dramv-001	T16_D_k141_1132022||full	12	10474	11265	-1	C	cja:CJA_0590	K13472	cja:CJA_0590 sulfotransferase superfamily protein; K13472 sulfotransferase	FALSE	0.327	136	6.237e-33			NA	NA	NA	NA				NA	NA	NA	NA	Sulfotransferase family [PF13469.9]; Sulfotransferase domain [PF00685.30]								0	1	2	FALSE	MK
66	T16_D__k141_1143977__full-cat_2_13	final-viral-combined-for-dramv-001	T16_D_k141_1143977||full	13	7577	8614	1	A	gca:Galf_1905	K00033	gca:Galf_1905 6-phosphogluconate dehydrogenase; K00033 6-phosphogluconate dehydrogenase [EC:1.1.1.44]	TRUE	0.54	354	1.794e-106	YP_009172680.1	YP_009172680.1 hypothetical protein APZ24_gp259 [Ostreococcus lucimarinus virus 2]	FALSE	0.226	89	4.154e-18				NA	NA	NA	NA	6-phosphogluconate dehydrogenase, C-terminal domain [PF00393.22]; NAD binding domain of 6-phosphogluconate dehydrogenase [PF03446.18]					VOG05323	sp|D4GST8|6PGD_HALVD 6-phosphogluconate dehydrogenase, NAD(+)-dependent, decarboxylating; Xh	Xh	0	1	3	FALSE	MKE
67	T16_D__k141_1143977__full-cat_2_14	final-viral-combined-for-dramv-001	T16_D_k141_1143977||full	14	8727	10079	1	C	ana:all4019	K00036	ana:all4019 zwf; glucose-6-phosphate 1-dehydrogenase (EC:1.1.1.49); K00036 glucose-6-phosphate 1-dehydrogenase [EC:1.1.1.49]	FALSE	0.42	354	1.142e-104			NA	NA	NA	NA				NA	NA	NA	NA	Glucose-6-phosphate dehydrogenase, C-terminal domain [PF02781.19]; Glucose-6-phosphate dehydrogenase, NAD binding domain [PF00479.25]					VOG25247	sp|P29686|G6PD_SYNE7 Glucose-6-phosphate 1-dehydrogenase; Xh	Xh	0	1	3	FALSE	MKE
68	T16_D__k141_1192731__full-cat_2_27	final-viral-combined-for-dramv-001	T16_D_k141_1192731||full	27	8657	9217	-1	C	syx:SynWH7803_0281	K00762	syx:SynWH7803_0281 pyrE; orotate phosphoribosyltransferase (EC:2.4.2.10); K00762 orotate phosphoribosyltransferase [EC:2.4.2.10]	FALSE	0.6	211	5.893e-60			NA	NA	NA	NA				NA	NA	NA	NA						VOG31834	sp|A2C0A9|PYRE_PROM1 Orotate phosphoribosyltransferase; Xh	Xh	0	1	3	FALSE	MK
69	T16_D__k141_1270211__full-cat_1_2	final-viral-combined-for-dramv-001	T16_D_k141_1270211||full	2	6489	7265	-1	C	ocg:OCA5_c31310	K00558	ocg:OCA5_c31310 site-specific DNA methylase; K00558 DNA (cytosine-5-)-methyltransferase [EC:2.1.1.37]	FALSE	0.277	129	1.417e-30	YP_010001631.1	YP_010001631.1 DNA methylase [Gordonia phage JKSyngboy]	FALSE	0.348	81	3.592e-16				NA	NA	NA	NA	C-5 cytosine-specific DNA methylase [PF00145.20]					VOG02074	sp|P34877|MTSA_LACLC Type II methyltransferase M1.ScrFI; XhXp	Xh;Xp	0	1	2	FALSE	M
70	T16_D__k141_1294063__full-cat_1_29	final-viral-combined-for-dramv-001	T16_D_k141_1294063||full	29	17232	18299	1	C	tsa:AciPR4_3094	K00558	tsa:AciPR4_3094 DNA-cytosine methyltransferase; K00558 DNA (cytosine-5-)-methyltransferase [EC:2.1.1.37]	FALSE	0.341	192	1.641e-50	YP_010002393.1	YP_010002393.1 DNA methylase [Gordonia phage MelBins]	FALSE	0.465	162	3.563e-42				NA	NA	NA	NA	C-5 cytosine-specific DNA methylase [PF00145.20]					VOG02074	sp|P34877|MTSA_LACLC Type II methyltransferase M1.ScrFI; XhXp	Xh;Xp	0	1	2	FALSE	M
71	T16_D__k141_1305188__full-cat_1_12	final-viral-combined-for-dramv-001	T16_D_k141_1305188||full	12	11747	12409	-1	C	pel:SAR11G3_00349	K06217	pel:SAR11G3_00349 tRNA-i(6)A37 methylthiotransferase; K06217 phosphate starvation-inducible protein PhoH and related proteins	FALSE	0.368	130	2.928e-31	YP_010114620.1	YP_010114620.1 phosphate starvation-inducible protein [Flavobacterium phage vB_FspM_immuto_2-6A]	FALSE	0.498	197	2.883e-56				NA	NA	NA	NA	PhoH-like protein [PF02562.19]; AAA domain [PF13245.9]					VOG02439	sp|P46343|PHOL_BACSU PhoH-like protein; Xh	Xh	0	1	1	FALSE	MK
72	T16_D__k141_131486__full-cat_1_25	final-viral-combined-for-dramv-001	T16_D_k141_131486||full	25	15560	16453	-1	C	mlu:Mlut_20440	K00558	mlu:Mlut_20440 DNA-methyltransferase Dcm; K00558 DNA (cytosine-5-)-methyltransferase [EC:2.1.1.37]	FALSE	0.382	194	3.581e-52	YP_008060646.1	YP_008060646.1 putative DNA-methyltransferase, type II restriction-modification system [Escherichia phage Lw1]	FALSE	0.279	121	3.973e-29				NA	NA	NA	NA	C-5 cytosine-specific DNA methylase [PF00145.20]					VOG02074	sp|P34877|MTSA_LACLC Type II methyltransferase M1.ScrFI; XhXp	Xh;Xp	1	1	2	FALSE	M
73	T16_D__k141_1390870__full-cat_2_14	final-viral-combined-for-dramv-001	T16_D_k141_1390870||full	14	9939	11102	1	C	gni:GNIT_1772	K00526	gni:GNIT_1772 nrdB; ribonucleotide-diphosphate reductase subunit beta; K00526 ribonucleoside-diphosphate reductase beta chain [EC:1.17.4.1]	FALSE	0.553	398	5.437e-121	YP_009323138.1	YP_009323138.1 ribonucleotide reductase of class Ia (aerobic) beta subunit [Synechococcus phage S-CAM7]	FALSE	0.786	612	1.322e-196				NA	NA	NA	NA	Ribonucleotide reductase, small chain [PF00268.24]					VOG00345	sp|P69924|RIR2_ECOLI Ribonucleoside-diphosphate reductase 1 subunit beta; Xh	Xh	0	1	3	FALSE	MKE
74	T16_D__k141_191757__full-cat_1_45	final-viral-combined-for-dramv-001	T16_D_k141_191757||full	45	25088	26044	1	A	hhe:HH0647	K01710	hhe:HH0647 nucleotide sugar dehydratase; K01710 dTDP-glucose 4,6-dehydratase [EC:4.2.1.46]	TRUE	0.68	426	5.761e-132	YP_009173262.1	YP_009173262.1 dTDP-D-glucose 4,6-dehydratase/N-acetylglucosamine-1-phosphate urydiltransferase fusion protein [Chrysochromulina ericina virus]	FALSE	0.253	100	8.564e-22				NA	NA	NA	NA	GDP-mannose 4,6 dehydratase [PF16363.8]; NAD dependent epimerase/dehydratase family [PF01370.24]; 3-beta hydroxysteroid dehydrogenase/isomerase family [PF01073.22]; RmlD substrate binding domain [PF04321.20]; Polysaccharide biosynthesis protein [PF02719.18]; Male sterility protein [PF07993.15]					VOG00081	sp|Q9EQC1|3BHS7_MOUSE 3 beta-hydroxysteroid dehydrogenase type 7; Xh	Xh	0	1	1	FALSE	MK
75	T16_D__k141_257385__full-cat_1_12	final-viral-combined-for-dramv-001	T16_D_k141_257385||full	12	7375	8391	1	C	llo:LLO_0205	K00088	llo:LLO_0205 guanosine monophosphate reductase GuaC; K00088 IMP dehydrogenase [EC:1.1.1.205]	FALSE	0.452	271	7.47e-78	YP_009173395.1	YP_009173395.1 guanosine 5'-monophosphate oxidoreductase/ ou inosine monophosphate dehydrogenase [Chrysochromulina ericina virus]	FALSE	0.326	167	5.37e-44				NA	NA	NA	NA	IMP dehydrogenase / GMP reductase domain [PF00478.28]; FMN-dependent dehydrogenase [PF01070.21]; Putative N-acetylmannosamine-6-phosphate epimerase [PF04131.17]; Nitronate monooxygenase [PF03060.18]; Dihydroorotate dehydrogenase [PF01180.24]					VOG02148	sp|A9A5Y7|IMDH_NITMS Inosine-5'-monophosphate dehydrogenase; Xh	Xh	0	2	1	FALSE	MK
76	T16_D__k141_277796__full-cat_1_9	final-viral-combined-for-dramv-001	T16_D_k141_277796||full	9	7392	8897	-1	C	mxa:MXAN_1288	K00612	mxa:MXAN_1288 carbamoyltransferase family protein; K00612 carbamoyltransferase [EC:2.1.3.-]	FALSE	0.357	297	2.84e-84	YP_007517869.1	YP_007517869.1 putative carbamoyltransferase [Pelagibacter phage HTVC008M]	FALSE	0.433	382	3.386e-115				NA	NA	NA	NA	Carbamoyltransferase C-terminus [PF16861.8]; Carbamoyltransferase N-terminus [PF02543.18]					VOG04291	sp|Q70IY1|TOBZ_STRSD nebramycin 5' synthase; Xh	Xh	0	1	2	FALSE	MK
77	T16_D__k141_283572__full-cat_1_22	final-viral-combined-for-dramv-001	T16_D_k141_283572||full	22	18696	19583	-1	C	ocg:OCA5_c31310	K00558	ocg:OCA5_c31310 site-specific DNA methylase; K00558 DNA (cytosine-5-)-methyltransferase [EC:2.1.1.37]	FALSE	0.372	209	1.702e-57	YP_010001631.1	YP_010001631.1 DNA methylase [Gordonia phage JKSyngboy]	FALSE	0.435	125	2.379e-30				NA	NA	NA	NA	C-5 cytosine-specific DNA methylase [PF00145.20]					VOG02074	sp|P34877|MTSA_LACLC Type II methyltransferase M1.ScrFI; XhXp	Xh;Xp	0	1	2	FALSE	M
78	T16_D__k141_350821__full-cat_1_5	final-viral-combined-for-dramv-001	T16_D_k141_350821||full	5	5135	5797	1	C	pel:SAR11G3_00349	K06217	pel:SAR11G3_00349 tRNA-i(6)A37 methylthiotransferase; K06217 phosphate starvation-inducible protein PhoH and related proteins	FALSE	0.382	136	1.444e-33	YP_010114620.1	YP_010114620.1 phosphate starvation-inducible protein [Flavobacterium phage vB_FspM_immuto_2-6A]	FALSE	0.496	196	7.404e-56				NA	NA	NA	NA	PhoH-like protein [PF02562.19]; AAA domain [PF13604.9]					VOG02439	sp|P46343|PHOL_BACSU PhoH-like protein; Xh	Xh	0	1	1	FALSE	MK
79	T16_D__k141_372928__full-cat_1_18	final-viral-combined-for-dramv-001	T16_D_k141_372928||full	18	13162	13851	-1	C	aur:HMPREF9243_1034	K06217	aur:HMPREF9243_1034 ybeZ; PhoH-like protein; K06217 phosphate starvation-inducible protein PhoH and related proteins	FALSE	0.374	124	2.3e-29	YP_010114620.1	YP_010114620.1 phosphate starvation-inducible protein [Flavobacterium phage vB_FspM_immuto_2-6A]	FALSE	0.465	190	1.624e-53				NA	NA	NA	NA	PhoH-like protein [PF02562.19]; AAA domain [PF13604.9]; AAA domain [PF13245.9]					VOG02439	sp|P46343|PHOL_BACSU PhoH-like protein; Xh	Xh	0	1	1	FALSE	MK
80	T16_D__k141_380292__full-cat_2_6	final-viral-combined-for-dramv-001	T16_D_k141_380292||full	6	7391	8017	1	C	apb:SAR116_0954	K07336	apb:SAR116_0954 2OG-Fe(II) oxygenase (EC:1.14.11.-); K07336 PKHD-type hydroxylase [EC:1.14.11.-]	FALSE	0.399	105	4.837e-23	YP_007517938.1	YP_007517938.1 2OG-Fe(II) oxygenase superfamily like protein [Pelagibacter phage HTVC008M]	FALSE	0.487	189	1.297e-53				NA	NA	NA	NA	2OG-Fe(II) oxygenase superfamily [PF13640.9]					VOG03413	sp|Q47YL9|Y3426_COLP3 PKHD-type hydroxylase CPS_3426; Xh	Xh	0	1	3	FALSE	MK
81	T16_D__k141_396703__full-cat_1_30	final-viral-combined-for-dramv-001	T16_D_k141_396703||full	30	25748	26497	1	C	sen:SACE_0607	K01613	sen:SACE_0607 hypothetical protein; K01613 phosphatidylserine decarboxylase [EC:4.1.1.65]	FALSE	0.475	209	2.898e-58	YP_009597142.1	YP_009597142.1 putative phosphatidylserine decarboxylase [Campylobacter phage vB_CjeM_Los1]	FALSE	0.372	159	1.427e-42				NA	NA	NA	NA	Phosphatidylserine decarboxylase [PF02666.18]					VOG08932	REFSEQ phosphatidylserine decarboxylase; Xu	Xu	0	1	1	FALSE	MK
82	T16_D__k141_396703__full-cat_1_31	final-viral-combined-for-dramv-001	T16_D_k141_396703||full	31	26466	27164	1	C	pub:SAR11_0384	K06217	pub:SAR11_0384 phoH; PhoH-like protein; K06217 phosphate starvation-inducible protein PhoH and related proteins	FALSE	0.414	156	3.608e-40	YP_010114620.1	YP_010114620.1 phosphate starvation-inducible protein [Flavobacterium phage vB_FspM_immuto_2-6A]	FALSE	0.611	263	7.284e-79				NA	NA	NA	NA	PhoH-like protein [PF02562.19]; AAA domain [PF13604.9]; AAA domain [PF13245.9]					VOG02439	sp|P46343|PHOL_BACSU PhoH-like protein; Xh	Xh	0	1	1	FALSE	MK
83	T16_D__k141_427167__full-cat_1_20	final-viral-combined-for-dramv-001	T16_D_k141_427167||full	20	12005	12763	1	C	cgr:CAGL0K12848g	K12848,K01840	cgr:CAGL0K12848g hypothetical protein; K01840 phosphomannomutase [EC:5.4.2.8]	FALSE	0.32	124	9.015e-29			NA	NA	NA	NA				NA	NA	NA	NA	Eukaryotic phosphomannomutase [PF03332.16]					VOG07791	sp|O43976|PMM_BABBO Phosphomannomutase; Xh	Xh	0	1	2	FALSE	MK
84	T16_D__k141_454461__full-cat_1_27	final-viral-combined-for-dramv-001	T16_D_k141_454461||full	27	11600	12118	-1	C	syc:syc0813_d	K01494	syc:syc0813_d dcd; dCTP deaminase; K01494 dCTP deaminase [EC:3.5.4.13]	FALSE	0.564	184	8.896e-51	YP_009847263.1	YP_009847263.1 putative dCTP deaminase [Aeromonas phage LAh_6]	FALSE	0.491	132	1.017e-34				NA	NA	NA	NA	2'-deoxycytidine 5'-triphosphate deaminase (DCD) [PF06559.14]								0	1	2	FALSE	M
85	T16_D__k141_480780__full-cat_1_40	final-viral-combined-for-dramv-001	T16_D_k141_480780||full	40	33377	34576	-1	C	aad:TC41_2442	K00558	aad:TC41_2442 dcm; DNA-cytosine methyltransferase; K00558 DNA (cytosine-5-)-methyltransferase [EC:2.1.1.37]	FALSE	0.25	132	4.456e-30	YP_001498088.1	YP_001498088.1 hypothetical protein AR158_C006R [Paramecium bursaria Chlorella virus AR158]	FALSE	0.208	93	4.385e-19				NA	NA	NA	NA	C-5 cytosine-specific DNA methylase [PF00145.20]					VOG02074	sp|P34877|MTSA_LACLC Type II methyltransferase M1.ScrFI; XhXp	Xh;Xp	0	1	2	FALSE	M
86	T16_D__k141_519651__full-cat_1_9	final-viral-combined-for-dramv-001	T16_D_k141_519651||full	9	5565	6662	1	C	oan:Oant_1510	K00558	oan:Oant_1510 DNA-cytosine methyltransferase; K00558 DNA (cytosine-5-)-methyltransferase [EC:2.1.1.37]	FALSE	0.479	322	4.405e-95	YP_009855490.1	YP_009855490.1 DNA methyltransferase [Flavobacterium phage vB_FspS_tooticki6-1]	FALSE	0.273	139	2.359e-34				NA	NA	NA	NA	C-5 cytosine-specific DNA methylase [PF00145.20]					VOG02074	sp|P34877|MTSA_LACLC Type II methyltransferase M1.ScrFI; XhXp	Xh;Xp	0	1	2	FALSE	M
87	T16_D__k141_528200__full_1-cat_2_24	final-viral-combined-for-dramv-001	T16_D_k141_528200||full_1	24	14150	15199	-1	C	cbr:CBG23625	K00364	cbr:CBG23625 Hypothetical protein CBG23625; K00364 GMP reductase [EC:1.7.1.7]	FALSE	0.55	363	1.128e-109	YP_009173395.1	YP_009173395.1 guanosine 5'-monophosphate oxidoreductase/ ou inosine monophosphate dehydrogenase [Chrysochromulina ericina virus]	FALSE	0.489	311	2.1e-93				NA	NA	NA	NA	IMP dehydrogenase / GMP reductase domain [PF00478.28]; FMN-dependent dehydrogenase [PF01070.21]					VOG02148	sp|A9A5Y7|IMDH_NITMS Inosine-5'-monophosphate dehydrogenase; Xh	Xh	0	1	3	FALSE	MK
88	T16_D__k141_565385__full-cat_2_14	final-viral-combined-for-dramv-001	T16_D_k141_565385||full	14	7002	7451	-1	C	hpr:PARA_00720	K01520	hpr:PARA_00720 deoxyuridinetriphosphatase; K01520 dUTP pyrophosphatase [EC:3.6.1.23]	FALSE	0.459	111	3.72e-26	YP_009152124.1	YP_009152124.1 dUTPase [Escherichia phage Pollock]	FALSE	0.464	114	1.067e-28				NA	NA	NA	NA	dUTPase [PF00692.22]								0	1	3	FALSE	M
89	T16_D__k141_65107__full-cat_1_20	final-viral-combined-for-dramv-001	T16_D_k141_65107||full	20	8681	9442	1	C	min:Minf_1754	K06217	min:Minf_1754 phoH; phosphate starvation-inducible protein PhoH, predicted ATPase; K06217 phosphate starvation-inducible protein PhoH and related proteins	FALSE	0.373	131	2.561e-31	YP_009996895.1	YP_009996895.1 hypothetical protein JTY54_gp49 [Pseudomonas phage ZC01]	FALSE	0.317	113	5.495e-27				NA	NA	NA	NA	PhoH-like protein [PF02562.19]					VOG02439	sp|P46343|PHOL_BACSU PhoH-like protein; Xh	Xh	0	1	2	FALSE	MK
90	T16_D__k141_654993__full-cat_1_21	final-viral-combined-for-dramv-001	T16_D_k141_654993||full	21	23329	25743	1	C	oho:Oweho_0460	K00525	oho:Oweho_0460 ribonucleoside-diphosphate reductase; K00525 ribonucleoside-diphosphate reductase alpha chain [EC:1.17.4.1]	FALSE	0.461	689	4.492e-214	YP_010111471.1	YP_010111471.1 vitamin B12-dependent ribonucleotide reductase [crAssphage cr112_1]	FALSE	0.404	577	2.554e-177				NA	NA	NA	NA	Ribonucleotide reductase, barrel domain [PF02867.18]; Ribonucleotide reductase, all-alpha domain [PF00317.24]					VOG00062	sp|P00452|RIR1_ECOLI Ribonucleoside-diphosphate reductase 1 subunit alpha; Xh	Xh	0	1	2	FALSE	MKE
91	T16_D__k141_656885__full-cat_1_9	final-viral-combined-for-dramv-001	T16_D_k141_656885||full	9	11979	12455	-1	C	mgl:MGL_3997	K01520	mgl:MGL_3997 hypothetical protein; K01520 dUTP pyrophosphatase [EC:3.6.1.23]	FALSE	0.464	122	1.089e-29	YP_009481431.1	YP_009481431.1 Deoxyuridine 5'-triphosphate nucleotidohydrolase [Pandoravirus macleodensis]	FALSE	0.452	123	1.101e-31				NA	NA	NA	NA	dUTPase [PF00692.22]								0	1	2	FALSE	M
92	T16_D__k141_675201__full-cat_1_25	final-viral-combined-for-dramv-001	T16_D_k141_675201||full	25	9328	9987	1	C	pmb:A9601_14831	K06217	pmb:A9601_14831 phoH; PhoH-like phosphate starvation-inducible protein; K06217 phosphate starvation-inducible protein PhoH and related proteins	FALSE	0.411	141	2.388e-35	YP_010114620.1	YP_010114620.1 phosphate starvation-inducible protein [Flavobacterium phage vB_FspM_immuto_2-6A]	FALSE	0.497	198	1.078e-56				NA	NA	NA	NA	PhoH-like protein [PF02562.19]; AAA domain [PF13604.9]; AAA domain [PF13245.9]					VOG02439	sp|P46343|PHOL_BACSU PhoH-like protein; Xh	Xh	0	1	2	FALSE	MK
93	T16_D__k141_67527__full-cat_1_75	final-viral-combined-for-dramv-001	T16_D_k141_67527||full	75	56979	59090	-1	C	dpr:Despr_1295	K00525	dpr:Despr_1295 ribonucleoside-diphosphate reductase (EC:1.17.4.1); K00525 ribonucleoside-diphosphate reductase alpha chain [EC:1.17.4.1]	FALSE	0.396	480	4.973e-144	YP_007674964.1	YP_007674964.1 ribonucleoside-diphosphate reductase [Loktanella phage pCB2051-A]	FALSE	0.317	357	5.935e-104				NA	NA	NA	NA	Ribonucleotide reductase, barrel domain [PF02867.18]					VOG00062	sp|P00452|RIR1_ECOLI Ribonucleoside-diphosphate reductase 1 subunit alpha; Xh	Xh	0	1	1	FALSE	MKE
94	T16_D__k141_67527__full-cat_1_88	final-viral-combined-for-dramv-001	T16_D_k141_67527||full	88	63658	64461	1	C	pgv:SL003B_0382	K01640	pgv:SL003B_0382 Hydroxymethylglutaryl-CoA lyase; K01640 hydroxymethylglutaryl-CoA lyase [EC:4.1.3.4]	FALSE	0.373	169	4.261e-44			NA	NA	NA	NA				NA	NA	NA	NA	HMGL-like [PF00682.22]								0	2	1	FALSE	MK
95	T16_D__k141_700775__full-cat_1_11	final-viral-combined-for-dramv-001	T16_D_k141_700775||full	11	10792	11457	1	C	pel:SAR11G3_00349	K06217	pel:SAR11G3_00349 tRNA-i(6)A37 methylthiotransferase; K06217 phosphate starvation-inducible protein PhoH and related proteins	FALSE	0.377	127	2.696e-30	YP_010114620.1	YP_010114620.1 phosphate starvation-inducible protein [Flavobacterium phage vB_FspM_immuto_2-6A]	FALSE	0.472	186	2.724e-52				NA	NA	NA	NA	PhoH-like protein [PF02562.19]; AAA domain [PF13604.9]; AAA domain [PF13245.9]					VOG02439	sp|P46343|PHOL_BACSU PhoH-like protein; Xh	Xh	0	1	2	FALSE	MK
96	T16_D__k141_928015__full-cat_1_24	final-viral-combined-for-dramv-001	T16_D_k141_928015||full	24	18214	18792	-1	C	tps:THAPSDRAFT_262637	K00472	tps:THAPSDRAFT_262637 prolyl 4-hydroxylase alpha subunit-like protein; K00472 prolyl 4-hydroxylase [EC:1.14.11.2]	FALSE	0.332	65	1.496e-09	YP_009322951.1	YP_009322951.1 2OG-Fe(II) oxygenase superfamily domain containing protein [Synechococcus phage S-CAM7]	FALSE	0.407	66	1.133e-11				NA	NA	NA	NA	2OG-Fe(II) oxygenase superfamily [PF13640.9]; 2OG-Fe(II) oxygenase superfamily [PF13661.9]								0	1	2	FALSE	MK
97	T16_D__k141_946956__full-cat_1_24	final-viral-combined-for-dramv-001	T16_D_k141_946956||full	24	17701	19575	1	C	ave:Arcve_1225	K00525	ave:Arcve_1225 ribonucleoside-diphosphate reductase (EC:1.17.4.1); K00525 ribonucleoside-diphosphate reductase alpha chain [EC:1.17.4.1]	FALSE	0.519	578	4.578e-179	YP_008059067.1	YP_008059067.1 ribonucleotide reductase [Halovirus HCTV-5]	FALSE	0.315	363	5.255e-107				NA	NA	NA	NA	Ribonucleotide reductase, barrel domain [PF02867.18]; Ribonucleotide reductase, all-alpha domain [PF00317.24]					VOG00062	sp|P00452|RIR1_ECOLI Ribonucleoside-diphosphate reductase 1 subunit alpha; Xh	Xh	0	1	1	FALSE	MKE
98	T16_D__k141_949979__full-cat_1_16	final-viral-combined-for-dramv-001	T16_D_k141_949979||full	16	7641	9287	1	C	hla:Hlac_2944	K00525	hla:Hlac_2944 ribonucleotide-diphosphate reductase subunit alpha (EC:1.17.4.1); K00525 ribonucleoside-diphosphate reductase alpha chain [EC:1.17.4.1]	FALSE	0.609	647	5.554e-204	YP_009611787.1	YP_009611787.1 ribonucleotide reductase of class Ia (aerobic) [Agrobacterium phage Atu_ph07]	FALSE	0.634	676	8.448e-216				NA	NA	NA	NA	Ribonucleotide reductase, barrel domain [PF02867.18]; Ribonucleotide reductase, all-alpha domain [PF00317.24]					VOG00062	sp|P00452|RIR1_ECOLI Ribonucleoside-diphosphate reductase 1 subunit alpha; Xh	Xh	0	1	2	FALSE	MKE
99	T16_D__k141_984139__full-cat_1_12	final-viral-combined-for-dramv-001	T16_D_k141_984139||full	12	8379	9392	1	A	ase:ACPL_2404	K01915	ase:ACPL_2404 gs1; glutamine synthetase (EC:6.3.1.2); K01915 glutamine synthetase [EC:6.3.1.2]	TRUE	0.728	485	5.722e-152	YP_003987080.1	YP_003987080.1 putative glutamine synthetase [Acanthamoeba polyphaga mimivirus]	FALSE	0.512	316	3.008e-95				NA	NA	NA	NA	Glutamine synthetase, catalytic domain [PF00120.27]; Glutamine synthetase, beta-Grasp domain [PF03951.22]					VOG21175	sp|P38561|GLNA3_MAIZE Glutamine synthetase root isozyme 3; Xh	Xh	0	1	2	FALSE	MK
100	T16_S__k141_1025639__full-cat_1_12	final-viral-combined-for-dramv-001	T16_S_k141_1025639||full	12	16127	16591	-1	C	mgl:MGL_3997	K01520	mgl:MGL_3997 hypothetical protein; K01520 dUTP pyrophosphatase [EC:3.6.1.23]	FALSE	0.403	100	5.691e-22	YP_009483678.1	YP_009483678.1 Deoxyuridine 5'-triphosphate nucleotidohydrolase [Pandoravirus quercus]	FALSE	0.374	97	9.739e-23				NA	NA	NA	NA	dUTPase [PF00692.22]								0	1	1	FALSE	M
101	T16_S__k141_1051567__full-cat_2_24	final-viral-combined-for-dramv-001	T16_S_k141_1051567||full	24	20398	21030	-1	C	puv:PUV_08890	K00507	puv:PUV_08890 acyl-CoA desaturase; K00507 stearoyl-CoA desaturase (delta-9 desaturase) [EC:1.14.19.1]	FALSE	0.303	106	3.783e-23	YP_009640097.1	YP_009640097.1 hypothetical protein AV955_gp109 [Diadromus pulchellus ascovirus 4a]	FALSE	0.228	63	2.641e-10				NA	NA	NA	NA	Fatty acid desaturase [PF00487.27]								0	1	3	FALSE	MK
102	T16_S__k141_1082081__full-cat_1_32	final-viral-combined-for-dramv-001	T16_S_k141_1082081||full	32	30110	31126	1	C	llo:LLO_0205	K00088	llo:LLO_0205 guanosine monophosphate reductase GuaC; K00088 IMP dehydrogenase [EC:1.1.1.205]	FALSE	0.471	287	1.976e-83	YP_008052403.1	YP_008052403.1 GMP reductase [Phaeocystis globosa virus]	FALSE	0.319	164	4.663e-43				NA	NA	NA	NA	IMP dehydrogenase / GMP reductase domain [PF00478.28]; FMN-dependent dehydrogenase [PF01070.21]; Nitronate monooxygenase [PF03060.18]					VOG02148	sp|A9A5Y7|IMDH_NITMS Inosine-5'-monophosphate dehydrogenase; Xh	Xh	0	2	1	FALSE	MK
103	T16_S__k141_674669__full-cat_1_9	final-viral-combined-for-dramv-001	T16_S_k141_674669||full	9	10689	11660	-1	C	ecn:Ecaj_0310	K00526	ecn:Ecaj_0310 nrdF; ribonucleotide-diphosphate reductase subunit beta (EC:1.17.4.1); K00526 ribonucleoside-diphosphate reductase beta chain [EC:1.17.4.1]	FALSE	0.599	368	8.686e-112	YP_009777863.1	YP_009777863.1 ribonucleotide-diphosphate reductase subunit beta [uncultured phage_MedDCM-OCT-S46-C10]	FALSE	0.614	376	4.191e-116				NA	NA	NA	NA	Ribonucleotide reductase, small chain [PF00268.24]					VOG00345	sp|P69924|RIR2_ECOLI Ribonucleoside-diphosphate reductase 1 subunit beta; Xh	Xh	0	1	1	FALSE	MKE
104	T16_S__k141_706676__full-cat_1_26	final-viral-combined-for-dramv-001	T16_S_k141_706676||full	26	18544	19506	1	C	hoh:Hoch_6074	K01710	hoh:Hoch_6074 NAD-dependent epimerase/dehydratase; K01710 dTDP-glucose 4,6-dehydratase [EC:4.2.1.46]	FALSE	0.541	327	1.643e-97	YP_009174706.1	YP_009174706.1 putative NAD dependent epimerase/dehydratase family protein [Yellowstone lake phycodnavirus 1]	FALSE	0.252	107	5.331e-24				NA	NA	NA	NA	GDP-mannose 4,6 dehydratase [PF16363.8]; NAD dependent epimerase/dehydratase family [PF01370.24]; 3-beta hydroxysteroid dehydrogenase/isomerase family [PF01073.22]; RmlD substrate binding domain [PF04321.20]; Male sterility protein [PF07993.15]; Polysaccharide biosynthesis protein [PF02719.18]; NmrA-like family [PF05368.16]; KR domain [PF08659.13]					VOG00081	sp|Q9EQC1|3BHS7_MOUSE 3 beta-hydroxysteroid dehydrogenase type 7; Xh	Xh	0	1	2	FALSE	MK
105	T16_S__k141_706676__full-cat_1_29	final-viral-combined-for-dramv-001	T16_S_k141_706676||full	29	21654	22712	1	C	pcl:Pcal_0576	K00558	pcl:Pcal_0576 DNA-cytosine methyltransferase; K00558 DNA (cytosine-5-)-methyltransferase [EC:2.1.1.37]	FALSE	0.222	86	3.374e-15			NA	NA	NA	NA				NA	NA	NA	NA	C-5 cytosine-specific DNA methylase [PF00145.20]					VOG02074	sp|P34877|MTSA_LACLC Type II methyltransferase M1.ScrFI; XhXp	Xh;Xp	0	1	2	FALSE	M
106	T16_S__k141_850482__full-cat_1_61	final-viral-combined-for-dramv-001	T16_S_k141_850482||full	61	37917	38918	1	C	bcl:ABC2849	K00558	bcl:ABC2849 site-specific DNA-methyltransferase; K00558 DNA (cytosine-5-)-methyltransferase [EC:2.1.1.37]	FALSE	0.387	214	1.16e-58	YP_010001631.1	YP_010001631.1 DNA methylase [Gordonia phage JKSyngboy]	FALSE	0.465	138	3.594e-34				NA	NA	NA	NA	C-5 cytosine-specific DNA methylase [PF00145.20]					VOG02074	sp|P34877|MTSA_LACLC Type II methyltransferase M1.ScrFI; XhXp	Xh;Xp	0	1	1	FALSE	M
107	T16_S__k141_906893__full-cat_1_21	final-viral-combined-for-dramv-001	T16_S_k141_906893||full	21	9194	11086	1	C	fph:Fphi_1619	K00525	fph:Fphi_1619 ribonucleotide-diphosphate reductase subunit alpha (EC:1.17.4.1); K00525 ribonucleoside-diphosphate reductase alpha chain [EC:1.17.4.1]	FALSE	0.479	546	1.104e-167	YP_009777648.1	YP_009777648.1 ribonucleotide-diphosphate reductase subunit alpha [uncultured phage_MedDCM-OCT-S42-C7]	FALSE	0.558	657	1.248e-207				NA	NA	NA	NA	Ribonucleotide reductase, barrel domain [PF02867.18]; Ribonucleotide reductase, all-alpha domain [PF00317.24]					VOG00062	sp|P00452|RIR1_ECOLI Ribonucleoside-diphosphate reductase 1 subunit alpha; Xh	Xh	0	1	2	FALSE	MKE
108	T16_S__k141_906893__full-cat_1_24	final-viral-combined-for-dramv-001	T16_S_k141_906893||full	24	11545	12558	1	C	wpi:WPa_0020	K00526	wpi:WPa_0020 nrdF; ribonucleotide-diphosphate reductase subunit beta; K00526 ribonucleoside-diphosphate reductase beta chain [EC:1.17.4.1]	FALSE	0.604	374	1.41e-113	YP_009777863.1	YP_009777863.1 ribonucleotide-diphosphate reductase subunit beta [uncultured phage_MedDCM-OCT-S46-C10]	FALSE	0.647	403	2.884e-125				NA	NA	NA	NA	Ribonucleotide reductase, small chain [PF00268.24]					VOG00345	sp|P69924|RIR2_ECOLI Ribonucleoside-diphosphate reductase 1 subunit beta; Xh	Xh	0	1	2	FALSE	MKE
109	T20_S__k141_1090038__full-cat_1_23	final-viral-combined-for-dramv-001	T20_S_k141_1090038||full	23	18469	19410	1	C	cle:Clole_1843	K00558	cle:Clole_1843 DNA-cytosine methyltransferase; K00558 DNA (cytosine-5-)-methyltransferase [EC:2.1.1.37]	FALSE	0.457	260	1.334e-74	YP_009777679.1	YP_009777679.1 Site-specific DNA methylase (Dcm) [uncultured phage_MedDCM-OCT-S42-C7]	FALSE	0.422	336	9.013e-103				NA	NA	NA	NA	C-5 cytosine-specific DNA methylase [PF00145.20]					VOG02074	sp|P34877|MTSA_LACLC Type II methyltransferase M1.ScrFI; XhXp	Xh;Xp	0	1	1	FALSE	M
110	T20_S__k141_1096732__full-cat_1_13	final-viral-combined-for-dramv-001	T20_S_k141_1096732||full	13	8969	9736	-1	C	apb:SAR116_0954	K07336	apb:SAR116_0954 2OG-Fe(II) oxygenase (EC:1.14.11.-); K07336 PKHD-type hydroxylase [EC:1.14.11.-]	FALSE	0.317	86	6.344e-16	YP_007517938.1	YP_007517938.1 2OG-Fe(II) oxygenase superfamily like protein [Pelagibacter phage HTVC008M]	FALSE	0.361	153	2.604e-40				NA	NA	NA	NA	2OG-Fe(II) oxygenase superfamily [PF13640.9]								0	1	1	FALSE	MK
111	T20_S__k141_1138624__full-cat_1_11	final-viral-combined-for-dramv-001	T20_S_k141_1138624||full	11	6249	7196	1	C	syr:SynRCC307_0186	K01710	syr:SynRCC307_0186 nucleoside-diphosphate-sugar epimerase; K01710 dTDP-glucose 4,6-dehydratase [EC:4.2.1.46]	FALSE	0.715	437	7.5e-136	YP_003969850.1	YP_003969850.1 putative NAD-dependent epimerase/dehydratase [Cafeteria roenbergensis virus BV-PW1]	FALSE	0.253	105	1.605e-23				NA	NA	NA	NA	GDP-mannose 4,6 dehydratase [PF16363.8]; NAD dependent epimerase/dehydratase family [PF01370.24]; 3-beta hydroxysteroid dehydrogenase/isomerase family [PF01073.22]; RmlD substrate binding domain [PF04321.20]; Polysaccharide biosynthesis protein [PF02719.18]; Male sterility protein [PF07993.15]					VOG00081	sp|Q9EQC1|3BHS7_MOUSE 3 beta-hydroxysteroid dehydrogenase type 7; Xh	Xh	0	1	2	FALSE	MK
112	T20_S__k141_191696__full-cat_1_22	final-viral-combined-for-dramv-001	T20_S_k141_191696||full	22	17792	18367	-1	C	fco:FCOL_05440	K00558	fco:FCOL_05440 hypothetical protein; K00558 DNA (cytosine-5-)-methyltransferase [EC:2.1.1.37]	FALSE	0.444	149	1.543e-38	YP_009854734.1	YP_009854734.1 DNA methyltransferase [Flavobacterium phage vB_FspS_hemulen6-1]	FALSE	0.551	143	4.462e-38				NA	NA	NA	NA	C-5 cytosine-specific DNA methylase [PF00145.20]					VOG30172	REFSEQ DNA methyltransferase; Xu	Xu	0	1	2	FALSE	M
113	T20_S__k141_269246__full-cat_1_5	final-viral-combined-for-dramv-001	T20_S_k141_269246||full	5	7115	7804	-1	C	ptr:460754	K13645	ptr:460754 PLOD2; procollagen-lysine, 2-oxoglutarate 5-dioxygenase 2; K13645 procollagen-lysine,2-oxoglutarate 5-dioxygenase 2 [EC:1.14.11.4]	FALSE	0.271	75	1.287e-12	YP_009802310.1	YP_009802310.1 hypothetical protein HOT35_gp05 [Pseudomonas phage PspYZU08]	FALSE	0.374	105	1.777e-24				NA	NA	NA	NA	2OG-Fe(II) oxygenase superfamily [PF13640.9]								0	1	2	FALSE	MK
114	T20_S__k141_323236__full-cat_1_31	final-viral-combined-for-dramv-001	T20_S_k141_323236||full	31	29471	30115	-1	C	fco:FCOL_05440	K00558	fco:FCOL_05440 hypothetical protein; K00558 DNA (cytosine-5-)-methyltransferase [EC:2.1.1.37]	FALSE	0.653	181	6.432e-49	YP_009854734.1	YP_009854734.1 DNA methyltransferase [Flavobacterium phage vB_FspS_hemulen6-1]	FALSE	0.609	267	1.947e-80				NA	NA	NA	NA	C-5 cytosine-specific DNA methylase [PF00145.20]					VOG30172	REFSEQ DNA methyltransferase; Xu	Xu	0	1	1	FALSE	M
115	T24_S__k141_1132236__full-cat_1_14	final-viral-combined-for-dramv-001	T24_S_k141_1132236||full	14	6563	8287	1	C	bbl:BLBBGE_310	K00525	bbl:BLBBGE_310 nrdA; ribonucleoside-diphosphate reductase subunit alpha (EC:1.17.4.1); K00525 ribonucleoside-diphosphate reductase alpha chain [EC:1.17.4.1]	FALSE	0.562	595	8.622e-186	YP_010114422.1	YP_010114422.1 ribonucleotide reductase, alpha subunit [Flavobacterium phage vB_FspM_immuto_2-6A]	FALSE	0.613	681	4.302e-217				NA	NA	NA	NA	Ribonucleotide reductase, barrel domain [PF02867.18]					VOG00062	sp|P00452|RIR1_ECOLI Ribonucleoside-diphosphate reductase 1 subunit alpha; Xh	Xh	0	1	2	FALSE	MKE
116	T24_S__k141_519454__full_1-cat_1_13	final-viral-combined-for-dramv-001	T24_S_k141_519454||full_1	13	5965	6414	1	C	cse:Cseg_1880	K01737	cse:Cseg_1880 6-pyruvoyl tetrahydrobiopterin synthase; K01737 6-pyruvoyl tetrahydrobiopterin synthase [EC:4.2.3.12]	FALSE	0.51	145	6.281e-38	YP_009903612.1	YP_009903612.1 hypothetical protein H1O15_gp023 [Achromobacter phage Motura]	FALSE	0.555	159	1.91e-44				NA	NA	NA	NA	6-pyruvoyl tetrahydropterin synthase [PF01242.22]					VOG00739	sp|Q1RHI6|QUED_RICBR 6-carboxy-5,6,7,8-tetrahydropterin synthase; Xh	Xh	0	1	2	FALSE	MK
117	T24_S__k141_715627__full-cat_1_16	final-viral-combined-for-dramv-001	T24_S_k141_715627||full	16	13143	14603	1	C	cfu:CFU_3309	K00612	cfu:CFU_3309 nodulation protein (EC:2.1.3.-); K00612 carbamoyltransferase [EC:2.1.3.-]	FALSE	0.514	468	1.721e-143	YP_007518026.1	YP_007518026.1 carbamoyltransferase [Pelagibacter phage HTVC008M]	FALSE	0.25	164	1.294e-41				NA	NA	NA	NA	Carbamoyltransferase C-terminus [PF16861.8]; Carbamoyltransferase N-terminus [PF02543.18]					VOG04291	sp|Q70IY1|TOBZ_STRSD nebramycin 5' synthase; Xh	Xh	0	1	2	FALSE	MK
118	T24_S__k141_745549__full-cat_1_6	final-viral-combined-for-dramv-001	T24_S_k141_745549||full	6	7327	7950	1	C	apb:SAR116_0954	K07336	apb:SAR116_0954 2OG-Fe(II) oxygenase (EC:1.14.11.-); K07336 PKHD-type hydroxylase [EC:1.14.11.-]	FALSE	0.391	102	7.697e-22	YP_007517938.1	YP_007517938.1 2OG-Fe(II) oxygenase superfamily like protein [Pelagibacter phage HTVC008M]	FALSE	0.512	200	1.86e-57				NA	NA	NA	NA	2OG-Fe(II) oxygenase superfamily [PF13640.9]					VOG03413	sp|Q47YL9|Y3426_COLP3 PKHD-type hydroxylase CPS_3426; Xh	Xh	0	1	2	FALSE	MK
119	T28_S__k141_1046887__full-cat_1_11	final-viral-combined-for-dramv-001	T28_S_k141_1046887||full	11	14841	15569	1	C	sjp:SJA_C2-00120	K07336	sjp:SJA_C2-00120 putative oxygenase; K07336 PKHD-type hydroxylase [EC:1.14.11.-]	FALSE	0.321	100	5.555e-21	YP_007517938.1	YP_007517938.1 2OG-Fe(II) oxygenase superfamily like protein [Pelagibacter phage HTVC008M]	FALSE	0.311	109	8.729e-26				NA	NA	NA	NA	2OG-Fe(II) oxygenase superfamily [PF13640.9]					VOG03413	sp|Q47YL9|Y3426_COLP3 PKHD-type hydroxylase CPS_3426; Xh	Xh	0	1	1	FALSE	MK
120	T28_S__k141_1094483__full-cat_1_14	final-viral-combined-for-dramv-001	T28_S_k141_1094483||full	14	13390	13854	1	C	mbr:MONBRDRAFT_21377	K01520	mbr:MONBRDRAFT_21377 hypothetical protein ; K01520 dUTP pyrophosphatase [EC:3.6.1.23]	FALSE	0.373	96	9.621e-21	YP_003213022.1	YP_003213022.1 hypothetical protein OTV1_199 [Ostreococcus tauri virus 1]	FALSE	0.37	96	2.499e-22				NA	NA	NA	NA	dUTPase [PF00692.22]								0	1	1	FALSE	M
121	T28_S__k141_116343__full-cat_1_20	final-viral-combined-for-dramv-001	T28_S_k141_116343||full	20	8145	8552	1	C	sse:Ssed_2870	K04488	sse:Ssed_2870 scaffold protein; K04488 nitrogen fixation protein NifU and related proteins	FALSE	0.625	166	3.446e-45			NA	NA	NA	NA	MER0474067	M17	MER0474067 - PepB aminopeptidase (Ceratitis capitata) [M17.004]#M17#{peptidase unit: 74-403}~source XP_004532375~	FALSE	0.669	72	6.992e-14	NifU-like N terminal domain [PF01592.19]								0	1	2	FALSE	M
122	T28_S__k141_1179025__full-cat_1_19	final-viral-combined-for-dramv-001	T28_S_k141_1179025||full	19	8776	9783	-1	C	llo:LLO_0205	K00088	llo:LLO_0205 guanosine monophosphate reductase GuaC; K00088 IMP dehydrogenase [EC:1.1.1.205]	FALSE	0.462	277	3.241e-80	YP_009173395.1	YP_009173395.1 guanosine 5'-monophosphate oxidoreductase/ ou inosine monophosphate dehydrogenase [Chrysochromulina ericina virus]	FALSE	0.328	169	1.046e-44				NA	NA	NA	NA	IMP dehydrogenase / GMP reductase domain [PF00478.28]; Nitronate monooxygenase [PF03060.18]; FMN-dependent dehydrogenase [PF01070.21]					VOG02148	sp|A9A5Y7|IMDH_NITMS Inosine-5'-monophosphate dehydrogenase; Xh	Xh	0	2	2	FALSE	MK
123	T28_S__k141_1193175__full-cat_1_15	final-viral-combined-for-dramv-001	T28_S_k141_1193175||full	15	5662	6075	1	C	fbl:Fbal_2759	K04488	fbl:Fbal_2759 FeS cluster assembly scaffold IscU; K04488 nitrogen fixation protein NifU and related proteins	FALSE	0.624	166	2.007e-45			NA	NA	NA	NA	MER0474067	M17	MER0474067 - PepB aminopeptidase (Ceratitis capitata) [M17.004]#M17#{peptidase unit: 74-403}~source XP_004532375~	FALSE	0.659	71	1.926e-13	NifU-like N terminal domain [PF01592.19]								0	1	2	FALSE	M
124	T28_S__k141_504791__full-cat_2_30	final-viral-combined-for-dramv-001	T28_S_k141_504791||full	30	19103	21436	-1	C	pgv:SL003B_1827	K03694	pgv:SL003B_1827 endopeptidase Clp ATP-binding chain A; K03694 ATP-dependent Clp protease ATP-binding subunit ClpA	FALSE	0.491	671	2.809e-208	YP_009611957.1	YP_009611957.1 ATP-dependent Clp protease ATP-binding subunit [Agrobacterium phage Atu_ph07]	FALSE	0.431	579	2.051e-178				NA	NA	NA	NA	AAA domain (Cdc48 subfamily) [PF07724.17]; AAA lid domain [PF17871.4]; C-terminal, D2-small domain, of ClpB protein [PF10431.12]; AAA domain (dynein-related subfamily) [PF07728.17]; ATPase domain predominantly from Archaea [PF01637.21]; ATPase family associated with various cellular activities (AAA) [PF00004.32]; Holliday junction DNA helicase RuvB P-loop domain [PF05496.15]; Magnesium chelatase,…					VOG02072	sp|P0ABH9|CLPA_ECOLI ATP-dependent Clp protease ATP-binding subunit ClpA; Xh	Xh	0	1	3	FALSE	MK
125	T28_S__k141_585253__full-cat_1_10	final-viral-combined-for-dramv-001	T28_S_k141_585253||full	10	10458	12983	-1	C	oho:Oweho_0460	K00525	oho:Oweho_0460 ribonucleoside-diphosphate reductase; K00525 ribonucleoside-diphosphate reductase alpha chain [EC:1.17.4.1]	FALSE	0.521	819	2.758e-258	YP_010111715.1	YP_010111715.1 vitamin B12-dependent ribonucleotide reductase [crAssphage cr126_1]	FALSE	0.414	601	5.369e-185				NA	NA	NA	NA	Ribonucleotide reductase, barrel domain [PF02867.18]; Ribonucleotide reductase, all-alpha domain [PF00317.24]					VOG00062	sp|P00452|RIR1_ECOLI Ribonucleoside-diphosphate reductase 1 subunit alpha; Xh	Xh	0	1	2	FALSE	MKE
126	T28_S__k141_851474__full-cat_2_16	final-viral-combined-for-dramv-001	T28_S_k141_851474||full	16	9231	10331	-1	C	mpc:Mar181_1064	K00526	mpc:Mar181_1064 ribonucleotide reductase; K00526 ribonucleoside-diphosphate reductase beta chain [EC:1.17.4.1]	FALSE	0.534	381	1.216e-115	YP_009323138.1	YP_009323138.1 ribonucleotide reductase of class Ia (aerobic) beta subunit [Synechococcus phage S-CAM7]	FALSE	0.664	495	1.097e-156				NA	NA	NA	NA	Ribonucleotide reductase, small chain [PF00268.24]					VOG00345	sp|P69924|RIR2_ECOLI Ribonucleoside-diphosphate reductase 1 subunit beta; Xh	Xh	0	1	3	FALSE	MKE
127	T28_S__k141_851474__full-cat_2_17	final-viral-combined-for-dramv-001	T28_S_k141_851474||full	17	10372	12693	-1	C	aha:AHA_2333	K00525	aha:AHA_2333 nrdA; ribonucleotide-diphosphate reductase subunit alpha (EC:1.17.4.1); K00525 ribonucleoside-diphosphate reductase alpha chain [EC:1.17.4.1]	FALSE	0.601	860	1.211e-273	YP_007518015.1	YP_007518015.1 ribonucleotide reductase class Ia alpha subunit [Pelagibacter phage HTVC008M]	FALSE	0.709	1063	0				NA	NA	NA	NA	Ribonucleotide reductase, barrel domain [PF02867.18]; Ribonucleotide reductase, all-alpha domain [PF00317.24]; ATP cone domain [PF03477.19]					VOG00062	sp|P00452|RIR1_ECOLI Ribonucleoside-diphosphate reductase 1 subunit alpha; Xh	Xh	0	1	3	FALSE	MKE
128	T32_S__k141_1179774__full_1-cat_2_32	final-viral-combined-for-dramv-001	T32_S_k141_1179774||full_1	32	16535	18304	-1	C	fph:Fphi_1619	K00525	fph:Fphi_1619 ribonucleotide-diphosphate reductase subunit alpha (EC:1.17.4.1); K00525 ribonucleoside-diphosphate reductase alpha chain [EC:1.17.4.1]	FALSE	0.748	887	1.723e-286	YP_009506698.1	YP_009506698.1 ribonucleotide reductase alpha subunit [Bohle iridovirus]	FALSE	0.591	654	2.069e-207				NA	NA	NA	NA	Ribonucleotide reductase, barrel domain [PF02867.18]; Ribonucleotide reductase, all-alpha domain [PF00317.24]					VOG00062	sp|P00452|RIR1_ECOLI Ribonucleoside-diphosphate reductase 1 subunit alpha; Xh	Xh	0	1	3	FALSE	MKE
129	T32_S__k141_146347__full-cat_1_25	final-viral-combined-for-dramv-001	T32_S_k141_146347||full	25	20160	20870	-1	C	dte:Dester_0670	K06217	dte:Dester_0670 PhoH family protein; K06217 phosphate starvation-inducible protein PhoH and related proteins	FALSE	0.471	184	6.678e-50	YP_004062114.1	YP_004062114.1 hypothetical protein MpV1_231c [Micromonas sp. RCC1109 virus MpV1]	FALSE	0.58	235	5.965e-69				NA	NA	NA	NA	PhoH-like protein [PF02562.19]; AAA domain [PF13245.9]					VOG02439	sp|P46343|PHOL_BACSU PhoH-like protein; Xh	Xh	0	1	2	FALSE	MK
130	T32_S__k141_242958__full-cat_1_26	final-viral-combined-for-dramv-001	T32_S_k141_242958||full	26	28450	29547	1	C	hap:HAPS_1919	K00558	hap:HAPS_1919 moodification methylase HgaIA; K00558 DNA (cytosine-5-)-methyltransferase [EC:2.1.1.37]	FALSE	0.477	319	3.952e-94	YP_009665212.1	YP_009665212.1 cytosine-specific methyltransferase [Paramecium bursaria Chlorella virus NYs1]	FALSE	0.239	113	1.425e-25				NA	NA	NA	NA	C-5 cytosine-specific DNA methylase [PF00145.20]					VOG02074	sp|P34877|MTSA_LACLC Type II methyltransferase M1.ScrFI; XhXp	Xh;Xp	0	2	1	FALSE	M
131	T32_S__k141_575318__full-cat_2_18	final-viral-combined-for-dramv-001	T32_S_k141_575318||full	18	8033	8683	-1	C	rge:RGE_29970	K00560	rge:RGE_29970 putative methyltransferase; K00560 thymidylate synthase [EC:2.1.1.45]	FALSE	0.374	96	1.067e-19	YP_010106575.1	YP_010106575.1 hypothetical protein KNU92_gp057 [Enterococus phage vipetofem]	FALSE	0.345	117	1.049e-28				NA	NA	NA	NA	Thymidylate synthase [PF00303.22]								0	1	3	FALSE	M
132	T36_S__k141_1279911__full-cat_2_21	final-viral-combined-for-dramv-001	T36_S_k141_1279911||full	21	17947	18375	-1	C	fba:FIC_01923	K00980	fba:FIC_01923 glycerol-3-phosphate cytidylyltransferase; K00980 glycerol-3-phosphate cytidylyltransferase [EC:2.7.7.39]	FALSE	0.715	199	7.644e-57	YP_009099038.1	YP_009099038.1 TagD [Caulobacter phage Cr30]	FALSE	0.524	133	2.132e-35				NA	NA	NA	NA	Cytidylyltransferase-like [PF01467.29]								0	1	3	FALSE	MK
133	T36_S__k141_1298__full-cat_2_11	final-viral-combined-for-dramv-001	T36_S_k141_1298||full	11	8725	9783	1	C	pcl:Pcal_0576	K00558	pcl:Pcal_0576 DNA-cytosine methyltransferase; K00558 DNA (cytosine-5-)-methyltransferase [EC:2.1.1.37]	FALSE	0.218	86	3.374e-15			NA	NA	NA	NA				NA	NA	NA	NA	C-5 cytosine-specific DNA methylase [PF00145.20]					VOG02074	sp|P34877|MTSA_LACLC Type II methyltransferase M1.ScrFI; XhXp	Xh;Xp	0	1	3	FALSE	M
134	T36_S__k141_153464__full-cat_1_22	final-viral-combined-for-dramv-001	T36_S_k141_153464||full	22	12647	14155	1	C	mxa:MXAN_1288	K00612	mxa:MXAN_1288 carbamoyltransferase family protein; K00612 carbamoyltransferase [EC:2.1.3.-]	FALSE	0.325	257	7.882e-71	YP_007517869.1	YP_007517869.1 putative carbamoyltransferase [Pelagibacter phage HTVC008M]	FALSE	0.417	361	5.345e-108				NA	NA	NA	NA	Carbamoyltransferase C-terminus [PF16861.8]; Carbamoyltransferase N-terminus [PF02543.18]					VOG04291	sp|Q70IY1|TOBZ_STRSD nebramycin 5' synthase; Xh	Xh	0	1	2	FALSE	MK
135	T36_S__k141_294472__full-cat_1_7	final-viral-combined-for-dramv-001	T36_S_k141_294472||full	7	5935	6447	1	C	rrf:F11_14320	K01520	rrf:F11_14320 deoxyuridine 5'-triphosphate nucleotidohydrolase; K01520 dUTP pyrophosphatase [EC:3.6.1.23]	FALSE	0.382	98	3.621e-21	YP_094055.1	YP_094055.1 E4 ORFA [Bovine mastadenovirus A]	FALSE	0.334	85	1.525e-18				NA	NA	NA	NA	dUTPase [PF00692.22]								0	1	2	FALSE	M
136	T36_S__k141_323323__full-cat_1_33	final-viral-combined-for-dramv-001	T36_S_k141_323323||full	33	33754	34554	-1	C	cja:CJA_0590	K13472	cja:CJA_0590 sulfotransferase superfamily protein; K13472 sulfotransferase	FALSE	0.231	69	2.363e-10			NA	NA	NA	NA				NA	NA	NA	NA	Sulfotransferase family [PF13469.9]; Sulfotransferase domain [PF00685.30]								0	1	2	FALSE	MK
137	T36_S__k141_443559__full-cat_1_8	final-viral-combined-for-dramv-001	T36_S_k141_443559||full	8	6825	7811	1	C	wpi:WPa_0020	K00526	wpi:WPa_0020 nrdF; ribonucleotide-diphosphate reductase subunit beta; K00526 ribonucleoside-diphosphate reductase beta chain [EC:1.17.4.1]	FALSE	0.608	380	6.287e-116	YP_009777863.1	YP_009777863.1 ribonucleotide-diphosphate reductase subunit beta [uncultured phage_MedDCM-OCT-S46-C10]	FALSE	0.633	389	8.619e-121				NA	NA	NA	NA	Ribonucleotide reductase, small chain [PF00268.24]					VOG00345	sp|P69924|RIR2_ECOLI Ribonucleoside-diphosphate reductase 1 subunit beta; Xh	Xh	0	1	2	FALSE	MKE
138	T36_S__k141_602062__full-cat_1_23	final-viral-combined-for-dramv-001	T36_S_k141_602062||full	23	23211	24017	-1	C	cja:CJA_0590	K13472	cja:CJA_0590 sulfotransferase superfamily protein; K13472 sulfotransferase	FALSE	0.257	89	7.481e-17			NA	NA	NA	NA				NA	NA	NA	NA	Sulfotransferase family [PF13469.9]; Sulfotransferase domain [PF00685.30]								0	1	1	FALSE	MK
139	T36_S__k141_616165__full-cat_1_22	final-viral-combined-for-dramv-001	T36_S_k141_616165||full	22	10731	12452	1	C	bcp:BLBCPU_291	K00525	bcp:BLBCPU_291 nrdE; ribonucleoside-diphosphate reductase subunit alpha (EC:1.17.4.1); K00525 ribonucleoside-diphosphate reductase alpha chain [EC:1.17.4.1]	FALSE	0.559	593	7.436e-185	YP_010114422.1	YP_010114422.1 ribonucleotide reductase, alpha subunit [Flavobacterium phage vB_FspM_immuto_2-6A]	FALSE	0.627	698	5.614e-223				NA	NA	NA	NA	Ribonucleotide reductase, barrel domain [PF02867.18]					VOG00062	sp|P00452|RIR1_ECOLI Ribonucleoside-diphosphate reductase 1 subunit alpha; Xh	Xh	0	1	2	FALSE	MKE
140	T36_S__k141_631446__full-cat_1_10	final-viral-combined-for-dramv-001	T36_S_k141_631446||full	10	5329	6873	1	C	bcg:BCG9842_B3391	K00612	bcg:BCG9842_B3391 nodulation protein nolNO (EC:2.1.3.-); K00612 carbamoyltransferase [EC:2.1.3.-]	FALSE	0.277	186	5.87e-47	YP_007518026.1	YP_007518026.1 carbamoyltransferase [Pelagibacter phage HTVC008M]	FALSE	0.228	139	3.578e-33				NA	NA	NA	NA	Carbamoyltransferase C-terminus [PF16861.8]; Carbamoyltransferase N-terminus [PF02543.18]					VOG04291	sp|Q70IY1|TOBZ_STRSD nebramycin 5' synthase; Xh	Xh	0	1	2	FALSE	MK
141	T36_S__k141_639226__full-cat_1_20	final-viral-combined-for-dramv-001	T36_S_k141_639226||full	20	7928	8995	1	C	ebi:EbC_32190	K00558	ebi:EbC_32190 C-5 cytosine-specific DNA methylase; K00558 DNA (cytosine-5-)-methyltransferase [EC:2.1.1.37]	FALSE	0.305	158	2.987e-39	NP_945098.1	NP_945098.1 gp67 [Burkholderia phage phi1026b]	FALSE	0.23	120	3.894e-28				NA	NA	NA	NA	C-5 cytosine-specific DNA methylase [PF00145.20]					VOG02074	sp|P34877|MTSA_LACLC Type II methyltransferase M1.ScrFI; XhXp	Xh;Xp	0	1	1	FALSE	M
142	T40_D__k141_1059173__full-cat_1_23	final-viral-combined-for-dramv-001	T40_D_k141_1059173||full	23	24595	25563	1	C	oan:Oant_0230	K00558	oan:Oant_0230 DNA (cytosine-5-)-methyltransferase; K00558 DNA (cytosine-5-)-methyltransferase [EC:2.1.1.37]	FALSE	0.481	275	1.276e-79	YP_010099164.1	YP_010099164.1 DNA methylase [Gordonia phage Bibwit]	FALSE	0.412	142	9.14e-36				NA	NA	NA	NA	C-5 cytosine-specific DNA methylase [PF00145.20]					VOG02074	sp|P34877|MTSA_LACLC Type II methyltransferase M1.ScrFI; XhXp	Xh;Xp	0	1	1	FALSE	M
143	T40_D__k141_1088544__full-cat_1_7	final-viral-combined-for-dramv-001	T40_D_k141_1088544||full	7	7716	8339	1	C	apb:SAR116_0954	K07336	apb:SAR116_0954 2OG-Fe(II) oxygenase (EC:1.14.11.-); K07336 PKHD-type hydroxylase [EC:1.14.11.-]	FALSE	0.39	101	1.05e-21	YP_007517938.1	YP_007517938.1 2OG-Fe(II) oxygenase superfamily like protein [Pelagibacter phage HTVC008M]	FALSE	0.507	198	1.228e-56				NA	NA	NA	NA	2OG-Fe(II) oxygenase superfamily [PF13640.9]					VOG03413	sp|Q47YL9|Y3426_COLP3 PKHD-type hydroxylase CPS_3426; Xh	Xh	0	1	2	FALSE	MK
144	T40_D__k141_1140615__full-cat_1_26	final-viral-combined-for-dramv-001	T40_D_k141_1140615||full	26	10969	11688	1	C	tnr:Thena_1568	K06920	tnr:Thena_1568 exsB protein; K06920 queuosine biosynthesis protein QueC	FALSE	0.384	147	4.52e-37	YP_010114440.1	YP_010114440.1 7-cyano-7-deazaguanine synthase [Flavobacterium phage vB_FspM_immuto_2-6A]	FALSE	0.33	141	9.264e-37				NA	NA	NA	NA	Queuosine biosynthesis protein QueC [PF06508.16]					VOG01132	sp|Q1GEY7|QUEC_RUEST 7-cyano-7-deazaguanine synthase; Xh	Xh	0	1	2	FALSE	MK
145	T40_D__k141_1147344__full-cat_2_17	final-viral-combined-for-dramv-001	T40_D_k141_1147344||full	17	8347	9381	-1	C	ddd:Dda3937_02240	K00364	ddd:Dda3937_02240 guaC; GMP reductase; K00364 GMP reductase [EC:1.7.1.7]	FALSE	0.549	360	1.131e-108	YP_009173395.1	YP_009173395.1 guanosine 5'-monophosphate oxidoreductase/ ou inosine monophosphate dehydrogenase [Chrysochromulina ericina virus]	FALSE	0.491	308	1.545e-92				NA	NA	NA	NA	IMP dehydrogenase / GMP reductase domain [PF00478.28]; FMN-dependent dehydrogenase [PF01070.21]					VOG02148	sp|A9A5Y7|IMDH_NITMS Inosine-5'-monophosphate dehydrogenase; Xh	Xh	0	1	3	FALSE	MK
146	T40_D__k141_1147344__full-cat_2_21	final-viral-combined-for-dramv-001	T40_D_k141_1147344||full	21	10664	11695	-1	C	taf:THA_716	K01784	taf:THA_716 galE; UDP-glucose 4-epimerase; K01784 UDP-glucose 4-epimerase [EC:5.1.3.2]	FALSE	0.494	296	1.302e-86	YP_010107233.1	YP_010107233.1 UDP-glucose 4-epimerase [Agrobacterium phage OLIVR5]	FALSE	0.326	169	1.332e-44				NA	NA	NA	NA	GDP-mannose 4,6 dehydratase [PF16363.8]; NAD dependent epimerase/dehydratase family [PF01370.24]; 3-beta hydroxysteroid dehydrogenase/isomerase family [PF01073.22]; RmlD substrate binding domain [PF04321.20]; Polysaccharide biosynthesis protein [PF02719.18]; NmrA-like family [PF05368.16]					VOG00081	sp|Q9EQC1|3BHS7_MOUSE 3 beta-hydroxysteroid dehydrogenase type 7; Xh	Xh	0	1	3	FALSE	MK
147	T40_D__k141_1159878__full-cat_2_12	final-viral-combined-for-dramv-001	T40_D_k141_1159878||full	12	5798	6766	-1	C	bmm:MADAR_p004	K00526	bmm:MADAR_p004 nrdF; ribonucleotide-diphosphate reductase beta subunit; K00526 ribonucleoside-diphosphate reductase beta chain [EC:1.17.4.1]	FALSE	0.51	302	5.084e-89	YP_008242274.1	YP_008242274.1 ribonucleoside reductase beta chain [Cellulophaga phage phi14:2]	FALSE	0.539	323	7.832e-98				NA	NA	NA	NA	Ribonucleotide reductase, small chain [PF00268.24]					VOG00345	sp|P69924|RIR2_ECOLI Ribonucleoside-diphosphate reductase 1 subunit beta; Xh	Xh	0	1	3	FALSE	MKE
148	T40_D__k141_1206903__full-cat_1_8	final-viral-combined-for-dramv-001	T40_D_k141_1206903||full	8	6597	7466	1	C	tid:Thein_1210	K00012	tid:Thein_1210 nucleotide sugar dehydrogenase (EC:1.1.1.22); K00012 UDPglucose 6-dehydrogenase [EC:1.1.1.22]	FALSE	0.376	147	4.475e-36	YP_003969874.1	YP_003969874.1 putative UDP-glucose 6-dehydrogenase [Cafeteria roenbergensis virus BV-PW1]	FALSE	0.358	154	1.719e-40				NA	NA	NA	NA	UDP-glucose/GDP-mannose dehydrogenase family, central domain [PF00984.22]; UDP-glucose/GDP-mannose dehydrogenase family, NAD binding domain [PF03721.17]					VOG18739	sp|Q7DBF9|UDG_ECO57 UDP-glucose 6-dehydrogenase; Xh	Xh	0	1	2	FALSE	MK
149	T40_D__k141_1206903__full-cat_1_9	final-viral-combined-for-dramv-001	T40_D_k141_1206903||full	9	7456	8367	1	C	chy:CHY_1057	K01784	chy:CHY_1057 hypothetical protein; K01784 UDP-glucose 4-epimerase [EC:5.1.3.2]	FALSE	0.332	160	2.515e-40	YP_003969850.1	YP_003969850.1 putative NAD-dependent epimerase/dehydratase [Cafeteria roenbergensis virus BV-PW1]	FALSE	0.324	162	5.442e-43				NA	NA	NA	NA	GDP-mannose 4,6 dehydratase [PF16363.8]; NAD dependent epimerase/dehydratase family [PF01370.24]; Polysaccharide biosynthesis protein [PF02719.18]; RmlD substrate binding domain [PF04321.20]; 3-beta hydroxysteroid dehydrogenase/isomerase family [PF01073.22]					VOG00081	sp|Q9EQC1|3BHS7_MOUSE 3 beta-hydroxysteroid dehydrogenase type 7; Xh	Xh	0	1	2	FALSE	MK
150	T40_D__k141_173261__full-cat_1_14	final-viral-combined-for-dramv-001	T40_D_k141_173261||full	14	14301	15107	-1	C	tsu:Tresu_1666	K06217	tsu:Tresu_1666 PhoH family protein; K06217 phosphate starvation-inducible protein PhoH and related proteins	FALSE	0.4	132	3.016e-31	YP_006988343.1	YP_006988343.1 putative PhoH-like protein [Caulobacter phage CcrColossus]	FALSE	0.341	109	2.476e-25				NA	NA	NA	NA	PhoH-like protein [PF02562.19]; AAA domain [PF13245.9]					VOG02439	sp|P46343|PHOL_BACSU PhoH-like protein; Xh	Xh	0	1	2	FALSE	MK
151	T40_D__k141_177302__full-cat_1_14	final-viral-combined-for-dramv-001	T40_D_k141_177302||full	14	11655	14060	1	A	fte:Fluta_3209	K02014	fte:Fluta_3209 TonB-dependent receptor; K02014 iron complex outermembrane recepter protein	TRUE	0.374	488	3.673e-145			NA	NA	NA	NA	MER0196988	I39	MER0196988 - family I39 unassigned peptidase inhibitors (Spirosoma linguale) [I39.UPW]#I39#{inhibitor unit: 100-226}~source ADB37620~	FALSE	0.553	136	7.39e-31	TonB dependent receptor [PF00593.27]; TonB-dependent Receptor Plug Domain [PF07715.18]; CarboxypepD_reg-like domain [PF13715.9]								0	2	2	FALSE	M
152	T40_D__k141_199736__full-cat_1_16	final-viral-combined-for-dramv-001	T40_D_k141_199736||full	16	6607	7755	-1	C	apb:SAR116_0388	K00558	apb:SAR116_0388 cytosine-specific methyltransferase (EC:2.1.1.37); K00558 DNA (cytosine-5-)-methyltransferase [EC:2.1.1.37]	FALSE	0.311	191	5.149e-50	YP_010001631.1	YP_010001631.1 DNA methylase [Gordonia phage JKSyngboy]	FALSE	0.404	132	8.068e-32				NA	NA	NA	NA	C-5 cytosine-specific DNA methylase [PF00145.20]					VOG02074	sp|P34877|MTSA_LACLC Type II methyltransferase M1.ScrFI; XhXp	Xh;Xp	0	1	2	FALSE	M
153	T40_D__k141_240979__full-cat_1_14	final-viral-combined-for-dramv-001	T40_D_k141_240979||full	14	7036	8004	1	C	bmm:MADAR_p004	K00526	bmm:MADAR_p004 nrdF; ribonucleotide-diphosphate reductase beta subunit; K00526 ribonucleoside-diphosphate reductase beta chain [EC:1.17.4.1]	FALSE	0.516	302	6.958e-89	YP_008242274.1	YP_008242274.1 ribonucleoside reductase beta chain [Cellulophaga phage phi14:2]	FALSE	0.54	321	2.009e-97				NA	NA	NA	NA	Ribonucleotide reductase, small chain [PF00268.24]					VOG00345	sp|P69924|RIR2_ECOLI Ribonucleoside-diphosphate reductase 1 subunit beta; Xh	Xh	0	1	2	FALSE	MKE
154	T40_D__k141_240979__full-cat_1_18	final-viral-combined-for-dramv-001	T40_D_k141_240979||full	18	8680	10377	1	C	bbl:BLBBGE_310	K00525	bbl:BLBBGE_310 nrdA; ribonucleoside-diphosphate reductase subunit alpha (EC:1.17.4.1); K00525 ribonucleoside-diphosphate reductase alpha chain [EC:1.17.4.1]	FALSE	0.571	600	1.382e-187	YP_010114422.1	YP_010114422.1 ribonucleotide reductase, alpha subunit [Flavobacterium phage vB_FspM_immuto_2-6A]	FALSE	0.63	696	2.629e-222				NA	NA	NA	NA	Ribonucleotide reductase, barrel domain [PF02867.18]					VOG00062	sp|P00452|RIR1_ECOLI Ribonucleoside-diphosphate reductase 1 subunit alpha; Xh	Xh	0	1	2	FALSE	MKE
155	T40_D__k141_311307__full-cat_1_13	final-viral-combined-for-dramv-001	T40_D_k141_311307||full	13	6686	6931	1	C	pmg:P9301_02451	K02703	pmg:P9301_02451 psbA; photosystem II PsbA protein (D1); K02703 photosystem II P680 reaction center D1 protein	FALSE	0.863	144	9.56e-39			NA	NA	NA	NA				NA	NA	NA	NA									0	1	2	FALSE	MKE
156	T40_D__k141_311307__full-cat_1_14	final-viral-combined-for-dramv-001	T40_D_k141_311307||full	14	7070	7771	1	C	pmm:PMM0223	K02703	pmm:PMM0223 psbA; photosystem II PsbA protein (D1); K02703 photosystem II P680 reaction center D1 protein	FALSE	0.909	444	6.092e-140			NA	NA	NA	NA				NA	NA	NA	NA	Photosynthetic reaction centre protein [PF00124.22]					VOG04551	sp|Q0QZ08|PSBD_BPSYS Photosystem II D2 protein; Xh	Xh	0	1	2	FALSE	MKE
157	T40_D__k141_314699__full-cat_1_37	final-viral-combined-for-dramv-001	T40_D_k141_314699||full	37	21963	23567	-1	C	apb:SAR116_0388	K00558	apb:SAR116_0388 cytosine-specific methyltransferase (EC:2.1.1.37); K00558 DNA (cytosine-5-)-methyltransferase [EC:2.1.1.37]	FALSE	0.635	261	1.254e-71	YP_010001631.1	YP_010001631.1 DNA methylase [Gordonia phage JKSyngboy]	FALSE	0.455	133	3.607e-31				NA	NA	NA	NA	C-5 cytosine-specific DNA methylase [PF00145.20]					VOG02074	sp|P34877|MTSA_LACLC Type II methyltransferase M1.ScrFI; XhXp	Xh;Xp	0	1	2	FALSE	M
158	T40_D__k141_374519__full-cat_1_26	final-viral-combined-for-dramv-001	T40_D_k141_374519||full	26	14680	15795	-1	C	apb:SAR116_0388	K00558	apb:SAR116_0388 cytosine-specific methyltransferase (EC:2.1.1.37); K00558 DNA (cytosine-5-)-methyltransferase [EC:2.1.1.37]	FALSE	0.387	266	1.1e-75	YP_009222481.1	YP_009222481.1 DNA methylase [Gordonia phage GordDuk1]	FALSE	0.414	123	8.869e-29				NA	NA	NA	NA	C-5 cytosine-specific DNA methylase [PF00145.20]					VOG02074	sp|P34877|MTSA_LACLC Type II methyltransferase M1.ScrFI; XhXp	Xh;Xp	0	1	1	FALSE	M
159	T40_D__k141_382472__full-cat_1_34	final-viral-combined-for-dramv-001	T40_D_k141_382472||full	34	21010	21558	-1	C	dte:Dester_0652	K03796	dte:Dester_0652 lysozyme; K03796 Bax protein	FALSE	0.331	64	1.581e-09	YP_007518053.1	YP_007518053.1 putative lysozyme [Pelagibacter phage HTVC008M]	FALSE	0.297	65	1.622e-11				NA	NA	NA	NA	Mannosyl-glycoprotein endo-beta-N-acetylglucosaminidase [PF01832.23]								0	1	2	FALSE	MK
160	T40_D__k141_396842__full-cat_1_71	final-viral-combined-for-dramv-001	T40_D_k141_396842||full	71	47696	49120	1	C	cle:Clole_1843	K00558	cle:Clole_1843 DNA-cytosine methyltransferase; K00558 DNA (cytosine-5-)-methyltransferase [EC:2.1.1.37]	FALSE	0.287	188	5.243e-48	YP_009777679.1	YP_009777679.1 Site-specific DNA methylase (Dcm) [uncultured phage_MedDCM-OCT-S42-C7]	FALSE	0.37	289	5.882e-84				NA	NA	NA	NA	C-5 cytosine-specific DNA methylase [PF00145.20]					VOG02074	sp|P34877|MTSA_LACLC Type II methyltransferase M1.ScrFI; XhXp	Xh;Xp	0	1	2	FALSE	M
161	T40_D__k141_397331__full-cat_1_20	final-viral-combined-for-dramv-001	T40_D_k141_397331||full	20	7490	9247	1	C	ocg:OCA5_c31310	K00558	ocg:OCA5_c31310 site-specific DNA methylase; K00558 DNA (cytosine-5-)-methyltransferase [EC:2.1.1.37]	FALSE	0.487	168	1.849e-40	YP_009223936.1	YP_009223936.1 methyltransferase [Gordonia phage GordTnk2]	FALSE	0.333	101	5.579e-21				NA	NA	NA	NA	C-5 cytosine-specific DNA methylase [PF00145.20]					VOG02074	sp|P34877|MTSA_LACLC Type II methyltransferase M1.ScrFI; XhXp	Xh;Xp	0	1	2	FALSE	M
162	T40_D__k141_483407__full-cat_1_11	final-viral-combined-for-dramv-001	T40_D_k141_483407||full	11	7378	8013	-1	C	apb:SAR116_0954	K07336	apb:SAR116_0954 2OG-Fe(II) oxygenase (EC:1.14.11.-); K07336 PKHD-type hydroxylase [EC:1.14.11.-]	FALSE	0.362	98	1.429e-20	YP_007517938.1	YP_007517938.1 2OG-Fe(II) oxygenase superfamily like protein [Pelagibacter phage HTVC008M]	FALSE	0.473	184	4.662e-52				NA	NA	NA	NA	2OG-Fe(II) oxygenase superfamily [PF13640.9]					VOG03413	sp|Q47YL9|Y3426_COLP3 PKHD-type hydroxylase CPS_3426; Xh	Xh	0	1	1	FALSE	MK
163	T40_D__k141_53089__full-cat_1_32	final-viral-combined-for-dramv-001	T40_D_k141_53089||full	32	17758	18843	1	C	apb:SAR116_0388	K00558	apb:SAR116_0388 cytosine-specific methyltransferase (EC:2.1.1.37); K00558 DNA (cytosine-5-)-methyltransferase [EC:2.1.1.37]	FALSE	0.361	235	2.841e-65	YP_010001631.1	YP_010001631.1 DNA methylase [Gordonia phage JKSyngboy]	FALSE	0.459	128	1.053e-30				NA	NA	NA	NA	C-5 cytosine-specific DNA methylase [PF00145.20]					VOG02074	sp|P34877|MTSA_LACLC Type II methyltransferase M1.ScrFI; XhXp	Xh;Xp	0	1	1	FALSE	M
164	T40_D__k141_532040__full-cat_1_11	final-viral-combined-for-dramv-001	T40_D_k141_532040||full	11	10147	11154	-1	C	wvi:Weevi_0025	K01939	wvi:Weevi_0025 adenylosuccinate synthetase (EC:6.3.4.4); K01939 adenylosuccinate synthase [EC:6.3.4.4]	FALSE	0.372	231	1.859e-64	YP_009000992.1	YP_009000992.1 adenylosuccinate synthetase [Pithovirus sibericum]	FALSE	0.251	124	1.209e-29				NA	NA	NA	NA	Adenylosuccinate synthetase [PF00709.24]					VOG26894	sp|B3QQZ0|PURA_CHLP8 Adenylosuccinate synthetase; Xh	Xh	0	2	2	FALSE	M
165	T40_D__k141_539376__full-cat_1_10	final-viral-combined-for-dramv-001	T40_D_k141_539376||full	10	6794	7432	-1	C	apb:SAR116_0954	K07336	apb:SAR116_0954 2OG-Fe(II) oxygenase (EC:1.14.11.-); K07336 PKHD-type hydroxylase [EC:1.14.11.-]	FALSE	0.351	94	2.397e-19	YP_007517938.1	YP_007517938.1 2OG-Fe(II) oxygenase superfamily like protein [Pelagibacter phage HTVC008M]	FALSE	0.488	193	6.591e-55				NA	NA	NA	NA	2OG-Fe(II) oxygenase superfamily [PF13640.9]								0	1	1	FALSE	MK
166	T40_D__k141_539376__full-cat_1_14	final-viral-combined-for-dramv-001	T40_D_k141_539376||full	14	8934	9740	-1	C	ote:Oter_4252	K13472	ote:Oter_4252 sulfotransferase; K13472 sulfotransferase	FALSE	0.228	76	1.544e-12			NA	NA	NA	NA				NA	NA	NA	NA	Sulfotransferase family [PF13469.9]; Sulfotransferase domain [PF00685.30]								0	1	1	FALSE	MK
167	T40_D__k141_748275__full-cat_1_14	final-viral-combined-for-dramv-001	T40_D_k141_748275||full	14	5102	6157	1	C	hip:CGSHiEE_05865	K00558	hip:CGSHiEE_05865 modification methylase; K00558 DNA (cytosine-5-)-methyltransferase [EC:2.1.1.37]	FALSE	0.383	244	1.114e-68	YP_239103.1	YP_239103.1 hypothetical protein RB43ORF127c [Pseudotevenvirus RB43]	FALSE	0.357	199	7.55e-55				NA	NA	NA	NA	C-5 cytosine-specific DNA methylase [PF00145.20]					VOG02074	sp|P34877|MTSA_LACLC Type II methyltransferase M1.ScrFI; XhXp	Xh;Xp	0	1	2	FALSE	M
168	T40_D__k141_755730__full-cat_1_45	final-viral-combined-for-dramv-001	T40_D_k141_755730||full	45	39529	40740	-1	C	aad:TC41_2442	K00558	aad:TC41_2442 dcm; DNA-cytosine methyltransferase; K00558 DNA (cytosine-5-)-methyltransferase [EC:2.1.1.37]	FALSE	0.251	133	2.645e-30	YP_009016255.1	YP_009016255.1 gp74 [Rhodococcus phage ReqiPine5]	FALSE	0.208	93	8.176e-19				NA	NA	NA	NA	C-5 cytosine-specific DNA methylase [PF00145.20]					VOG02074	sp|P34877|MTSA_LACLC Type II methyltransferase M1.ScrFI; XhXp	Xh;Xp	0	1	2	FALSE	M
169	T40_D__k141_762407__full-cat_1_24	final-viral-combined-for-dramv-001	T40_D_k141_762407||full	24	24749	25585	-1	C	apb:SAR116_0388	K00558	apb:SAR116_0388 cytosine-specific methyltransferase (EC:2.1.1.37); K00558 DNA (cytosine-5-)-methyltransferase [EC:2.1.1.37]	FALSE	0.517	171	1.803e-44	YP_009291000.1	YP_009291000.1 DNA methylase [Gordonia phage Jumbo]	FALSE	0.351	101	1.965e-22				NA	NA	NA	NA	C-5 cytosine-specific DNA methylase [PF00145.20]					VOG02074	sp|P34877|MTSA_LACLC Type II methyltransferase M1.ScrFI; XhXp	Xh;Xp	0	1	1	FALSE	M
170	T40_D__k141_79424__full-cat_1_12	final-viral-combined-for-dramv-001	T40_D_k141_79424||full	12	6661	7131	-1	C	cyc:PCC7424_0730	K01520	cyc:PCC7424_0730 deoxyuridine 5'-triphosphate nucleotidohydrolase Dut (EC:3.6.1.23); K01520 dUTP pyrophosphatase [EC:3.6.1.23]	FALSE	0.369	98	2.954e-21	YP_009010745.1	YP_009010745.1 DUTP diphosphatase [Croceibacter phage P2559Y]	FALSE	0.382	96	1.968e-22				NA	NA	NA	NA	dUTPase [PF00692.22]								0	1	2	FALSE	M
171	T40_D__k141_907475__full-cat_1_13	final-viral-combined-for-dramv-001	T40_D_k141_907475||full	13	8613	8993	-1	C	pub:SAR11_1262	K00860	pub:SAR11_1262 cysC; adenylylsulfate kinase (EC:2.7.1.25); K00860 adenylylsulfate kinase [EC:2.7.1.25]	FALSE	0.487	121	7.272e-30	YP_009639165.1	YP_009639165.1 hypothetical protein FGG49_gp32 [Xylella phage Salvo]	FALSE	0.481	104	1.493e-25				NA	NA	NA	NA	Adenylylsulphate kinase [PF01583.23]; AAA domain [PF13671.9]					VOG22061	REFSEQ hypothetical protein; Xu	Xu	0	1	2	FALSE	M
172	T40_D__k141_949105__full-cat_1_84	final-viral-combined-for-dramv-001	T40_D_k141_949105||full	84	62429	64591	-1	C	dpr:Despr_1295	K00525	dpr:Despr_1295 ribonucleoside-diphosphate reductase (EC:1.17.4.1); K00525 ribonucleoside-diphosphate reductase alpha chain [EC:1.17.4.1]	FALSE	0.395	479	1.665e-143	YP_007674964.1	YP_007674964.1 ribonucleoside-diphosphate reductase [Loktanella phage pCB2051-A]	FALSE	0.309	344	3.257e-99				NA	NA	NA	NA	Ribonucleotide reductase, barrel domain [PF02867.18]; Ribonucleotide reductase, all-alpha domain [PF00317.24]					VOG00062	sp|P00452|RIR1_ECOLI Ribonucleoside-diphosphate reductase 1 subunit alpha; Xh	Xh	0	1	1	FALSE	MKE
173	T40_S__k141_277026__full-cat_1_16	final-viral-combined-for-dramv-001	T40_S_k141_277026||full	16	6934	7455	1	C	asb:RATSFB_0172	K01611	asb:RATSFB_0172 speD; S-adenosylmethionine decarboxylase; K01611 S-adenosylmethionine decarboxylase [EC:4.1.1.50]	FALSE	0.454	78	2.421e-14			NA	NA	NA	NA				NA	NA	NA	NA	S-adenosylmethionine decarboxylase [PF02675.18]					VOG01161	sp|Q7V558|SPEH_PROMM S-adenosylmethionine decarboxylase proenzyme; Xh	Xh	0	2	1	FALSE	MK
174	T40_S__k141_277026__full-cat_1_22	final-viral-combined-for-dramv-001	T40_S_k141_277026||full	22	12132	13337	1	C	afr:AFE_1297	K09882	afr:AFE_1297 cobalamin biosynthesis protein, CobS family; K09882 cobaltochelatase CobS [EC:6.6.1.2]	FALSE	0.354	121	2.009e-26	YP_007517974.1	YP_007517974.1 cobalt chelatase subunit [Pelagibacter phage HTVC008M]	FALSE	0.592	367	1.057e-111				NA	NA	NA	NA	AAA domain (dynein-related subfamily) [PF07728.17]; ATPase family associated with various cellular activities (AAA) [PF07726.14]; CbbQ/NirQ/NorQ C-terminal [PF08406.13]					VOG00830	REFSEQ AAA-ATPase; Xu	Xu	0	1	1	FALSE	M
175	T40_S__k141_351443__full-cat_1_18	final-viral-combined-for-dramv-001	T40_S_k141_351443||full	18	10128	11075	1	C	nwi:Nwi_2321	K00613	nwi:Nwi_2321 amidinotransferase (EC:2.1.4.1); K00613 glycine amidinotransferase [EC:2.1.4.1]	FALSE	0.266	111	6.673e-24			NA	NA	NA	NA				NA	NA	NA	NA	N,N dimethylarginine dimethylhydrolase, eukaryotic [PF19420.2]; Arginine deiminase [PF02274.20]					VOG15353	REFSEQ hypothetical phage protain (possible glycine amidinotransferase); Xu	Xu	0	1	2	FALSE	MK
176	T40_S__k141_360583__full-cat_1_12	final-viral-combined-for-dramv-001	T40_S_k141_360583||full	12	10462	11058	1	C	bwe:BcerKBAB4_4090	K00472	bwe:BcerKBAB4_4090 2OG-Fe(II) oxygenase; K00472 prolyl 4-hydroxylase [EC:1.14.11.2]	FALSE	0.255	68	2.036e-10	YP_009322951.1	YP_009322951.1 2OG-Fe(II) oxygenase superfamily domain containing protein [Synechococcus phage S-CAM7]	FALSE	0.438	157	9.884e-43				NA	NA	NA	NA	2OG-Fe(II) oxygenase superfamily [PF13640.9]								0	1	1	FALSE	MK
177	T40_S__k141_487855__full-cat_1_13	final-viral-combined-for-dramv-001	T40_S_k141_487855||full	13	5807	6157	1	C	dku:Desku_1555	K01611	dku:Desku_1555 S-adenosylmethionine decarboxylase (EC:4.1.1.50); K01611 S-adenosylmethionine decarboxylase [EC:4.1.1.50]	FALSE	0.497	95	5.357e-21			NA	NA	NA	NA				NA	NA	NA	NA	S-adenosylmethionine decarboxylase [PF02675.18]					VOG01161	sp|Q7V558|SPEH_PROMM S-adenosylmethionine decarboxylase proenzyme; Xh	Xh	0	1	2	FALSE	MK
178	T40_S__k141_586438__full-cat_2_18	final-viral-combined-for-dramv-001	T40_S_k141_586438||full	18	8655	10421	1	C	fph:Fphi_1619	K00525	fph:Fphi_1619 ribonucleotide-diphosphate reductase subunit alpha (EC:1.17.4.1); K00525 ribonucleoside-diphosphate reductase alpha chain [EC:1.17.4.1]	FALSE	0.749	891	7.093e-288	YP_009506698.1	YP_009506698.1 ribonucleotide reductase alpha subunit [Bohle iridovirus]	FALSE	0.577	634	1.771e-200				NA	NA	NA	NA	Ribonucleotide reductase, barrel domain [PF02867.18]; Ribonucleotide reductase, all-alpha domain [PF00317.24]					VOG00062	sp|P00452|RIR1_ECOLI Ribonucleoside-diphosphate reductase 1 subunit alpha; Xh	Xh	0	1	3	FALSE	MKE
179	T40_S__k141_708090__full-cat_1_31	final-viral-combined-for-dramv-001	T40_S_k141_708090||full	31	19852	20472	1	C	apb:SAR116_0954	K07336	apb:SAR116_0954 2OG-Fe(II) oxygenase (EC:1.14.11.-); K07336 PKHD-type hydroxylase [EC:1.14.11.-]	FALSE	0.388	103	2.148e-22	YP_007517938.1	YP_007517938.1 2OG-Fe(II) oxygenase superfamily like protein [Pelagibacter phage HTVC008M]	FALSE	0.522	204	7.664e-59				NA	NA	NA	NA	2OG-Fe(II) oxygenase superfamily [PF13640.9]					VOG03413	sp|Q47YL9|Y3426_COLP3 PKHD-type hydroxylase CPS_3426; Xh	Xh	0	1	2	FALSE	MK
180	T40_S__k141_992397__full-cat_1_54	final-viral-combined-for-dramv-001	T40_S_k141_992397||full	54	27986	28684	-1	C	xla:495112	K00473	xla:495112 plod1; procollagen-lysine, 2-oxoglutarate 5-dioxygenase 1 (EC:1.14.11.4); K00473 procollagen-lysine,2-oxoglutarate 5-dioxygenase 1 [EC:1.14.11.4]	FALSE	0.299	79	6.58e-14	YP_009802310.1	YP_009802310.1 hypothetical protein HOT35_gp05 [Pseudomonas phage PspYZU08]	FALSE	0.332	106	1.048e-24				NA	NA	NA	NA	2OG-Fe(II) oxygenase superfamily [PF13640.9]								0	1	2	FALSE	MK
181	T40_S__k141_996725__full-cat_1_23	final-viral-combined-for-dramv-001	T40_S_k141_996725||full	23	10488	12254	1	C	bbl:BLBBGE_310	K00525	bbl:BLBBGE_310 nrdA; ribonucleoside-diphosphate reductase subunit alpha (EC:1.17.4.1); K00525 ribonucleoside-diphosphate reductase alpha chain [EC:1.17.4.1]	FALSE	0.542	584	1.355e-181	YP_010114422.1	YP_010114422.1 ribonucleotide reductase, alpha subunit [Flavobacterium phage vB_FspM_immuto_2-6A]	FALSE	0.603	683	1.18e-217				NA	NA	NA	NA	Ribonucleotide reductase, barrel domain [PF02867.18]					VOG00062	sp|P00452|RIR1_ECOLI Ribonucleoside-diphosphate reductase 1 subunit alpha; Xh	Xh	0	1	2	FALSE	MKE
182	T44_S__k141_310423__full-cat_1_10	final-viral-combined-for-dramv-001	T44_S_k141_310423||full	10	12395	13390	-1	C	wpi:WPa_0020	K00526	wpi:WPa_0020 nrdF; ribonucleotide-diphosphate reductase subunit beta; K00526 ribonucleoside-diphosphate reductase beta chain [EC:1.17.4.1]	FALSE	0.585	373	2.808e-113	YP_009777863.1	YP_009777863.1 ribonucleotide-diphosphate reductase subunit beta [uncultured phage_MedDCM-OCT-S46-C10]	FALSE	0.651	406	2.462e-126				NA	NA	NA	NA	Ribonucleotide reductase, small chain [PF00268.24]					VOG00345	sp|P69924|RIR2_ECOLI Ribonucleoside-diphosphate reductase 1 subunit beta; Xh	Xh	0	1	2	FALSE	MKE
183	T44_S__k141_407717__full-cat_1_17	final-viral-combined-for-dramv-001	T44_S_k141_407717||full	17	9702	10241	-1	C	apb:SAR116_0954	K07336	apb:SAR116_0954 2OG-Fe(II) oxygenase (EC:1.14.11.-); K07336 PKHD-type hydroxylase [EC:1.14.11.-]	FALSE	0.498	169	1.902e-45	YP_009174691.1	YP_009174691.1 putative 2OG-Fe(II) oxygenase [Yellowstone lake phycodnavirus 1]	FALSE	0.357	107	9.68e-26				NA	NA	NA	NA	2OG-Fe(II) oxygenase superfamily [PF13640.9]					VOG03413	sp|Q47YL9|Y3426_COLP3 PKHD-type hydroxylase CPS_3426; Xh	Xh	0	1	1	FALSE	MK
184	T44_S__k141_569368__full-cat_2_16	final-viral-combined-for-dramv-001	T44_S_k141_569368||full	16	6121	7110	1	C	tsa:AciPR4_3094	K00558	tsa:AciPR4_3094 DNA-cytosine methyltransferase; K00558 DNA (cytosine-5-)-methyltransferase [EC:2.1.1.37]	FALSE	0.371	206	7.013e-56	YP_010099164.1	YP_010099164.1 DNA methylase [Gordonia phage Bibwit]	FALSE	0.428	141	2.783e-35				NA	NA	NA	NA	C-5 cytosine-specific DNA methylase [PF00145.20]					VOG02074	sp|P34877|MTSA_LACLC Type II methyltransferase M1.ScrFI; XhXp	Xh;Xp	0	1	3	FALSE	M
185	T44_S__k141_659805__full-cat_1_17	final-viral-combined-for-dramv-001	T44_S_k141_659805||full	17	5381	6925	-1	C	bcg:BCG9842_B3391	K00612	bcg:BCG9842_B3391 nodulation protein nolNO (EC:2.1.3.-); K00612 carbamoyltransferase [EC:2.1.3.-]	FALSE	0.272	198	9.175e-51	YP_007517869.1	YP_007517869.1 putative carbamoyltransferase [Pelagibacter phage HTVC008M]	FALSE	0.236	143	1.904e-34				NA	NA	NA	NA	Carbamoyltransferase C-terminus [PF16861.8]; Carbamoyltransferase N-terminus [PF02543.18]					VOG04291	sp|Q70IY1|TOBZ_STRSD nebramycin 5' synthase; Xh	Xh	0	1	2	FALSE	MK
186	T44_S__k141_78001__full-cat_1_21	final-viral-combined-for-dramv-001	T44_S_k141_78001||full	21	11450	11971	1	C	apb:SAR116_0954	K07336	apb:SAR116_0954 2OG-Fe(II) oxygenase (EC:1.14.11.-); K07336 PKHD-type hydroxylase [EC:1.14.11.-]	FALSE	0.584	198	7.991e-56	YP_009174691.1	YP_009174691.1 putative 2OG-Fe(II) oxygenase [Yellowstone lake phycodnavirus 1]	FALSE	0.382	113	7.028e-28				NA	NA	NA	NA	2OG-Fe(II) oxygenase superfamily [PF13640.9]					VOG03413	sp|Q47YL9|Y3426_COLP3 PKHD-type hydroxylase CPS_3426; Xh	Xh	0	1	1	FALSE	MK
187	T44_S__k141_874202__full-cat_1_43	final-viral-combined-for-dramv-001	T44_S_k141_874202||full	43	18095	18517	1	C	sse:Ssed_2870	K04488	sse:Ssed_2870 scaffold protein; K04488 nitrogen fixation protein NifU and related proteins	FALSE	0.631	164	2.095e-44			NA	NA	NA	NA	MER0474067	M17	MER0474067 - PepB aminopeptidase (Ceratitis capitata) [M17.004]#M17#{peptidase unit: 74-403}~source XP_004532375~	FALSE	0.591	64	5.998e-11	NifU-like N terminal domain [PF01592.19]								0	1	2	FALSE	M
188	T44_S__k141_914854__full-cat_1_20	final-viral-combined-for-dramv-001	T44_S_k141_914854||full	20	15377	16999	-1	C	bcg:BCG9842_B3391	K00612	bcg:BCG9842_B3391 nodulation protein nolNO (EC:2.1.3.-); K00612 carbamoyltransferase [EC:2.1.3.-]	FALSE	0.31	255	1.486e-69	YP_007518026.1	YP_007518026.1 carbamoyltransferase [Pelagibacter phage HTVC008M]	FALSE	0.267	198	3.089e-52				NA	NA	NA	NA	Carbamoyltransferase C-terminus [PF16861.8]; Carbamoyltransferase N-terminus [PF02543.18]					VOG04291	sp|Q70IY1|TOBZ_STRSD nebramycin 5' synthase; Xh	Xh	0	1	1	FALSE	MK
189	T48_S__k141_101538__full-cat_1_15	final-viral-combined-for-dramv-001	T48_S_k141_101538||full	15	14573	15280	-1	C	cbr:CBG13377	K13647	cbr:CBG13377 Cbr-let-268; C. briggsae CBR-LET-268 protein; K13647 procollagen-lysine,2-oxoglutarate 5-dioxygenase, invertebrate [EC:1.14.11.4]	FALSE	0.275	74	4.933e-12	YP_009802310.1	YP_009802310.1 hypothetical protein HOT35_gp05 [Pseudomonas phage PspYZU08]	FALSE	0.306	100	1.603e-22				NA	NA	NA	NA	2OG-Fe(II) oxygenase superfamily [PF13640.9]								0	1	2	FALSE	MK
190	T48_S__k141_495504__full-cat_1_30	final-viral-combined-for-dramv-001	T48_S_k141_495504||full	30	35278	36996	-1	C	bcp:BLBCPU_291	K00525	bcp:BLBCPU_291 nrdE; ribonucleoside-diphosphate reductase subunit alpha (EC:1.17.4.1); K00525 ribonucleoside-diphosphate reductase alpha chain [EC:1.17.4.1]	FALSE	0.551	579	3.05e-180	YP_010114422.1	YP_010114422.1 ribonucleotide reductase, alpha subunit [Flavobacterium phage vB_FspM_immuto_2-6A]	FALSE	0.626	698	7.366e-223				NA	NA	NA	NA	Ribonucleotide reductase, barrel domain [PF02867.18]; Ribonucleotide reductase, all-alpha domain [PF00317.24]					VOG00062	sp|P00452|RIR1_ECOLI Ribonucleoside-diphosphate reductase 1 subunit alpha; Xh	Xh	0	1	2	FALSE	MKE
191	T48_S__k141_543395__full-cat_2_22	final-viral-combined-for-dramv-001	T48_S_k141_543395||full	22	11855	13624	-1	C	fph:Fphi_1619	K00525	fph:Fphi_1619 ribonucleotide-diphosphate reductase subunit alpha (EC:1.17.4.1); K00525 ribonucleoside-diphosphate reductase alpha chain [EC:1.17.4.1]	FALSE	0.747	887	3.233e-286	YP_009506698.1	YP_009506698.1 ribonucleotide reductase alpha subunit [Bohle iridovirus]	FALSE	0.592	655	5.894e-208				NA	NA	NA	NA	Ribonucleotide reductase, barrel domain [PF02867.18]; Ribonucleotide reductase, all-alpha domain [PF00317.24]					VOG00062	sp|P00452|RIR1_ECOLI Ribonucleoside-diphosphate reductase 1 subunit alpha; Xh	Xh	0	1	3	FALSE	MKE
192	T48_S__k141_744468__full-cat_2_16	final-viral-combined-for-dramv-001	T48_S_k141_744468||full	16	11474	12673	-1	C	apb:SAR116_1359	K00558	apb:SAR116_1359 DNA-cytosine methyltransferase (EC:2.1.1.37); K00558 DNA (cytosine-5-)-methyltransferase [EC:2.1.1.37]	FALSE	0.352	221	5.394e-60	YP_008241225.1	YP_008241225.1 DNA methylase [Cellulophaga phage phi18:3]	FALSE	0.388	146	2.196e-36				NA	NA	NA	NA	C-5 cytosine-specific DNA methylase [PF00145.20]					VOG00152	sp|P09389|MTBB_BPSPB Orphan methyltransferase M.SPBetaI; XhXp	Xh;Xp	0	1	3	FALSE	M
193	T48_S__k141_799176__full-cat_2_10	final-viral-combined-for-dramv-001	T48_S_k141_799176||full	10	8070	9206	1	C	apb:SAR116_1359	K00558	apb:SAR116_1359 DNA-cytosine methyltransferase (EC:2.1.1.37); K00558 DNA (cytosine-5-)-methyltransferase [EC:2.1.1.37]	FALSE	0.389	254	1.647e-71	YP_008241225.1	YP_008241225.1 DNA methylase [Cellulophaga phage phi18:3]	FALSE	0.296	160	3.092e-41				NA	NA	NA	NA	C-5 cytosine-specific DNA methylase [PF00145.20]					VOG00152	sp|P09389|MTBB_BPSPB Orphan methyltransferase M.SPBetaI; XhXp	Xh;Xp	0	1	3	FALSE	M
194	T48_S__k141_809869__full-cat_1_49	final-viral-combined-for-dramv-001	T48_S_k141_809869||full	49	28356	29456	-1	C	tcx:Tcr_1763	K00526	tcx:Tcr_1763 nrdB; ribonucleotide-diphosphate reductase subunit beta (EC:1.17.4.1); K00526 ribonucleoside-diphosphate reductase beta chain [EC:1.17.4.1]	FALSE	0.557	392	1.843e-119	YP_007518018.1	YP_007518018.1 ribonucleotide reductase class Ia beta subunit [Pelagibacter phage HTVC008M]	FALSE	0.767	570	1.167e-182				NA	NA	NA	NA	Ribonucleotide reductase, small chain [PF00268.24]					VOG00345	sp|P69924|RIR2_ECOLI Ribonucleoside-diphosphate reductase 1 subunit beta; Xh	Xh	0	1	2	FALSE	MKE
195	T48_S__k141_846153__full-cat_1_39	final-viral-combined-for-dramv-001	T48_S_k141_846153||full	39	28501	28965	1	C	mgl:MGL_3997	K01520	mgl:MGL_3997 hypothetical protein; K01520 dUTP pyrophosphatase [EC:3.6.1.23]	FALSE	0.376	98	2.738e-21	YP_001498748.1	YP_001498748.1 hypothetical protein AR158_C667L [Paramecium bursaria Chlorella virus AR158]	FALSE	0.359	93	1.645e-21				NA	NA	NA	NA	dUTPase [PF00692.22]								0	1	1	FALSE	M
196	T4_S__k141_101780__full-cat_2_17	final-viral-combined-for-dramv-001	T4_S_k141_101780||full	17	7915	9684	1	C	fph:Fphi_1619	K00525	fph:Fphi_1619 ribonucleotide-diphosphate reductase subunit alpha (EC:1.17.4.1); K00525 ribonucleoside-diphosphate reductase alpha chain [EC:1.17.4.1]	FALSE	0.749	889	6.706e-287	YP_009506698.1	YP_009506698.1 ribonucleotide reductase alpha subunit [Bohle iridovirus]	FALSE	0.591	654	2.069e-207				NA	NA	NA	NA	Ribonucleotide reductase, barrel domain [PF02867.18]; Ribonucleotide reductase, all-alpha domain [PF00317.24]					VOG00062	sp|P00452|RIR1_ECOLI Ribonucleoside-diphosphate reductase 1 subunit alpha; Xh	Xh	0	1	3	FALSE	MKE
197	T4_S__k141_1122710__full-cat_1_35	final-viral-combined-for-dramv-001	T4_S_k141_1122710||full	35	22869	24023	1	A	coc:Coch_0883	K00558	coc:Coch_0883 DNA-cytosine methyltransferase (EC:2.1.1.37); K00558 DNA (cytosine-5-)-methyltransferase [EC:2.1.1.37]	TRUE	0.505	360	7.968e-108	YP_009844321.1	YP_009844321.1 methyltransferase [Lactobacillus phage SAC12B]	FALSE	0.315	185	1.441e-49				NA	NA	NA	NA	C-5 cytosine-specific DNA methylase [PF00145.20]					VOG02074	sp|P34877|MTSA_LACLC Type II methyltransferase M1.ScrFI; XhXp	Xh;Xp	0	1	1	FALSE	M
198	T4_S__k141_1219961__full-cat_1_14	final-viral-combined-for-dramv-001	T4_S_k141_1219961||full	14	10799	11431	-1	C	puv:PUV_08890	K00507	puv:PUV_08890 acyl-CoA desaturase; K00507 stearoyl-CoA desaturase (delta-9 desaturase) [EC:1.14.19.1]	FALSE	0.303	106	3.783e-23	YP_009640097.1	YP_009640097.1 hypothetical protein AV955_gp109 [Diadromus pulchellus ascovirus 4a]	FALSE	0.228	63	2.641e-10				NA	NA	NA	NA	Fatty acid desaturase [PF00487.27]								0	1	2	FALSE	MK
199	T4_S__k141_222257__full-cat_2_7	final-viral-combined-for-dramv-001	T4_S_k141_222257||full	7	5516	7237	-1	C	bbl:BLBBGE_310	K00525	bbl:BLBBGE_310 nrdA; ribonucleoside-diphosphate reductase subunit alpha (EC:1.17.4.1); K00525 ribonucleoside-diphosphate reductase alpha chain [EC:1.17.4.1]	FALSE	0.557	588	3.205e-183	YP_010114422.1	YP_010114422.1 ribonucleotide reductase, alpha subunit [Flavobacterium phage vB_FspM_immuto_2-6A]	FALSE	0.625	696	2.701e-222				NA	NA	NA	NA	Ribonucleotide reductase, barrel domain [PF02867.18]					VOG00062	sp|P00452|RIR1_ECOLI Ribonucleoside-diphosphate reductase 1 subunit alpha; Xh	Xh	0	1	3	FALSE	MKE
200	T4_S__k141_424602__full-cat_1_41	final-viral-combined-for-dramv-001	T4_S_k141_424602||full	41	14933	16687	1	C	bbl:BLBBGE_310	K00525	bbl:BLBBGE_310 nrdA; ribonucleoside-diphosphate reductase subunit alpha (EC:1.17.4.1); K00525 ribonucleoside-diphosphate reductase alpha chain [EC:1.17.4.1]	FALSE	0.542	579	4.958e-180	YP_010114422.1	YP_010114422.1 ribonucleotide reductase, alpha subunit [Flavobacterium phage vB_FspM_immuto_2-6A]	FALSE	0.589	662	2.303e-210				NA	NA	NA	NA	Ribonucleotide reductase, barrel domain [PF02867.18]					VOG00062	sp|P00452|RIR1_ECOLI Ribonucleoside-diphosphate reductase 1 subunit alpha; Xh	Xh	0	1	2	FALSE	MKE
201	T4_S__k141_58401__full-cat_1_15	final-viral-combined-for-dramv-001	T4_S_k141_58401||full	15	7913	8617	-1	C	cex:CSE_08240	K06217	cex:CSE_08240 PhoH-like protein; K06217 phosphate starvation-inducible protein PhoH and related proteins	FALSE	0.322	107	3.158e-23	YP_007518057.1	YP_007518057.1 PhoH [Pelagibacter phage HTVC008M]	FALSE	0.653	301	4.312e-92				NA	NA	NA	NA	PhoH-like protein [PF02562.19]; AAA domain [PF13245.9]					VOG02439	sp|P46343|PHOL_BACSU PhoH-like protein; Xh	Xh	0	1	2	FALSE	MK
202	T4_S__k141_822518__full-cat_2_17	final-viral-combined-for-dramv-001	T4_S_k141_822518||full	17	11344	12387	1	C	zpr:ZPR_1642	K00364	zpr:ZPR_1642 guanosine 5'-monophosphate oxidoreductase; K00364 GMP reductase [EC:1.7.1.7]	FALSE	0.61	412	1.688e-126	YP_009173395.1	YP_009173395.1 guanosine 5'-monophosphate oxidoreductase/ ou inosine monophosphate dehydrogenase [Chrysochromulina ericina virus]	FALSE	0.541	357	2.998e-109				NA	NA	NA	NA	IMP dehydrogenase / GMP reductase domain [PF00478.28]; FMN-dependent dehydrogenase [PF01070.21]					VOG02148	sp|A9A5Y7|IMDH_NITMS Inosine-5'-monophosphate dehydrogenase; Xh	Xh	0	1	3	FALSE	MK
203	T4_S__k141_822518__full-cat_2_23	final-viral-combined-for-dramv-001	T4_S_k141_822518||full	23	16097	17011	1	C	mfs:MFS40622_0020	K01784	mfs:MFS40622_0020 NAD-dependent epimerase/dehydratase; K01784 UDP-glucose 4-epimerase [EC:5.1.3.2]	FALSE	0.284	126	8.651e-29	YP_009174706.1	YP_009174706.1 putative NAD dependent epimerase/dehydratase family protein [Yellowstone lake phycodnavirus 1]	FALSE	0.244	100	8.723e-22				NA	NA	NA	NA	GDP-mannose 4,6 dehydratase [PF16363.8]; RmlD substrate binding domain [PF04321.20]; NAD dependent epimerase/dehydratase family [PF01370.24]; 3-beta hydroxysteroid dehydrogenase/isomerase family [PF01073.22]; Male sterility protein [PF07993.15]; Polysaccharide biosynthesis protein [PF02719.18]					VOG00081	sp|Q9EQC1|3BHS7_MOUSE 3 beta-hydroxysteroid dehydrogenase type 7; Xh	Xh	0	1	3	FALSE	MK
204	T4_S__k141_89816__full-cat_2_25	final-viral-combined-for-dramv-001	T4_S_k141_89816||full	25	13028	14788	-1	C	fph:Fphi_1619	K00525	fph:Fphi_1619 ribonucleotide-diphosphate reductase subunit alpha (EC:1.17.4.1); K00525 ribonucleoside-diphosphate reductase alpha chain [EC:1.17.4.1]	FALSE	0.751	892	4.737e-288	YP_009876154.1	YP_009876154.1 Ribonucleotide-diposhpate reductase protein, subunit alpha [Vibrio phage vB_VspP_pVa5]	FALSE	0.568	633	2.232e-200				NA	NA	NA	NA	Ribonucleotide reductase, barrel domain [PF02867.18]; Ribonucleotide reductase, all-alpha domain [PF00317.24]					VOG00062	sp|P00452|RIR1_ECOLI Ribonucleoside-diphosphate reductase 1 subunit alpha; Xh	Xh	0	1	3	FALSE	MKE
205	T52_D__k141_138566__full-cat_1_20	final-viral-combined-for-dramv-001	T52_D_k141_138566||full	20	13178	14263	1	C	pmn:PMN2A_0735	K02703	pmn:PMN2A_0735 photosystem II reaction centre protein PsbA/D1; K02703 photosystem II P680 reaction center D1 protein	FALSE	0.924	700	4.829e-226			NA	NA	NA	NA				NA	NA	NA	NA	Photosynthetic reaction centre protein [PF00124.22]					VOG04551	sp|Q0QZ08|PSBD_BPSYS Photosystem II D2 protein; Xh	Xh	0	1	1	FALSE	MKE
206	T52_D__k141_140604__full-cat_1_12	final-viral-combined-for-dramv-001	T52_D_k141_140604||full	12	7489	8247	1	C	scm:SCHCODRAFT_67243	K01840	scm:SCHCODRAFT_67243 hypothetical protein; K01840 phosphomannomutase [EC:5.4.2.8]	FALSE	0.311	119	3.708e-27			NA	NA	NA	NA				NA	NA	NA	NA	Eukaryotic phosphomannomutase [PF03332.16]					VOG07791	sp|O43976|PMM_BABBO Phosphomannomutase; Xh	Xh	0	1	1	FALSE	MK
207	T52_D__k141_177463__full-cat_1_15	final-viral-combined-for-dramv-001	T52_D_k141_177463||full	15	5621	6034	1	C	oce:GU3_06540	K04488	oce:GU3_06540 scaffold protein; K04488 nitrogen fixation protein NifU and related proteins	FALSE	0.63	162	6.471e-44			NA	NA	NA	NA	MER0474067	M17	MER0474067 - PepB aminopeptidase (Ceratitis capitata) [M17.004]#M17#{peptidase unit: 74-403}~source XP_004532375~	FALSE	0.614	63	1.014e-10	NifU-like N terminal domain [PF01592.19]								0	1	2	FALSE	M
208	T52_D__k141_189384__full-cat_1_15	final-viral-combined-for-dramv-001	T52_D_k141_189384||full	15	20572	21243	1	C	mlc:MSB_A0780	K02564	mlc:MSB_A0780 nagB; glucosamine-6-phosphate deaminase (EC:3.5.99.6); K02564 glucosamine-6-phosphate deaminase [EC:3.5.99.6]	FALSE	0.504	203	2.109e-56			NA	NA	NA	NA				NA	NA	NA	NA	Glucosamine-6-phosphate isomerases/6-phosphogluconolactonase [PF01182.23]								0	2	2	FALSE	MK
209	T52_D__k141_2731__full-cat_1_27	final-viral-combined-for-dramv-001	T52_D_k141_2731||full	27	14071	15129	-1	C	oan:Oant_1510	K00558	oan:Oant_1510 DNA-cytosine methyltransferase; K00558 DNA (cytosine-5-)-methyltransferase [EC:2.1.1.37]	FALSE	0.564	379	3.26e-115	YP_008241225.1	YP_008241225.1 DNA methylase [Cellulophaga phage phi18:3]	FALSE	0.325	173	4.291e-46				NA	NA	NA	NA	C-5 cytosine-specific DNA methylase [PF00145.20]					VOG00152	sp|P09389|MTBB_BPSPB Orphan methyltransferase M.SPBetaI; XhXp	Xh;Xp	0	1	2	FALSE	M
210	T52_D__k141_54247__full-cat_1_29	final-viral-combined-for-dramv-001	T52_D_k141_54247||full	29	12242	13195	1	A	syr:SynRCC307_0186	K01710	syr:SynRCC307_0186 nucleoside-diphosphate-sugar epimerase; K01710 dTDP-glucose 4,6-dehydratase [EC:4.2.1.46]	TRUE	0.716	438	3.188e-136	YP_003969850.1	YP_003969850.1 putative NAD-dependent epimerase/dehydratase [Cafeteria roenbergensis virus BV-PW1]	FALSE	0.255	106	6.768e-24				NA	NA	NA	NA	GDP-mannose 4,6 dehydratase [PF16363.8]; NAD dependent epimerase/dehydratase family [PF01370.24]; RmlD substrate binding domain [PF04321.20]; 3-beta hydroxysteroid dehydrogenase/isomerase family [PF01073.22]; Polysaccharide biosynthesis protein [PF02719.18]; Male sterility protein [PF07993.15]					VOG00081	sp|Q9EQC1|3BHS7_MOUSE 3 beta-hydroxysteroid dehydrogenase type 7; Xh	Xh	0	1	2	FALSE	MK
211	T52_D__k141_561364__full-cat_1_58	final-viral-combined-for-dramv-001	T52_D_k141_561364||full	58	29718	30404	1	C	rge:RGE_29970	K00560	rge:RGE_29970 putative methyltransferase; K00560 thymidylate synthase [EC:2.1.1.45]	FALSE	0.396	104	2.301e-22	YP_010106575.1	YP_010106575.1 hypothetical protein KNU92_gp057 [Enterococus phage vipetofem]	FALSE	0.37	130	5.371e-33				NA	NA	NA	NA	Thymidylate synthase [PF00303.22]								0	1	2	FALSE	M
212	T52_D__k141_608949__full-cat_1_12	final-viral-combined-for-dramv-001	T52_D_k141_608949||full	12	8783	9472	-1	C	lin:lin1504	K06217	lin:lin1504 hypothetical protein; K06217 phosphate starvation-inducible protein PhoH and related proteins	FALSE	0.371	121	3.789e-28	YP_010114620.1	YP_010114620.1 phosphate starvation-inducible protein [Flavobacterium phage vB_FspM_immuto_2-6A]	FALSE	0.475	187	1.068e-52				NA	NA	NA	NA	PhoH-like protein [PF02562.19]; AAA domain [PF13604.9]					VOG02439	sp|P46343|PHOL_BACSU PhoH-like protein; Xh	Xh	0	1	2	FALSE	MK
213	T52_D__k141_63128__full-cat_1_19	final-viral-combined-for-dramv-001	T52_D_k141_63128||full	19	7599	8333	1	C	bid:Bind_1545	K00560	bid:Bind_1545 thymidylate synthase; K00560 thymidylate synthase [EC:2.1.1.45]	FALSE	0.243	66	2.393e-09	YP_656269.1	YP_656269.1 gp42 dCMP hydroxymethylase [Aeromonas phage 25]	FALSE	0.47	191	8.37e-54				NA	NA	NA	NA	Thymidylate synthase [PF00303.22]								0	1	2	FALSE	M
214	T52_D__k141_754077__full-cat_1_33	final-viral-combined-for-dramv-001	T52_D_k141_754077||full	33	34095	34508	1	C	nko:Niako_0118	K09457	nko:Niako_0118 7-cyano-7-deazaguanine reductase; K09457 7-cyano-7-deazaguanine reductase [EC:1.7.1.13]	FALSE	0.7	185	7.195e-52			NA	NA	NA	NA				NA	NA	NA	NA	QueF-like protein [PF14489.9]					VOG05117	sp|B9MPS5|QUEF_CALBD NADPH-dependent 7-cyano-7-deazaguanine reductase; Xh	Xh	0	1	1	FALSE	MK
215	T52_D__k141_754077__full-cat_1_42	final-viral-combined-for-dramv-001	T52_D_k141_754077||full	42	38192	39220	1	C	llo:LLO_0205	K00088	llo:LLO_0205 guanosine monophosphate reductase GuaC; K00088 IMP dehydrogenase [EC:1.1.1.205]	FALSE	0.443	267	1.457e-76	YP_008052403.1	YP_008052403.1 GMP reductase [Phaeocystis globosa virus]	FALSE	0.319	166	1.528e-43				NA	NA	NA	NA	IMP dehydrogenase / GMP reductase domain [PF00478.28]; FMN-dependent dehydrogenase [PF01070.21]; Nitronate monooxygenase [PF03060.18]					VOG02148	sp|A9A5Y7|IMDH_NITMS Inosine-5'-monophosphate dehydrogenase; Xh	Xh	0	2	1	FALSE	MK
216	T52_D__k141_764630__full-cat_2_14	final-viral-combined-for-dramv-001	T52_D_k141_764630||full	14	6774	7301	1	C	pmn:PMN2A_1641	K00762	pmn:PMN2A_1641 pyrE; orotate phosphoribosyltransferase (EC:2.4.2.10); K00762 orotate phosphoribosyltransferase [EC:2.4.2.10]	FALSE	0.59	204	7.712e-58			NA	NA	NA	NA				NA	NA	NA	NA						VOG31834	sp|A2C0A9|PYRE_PROM1 Orotate phosphoribosyltransferase; Xh	Xh	0	1	3	FALSE	MK
217	T52_D__k141_794572__full-cat_1_14	final-viral-combined-for-dramv-001	T52_D_k141_794572||full	14	12749	13483	1	C	sen:SACE_0607	K01613	sen:SACE_0607 hypothetical protein; K01613 phosphatidylserine decarboxylase [EC:4.1.1.65]	FALSE	0.49	215	2.135e-60	YP_006908148.1	YP_006908148.1 phosphatidylserine decarboxylase [Campylobacter phage CP30A]	FALSE	0.378	162	7.137e-44				NA	NA	NA	NA	Phosphatidylserine decarboxylase [PF02666.18]					VOG08932	REFSEQ phosphatidylserine decarboxylase; Xu	Xu	0	1	1	FALSE	MK
218	T52_D__k141_794572__full-cat_1_15	final-viral-combined-for-dramv-001	T52_D_k141_794572||full	15	13470	14135	1	C	pmc:P9515_14451	K06217	pmc:P9515_14451 phoH; PhoH-like phosphate starvation-inducible protein; K06217 phosphate starvation-inducible protein PhoH and related proteins	FALSE	0.374	124	2.394e-29	YP_010114620.1	YP_010114620.1 phosphate starvation-inducible protein [Flavobacterium phage vB_FspM_immuto_2-6A]	FALSE	0.485	186	1.99e-52				NA	NA	NA	NA	PhoH-like protein [PF02562.19]; AAA domain [PF13604.9]					VOG02439	sp|P46343|PHOL_BACSU PhoH-like protein; Xh	Xh	0	1	1	FALSE	MK
219	T56_S__k141_17216__full-cat_2_15	final-viral-combined-for-dramv-001	T56_S_k141_17216||full	15	9402	10088	1	C	pme:NATL1_18971	K01495	pme:NATL1_18971 folE; GTP cyclohydrolase I (EC:3.5.4.16); K01495 GTP cyclohydrolase I [EC:3.5.4.16]	FALSE	0.425	171	2.865e-45	YP_010114473.1	YP_010114473.1 GTP cyclohydrolase I [Flavobacterium phage vB_FspM_immuto_2-6A]	FALSE	0.411	139	4.093e-36				NA	NA	NA	NA	GTP cyclohydrolase I [PF01227.25]					VOG01705	sp|A4J5D0|GCH1_DESRM GTP cyclohydrolase 1; Xh	Xh	0	1	3	FALSE	MK
220	T56_S__k141_309445__full-cat_1_33	final-viral-combined-for-dramv-001	T56_S_k141_309445||full	33	15189	15407	1	C	has:Halsa_1549	K02078	has:Halsa_1549 acyl carrier protein; K02078 acyl carrier protein	FALSE	0.553	77	1.568e-15			NA	NA	NA	NA				NA	NA	NA	NA	Acyl-carrier [PF14573.9]; Phosphopantetheine attachment site [PF00550.28]								0	1	2	FALSE	MK
221	T56_S__k141_490075__full-cat_1_4	final-viral-combined-for-dramv-001	T56_S_k141_490075||full	4	5132	5839	-1	C	cbr:CBG13377	K13647	cbr:CBG13377 Cbr-let-268; C. briggsae CBR-LET-268 protein; K13647 procollagen-lysine,2-oxoglutarate 5-dioxygenase, invertebrate [EC:1.14.11.4]	FALSE	0.29	81	2.087e-14	YP_009622545.1	YP_009622545.1 hypothetical protein FDJ29_gp13 [Pseudomonas phage PollyC]	FALSE	0.355	98	7.487e-22				NA	NA	NA	NA	2OG-Fe(II) oxygenase superfamily [PF13640.9]								0	1	2	FALSE	MK
222	T56_S__k141_522975__full-cat_1_18	final-viral-combined-for-dramv-001	T56_S_k141_522975||full	18	14155	14832	1	C	apb:SAR116_0954	K07336	apb:SAR116_0954 2OG-Fe(II) oxygenase (EC:1.14.11.-); K07336 PKHD-type hydroxylase [EC:1.14.11.-]	FALSE	0.352	98	1.599e-20	YP_007517938.1	YP_007517938.1 2OG-Fe(II) oxygenase superfamily like protein [Pelagibacter phage HTVC008M]	FALSE	0.487	204	1.691e-58				NA	NA	NA	NA	2OG-Fe(II) oxygenase superfamily [PF13640.9]								0	1	1	FALSE	MK
223	T56_S__k141_551382__full-cat_1_11	final-viral-combined-for-dramv-001	T56_S_k141_551382||full	11	8443	10266	-1	C	ami:Amir_3933	K00612	ami:Amir_3933 carbamoyltransferase; K00612 carbamoyltransferase [EC:2.1.3.-]	FALSE	0.296	262	2.625e-71	YP_007518026.1	YP_007518026.1 carbamoyltransferase [Pelagibacter phage HTVC008M]	FALSE	0.245	184	2.739e-47				NA	NA	NA	NA	Carbamoyltransferase C-terminus [PF16861.8]; Carbamoyltransferase N-terminus [PF02543.18]					VOG04291	sp|Q70IY1|TOBZ_STRSD nebramycin 5' synthase; Xh	Xh	0	1	1	FALSE	MK
224	T56_S__k141_616441__full-cat_1_15	final-viral-combined-for-dramv-001	T56_S_k141_616441||full	15	13063	14526	1	C	cfu:CFU_3309	K00612	cfu:CFU_3309 nodulation protein (EC:2.1.3.-); K00612 carbamoyltransferase [EC:2.1.3.-]	FALSE	0.511	467	4.588e-143	YP_007517869.1	YP_007517869.1 putative carbamoyltransferase [Pelagibacter phage HTVC008M]	FALSE	0.245	152	1.87e-37				NA	NA	NA	NA	Carbamoyltransferase C-terminus [PF16861.8]; Carbamoyltransferase N-terminus [PF02543.18]					VOG04291	sp|Q70IY1|TOBZ_STRSD nebramycin 5' synthase; Xh	Xh	0	1	2	FALSE	MK
225	T56_S__k141_616441__full-cat_1_34	final-viral-combined-for-dramv-001	T56_S_k141_616441||full	34	26291	27334	-1	C	zpr:ZPR_1642	K00364	zpr:ZPR_1642 guanosine 5'-monophosphate oxidoreductase; K00364 GMP reductase [EC:1.7.1.7]	FALSE	0.607	408	3.917e-125	YP_009173395.1	YP_009173395.1 guanosine 5'-monophosphate oxidoreductase/ ou inosine monophosphate dehydrogenase [Chrysochromulina ericina virus]	FALSE	0.538	353	5.063e-108				NA	NA	NA	NA	IMP dehydrogenase / GMP reductase domain [PF00478.28]; FMN-dependent dehydrogenase [PF01070.21]					VOG02148	sp|A9A5Y7|IMDH_NITMS Inosine-5'-monophosphate dehydrogenase; Xh	Xh	0	1	2	FALSE	MK
226	T56_S__k141_616441__full-cat_1_35	final-viral-combined-for-dramv-001	T56_S_k141_616441||full	35	27331	28017	-1	C	pmi:PMT9312_0536	K01495	pmi:PMT9312_0536 GTP cyclohydrolase (EC:3.5.4.16); K01495 GTP cyclohydrolase I [EC:3.5.4.16]	FALSE	0.424	167	6.588e-44	YP_007673450.1	YP_007673450.1 GTP cyclohydrolase [Cellulophaga phage phiST]	FALSE	0.418	141	8.582e-37				NA	NA	NA	NA	GTP cyclohydrolase I [PF01227.25]					VOG01705	sp|A4J5D0|GCH1_DESRM GTP cyclohydrolase 1; Xh	Xh	0	1	2	FALSE	MK
227	T56_S__k141_76590__full-cat_1_15	final-viral-combined-for-dramv-001	T56_S_k141_76590||full	15	8552	9256	-1	C	cex:CSE_08240	K06217	cex:CSE_08240 PhoH-like protein; K06217 phosphate starvation-inducible protein PhoH and related proteins	FALSE	0.322	107	3.158e-23	YP_007518057.1	YP_007518057.1 PhoH [Pelagibacter phage HTVC008M]	FALSE	0.654	302	2.297e-92				NA	NA	NA	NA	PhoH-like protein [PF02562.19]; AAA domain [PF13245.9]					VOG02439	sp|P46343|PHOL_BACSU PhoH-like protein; Xh	Xh	0	1	2	FALSE	MK
228	T60_S__k141_119999__full-cat_2_41	final-viral-combined-for-dramv-001	T60_S_k141_119999||full	41	15290	16390	-1	A	tcx:Tcr_1763	K00526	tcx:Tcr_1763 nrdB; ribonucleotide-diphosphate reductase subunit beta (EC:1.17.4.1); K00526 ribonucleoside-diphosphate reductase beta chain [EC:1.17.4.1]	TRUE	0.557	392	1.843e-119	YP_007518018.1	YP_007518018.1 ribonucleotide reductase class Ia beta subunit [Pelagibacter phage HTVC008M]	FALSE	0.767	570	1.167e-182				NA	NA	NA	NA	Ribonucleotide reductase, small chain [PF00268.24]					VOG00345	sp|P69924|RIR2_ECOLI Ribonucleoside-diphosphate reductase 1 subunit beta; Xh	Xh	0	1	3	FALSE	MKE
229	T60_S__k141_148369__full-cat_1_21	final-viral-combined-for-dramv-001	T60_S_k141_148369||full	21	7690	8667	-1	A	pmm:PMM0710	K02040	pmm:PMM0710 ABC transporter, substrate binding protein, phosphate; K02040 phosphate transport system substrate-binding protein	TRUE	0.832	557	2.268e-177			NA	NA	NA	NA				NA	NA	NA	NA	PBP superfamily domain [PF12849.10]								0	1	2	FALSE	MKE
230	T60_S__k141_538459__full-cat_1_15	final-viral-combined-for-dramv-001	T60_S_k141_538459||full	15	7315	8469	-1	C	coc:Coch_0883	K00558	coc:Coch_0883 DNA-cytosine methyltransferase (EC:2.1.1.37); K00558 DNA (cytosine-5-)-methyltransferase [EC:2.1.1.37]	FALSE	0.505	360	7.968e-108	YP_009844321.1	YP_009844321.1 methyltransferase [Lactobacillus phage SAC12B]	FALSE	0.315	185	1.441e-49				NA	NA	NA	NA	C-5 cytosine-specific DNA methylase [PF00145.20]					VOG02074	sp|P34877|MTSA_LACLC Type II methyltransferase M1.ScrFI; XhXp	Xh;Xp	0	1	1	FALSE	M
231	T60_S__k141_638351__full_1-cat_2_22	final-viral-combined-for-dramv-001	T60_S_k141_638351||full_1	22	14062	15108	1	C	zpr:ZPR_1642	K00364	zpr:ZPR_1642 guanosine 5'-monophosphate oxidoreductase; K00364 GMP reductase [EC:1.7.1.7]	FALSE	0.607	408	4.089e-125	YP_009173395.1	YP_009173395.1 guanosine 5'-monophosphate oxidoreductase/ ou inosine monophosphate dehydrogenase [Chrysochromulina ericina virus]	FALSE	0.545	357	2.283e-109				NA	NA	NA	NA	IMP dehydrogenase / GMP reductase domain [PF00478.28]; FMN-dependent dehydrogenase [PF01070.21]					VOG02148	sp|A9A5Y7|IMDH_NITMS Inosine-5'-monophosphate dehydrogenase; Xh	Xh	0	1	3	FALSE	MK
232	T60_S__k141_893443__full-cat_1_15	final-viral-combined-for-dramv-001	T60_S_k141_893443||full	15	5901	6341	1	C	cse:Cseg_1880	K01737	cse:Cseg_1880 6-pyruvoyl tetrahydrobiopterin synthase; K01737 6-pyruvoyl tetrahydrobiopterin synthase [EC:4.2.3.12]	FALSE	0.543	154	5.333e-41	YP_009903612.1	YP_009903612.1 hypothetical protein H1O15_gp023 [Achromobacter phage Motura]	FALSE	0.599	175	7.552e-50				NA	NA	NA	NA	6-pyruvoyl tetrahydropterin synthase [PF01242.22]					VOG00739	sp|Q1RHI6|QUED_RICBR 6-carboxy-5,6,7,8-tetrahydropterin synthase; Xh	Xh	0	1	2	FALSE	MK
233	T60_S__k141_957486__full-cat_1_11	final-viral-combined-for-dramv-001	T60_S_k141_957486||full	11	6483	7304	-1	C	mhu:Mhun_3078	K00012	mhu:Mhun_3078 UDP-glucose 6-dehydrogenase (EC:1.1.1.22); K00012 UDPglucose 6-dehydrogenase [EC:1.1.1.22]	FALSE	0.371	154	7.302e-39	YP_009173261.1	YP_009173261.1 putative NAD-dependant dehydrogenase [Chrysochromulina ericina virus]	FALSE	0.386	158	8.414e-42				NA	NA	NA	NA	UDP-glucose/GDP-mannose dehydrogenase family, central domain [PF00984.22]; UDP-glucose/GDP-mannose dehydrogenase family, NAD binding domain [PF03721.17]					VOG18739	sp|Q7DBF9|UDG_ECO57 UDP-glucose 6-dehydrogenase; Xh	Xh	0	1	2	FALSE	MK
234	T60_S__k141_957486__full-cat_1_12	final-viral-combined-for-dramv-001	T60_S_k141_957486||full	12	7318	8229	-1	C	osp:Odosp_0918	K06879	osp:Odosp_0918 7-cyano-7-deazaguanine reductase; K06879 7-cyano-7-deazaguanine reductase [EC:1.7.1.13]	FALSE	0.472	241	2.249e-68	YP_010114481.1	YP_010114481.1 NADPH-dependent 7-cyano-7-deazaguanine reductase [Flavobacterium phage vB_FspM_immuto_2-6A]	FALSE	0.658	400	5.932e-125				NA	NA	NA	NA	Nitrile reductase, 7-cyano-7-deazaguanine-reductase N-term [PF14819.9]; QueF-like protein [PF14489.9]					VOG19808	sp|A7MYB6|QUEF_VIBC1 NADPH-dependent 7-cyano-7-deazaguanine reductase; Xh	Xh	0	1	2	FALSE	MK
235	T60_S__k141_957486__full-cat_1_16	final-viral-combined-for-dramv-001	T60_S_k141_957486||full	16	9492	10052	-1	C	taf:THA_737	K11175	taf:THA_737 purN; phosphoribosylglycinamide formyltransferase; K11175 phosphoribosylglycinamide formyltransferase 1 [EC:2.1.2.2]	FALSE	0.317	60	5.071e-08	YP_010114479.1	YP_010114479.1 phosphoribosylglycinamide formyltransferase [Flavobacterium phage vB_FspM_immuto_2-6A]	FALSE	0.586	201	2.152e-58				NA	NA	NA	NA	Formyl transferase [PF00551.22]					VOG02856	sp|Q5HH12|PUR3_STAAC Phosphoribosylglycinamide formyltransferase; Xh	Xh	0	1	2	FALSE	MK
236	T60_S__k141_957486__full-cat_1_27	final-viral-combined-for-dramv-001	T60_S_k141_957486||full	27	15204	15677	-1	C	bmx:BMS_2613	K01737	bmx:BMS_2613 hypothetical protein; K01737 6-pyruvoyl tetrahydrobiopterin synthase [EC:4.2.3.12]	FALSE	0.515	151	1.073e-39	YP_010114467.1	YP_010114467.1 6-pyruvoyl-tetrahydropterin synthase [Flavobacterium phage vB_FspM_immuto_2-6A]	FALSE	0.809	252	2.333e-76				NA	NA	NA	NA	6-pyruvoyl tetrahydropterin synthase [PF01242.22]					VOG00739	sp|Q1RHI6|QUED_RICBR 6-carboxy-5,6,7,8-tetrahydropterin synthase; Xh	Xh	0	1	2	FALSE	MK
237	T60_S__k141_957486__full-cat_1_31	final-viral-combined-for-dramv-001	T60_S_k141_957486||full	31	17286	18038	-1	C	sch:Sphch_2666	K06920	sch:Sphch_2666 exsB protein; K06920 queuosine biosynthesis protein QueC	FALSE	0.345	131	2.324e-31	YP_009595531.1	YP_009595531.1 hypothetical protein FDG98_gp220 [Pseudomonas phage pf16]	FALSE	0.531	251	1.97e-74				NA	NA	NA	NA	Queuosine biosynthesis protein QueC [PF06508.16]; NAD synthase [PF02540.20]					VOG01132	sp|Q1GEY7|QUEC_RUEST 7-cyano-7-deazaguanine synthase; Xh	Xh	0	1	2	FALSE	MK
238	T64_D__k141_109126__full-cat_1_43	final-viral-combined-for-dramv-001	T64_D_k141_109126||full	43	37063	37764	1	C	acs:100558042	K13646	acs:100558042 procollagen-lysine,2-oxoglutarate 5-dioxygenase 3-like; K13646 lysyl hydroxylase/galactosyltransferase/glucosyltransferase [EC:1.14.11.4 2.4.1.50 2.4.1.66]	FALSE	0.254	62	3.918e-08	YP_009802310.1	YP_009802310.1 hypothetical protein HOT35_gp05 [Pseudomonas phage PspYZU08]	FALSE	0.399	121	6.007e-30				NA	NA	NA	NA	2OG-Fe(II) oxygenase superfamily [PF13640.9]								0	1	1	FALSE	MK
239	T64_D__k141_109126__full-cat_1_109	final-viral-combined-for-dramv-001	T64_D_k141_109126||full	109	81526	82536	-1	C	wpi:WPa_0020	K00526	wpi:WPa_0020 nrdF; ribonucleotide-diphosphate reductase subunit beta; K00526 ribonucleoside-diphosphate reductase beta chain [EC:1.17.4.1]	FALSE	0.613	378	4.259e-115	YP_009777863.1	YP_009777863.1 ribonucleotide-diphosphate reductase subunit beta [uncultured phage_MedDCM-OCT-S46-C10]	FALSE	0.617	378	1.106e-116				NA	NA	NA	NA	Ribonucleotide reductase, small chain [PF00268.24]					VOG00345	sp|P69924|RIR2_ECOLI Ribonucleoside-diphosphate reductase 1 subunit beta; Xh	Xh	0	1	2	FALSE	MKE
240	T64_D__k141_164226__full-cat_1_6	final-viral-combined-for-dramv-001	T64_D_k141_164226||full	6	6199	7161	-1	A	pme:NATL1_11521	K02040	pme:NATL1_11521 ABC transporter, substrate binding protein, phosphate; K02040 phosphate transport system substrate-binding protein	TRUE	0.887	561	7.718e-179			NA	NA	NA	NA				NA	NA	NA	NA	PBP superfamily domain [PF12849.10]								0	1	1	FALSE	MKE
241	T64_D__k141_164226__full-cat_1_8	final-viral-combined-for-dramv-001	T64_D_k141_164226||full	8	7756	8817	-1	C	pmn:PMN2A_0735	K02703	pmn:PMN2A_0735 photosystem II reaction centre protein PsbA/D1; K02703 photosystem II P680 reaction center D1 protein	FALSE	0.922	658	1.457e-211			NA	NA	NA	NA				NA	NA	NA	NA	Photosynthetic reaction centre protein [PF00124.22]					VOG04551	sp|Q0QZ08|PSBD_BPSYS Photosystem II D2 protein; Xh	Xh	0	1	1	FALSE	MKE
242	T64_D__k141_414861__full-cat_1_6	final-viral-combined-for-dramv-001	T64_D_k141_414861||full	6	14949	15623	-1	C	syg:sync_0216	K00510	syg:sync_0216 Heme oxygenase; K00510 heme oxygenase [EC:1.14.99.3]	FALSE	0.534	225	3.605e-64			NA	NA	NA	NA				NA	NA	NA	NA	Heme oxygenase [PF01126.23]					VOG08787	sp|O78497|HO_GUITH Heme oxygenase; Xh	Xh	0	1	1	FALSE	MK
243	T64_D__k141_447932__full-cat_1_15	final-viral-combined-for-dramv-001	T64_D_k141_447932||full	15	6460	7830	1	C	lsp:Bsph_3739	K00558	lsp:Bsph_3739 modification methylase SPRI; K00558 DNA (cytosine-5-)-methyltransferase [EC:2.1.1.37]	FALSE	0.339	245	2.051e-67	YP_009844321.1	YP_009844321.1 methyltransferase [Lactobacillus phage SAC12B]	FALSE	0.258	157	1.586e-39				NA	NA	NA	NA	C-5 cytosine-specific DNA methylase [PF00145.20]					VOG02074	sp|P34877|MTSA_LACLC Type II methyltransferase M1.ScrFI; XhXp	Xh;Xp	0	1	2	FALSE	M
244	T64_D__k141_55432__full-cat_1_30	final-viral-combined-for-dramv-001	T64_D_k141_55432||full	30	29574	30242	-1	C	cts:Ctha_2543	K06217	cts:Ctha_2543 PhoH family protein; K06217 phosphate starvation-inducible protein PhoH and related proteins	FALSE	0.384	124	3.384e-29	YP_010114620.1	YP_010114620.1 phosphate starvation-inducible protein [Flavobacterium phage vB_FspM_immuto_2-6A]	FALSE	0.484	192	2.548e-54				NA	NA	NA	NA	PhoH-like protein [PF02562.19]; AAA domain [PF13604.9]; AAA domain [PF13245.9]					VOG02439	sp|P46343|PHOL_BACSU PhoH-like protein; Xh	Xh	0	1	1	FALSE	MK
245	T64_D__k141_582102__full-cat_1_23	final-viral-combined-for-dramv-001	T64_D_k141_582102||full	23	16404	17258	-1	C	tsa:AciPR4_3094	K00558	tsa:AciPR4_3094 DNA-cytosine methyltransferase; K00558 DNA (cytosine-5-)-methyltransferase [EC:2.1.1.37]	FALSE	0.646	201	8.048e-55	NP_817858.1	NP_817858.1 gp7 [Mycobacterium phage Corndog]	FALSE	0.45	154	1.461e-40				NA	NA	NA	NA	C-5 cytosine-specific DNA methylase [PF00145.20]					VOG02074	sp|P34877|MTSA_LACLC Type II methyltransferase M1.ScrFI; XhXp	Xh;Xp	0	1	2	FALSE	M
246	T64_S__k141_246143__full_1-cat_2_19	final-viral-combined-for-dramv-001	T64_S_k141_246143||full_1	19	11605	13068	-1	C	cfu:CFU_3309	K00612	cfu:CFU_3309 nodulation protein (EC:2.1.3.-); K00612 carbamoyltransferase [EC:2.1.3.-]	FALSE	0.51	466	1.175e-142	YP_007517869.1	YP_007517869.1 putative carbamoyltransferase [Pelagibacter phage HTVC008M]	FALSE	0.245	152	1.87e-37				NA	NA	NA	NA	Carbamoyltransferase C-terminus [PF16861.8]; Carbamoyltransferase N-terminus [PF02543.18]					VOG04291	sp|Q70IY1|TOBZ_STRSD nebramycin 5' synthase; Xh	Xh	0	1	3	FALSE	MK
247	T64_S__k141_492286__full-cat_1_19	final-viral-combined-for-dramv-001	T64_S_k141_492286||full	19	22748	23560	1	C	ptm:GSPATT00014735001	K01840	ptm:GSPATT00014735001 hypothetical protein ; K01840 phosphomannomutase [EC:5.4.2.8]	FALSE	0.33	136	7.79e-33			NA	NA	NA	NA				NA	NA	NA	NA	Eukaryotic phosphomannomutase [PF03332.16]; haloacid dehalogenase-like hydrolase [PF08282.15]					VOG07791	sp|O43976|PMM_BABBO Phosphomannomutase; Xh	Xh	0	1	1	FALSE	MK
248	T64_S__k141_492286__full-cat_1_27	final-viral-combined-for-dramv-001	T64_S_k141_492286||full	27	29756	30109	1	C	fba:FIC_02146	K01809	fba:FIC_02146 mannose-6-phosphate isomerase; K01809 mannose-6-phosphate isomerase [EC:5.3.1.8]	FALSE	0.61	134	1.974e-34			NA	NA	NA	NA				NA	NA	NA	NA	Mannose-6-phosphate isomerase [PF01050.21]; Mif2/CENP-C like [PF11699.11]					VOG25371	sp|B0RVK6|XANB_XANCB Xanthan biosynthesis protein XanB; Xh	Xh	0	1	1	FALSE	MK
249	T64_S__k141_613339__full-cat_2_9	final-viral-combined-for-dramv-001	T64_S_k141_613339||full	9	6806	7390	1	C	dte:Dester_0215	K00939	dte:Dester_0215 adenylate kinase (EC:2.7.4.3); K00939 adenylate kinase [EC:2.7.4.3]	FALSE	0.405	131	4.436e-32			NA	NA	NA	NA				NA	NA	NA	NA	Adenylate kinase [PF00406.25]; AAA domain [PF13207.9]; Guanylate kinase [PF00625.24]; AAA domain [PF13671.9]; AAA domain [PF13238.9]; Autophagy protein Apg5 [PF04106.15]; Thymidylate kinase [PF02223.20]								0	1	3	FALSE	MK
250	T64_S__k141_841628__full-cat_1_14	final-viral-combined-for-dramv-001	T64_S_k141_841628||full	14	13456	14106	-1	C	rge:RGE_29970	K00560	rge:RGE_29970 putative methyltransferase; K00560 thymidylate synthase [EC:2.1.1.45]	FALSE	0.374	96	1.067e-19	YP_010106575.1	YP_010106575.1 hypothetical protein KNU92_gp057 [Enterococus phage vipetofem]	FALSE	0.345	117	1.049e-28				NA	NA	NA	NA	Thymidylate synthase [PF00303.22]								0	1	2	FALSE	M
251	T68_S__k141_151911__full-cat_1_11	final-viral-combined-for-dramv-001	T68_S_k141_151911||full	11	9646	10281	-1	C	apb:SAR116_0954	K07336	apb:SAR116_0954 2OG-Fe(II) oxygenase (EC:1.14.11.-); K07336 PKHD-type hydroxylase [EC:1.14.11.-]	FALSE	0.382	100	2.22e-21	YP_007517938.1	YP_007517938.1 2OG-Fe(II) oxygenase superfamily like protein [Pelagibacter phage HTVC008M]	FALSE	0.494	195	9.582e-56				NA	NA	NA	NA	2OG-Fe(II) oxygenase superfamily [PF13640.9]					VOG03413	sp|Q47YL9|Y3426_COLP3 PKHD-type hydroxylase CPS_3426; Xh	Xh	0	1	2	FALSE	MK
252	T68_S__k141_244737__full-cat_1_9	final-viral-combined-for-dramv-001	T68_S_k141_244737||full	9	5697	7574	-1	C	fph:Fphi_1619	K00525	fph:Fphi_1619 ribonucleotide-diphosphate reductase subunit alpha (EC:1.17.4.1); K00525 ribonucleoside-diphosphate reductase alpha chain [EC:1.17.4.1]	FALSE	0.487	557	7.634e-172	YP_009777648.1	YP_009777648.1 ribonucleotide-diphosphate reductase subunit alpha [uncultured phage_MedDCM-OCT-S42-C7]	FALSE	0.554	650	2.103e-205				NA	NA	NA	NA	Ribonucleotide reductase, barrel domain [PF02867.18]; Ribonucleotide reductase, all-alpha domain [PF00317.24]					VOG00062	sp|P00452|RIR1_ECOLI Ribonucleoside-diphosphate reductase 1 subunit alpha; Xh	Xh	0	1	2	FALSE	MKE
253	T68_S__k141_244737__full-cat_1_47	final-viral-combined-for-dramv-001	T68_S_k141_244737||full	47	23487	23903	1	C	fbl:Fbal_2759	K04488	fbl:Fbal_2759 FeS cluster assembly scaffold IscU; K04488 nitrogen fixation protein NifU and related proteins	FALSE	0.639	165	7.425e-45			NA	NA	NA	NA	MER0474067	M17	MER0474067 - PepB aminopeptidase (Ceratitis capitata) [M17.004]#M17#{peptidase unit: 74-403}~source XP_004532375~	FALSE	0.634	65	1.605e-11	NifU-like N terminal domain [PF01592.19]								0	1	2	FALSE	M
254	T68_S__k141_580880__full-cat_1_21	final-viral-combined-for-dramv-001	T68_S_k141_580880||full	21	12519	12734	-1	C	pel:SAR11G3_01115	K02913	pel:SAR11G3_01115 ribosomal protein L33; K02913 large subunit ribosomal protein L33	FALSE	0.605	77	1.087e-15			NA	NA	NA	NA				NA	NA	NA	NA									0	2	2	FALSE	M
255	T68_S__k141_972071__full-cat_1_18	final-viral-combined-for-dramv-001	T68_S_k141_972071||full	18	13713	15176	1	C	cfu:CFU_3309	K00612	cfu:CFU_3309 nodulation protein (EC:2.1.3.-); K00612 carbamoyltransferase [EC:2.1.3.-]	FALSE	0.535	488	2.032e-150	YP_007518026.1	YP_007518026.1 carbamoyltransferase [Pelagibacter phage HTVC008M]	FALSE	0.255	173	2.4e-44				NA	NA	NA	NA	Carbamoyltransferase N-terminus [PF02543.18]; Carbamoyltransferase C-terminus [PF16861.8]					VOG04291	sp|Q70IY1|TOBZ_STRSD nebramycin 5' synthase; Xh	Xh	0	1	2	FALSE	MK
256	T72_S__k141_13121__full-cat_1_13	final-viral-combined-for-dramv-001	T72_S_k141_13121||full	13	15927	16592	-1	C	lin:lin1504	K06217	lin:lin1504 hypothetical protein; K06217 phosphate starvation-inducible protein PhoH and related proteins	FALSE	0.376	123	4.467e-29	YP_010114620.1	YP_010114620.1 phosphate starvation-inducible protein [Flavobacterium phage vB_FspM_immuto_2-6A]	FALSE	0.473	186	1.99e-52				NA	NA	NA	NA	PhoH-like protein [PF02562.19]; AAA domain [PF13604.9]; AAA domain [PF13245.9]					VOG02439	sp|P46343|PHOL_BACSU PhoH-like protein; Xh	Xh	0	1	2	FALSE	MK
257	T72_S__k141_39220__full-cat_1_14	final-viral-combined-for-dramv-001	T72_S_k141_39220||full	14	13731	14741	-1	C	wpi:WPa_0020	K00526	wpi:WPa_0020 nrdF; ribonucleotide-diphosphate reductase subunit beta; K00526 ribonucleoside-diphosphate reductase beta chain [EC:1.17.4.1]	FALSE	0.614	379	3.11e-115	YP_009777863.1	YP_009777863.1 ribonucleotide-diphosphate reductase subunit beta [uncultured phage_MedDCM-OCT-S46-C10]	FALSE	0.611	373	4.809e-115				NA	NA	NA	NA	Ribonucleotide reductase, small chain [PF00268.24]					VOG00345	sp|P69924|RIR2_ECOLI Ribonucleoside-diphosphate reductase 1 subunit beta; Xh	Xh	0	1	1	FALSE	MKE
258	T72_S__k141_787000__full-cat_2_12	final-viral-combined-for-dramv-001	T72_S_k141_787000||full	12	6546	7643	-1	C	mpc:Mar181_1064	K00526	mpc:Mar181_1064 ribonucleotide reductase; K00526 ribonucleoside-diphosphate reductase beta chain [EC:1.17.4.1]	FALSE	0.522	371	5.611e-112	YP_007518018.1	YP_007518018.1 ribonucleotide reductase class Ia beta subunit [Pelagibacter phage HTVC008M]	FALSE	0.675	494	1.969e-156				NA	NA	NA	NA	Ribonucleotide reductase, small chain [PF00268.24]					VOG00345	sp|P69924|RIR2_ECOLI Ribonucleoside-diphosphate reductase 1 subunit beta; Xh	Xh	0	1	3	FALSE	MKE
259	T72_S__k141_787000__full-cat_2_27	final-viral-combined-for-dramv-001	T72_S_k141_787000||full	27	18429	19088	1	C	osp:Odosp_2513	K00979	osp:Odosp_2513 3-deoxy-manno-octulosonate cytidylyltransferase (EC:2.7.7.38); K00979 3-deoxy-manno-octulosonate cytidylyltransferase (CMP-KDO synthetase) [EC:2.7.7.38]	FALSE	0.343	129	3.863e-31			NA	NA	NA	NA				NA	NA	NA	NA	Cytidylyltransferase [PF02348.22]								0	1	3	FALSE	MK
260	T76_D__k141_1015732__full-cat_1_52	final-viral-combined-for-dramv-001	T76_D_k141_1015732||full	52	51066	51740	-1	C	ftg:FTU_1495	K00979	ftg:FTU_1495 kdsB; 3-deoxy-manno-octulosonate cytidylyltransferase (EC:2.7.7.38); K00979 3-deoxy-manno-octulosonate cytidylyltransferase (CMP-KDO synthetase) [EC:2.7.7.38]	FALSE	0.286	95	1.838e-19			NA	NA	NA	NA				NA	NA	NA	NA	Cytidylyltransferase [PF02348.22]								0	1	2	FALSE	MK
261	T76_D__k141_1015732__full-cat_1_56	final-viral-combined-for-dramv-001	T76_D_k141_1015732||full	56	53003	54727	-1	C	bbl:BLBBGE_310	K00525	bbl:BLBBGE_310 nrdA; ribonucleoside-diphosphate reductase subunit alpha (EC:1.17.4.1); K00525 ribonucleoside-diphosphate reductase alpha chain [EC:1.17.4.1]	FALSE	0.559	592	1.06e-184	YP_010114422.1	YP_010114422.1 ribonucleotide reductase, alpha subunit [Flavobacterium phage vB_FspM_immuto_2-6A]	FALSE	0.618	688	2.064e-219				NA	NA	NA	NA	Ribonucleotide reductase, barrel domain [PF02867.18]					VOG00062	sp|P00452|RIR1_ECOLI Ribonucleoside-diphosphate reductase 1 subunit alpha; Xh	Xh	0	1	2	FALSE	MKE
262	T76_D__k141_132042__full-cat_1_52	final-viral-combined-for-dramv-001	T76_D_k141_132042||full	52	22104	22748	1	C	fco:FCOL_05440	K00558	fco:FCOL_05440 hypothetical protein; K00558 DNA (cytosine-5-)-methyltransferase [EC:2.1.1.37]	FALSE	0.484	179	1.651e-48	YP_009854734.1	YP_009854734.1 DNA methyltransferase [Flavobacterium phage vB_FspS_hemulen6-1]	FALSE	0.43	171	2.294e-47				NA	NA	NA	NA	C-5 cytosine-specific DNA methylase [PF00145.20]					VOG30172	REFSEQ DNA methyltransferase; Xu	Xu	0	1	2	FALSE	M
263	T76_D__k141_19505__full-cat_1_67	final-viral-combined-for-dramv-001	T76_D_k141_19505||full	67	34737	35822	-1	C	pmi:PMT9312_1144	K02703	pmi:PMT9312_1144 photosystem q(b) protein; K02703 photosystem II P680 reaction center D1 protein	FALSE	0.943	712	3.791e-230			NA	NA	NA	NA				NA	NA	NA	NA	Photosynthetic reaction centre protein [PF00124.22]					VOG04551	sp|Q0QZ08|PSBD_BPSYS Photosystem II D2 protein; Xh	Xh	0	1	1	FALSE	MKE
264	T76_D__k141_219769__full-cat_1_36	final-viral-combined-for-dramv-001	T76_D_k141_219769||full	36	27380	28018	-1	C	apb:SAR116_0954	K07336	apb:SAR116_0954 2OG-Fe(II) oxygenase (EC:1.14.11.-); K07336 PKHD-type hydroxylase [EC:1.14.11.-]	FALSE	0.393	104	1.91e-22	YP_007517938.1	YP_007517938.1 2OG-Fe(II) oxygenase superfamily like protein [Pelagibacter phage HTVC008M]	FALSE	0.486	192	1.236e-54				NA	NA	NA	NA	2OG-Fe(II) oxygenase superfamily [PF13640.9]					VOG03413	sp|Q47YL9|Y3426_COLP3 PKHD-type hydroxylase CPS_3426; Xh	Xh	0	1	2	FALSE	MK
265	T76_D__k141_271417__full-cat_2_22	final-viral-combined-for-dramv-001	T76_D_k141_271417||full	22	10463	11674	-1	C	aad:TC41_2442	K00558	aad:TC41_2442 dcm; DNA-cytosine methyltransferase; K00558 DNA (cytosine-5-)-methyltransferase [EC:2.1.1.37]	FALSE	0.251	133	2.645e-30	YP_009016255.1	YP_009016255.1 gp74 [Rhodococcus phage ReqiPine5]	FALSE	0.208	93	8.176e-19				NA	NA	NA	NA	C-5 cytosine-specific DNA methylase [PF00145.20]					VOG02074	sp|P34877|MTSA_LACLC Type II methyltransferase M1.ScrFI; XhXp	Xh;Xp	0	1	3	FALSE	M
266	T76_D__k141_274065__full-cat_1_37	final-viral-combined-for-dramv-001	T76_D_k141_274065||full	37	22798	23859	1	C	pmn:PMN2A_0735	K02703	pmn:PMN2A_0735 photosystem II reaction centre protein PsbA/D1; K02703 photosystem II P680 reaction center D1 protein	FALSE	0.903	680	2.312e-219			NA	NA	NA	NA				NA	NA	NA	NA	Photosynthetic reaction centre protein [PF00124.22]					VOG04551	sp|Q0QZ08|PSBD_BPSYS Photosystem II D2 protein; Xh	Xh	0	1	1	FALSE	MKE
267	T76_D__k141_343754__full-cat_1_19	final-viral-combined-for-dramv-001	T76_D_k141_343754||full	19	9507	11255	1	C	bbl:BLBBGE_310	K00525	bbl:BLBBGE_310 nrdA; ribonucleoside-diphosphate reductase subunit alpha (EC:1.17.4.1); K00525 ribonucleoside-diphosphate reductase alpha chain [EC:1.17.4.1]	FALSE	0.548	586	3.032e-182	YP_010114422.1	YP_010114422.1 ribonucleotide reductase, alpha subunit [Flavobacterium phage vB_FspM_immuto_2-6A]	FALSE	0.596	667	3.575e-212				NA	NA	NA	NA	Ribonucleotide reductase, barrel domain [PF02867.18]					VOG00062	sp|P00452|RIR1_ECOLI Ribonucleoside-diphosphate reductase 1 subunit alpha; Xh	Xh	0	1	2	FALSE	MKE
268	T76_D__k141_465344__full-cat_1_15	final-viral-combined-for-dramv-001	T76_D_k141_465344||full	15	6393	7100	-1	C	zma:100272867	K01840	zma:100272867 umc2246; LOC100272867; K01840 phosphomannomutase [EC:5.4.2.8]	FALSE	0.323	113	2.292e-25			NA	NA	NA	NA				NA	NA	NA	NA	Eukaryotic phosphomannomutase [PF03332.16]; haloacid dehalogenase-like hydrolase [PF08282.15]					VOG07791	sp|O43976|PMM_BABBO Phosphomannomutase; Xh	Xh	0	1	2	FALSE	MK
269	T76_D__k141_468475__full-cat_1_19	final-viral-combined-for-dramv-001	T76_D_k141_468475||full	19	9925	10731	1	C	syd:Syncc9605_2496	K00472	syd:Syncc9605_2496 prolyl 4-hydroxylase, alpha subunit; K00472 prolyl 4-hydroxylase [EC:1.14.11.2]	FALSE	0.453	175	5.577e-46	YP_009789425.1	YP_009789425.1 putative oxygenase [Erwinia phage vB_EamM_Yoloswag]	FALSE	0.346	107	1.148e-24				NA	NA	NA	NA	2OG-Fe(II) oxygenase superfamily [PF13640.9]								0	1	2	FALSE	MK
270	T76_D__k141_477856__full-cat_1_13	final-viral-combined-for-dramv-001	T76_D_k141_477856||full	13	9009	9629	-1	C	apb:SAR116_0954	K07336	apb:SAR116_0954 2OG-Fe(II) oxygenase (EC:1.14.11.-); K07336 PKHD-type hydroxylase [EC:1.14.11.-]	FALSE	0.369	103	2.148e-22	YP_007517938.1	YP_007517938.1 2OG-Fe(II) oxygenase superfamily like protein [Pelagibacter phage HTVC008M]	FALSE	0.309	92	2.434e-20				NA	NA	NA	NA	2OG-Fe(II) oxygenase superfamily [PF13640.9]					VOG03413	sp|Q47YL9|Y3426_COLP3 PKHD-type hydroxylase CPS_3426; Xh	Xh	0	1	1	FALSE	MK
271	T76_D__k141_536759__full-cat_1_15	final-viral-combined-for-dramv-001	T76_D_k141_536759||full	15	13351	14406	-1	C	coc:Coch_0883	K00558	coc:Coch_0883 DNA-cytosine methyltransferase (EC:2.1.1.37); K00558 DNA (cytosine-5-)-methyltransferase [EC:2.1.1.37]	FALSE	0.355	223	3.135e-61	YP_009844321.1	YP_009844321.1 methyltransferase [Lactobacillus phage SAC12B]	FALSE	0.321	188	6.077e-51				NA	NA	NA	NA	C-5 cytosine-specific DNA methylase [PF00145.20]					VOG02074	sp|P34877|MTSA_LACLC Type II methyltransferase M1.ScrFI; XhXp	Xh;Xp	0	1	1	FALSE	M
272	T76_D__k141_604487__full-cat_1_34	final-viral-combined-for-dramv-001	T76_D_k141_604487||full	34	29012	29470	1	C	enc:ECL_00121	K01520	enc:ECL_00121 deoxyuridine 5'-triphosphate nucleotidohydrolase; K01520 dUTP pyrophosphatase [EC:3.6.1.23]	FALSE	0.473	134	6.682e-34	YP_009152124.1	YP_009152124.1 dUTPase [Escherichia phage Pollock]	FALSE	0.426	115	3.419e-29				NA	NA	NA	NA	dUTPase [PF00692.22]								0	1	2	FALSE	M
273	T76_D__k141_604487__full-cat_1_43	final-viral-combined-for-dramv-001	T76_D_k141_604487||full	43	36537	37181	1	C	acs:100558042	K13646	acs:100558042 procollagen-lysine,2-oxoglutarate 5-dioxygenase 3-like; K13646 lysyl hydroxylase/galactosyltransferase/glucosyltransferase [EC:1.14.11.4 2.4.1.50 2.4.1.66]	FALSE	0.237	60	1.244e-07	YP_009802310.1	YP_009802310.1 hypothetical protein HOT35_gp05 [Pseudomonas phage PspYZU08]	FALSE	0.379	113	1.619e-27				NA	NA	NA	NA	2OG-Fe(II) oxygenase superfamily [PF13640.9]								0	1	2	FALSE	MK
274	T76_D__k141_62354__full-cat_1_15	final-viral-combined-for-dramv-001	T76_D_k141_62354||full	15	5289	6686	1	C	apb:SAR116_0388	K00558	apb:SAR116_0388 cytosine-specific methyltransferase (EC:2.1.1.37); K00558 DNA (cytosine-5-)-methyltransferase [EC:2.1.1.37]	FALSE	0.317	206	6.182e-54	YP_009291000.1	YP_009291000.1 DNA methylase [Gordonia phage Jumbo]	FALSE	0.463	137	1.029e-32				NA	NA	NA	NA	C-5 cytosine-specific DNA methylase [PF00145.20]					VOG02074	sp|P34877|MTSA_LACLC Type II methyltransferase M1.ScrFI; XhXp	Xh;Xp	0	1	2	FALSE	M
275	T76_D__k141_62354__full-cat_1_27	final-viral-combined-for-dramv-001	T76_D_k141_62354||full	27	13388	14914	1	C	hal:VNG2620G	K03657	hal:VNG2620G uvrD; hypothetical protein; K03657 DNA helicase II / ATP-dependent DNA helicase PcrA [EC:3.6.4.12]	FALSE	0.211	136	1.354e-30	YP_009600201.1	YP_009600201.1 ATP-dependent DNA helicase [Dinoroseobacter phage vB_DshS-R5C]	FALSE	0.344	280	4.085e-80				NA	NA	NA	NA	UvrD/REP helicase N-terminal domain [PF00580.24]; AAA domain [PF13245.9]; UvrD-like helicase C-terminal domain [PF13361.9]; Viral (Superfamily 1) RNA helicase [PF01443.21]; PhoH-like protein [PF02562.19]					VOG02243	sp|Q9USU3|FBH1_SCHPO F-box DNA helicase protein 1; Xh	Xh	0	1	2	FALSE	MK
276	T76_D__k141_646843__full-cat_1_10	final-viral-combined-for-dramv-001	T76_D_k141_646843||full	10	9003	9743	1	C	sen:SACE_0607	K01613	sen:SACE_0607 hypothetical protein; K01613 phosphatidylserine decarboxylase [EC:4.1.1.65]	FALSE	0.473	211	7.322e-59	YP_009321742.1	YP_009321742.1 phosphatidylserine decarboxylase [Campylobacter phage PC14]	FALSE	0.353	149	2.306e-39				NA	NA	NA	NA	Phosphatidylserine decarboxylase [PF02666.18]					VOG08932	REFSEQ phosphatidylserine decarboxylase; Xu	Xu	0	1	1	FALSE	MK
277	T76_D__k141_646843__full-cat_1_11	final-viral-combined-for-dramv-001	T76_D_k141_646843||full	11	9718	10446	1	C	pub:SAR11_0384	K06217	pub:SAR11_0384 phoH; PhoH-like protein; K06217 phosphate starvation-inducible protein PhoH and related proteins	FALSE	0.442	170	6.682e-45	YP_010114620.1	YP_010114620.1 phosphate starvation-inducible protein [Flavobacterium phage vB_FspM_immuto_2-6A]	FALSE	0.628	279	2.788e-84				NA	NA	NA	NA	PhoH-like protein [PF02562.19]; AAA domain [PF13604.9]; AAA domain [PF13245.9]					VOG02439	sp|P46343|PHOL_BACSU PhoH-like protein; Xh	Xh	0	1	1	FALSE	MK
278	T76_D__k141_69056__full-cat_1_13	final-viral-combined-for-dramv-001	T76_D_k141_69056||full	13	9126	9998	-1	C	fpe:Ferpe_0707	K01738	fpe:Ferpe_0707 cysteine synthase (EC:2.5.1.47); K01738 cysteine synthase A [EC:2.5.1.47]	FALSE	0.424	217	2.704e-60	YP_009900336.1	YP_009900336.1 cysM [Lactococcus phage phiQ1]	FALSE	0.376	186	1.99e-51				NA	NA	NA	NA	Pyridoxal-phosphate dependent enzyme [PF00291.28]					VOG26683	sp|P63872|CYSK_STAAW Cysteine synthase; Xh	Xh	0	1	2	FALSE	MK
279	T76_D__k141_763347__full-cat_1_37	final-viral-combined-for-dramv-001	T76_D_k141_763347||full	37	17049	17951	1	C	mmi:MMAR_3921	K00558	mmi:MMAR_3921 phage DNA methylase; K00558 DNA (cytosine-5-)-methyltransferase [EC:2.1.1.37]	FALSE	0.388	184	9.682e-49	YP_010001631.1	YP_010001631.1 DNA methylase [Gordonia phage JKSyngboy]	FALSE	0.287	149	1.863e-38				NA	NA	NA	NA	C-5 cytosine-specific DNA methylase [PF00145.20]					VOG02074	sp|P34877|MTSA_LACLC Type II methyltransferase M1.ScrFI; XhXp	Xh;Xp	0	1	1	FALSE	M
280	T76_D__k141_80280__full-cat_1_8	final-viral-combined-for-dramv-001	T76_D_k141_80280||full	8	8045	9847	1	C	ami:Amir_3933	K00612	ami:Amir_3933 carbamoyltransferase; K00612 carbamoyltransferase [EC:2.1.3.-]	FALSE	0.293	252	8.218e-68	YP_007518026.1	YP_007518026.1 carbamoyltransferase [Pelagibacter phage HTVC008M]	FALSE	0.247	185	1.823e-47				NA	NA	NA	NA	Carbamoyltransferase C-terminus [PF16861.8]; Carbamoyltransferase N-terminus [PF02543.18]					VOG04291	sp|Q70IY1|TOBZ_STRSD nebramycin 5' synthase; Xh	Xh	0	1	2	FALSE	MK
281	T76_D__k141_893703__full-cat_2_16	final-viral-combined-for-dramv-001	T76_D_k141_893703||full	16	8038	8415	1	C	fba:FIC_02146	K01809	fba:FIC_02146 mannose-6-phosphate isomerase; K01809 mannose-6-phosphate isomerase [EC:5.3.1.8]	FALSE	0.67	145	2.974e-38			NA	NA	NA	NA				NA	NA	NA	NA	Mannose-6-phosphate isomerase [PF01050.21]; Cupin [PF00190.25]					VOG25371	sp|B0RVK6|XANB_XANCB Xanthan biosynthesis protein XanB; Xh	Xh	0	1	3	FALSE	MK
282	T76_D__k141_902317__full-cat_1_9	final-viral-combined-for-dramv-001	T76_D_k141_902317||full	9	5552	6637	-1	C	pmn:PMN2A_0735	K02703	pmn:PMN2A_0735 photosystem II reaction centre protein PsbA/D1; K02703 photosystem II P680 reaction center D1 protein	FALSE	0.963	713	1.075e-230			NA	NA	NA	NA				NA	NA	NA	NA	Photosynthetic reaction centre protein [PF00124.22]					VOG04551	sp|Q0QZ08|PSBD_BPSYS Photosystem II D2 protein; Xh	Xh	0	1	1	FALSE	MKE
283	T76_D__k141_954455__full-cat_1_17	final-viral-combined-for-dramv-001	T76_D_k141_954455||full	17	11204	11788	-1	C	par:Psyc_0082	K00478	par:Psyc_0082 alkB; DNA-N1-methyladenine dioxygenase (EC:1.14.11.-); K00478 [EC:1.14.11.-]	FALSE	0.315	76	2.128e-13			NA	NA	NA	NA				NA	NA	NA	NA	2OG-Fe(II) oxygenase superfamily [PF13532.9]					VOG01036	sp|Q5UR03|YL905_MIMIV Uncharacterized protein L905; Xu	Xu	0	1	2	FALSE	MK
284	T76_S__k141_441307__full-cat_2_20	final-viral-combined-for-dramv-001	T76_S_k141_441307||full	20	13590	14129	-1	C	syw:SYNW0238	K00762	syw:SYNW0238 pyrE; orotate phosphoribosyltransferase (EC:2.4.2.10); K00762 orotate phosphoribosyltransferase [EC:2.4.2.10]	FALSE	0.592	202	6.097e-57			NA	NA	NA	NA				NA	NA	NA	NA	Phosphoribosyl transferase domain [PF00156.30]					VOG31834	sp|A2C0A9|PYRE_PROM1 Orotate phosphoribosyltransferase; Xh	Xh	0	1	3	FALSE	MK
285	T76_S__k141_553256__full-cat_2_26	final-viral-combined-for-dramv-001	T76_S_k141_553256||full	26	10581	11333	-1	C	cex:CSE_08240	K06217	cex:CSE_08240 PhoH-like protein; K06217 phosphate starvation-inducible protein PhoH and related proteins	FALSE	0.335	111	2.304e-24	YP_007518057.1	YP_007518057.1 PhoH [Pelagibacter phage HTVC008M]	FALSE	0.51	211	2.232e-60				NA	NA	NA	NA	PhoH-like protein [PF02562.19]					VOG02439	sp|P46343|PHOL_BACSU PhoH-like protein; Xh	Xh	0	1	3	FALSE	MK
286	T76_S__k141_763215__full-cat_1_19	final-viral-combined-for-dramv-001	T76_S_k141_763215||full	19	5759	6733	-1	C	coc:Coch_0883	K00558	coc:Coch_0883 DNA-cytosine methyltransferase (EC:2.1.1.37); K00558 DNA (cytosine-5-)-methyltransferase [EC:2.1.1.37]	FALSE	0.445	306	3.271e-90	YP_009844321.1	YP_009844321.1 methyltransferase [Lactobacillus phage SAC12B]	FALSE	0.296	168	1.382e-44				NA	NA	NA	NA	C-5 cytosine-specific DNA methylase [PF00145.20]					VOG02074	sp|P34877|MTSA_LACLC Type II methyltransferase M1.ScrFI; XhXp	Xh;Xp	0	1	1	FALSE	M
287	T76_S__k141_847862__full-cat_1_44	final-viral-combined-for-dramv-001	T76_S_k141_847862||full	44	24440	26041	1	C	mvu:Metvu_1457	K00612	mvu:Metvu_1457 Carbamoyltransferase; K00612 carbamoyltransferase [EC:2.1.3.-]	FALSE	0.224	140	1.338e-31	YP_007517869.1	YP_007517869.1 putative carbamoyltransferase [Pelagibacter phage HTVC008M]	FALSE	0.209	121	3.661e-27				NA	NA	NA	NA	Carbamoyltransferase C-terminus [PF16861.8]; Carbamoyltransferase N-terminus [PF02543.18]					VOG04291	sp|Q70IY1|TOBZ_STRSD nebramycin 5' synthase; Xh	Xh	0	1	1	FALSE	MK
288	T80_S__k141_1698__full-cat_2_33	final-viral-combined-for-dramv-001	T80_S_k141_1698||full	33	15210	16268	-1	C	mka:MK1520	K00558	mka:MK1520 Dcm; site-specific DNA methylase; K00558 DNA (cytosine-5-)-methyltransferase [EC:2.1.1.37]	FALSE	0.221	87	1.046e-15			NA	NA	NA	NA				NA	NA	NA	NA	C-5 cytosine-specific DNA methylase [PF00145.20]					VOG02074	sp|P34877|MTSA_LACLC Type II methyltransferase M1.ScrFI; XhXp	Xh;Xp	0	1	3	FALSE	M
289	T80_S__k141_250244__full-cat_1_44	final-viral-combined-for-dramv-001	T80_S_k141_250244||full	44	27218	27805	1	C	fbl:Fbal_1261	K07336	fbl:Fbal_1261 2OG-Fe(II) oxygenase; K07336 PKHD-type hydroxylase [EC:1.14.11.-]	FALSE	0.316	71	1.196e-11	YP_009174691.1	YP_009174691.1 putative 2OG-Fe(II) oxygenase [Yellowstone lake phycodnavirus 1]	FALSE	0.25	64	4.142e-11				NA	NA	NA	NA	2OG-Fe(II) oxygenase superfamily [PF13640.9]								0	1	1	FALSE	MK
290	T80_S__k141_355175__full-cat_1_27	final-viral-combined-for-dramv-001	T80_S_k141_355175||full	27	18946	19611	1	C	cts:Ctha_2543	K06217	cts:Ctha_2543 PhoH family protein; K06217 phosphate starvation-inducible protein PhoH and related proteins	FALSE	0.385	124	2.394e-29	YP_010114620.1	YP_010114620.1 phosphate starvation-inducible protein [Flavobacterium phage vB_FspM_immuto_2-6A]	FALSE	0.48	190	1.177e-53				NA	NA	NA	NA	PhoH-like protein [PF02562.19]; AAA domain [PF13604.9]					VOG02439	sp|P46343|PHOL_BACSU PhoH-like protein; Xh	Xh	0	1	1	FALSE	MK
291	T80_S__k141_806797__full-cat_1_10	final-viral-combined-for-dramv-001	T80_S_k141_806797||full	10	6468	7016	1	C	ske:Sked_35580	K00510	ske:Sked_35580 heme oxygenase; K00510 heme oxygenase [EC:1.14.99.3]	FALSE	0.278	82	1.956e-15			NA	NA	NA	NA				NA	NA	NA	NA	Heme oxygenase [PF01126.23]								0	1	2	FALSE	MK
292	T80_S__k141_806797__full-cat_1_12	final-viral-combined-for-dramv-001	T80_S_k141_806797||full	12	8490	9191	1	C	bra:BRADO1265	K05371	bra:BRADO1265 phycocyanobilin:ferredoxin oxidoreductase, PcyA-like (EC:1.3.7.5); K05371 phycocyanobilin:ferredoxin oxidoreductase [EC:1.3.7.5]	FALSE	0.286	83	2.351e-15			NA	NA	NA	NA				NA	NA	NA	NA	Ferredoxin-dependent bilin reductase [PF05996.15]								0	1	2	FALSE	MKE
293	T84_S__k141_1090841__full-cat_1_18	final-viral-combined-for-dramv-001	T84_S_k141_1090841||full	18	9076	9585	-1	C	rrf:F11_14320	K01520	rrf:F11_14320 deoxyuridine 5'-triphosphate nucleotidohydrolase; K01520 dUTP pyrophosphatase [EC:3.6.1.23]	FALSE	0.35	90	2.498e-18	YP_009010745.1	YP_009010745.1 DUTP diphosphatase [Croceibacter phage P2559Y]	FALSE	0.326	78	5.52e-16				NA	NA	NA	NA	dUTPase [PF00692.22]								0	1	2	FALSE	M
294	T84_S__k141_182153__full-cat_2_24	final-viral-combined-for-dramv-001	T84_S_k141_182153||full	24	8165	9190	1	C	cap:CLDAP_28270	K09007	cap:CLDAP_28270 hypothetical protein; K09007 hypothetical protein	FALSE	0.611	367	3.49e-111			NA	NA	NA	NA				NA	NA	NA	NA	Type I GTP cyclohydrolase folE2 [PF02649.17]								0	1	3	FALSE	MK
295	T84_S__k141_237258__full-cat_1_19	final-viral-combined-for-dramv-001	T84_S_k141_237258||full	19	20924	22021	1	C	hap:HAPS_1919	K00558	hap:HAPS_1919 moodification methylase HgaIA; K00558 DNA (cytosine-5-)-methyltransferase [EC:2.1.1.37]	FALSE	0.476	318	7.396e-94	YP_009665212.1	YP_009665212.1 cytosine-specific methyltransferase [Paramecium bursaria Chlorella virus NYs1]	FALSE	0.239	113	1.056e-25				NA	NA	NA	NA	C-5 cytosine-specific DNA methylase [PF00145.20]					VOG02074	sp|P34877|MTSA_LACLC Type II methyltransferase M1.ScrFI; XhXp	Xh;Xp	0	2	2	FALSE	M
296	T84_S__k141_237258__full-cat_1_24	final-viral-combined-for-dramv-001	T84_S_k141_237258||full	24	27729	28715	1	C	fba:FIC_00747	K01939	fba:FIC_00747 adenylosuccinate synthetase (EC:6.3.4.4); K01939 adenylosuccinate synthase [EC:6.3.4.4]	FALSE	0.37	208	1.426e-56	YP_009000992.1	YP_009000992.1 adenylosuccinate synthetase [Pithovirus sibericum]	FALSE	0.239	119	7.227e-28				NA	NA	NA	NA	Adenylosuccinate synthetase [PF00709.24]					VOG26894	sp|B3QQZ0|PURA_CHLP8 Adenylosuccinate synthetase; Xh	Xh	0	2	1	FALSE	M
297	T84_S__k141_237258__full-cat_1_26	final-viral-combined-for-dramv-001	T84_S_k141_237258||full	26	28963	29463	1	C	gvi:glr1465	K01520	gvi:glr1465 deoxyuridine 5'triphosphate nucleotidohydrolase; K01520 dUTP pyrophosphatase [EC:3.6.1.23]	FALSE	0.366	86	5.133e-17	YP_009010745.1	YP_009010745.1 DUTP diphosphatase [Croceibacter phage P2559Y]	FALSE	0.352	83	6.348e-18				NA	NA	NA	NA	dUTPase [PF00692.22]								0	1	1	FALSE	M
298	T84_S__k141_237258__full-cat_1_32	final-viral-combined-for-dramv-001	T84_S_k141_237258||full	32	31952	33007	1	C	llo:LLO_0205	K00088	llo:LLO_0205 guanosine monophosphate reductase GuaC; K00088 IMP dehydrogenase [EC:1.1.1.205]	FALSE	0.441	270	2.294e-77	YP_009173395.1	YP_009173395.1 guanosine 5'-monophosphate oxidoreductase/ ou inosine monophosphate dehydrogenase [Chrysochromulina ericina virus]	FALSE	0.301	150	4.346e-38				NA	NA	NA	NA	IMP dehydrogenase / GMP reductase domain [PF00478.28]; FMN-dependent dehydrogenase [PF01070.21]; Nitronate monooxygenase [PF03060.18]					VOG02148	sp|A9A5Y7|IMDH_NITMS Inosine-5'-monophosphate dehydrogenase; Xh	Xh	0	2	1	FALSE	MK
299	T84_S__k141_256571__full-cat_1_14	final-viral-combined-for-dramv-001	T84_S_k141_256571||full	14	8100	9107	1	C	pmm:PMM0710	K02040	pmm:PMM0710 ABC transporter, substrate binding protein, phosphate; K02040 phosphate transport system substrate-binding protein	FALSE	0.832	557	3.585e-177			NA	NA	NA	NA				NA	NA	NA	NA	PBP superfamily domain [PF12849.10]								0	1	1	FALSE	MKE
300	T84_S__k141_440192__full-cat_1_14	final-viral-combined-for-dramv-001	T84_S_k141_440192||full	14	9764	12028	-1	C	rce:RC1_1691	K03694	rce:RC1_1691 clpA; ATP-dependent Clp protease ATP-binding subunit ClpA; K03694 ATP-dependent Clp protease ATP-binding subunit ClpA	FALSE	0.457	626	3.466e-193	YP_009611957.1	YP_009611957.1 ATP-dependent Clp protease ATP-binding subunit [Agrobacterium phage Atu_ph07]	FALSE	0.42	545	2.84e-167				NA	NA	NA	NA	AAA domain (Cdc48 subfamily) [PF07724.17]; AAA lid domain [PF17871.4]; C-terminal, D2-small domain, of ClpB protein [PF10431.12]; AAA domain (dynein-related subfamily) [PF07728.17]; ATPase family associated with various cellular activities (AAA) [PF00004.32]; Bacterial TniB protein [PF05621.14]; Sigma-54 interaction domain [PF00158.29]; ATPase domain predominantly from Archaea [PF01637.21]; Holli…					VOG02072	sp|P0ABH9|CLPA_ECOLI ATP-dependent Clp protease ATP-binding subunit ClpA; Xh	Xh	0	1	2	FALSE	MK
301	T84_S__k141_605728__full-cat_1_11	final-viral-combined-for-dramv-001	T84_S_k141_605728||full	11	8655	9011	-1	C	fba:FIC_02146	K01809	fba:FIC_02146 mannose-6-phosphate isomerase; K01809 mannose-6-phosphate isomerase [EC:5.3.1.8]	FALSE	0.623	137	1.648e-35			NA	NA	NA	NA				NA	NA	NA	NA	Mannose-6-phosphate isomerase [PF01050.21]; Mif2/CENP-C like [PF11699.11]					VOG25371	sp|B0RVK6|XANB_XANCB Xanthan biosynthesis protein XanB; Xh	Xh	0	1	2	FALSE	MK
302	T84_S__k141_684016__0_partial_1-cat_1_11	final-viral-combined-for-dramv-001	T84_S_k141_684016||0_partial_1	11	7614	8633	-1	C	cap:CLDAP_28270	K09007	cap:CLDAP_28270 hypothetical protein; K09007 hypothetical protein	FALSE	0.607	364	3.963e-110			NA	NA	NA	NA				NA	NA	NA	NA	Type I GTP cyclohydrolase folE2 [PF02649.17]								0	1	2	FALSE	MK
303	T84_S__k141_684016__0_partial_1-cat_1_19	final-viral-combined-for-dramv-001	T84_S_k141_684016||0_partial_1	19	14581	15045	-1	C	bmx:BMS_2613	K01737	bmx:BMS_2613 hypothetical protein; K01737 6-pyruvoyl tetrahydrobiopterin synthase [EC:4.2.3.12]	FALSE	0.512	147	2.207e-38	YP_010114467.1	YP_010114467.1 6-pyruvoyl-tetrahydropterin synthase [Flavobacterium phage vB_FspM_immuto_2-6A]	FALSE	0.783	242	3.953e-73				NA	NA	NA	NA	6-pyruvoyl tetrahydropterin synthase [PF01242.22]					VOG00739	sp|Q1RHI6|QUED_RICBR 6-carboxy-5,6,7,8-tetrahydropterin synthase; Xh	Xh	0	1	2	FALSE	MK
304	T84_S__k141_702139__full-cat_1_26	final-viral-combined-for-dramv-001	T84_S_k141_702139||full	26	15161	16813	1	C	srm:SRM_00154	K00525	srm:SRM_00154 nrdA; ribonucleoside-diphosphate reductase large chain; K00525 ribonucleoside-diphosphate reductase alpha chain [EC:1.17.4.1]	FALSE	0.626	668	1.898e-211	YP_009611787.1	YP_009611787.1 ribonucleotide reductase of class Ia (aerobic) [Agrobacterium phage Atu_ph07]	FALSE	0.66	709	2.309e-227				NA	NA	NA	NA	Ribonucleotide reductase, barrel domain [PF02867.18]					VOG00062	sp|P00452|RIR1_ECOLI Ribonucleoside-diphosphate reductase 1 subunit alpha; Xh	Xh	0	1	1	FALSE	MKE
305	T84_S__k141_817467__full-cat_1_10	final-viral-combined-for-dramv-001	T84_S_k141_817467||full	10	7616	8614	-1	C	bcl:ABC2849	K00558	bcl:ABC2849 site-specific DNA-methyltransferase; K00558 DNA (cytosine-5-)-methyltransferase [EC:2.1.1.37]	FALSE	0.381	213	5.322e-58	YP_010001631.1	YP_010001631.1 DNA methylase [Gordonia phage JKSyngboy]	FALSE	0.488	138	3.501e-34				NA	NA	NA	NA	C-5 cytosine-specific DNA methylase [PF00145.20]					VOG02074	sp|P34877|MTSA_LACLC Type II methyltransferase M1.ScrFI; XhXp	Xh;Xp	0	1	2	FALSE	M
306	T88_D__k141_1058826__full-cat_1_9	final-viral-combined-for-dramv-001	T88_D_k141_1058826||full	9	14425	15507	-1	C	pmn:PMN2A_0735	K02703	pmn:PMN2A_0735 photosystem II reaction centre protein PsbA/D1; K02703 photosystem II P680 reaction center D1 protein	FALSE	0.887	665	6.943e-214			NA	NA	NA	NA				NA	NA	NA	NA	Photosynthetic reaction centre protein [PF00124.22]					VOG04551	sp|Q0QZ08|PSBD_BPSYS Photosystem II D2 protein; Xh	Xh	0	1	1	FALSE	MKE
307	T88_D__k141_1111154__full-cat_1_6	final-viral-combined-for-dramv-001	T88_D_k141_1111154||full	6	5927	6391	1	C	iho:Igni_0585	K01520	iho:Igni_0585 deoxyuridine 5'-triphosphate nucleotidohydrolase; K01520 dUTP pyrophosphatase [EC:3.6.1.23]	FALSE	0.384	93	8.668e-20	YP_009164995.1	YP_009164995.1 Deoxyuridine 5'-triphosphate nucleotidohydrolase [Mollivirus sibericum]	FALSE	0.346	83	7.83e-18				NA	NA	NA	NA	dUTPase [PF00692.22]								0	1	1	FALSE	M
308	T88_D__k141_1111154__full-cat_1_13	final-viral-combined-for-dramv-001	T88_D_k141_1111154||full	13	9147	10181	1	C	llo:LLO_0205	K00088	llo:LLO_0205 guanosine monophosphate reductase GuaC; K00088 IMP dehydrogenase [EC:1.1.1.205]	FALSE	0.444	263	2.626e-75	YP_009173395.1	YP_009173395.1 guanosine 5'-monophosphate oxidoreductase/ ou inosine monophosphate dehydrogenase [Chrysochromulina ericina virus]	FALSE	0.312	156	2.635e-40				NA	NA	NA	NA	IMP dehydrogenase / GMP reductase domain [PF00478.28]; FMN-dependent dehydrogenase [PF01070.21]; Nitronate monooxygenase [PF03060.18]					VOG02148	sp|A9A5Y7|IMDH_NITMS Inosine-5'-monophosphate dehydrogenase; Xh	Xh	0	2	1	FALSE	MK
309	T88_D__k141_1111154__full-cat_1_25	final-viral-combined-for-dramv-001	T88_D_k141_1111154||full	25	17643	18407	1	C	sce:YFL045C	K01840	sce:YFL045C SEC53, ALG4; Sec53p (EC:5.4.2.8); K01840 phosphomannomutase [EC:5.4.2.8]	FALSE	0.309	120	1.557e-27			NA	NA	NA	NA				NA	NA	NA	NA	Eukaryotic phosphomannomutase [PF03332.16]					VOG07791	sp|O43976|PMM_BABBO Phosphomannomutase; Xh	Xh	0	1	1	FALSE	MK
310	T88_D__k141_15096__full-cat_1_61	final-viral-combined-for-dramv-001	T88_D_k141_15096||full	61	60652	61065	1	C	nko:Niako_0118	K09457	nko:Niako_0118 7-cyano-7-deazaguanine reductase; K09457 7-cyano-7-deazaguanine reductase [EC:1.7.1.13]	FALSE	0.7	185	7.195e-52			NA	NA	NA	NA				NA	NA	NA	NA	QueF-like protein [PF14489.9]					VOG05117	sp|B9MPS5|QUEF_CALBD NADPH-dependent 7-cyano-7-deazaguanine reductase; Xh	Xh	0	1	1	FALSE	MK
311	T88_D__k141_15096__full-cat_1_70	final-viral-combined-for-dramv-001	T88_D_k141_15096||full	70	64749	65777	1	C	llo:LLO_0205	K00088	llo:LLO_0205 guanosine monophosphate reductase GuaC; K00088 IMP dehydrogenase [EC:1.1.1.205]	FALSE	0.443	267	1.457e-76	YP_008052403.1	YP_008052403.1 GMP reductase [Phaeocystis globosa virus]	FALSE	0.319	166	1.528e-43				NA	NA	NA	NA	IMP dehydrogenase / GMP reductase domain [PF00478.28]; FMN-dependent dehydrogenase [PF01070.21]; Nitronate monooxygenase [PF03060.18]					VOG02148	sp|A9A5Y7|IMDH_NITMS Inosine-5'-monophosphate dehydrogenase; Xh	Xh	0	2	1	FALSE	MK
312	T88_D__k141_283811__full-cat_1_22	final-viral-combined-for-dramv-001	T88_D_k141_283811||full	22	10701	11330	-1	C	pmi:PMT9312_1262	K07336	pmi:PMT9312_1262 putative hydroxylase; K07336 PKHD-type hydroxylase [EC:1.14.11.-]	FALSE	0.314	85	2.687e-16			NA	NA	NA	NA				NA	NA	NA	NA	2OG-Fe(II) oxygenase superfamily [PF13640.9]								0	1	1	FALSE	MK
313	T88_D__k141_285349__full-cat_1_11	final-viral-combined-for-dramv-001	T88_D_k141_285349||full	11	9944	11590	-1	C	hla:Hlac_2944	K00525	hla:Hlac_2944 ribonucleotide-diphosphate reductase subunit alpha (EC:1.17.4.1); K00525 ribonucleoside-diphosphate reductase alpha chain [EC:1.17.4.1]	FALSE	0.609	647	5.554e-204	YP_009611787.1	YP_009611787.1 ribonucleotide reductase of class Ia (aerobic) [Agrobacterium phage Atu_ph07]	FALSE	0.634	676	8.448e-216				NA	NA	NA	NA	Ribonucleotide reductase, barrel domain [PF02867.18]; Ribonucleotide reductase, all-alpha domain [PF00317.24]					VOG00062	sp|P00452|RIR1_ECOLI Ribonucleoside-diphosphate reductase 1 subunit alpha; Xh	Xh	0	1	2	FALSE	MKE
314	T88_D__k141_294372__full-cat_2_10	final-viral-combined-for-dramv-001	T88_D_k141_294372||full	10	6377	7408	1	C	fpe:Ferpe_1485	K01784	fpe:Ferpe_1485 UDP-galactose 4-epimerase (EC:5.1.3.2); K01784 UDP-glucose 4-epimerase [EC:5.1.3.2]	FALSE	0.493	295	4.56e-86	YP_010107233.1	YP_010107233.1 UDP-glucose 4-epimerase [Agrobacterium phage OLIVR5]	FALSE	0.322	166	1.574e-43				NA	NA	NA	NA	GDP-mannose 4,6 dehydratase [PF16363.8]; NAD dependent epimerase/dehydratase family [PF01370.24]; 3-beta hydroxysteroid dehydrogenase/isomerase family [PF01073.22]; RmlD substrate binding domain [PF04321.20]; Polysaccharide biosynthesis protein [PF02719.18]; Male sterility protein [PF07993.15]; NmrA-like family [PF05368.16]					VOG00081	sp|Q9EQC1|3BHS7_MOUSE 3 beta-hydroxysteroid dehydrogenase type 7; Xh	Xh	0	1	3	FALSE	MK
315	T88_D__k141_294372__full-cat_2_13	final-viral-combined-for-dramv-001	T88_D_k141_294372||full	13	8394	9443	1	C	wch:wcw_0845	K00364	wch:wcw_0845 guaC; guanosine 5'-monophosphate oxidoreductase; K00364 GMP reductase [EC:1.7.1.7]	FALSE	0.565	375	1.247e-113	YP_009173395.1	YP_009173395.1 guanosine 5'-monophosphate oxidoreductase/ ou inosine monophosphate dehydrogenase [Chrysochromulina ericina virus]	FALSE	0.497	318	1.016e-95				NA	NA	NA	NA	IMP dehydrogenase / GMP reductase domain [PF00478.28]; FMN-dependent dehydrogenase [PF01070.21]					VOG02148	sp|A9A5Y7|IMDH_NITMS Inosine-5'-monophosphate dehydrogenase; Xh	Xh	0	1	3	FALSE	MK
316	T88_D__k141_295576__full-cat_1_50	final-viral-combined-for-dramv-001	T88_D_k141_295576||full	50	30017	31669	-1	C	aar:Acear_1116	K00525	aar:Acear_1116 ribonucleoside-diphosphate reductase; K00525 ribonucleoside-diphosphate reductase alpha chain [EC:1.17.4.1]	FALSE	0.253	193	1.001e-48	YP_010111715.1	YP_010111715.1 vitamin B12-dependent ribonucleotide reductase [crAssphage cr126_1]	FALSE	0.204	147	2.194e-35				NA	NA	NA	NA	Ribonucleotide reductase, barrel domain [PF02867.18]; Ribonucleotide reductase alpha domain [PF17975.4]					VOG00062	sp|P00452|RIR1_ECOLI Ribonucleoside-diphosphate reductase 1 subunit alpha; Xh	Xh	0	1	2	FALSE	MKE
317	T88_D__k141_416818__full-cat_1_52	final-viral-combined-for-dramv-001	T88_D_k141_416818||full	52	39634	40638	-1	C	oan:Oant_1510	K00558	oan:Oant_1510 DNA-cytosine methyltransferase; K00558 DNA (cytosine-5-)-methyltransferase [EC:2.1.1.37]	FALSE	0.571	385	1.867e-117	YP_009789449.1	YP_009789449.1 putative modification methylase NgoFVII [Erwinia phage vB_EamM_Yoloswag]	FALSE	0.403	169	5.463e-45				NA	NA	NA	NA	C-5 cytosine-specific DNA methylase [PF00145.20]					VOG00152	sp|P09389|MTBB_BPSPB Orphan methyltransferase M.SPBetaI; XhXp	Xh;Xp	0	1	2	FALSE	M
318	T88_D__k141_440902__full-cat_1_23	final-viral-combined-for-dramv-001	T88_D_k141_440902||full	23	8703	9362	1	C	cco:CCC13826_2272	K00558	cco:CCC13826_2272 glutathionylspermidine synthase family protein; K00558 DNA (cytosine-5-)-methyltransferase [EC:2.1.1.37]	FALSE	0.485	183	8.725e-50	YP_009854734.1	YP_009854734.1 DNA methyltransferase [Flavobacterium phage vB_FspS_hemulen6-1]	FALSE	0.661	295	2.493e-90				NA	NA	NA	NA	C-5 cytosine-specific DNA methylase [PF00145.20]					VOG30172	REFSEQ DNA methyltransferase; Xu	Xu	0	1	1	FALSE	M
319	T88_D__k141_525573__full-cat_1_17	final-viral-combined-for-dramv-001	T88_D_k141_525573||full	17	6532	7701	1	C	mct:MCR_1795	K00558	mct:MCR_1795 DNA-cytosine methyltransferase (EC:2.1.1.37); K00558 DNA (cytosine-5-)-methyltransferase [EC:2.1.1.37]	FALSE	0.361	232	6.557e-64	YP_003858419.1	YP_003858419.1 putative DNA-methyltransferase, type II restriction-modification system [Pseudotevenvirus RB16]	FALSE	0.294	167	1.671e-43				NA	NA	NA	NA	C-5 cytosine-specific DNA methylase [PF00145.20]					VOG02074	sp|P34877|MTSA_LACLC Type II methyltransferase M1.ScrFI; XhXp	Xh;Xp	0	1	2	FALSE	M
320	T88_D__k141_579210__full-cat_1_7	final-viral-combined-for-dramv-001	T88_D_k141_579210||full	7	5375	6289	-1	C	gtn:GTNG_1450	K01640	gtn:GTNG_1450 hydroxymethylglutaryl-CoA lyase (EC:4.1.3.4); K01640 hydroxymethylglutaryl-CoA lyase [EC:4.1.3.4]	FALSE	0.415	198	1.485e-53			NA	NA	NA	NA				NA	NA	NA	NA	HMGL-like [PF00682.22]								0	2	1	FALSE	MK
321	T88_D__k141_621905__full-cat_1_22	final-viral-combined-for-dramv-001	T88_D_k141_621905||full	22	21624	22253	-1	C	apb:SAR116_0954	K07336	apb:SAR116_0954 2OG-Fe(II) oxygenase (EC:1.14.11.-); K07336 PKHD-type hydroxylase [EC:1.14.11.-]	FALSE	0.39	103	3.23e-22	YP_007517938.1	YP_007517938.1 2OG-Fe(II) oxygenase superfamily like protein [Pelagibacter phage HTVC008M]	FALSE	0.501	197	2.506e-56				NA	NA	NA	NA	2OG-Fe(II) oxygenase superfamily [PF13640.9]					VOG03413	sp|Q47YL9|Y3426_COLP3 PKHD-type hydroxylase CPS_3426; Xh	Xh	0	1	1	FALSE	MK
322	T88_D__k141_636128__full-cat_1_18	final-viral-combined-for-dramv-001	T88_D_k141_636128||full	18	10848	11408	-1	C	pmx:PERMA_0904	K01495	pmx:PERMA_0904 folE; GTP cyclohydrolase I (EC:3.5.4.16); K01495 GTP cyclohydrolase I [EC:3.5.4.16]	FALSE	0.558	191	5.609e-53	YP_009600207.1	YP_009600207.1 putative GTP cyclohydrolase [Dinoroseobacter phage vB_DshS-R5C]	FALSE	0.471	160	3.588e-44				NA	NA	NA	NA	GTP cyclohydrolase I [PF01227.25]					VOG01705	sp|A4J5D0|GCH1_DESRM GTP cyclohydrolase 1; Xh	Xh	0	1	2	FALSE	MK
323	T88_D__k141_636128__full-cat_1_19	final-viral-combined-for-dramv-001	T88_D_k141_636128||full	19	11401	12093	-1	C	gvi:gll3037	K06920	gvi:gll3037 hypothetical protein; K06920 queuosine biosynthesis protein QueC	FALSE	0.569	243	2.407e-70	YP_009600206.1	YP_009600206.1 7-cyano-7-deazaguanine synthase [Dinoroseobacter phage vB_DshS-R5C]	FALSE	0.601	266	7.372e-80				NA	NA	NA	NA	Queuosine biosynthesis protein QueC [PF06508.16]					VOG01132	sp|Q1GEY7|QUEC_RUEST 7-cyano-7-deazaguanine synthase; Xh	Xh	1	1	2	FALSE	MK
324	T88_D__k141_636128__full-cat_1_21	final-viral-combined-for-dramv-001	T88_D_k141_636128||full	21	12762	13223	-1	C	mmn:midi_00392	K01737	mmn:midi_00392 putative 6-pyruvoyl tetrahydropterin synthase (EC:4.2.3.12); K01737 6-pyruvoyl tetrahydrobiopterin synthase [EC:4.2.3.12]	FALSE	0.531	137	7.674e-35	YP_009285848.1	YP_009285848.1 6-carboxytetrahydropterin synthase [Pseudomonas phage NP1]	FALSE	0.398	91	1.426e-20				NA	NA	NA	NA	6-pyruvoyl tetrahydropterin synthase [PF01242.22]					VOG00739	sp|Q1RHI6|QUED_RICBR 6-carboxy-5,6,7,8-tetrahydropterin synthase; Xh	Xh	0	1	2	FALSE	MK
325	T88_D__k141_871369__full-cat_1_39	final-viral-combined-for-dramv-001	T88_D_k141_871369||full	39	22718	23128	1	C	ccb:Clocel_3684	K01520	ccb:Clocel_3684 deoxyuridine 5'-triphosphate nucleotidohydrolase Dut (EC:3.6.1.23); K01520 dUTP pyrophosphatase [EC:3.6.1.23]	FALSE	0.349	74	2.144e-13	YP_009010745.1	YP_009010745.1 DUTP diphosphatase [Croceibacter phage P2559Y]	FALSE	0.447	108	7.063e-27				NA	NA	NA	NA	dUTPase [PF00692.22]								0	1	1	FALSE	M
326	T88_D__k141_887479__full-cat_1_14	final-viral-combined-for-dramv-001	T88_D_k141_887479||full	14	16834	18045	-1	C	dvu:DVU1515	K00558	dvu:DVU1515 type II DNA modification methyltransferase; K00558 DNA (cytosine-5-)-methyltransferase [EC:2.1.1.37]	FALSE	0.471	358	5.957e-107	YP_007003052.1	YP_007003052.1 putative methylase [Vibrio phage CP-T1]	FALSE	0.312	207	1.085e-56				NA	NA	NA	NA	C-5 cytosine-specific DNA methylase [PF00145.20]					VOG02074	sp|P34877|MTSA_LACLC Type II methyltransferase M1.ScrFI; XhXp	Xh;Xp	0	1	2	FALSE	M
327	T88_D__k141_930673__full-cat_1_18	final-viral-combined-for-dramv-001	T88_D_k141_930673||full	18	16300	16926	-1	C	apb:SAR116_0954	K07336	apb:SAR116_0954 2OG-Fe(II) oxygenase (EC:1.14.11.-); K07336 PKHD-type hydroxylase [EC:1.14.11.-]	FALSE	0.409	109	2.935e-24	YP_007517938.1	YP_007517938.1 2OG-Fe(II) oxygenase superfamily like protein [Pelagibacter phage HTVC008M]	FALSE	0.509	199	2.657e-57				NA	NA	NA	NA	2OG-Fe(II) oxygenase superfamily [PF13640.9]					VOG03413	sp|Q47YL9|Y3426_COLP3 PKHD-type hydroxylase CPS_3426; Xh	Xh	0	1	1	FALSE	MK
328	T8_S__k141_1268114__full-cat_1_19	final-viral-combined-for-dramv-001	T8_S_k141_1268114||full	19	10660	11301	-1	C	fco:FCOL_05440	K00558	fco:FCOL_05440 hypothetical protein; K00558 DNA (cytosine-5-)-methyltransferase [EC:2.1.1.37]	FALSE	0.485	182	2.406e-49	YP_009854734.1	YP_009854734.1 DNA methyltransferase [Flavobacterium phage vB_FspS_hemulen6-1]	FALSE	0.597	260	2.879e-78				NA	NA	NA	NA	C-5 cytosine-specific DNA methylase [PF00145.20]					VOG30172	REFSEQ DNA methyltransferase; Xu	Xu	0	1	2	FALSE	M
329	T8_S__k141_329115__full-cat_1_34	final-viral-combined-for-dramv-001	T8_S_k141_329115||full	34	17381	18118	-1	C	lsi:HN6_00739	K06217	lsi:HN6_00739 phoH; PhoH protein; K06217 phosphate starvation-inducible protein PhoH and related proteins	FALSE	0.498	192	1.79e-52	YP_004062114.1	YP_004062114.1 hypothetical protein MpV1_231c [Micromonas sp. RCC1109 virus MpV1]	FALSE	0.587	244	6.283e-72				NA	NA	NA	NA	PhoH-like protein [PF02562.19]					VOG02439	sp|P46343|PHOL_BACSU PhoH-like protein; Xh	Xh	0	1	2	FALSE	MK
330	T8_S__k141_37183__full-cat_2_18	final-viral-combined-for-dramv-001	T8_S_k141_37183||full	18	8382	8909	1	C	kvu:EIO_0244	K01520	kvu:EIO_0244 deoxyuridine 5'-triphosphate nucleotidohydrolase; K01520 dUTP pyrophosphatase [EC:3.6.1.23]	FALSE	0.342	91	1.644e-18	YP_009609713.1	YP_009609713.1 deoxyuridine 5'-triphosphate nucleotidohydrolase [Acidovorax phage ACP17]	FALSE	0.394	109	9.318e-27				NA	NA	NA	NA	dUTPase [PF00692.22]								0	1	3	FALSE	M
331	T8_S__k141_520350__full-cat_1_10	final-viral-combined-for-dramv-001	T8_S_k141_520350||full	10	9255	9998	1	C	sna:Snas_6136	K03784	sna:Snas_6136 purine nucleoside phosphorylase; K03784 purine-nucleoside phosphorylase [EC:2.4.2.1]	FALSE	0.492	225	1.283e-63			NA	NA	NA	NA				NA	NA	NA	NA	Phosphorylase superfamily [PF01048.23]								0	1	2	FALSE	MK
332	T8_S__k141_584460__full-cat_1_19	final-viral-combined-for-dramv-001	T8_S_k141_584460||full	19	7909	8784	1	C	coc:Coch_1317	K01784	coc:Coch_1317 NAD-dependent epimerase/dehydratase; K01784 UDP-glucose 4-epimerase [EC:5.1.3.2]	FALSE	0.558	300	9.327e-89	YP_010114513.1	YP_010114513.1 nucleoside-diphosphate-sugar epimerase [Flavobacterium phage vB_FspM_immuto_2-6A]	FALSE	0.34	155	9.857e-41				NA	NA	NA	NA	GDP-mannose 4,6 dehydratase [PF16363.8]; NAD dependent epimerase/dehydratase family [PF01370.24]; RmlD substrate binding domain [PF04321.20]; 3-beta hydroxysteroid dehydrogenase/isomerase family [PF01073.22]; Polysaccharide biosynthesis protein [PF02719.18]; Male sterility protein [PF07993.15]					VOG00081	sp|Q9EQC1|3BHS7_MOUSE 3 beta-hydroxysteroid dehydrogenase type 7; Xh	Xh	0	1	2	FALSE	MK
333	T8_S__k141_88034__full-cat_2_12	final-viral-combined-for-dramv-001	T8_S_k141_88034||full	12	9441	11093	1	C	srm:SRM_00154	K00525	srm:SRM_00154 nrdA; ribonucleoside-diphosphate reductase large chain; K00525 ribonucleoside-diphosphate reductase alpha chain [EC:1.17.4.1]	FALSE	0.64	687	7.327e-218	YP_009611787.1	YP_009611787.1 ribonucleotide reductase of class Ia (aerobic) [Agrobacterium phage Atu_ph07]	FALSE	0.66	709	4.329e-227				NA	NA	NA	NA	Ribonucleotide reductase, barrel domain [PF02867.18]					VOG00062	sp|P00452|RIR1_ECOLI Ribonucleoside-diphosphate reductase 1 subunit alpha; Xh	Xh	0	1	3	FALSE	MKE
334	T8_S__k141_957788__full-cat_1_11	final-viral-combined-for-dramv-001	T8_S_k141_957788||full	11	9982	10443	-1	C	mbr:MONBRDRAFT_21377	K01520	mbr:MONBRDRAFT_21377 hypothetical protein ; K01520 dUTP pyrophosphatase [EC:3.6.1.23]	FALSE	0.365	92	2.142e-19	YP_003213022.1	YP_003213022.1 hypothetical protein OTV1_199 [Ostreococcus tauri virus 1]	FALSE	0.36	91	7.613e-21				NA	NA	NA	NA	dUTPase [PF00692.22]								0	1	1	FALSE	M
335	T92_S__k141_1132796__full-cat_1_13	final-viral-combined-for-dramv-001	T92_S_k141_1132796||full	13	17685	20162	1	C	fba:FIC_01609	K00525	fba:FIC_01609 Ribonucleotide reductase of class II (coenzyme B12-dependent) (EC:1.17.4.1); K00525 ribonucleoside-diphosphate reductase alpha chain [EC:1.17.4.1]	FALSE	0.525	823	8.682e-260	YP_010111834.1	YP_010111834.1 vitamin B12-dependent ribonucleotide reductase [crAssphage cr128_1]	FALSE	0.418	620	9.766e-192				NA	NA	NA	NA	Ribonucleotide reductase, barrel domain [PF02867.18]; Ribonucleotide reductase, all-alpha domain [PF00317.24]					VOG00062	sp|P00452|RIR1_ECOLI Ribonucleoside-diphosphate reductase 1 subunit alpha; Xh	Xh	0	1	2	FALSE	MKE
336	T92_S__k141_723016__full-cat_1_16	final-viral-combined-for-dramv-001	T92_S_k141_723016||full	16	13862	14284	-1	C	smf:Smon_0589	K01520	smf:Smon_0589 deoxyuridine 5'-triphosphate nucleotidohydrolase Dut; K01520 dUTP pyrophosphatase [EC:3.6.1.23]	FALSE	0.424	110	6.626e-26	YP_010097064.1	YP_010097064.1 MAG dUTPase [CrAssphage sp.]	FALSE	0.486	134	7.59e-36				NA	NA	NA	NA	dUTPase [PF00692.22]								0	1	1	FALSE	M
337	T96_S__k141_93874__full-cat_1_53	final-viral-combined-for-dramv-001	T96_S_k141_93874||full	53	41107	41703	-1	C	bwe:BcerKBAB4_4090	K00472	bwe:BcerKBAB4_4090 2OG-Fe(II) oxygenase; K00472 prolyl 4-hydroxylase [EC:1.14.11.2]	FALSE	0.255	68	2.036e-10	YP_009322951.1	YP_009322951.1 2OG-Fe(II) oxygenase superfamily domain containing protein [Synechococcus phage S-CAM7]	FALSE	0.438	157	9.884e-43				NA	NA	NA	NA	2OG-Fe(II) oxygenase superfamily [PF13640.9]								0	1	1	FALSE	MK
338	T112_D__k141_421483__full-cat_1_9	final-viral-combined-for-dramv-002	T112_D_k141_421483||full	9	5065	5823	-1	C	cex:CSE_08240	K06217	cex:CSE_08240 PhoH-like protein; K06217 phosphate starvation-inducible protein PhoH and related proteins	FALSE	0.33	113	5.216e-25	YP_009323195.1	YP_009323195.1 PhoH [Synechococcus phage S-CAM7]	FALSE	0.701	338	2.496e-104				NA	NA	NA	NA	PhoH-like protein [PF02562.19]; AAA domain [PF13245.9]					VOG02439	sp|P46343|PHOL_BACSU PhoH-like protein; Xh	Xh	0	1	2	FALSE	MK
339	T16_D__k141_196913__full-cat_1_6	final-viral-combined-for-dramv-002	T16_D_k141_196913||full	6	5234	5956	1	C	sen:SACE_0607	K01613	sen:SACE_0607 hypothetical protein; K01613 phosphatidylserine decarboxylase [EC:4.1.1.65]	FALSE	0.476	207	9.708e-58	YP_009597142.1	YP_009597142.1 putative phosphatidylserine decarboxylase [Campylobacter phage vB_CjeM_Los1]	FALSE	0.35	146	2.267e-38				NA	NA	NA	NA	Phosphatidylserine decarboxylase [PF02666.18]					VOG08932	REFSEQ phosphatidylserine decarboxylase; Xu	Xu	0	1	1	FALSE	MK
340	T16_D__k141_196913__full-cat_1_7	final-viral-combined-for-dramv-002	T16_D_k141_196913||full	7	5943	6608	1	C	aex:Astex_0167	K06217	aex:Astex_0167 phoh family protein; K06217 phosphate starvation-inducible protein PhoH and related proteins	FALSE	0.374	123	6.102e-29	YP_010114620.1	YP_010114620.1 phosphate starvation-inducible protein [Flavobacterium phage vB_FspM_immuto_2-6A]	FALSE	0.478	189	2.207e-53				NA	NA	NA	NA	PhoH-like protein [PF02562.19]; AAA domain [PF13604.9]; AAA domain [PF13245.9]					VOG02439	sp|P46343|PHOL_BACSU PhoH-like protein; Xh	Xh	0	1	1	FALSE	MK
341	T16_D__k141_287150__full-cat_1_9	final-viral-combined-for-dramv-002	T16_D_k141_287150||full	9	5692	6468	1	C	sbu:SpiBuddy_1440	K06217	sbu:SpiBuddy_1440 PhoH family protein; K06217 phosphate starvation-inducible protein PhoH and related proteins	FALSE	0.377	129	1.417e-30	YP_004934283.1	YP_004934283.1 PhoH-like phosphate starvation-inducible protein [Yersinia phage phiR1-37]	FALSE	0.313	108	3.485e-25				NA	NA	NA	NA	PhoH-like protein [PF02562.19]					VOG02439	sp|P46343|PHOL_BACSU PhoH-like protein; Xh	Xh	0	1	2	FALSE	MK
342	T16_D__k141_697810__full-cat_1_11	final-viral-combined-for-dramv-002	T16_D_k141_697810||full	11	6619	7263	1	C	cyb:CYB_1670	K01494	cyb:CYB_1670 dcd; deoxycytidine triphosphate deaminase (EC:3.5.4.13); K01494 dCTP deaminase [EC:3.5.4.13]	FALSE	0.58	201	5.111e-56	YP_009609149.1	YP_009609149.1 deoxycytidine triphosphate deaminase [Pseudomonas phage Noxifer]	FALSE	0.497	160	1.505e-43				NA	NA	NA	NA	2'-deoxycytidine 5'-triphosphate deaminase (DCD) [PF06559.14]								0	1	2	FALSE	M
343	T20_S__k141_997177__full-cat_2_20	final-viral-combined-for-dramv-002	T20_S_k141_997177||full	20	6221	6937	1	C	cex:CSE_08240	K06217	cex:CSE_08240 PhoH-like protein; K06217 phosphate starvation-inducible protein PhoH and related proteins	FALSE	0.319	108	1.407e-23	YP_007518057.1	YP_007518057.1 PhoH [Pelagibacter phage HTVC008M]	FALSE	0.843	415	2.714e-131				NA	NA	NA	NA	PhoH-like protein [PF02562.19]; AAA domain [PF13245.9]					VOG02439	sp|P46343|PHOL_BACSU PhoH-like protein; Xh	Xh	0	1	3	FALSE	MK
344	T32_S__k141_728385__full-cat_2_11	final-viral-combined-for-dramv-002	T32_S_k141_728385||full	11	5492	6163	1	C	ffo:FFONT_1065	K00059	ffo:FFONT_1065 3-oxoacyl-[acyl-carrier-protein] reductase FabG (short chain dehydrogenase SDR family); K00059 3-oxoacyl-[acyl-carrier protein] reductase [EC:1.1.1.100]	FALSE	0.281	95	1.786e-19	YP_009819191.1	YP_009819191.1 3-oxoacyl-(acyl-carrier-protein) reductase [Carpasinavirus XcP1]	FALSE	0.525	224	1.23e-65				NA	NA	NA	NA	Enoyl-(Acyl carrier protein) reductase [PF13561.9]; short chain dehydrogenase [PF00106.28]; RmlD substrate binding domain [PF04321.20]					VOG31964	sp|Q5UQM3|YR419_MIMIV Uncharacterized short-chain type dehydrogenase/reductase R419; Xh	Xh	0	1	3	FALSE	MK
345	T32_S__k141_875684__full-cat_1_9	final-viral-combined-for-dramv-002	T32_S_k141_875684||full	9	6292	6918	-1	C	apb:SAR116_0954	K07336	apb:SAR116_0954 2OG-Fe(II) oxygenase (EC:1.14.11.-); K07336 PKHD-type hydroxylase [EC:1.14.11.-]	FALSE	0.379	101	1.48e-21	YP_007517938.1	YP_007517938.1 2OG-Fe(II) oxygenase superfamily like protein [Pelagibacter phage HTVC008M]	FALSE	0.468	179	2.456e-50				NA	NA	NA	NA	2OG-Fe(II) oxygenase superfamily [PF13640.9]					VOG03413	sp|Q47YL9|Y3426_COLP3 PKHD-type hydroxylase CPS_3426; Xh	Xh	0	1	2	FALSE	MK
346	T40_D__k141_919603__full-cat_2_10	final-viral-combined-for-dramv-002	T40_D_k141_919603||full	10	6314	7153	1	C	acd:AOLE_04295	K01933	acd:AOLE_04295 phosphoribosylaminoimidazole synthetase; K01933 phosphoribosylformylglycinamidine cyclo-ligase [EC:6.3.3.1]	FALSE	0.44	237	2.018e-67			NA	NA	NA	NA				NA	NA	NA	NA	AIR synthase related protein, N-terminal domain [PF00586.27]					VOG31632	sp|Q3AMJ2|PUR5_SYNSC Phosphoribosylformylglycinamidine cyclo-ligase; Xh	Xh	0	1	3	FALSE	MK
347	T56_S__k141_495567__full-cat_1_7	final-viral-combined-for-dramv-002	T56_S_k141_495567||full	7	5637	6272	1	C	apb:SAR116_0954	K07336	apb:SAR116_0954 2OG-Fe(II) oxygenase (EC:1.14.11.-); K07336 PKHD-type hydroxylase [EC:1.14.11.-]	FALSE	0.382	100	2.22e-21	YP_007517938.1	YP_007517938.1 2OG-Fe(II) oxygenase superfamily like protein [Pelagibacter phage HTVC008M]	FALSE	0.494	195	9.582e-56				NA	NA	NA	NA	2OG-Fe(II) oxygenase superfamily [PF13640.9]					VOG03413	sp|Q47YL9|Y3426_COLP3 PKHD-type hydroxylase CPS_3426; Xh	Xh	0	1	2	FALSE	MK
348	T68_S__k141_475865__full-cat_1_9	final-viral-combined-for-dramv-002	T68_S_k141_475865||full	9	5131	5562	1	C	wvi:Weevi_1146	K01520	wvi:Weevi_1146 deoxyuridine 5'-triphosphate nucleotidohydrolase (EC:3.6.1.23); K01520 dUTP pyrophosphatase [EC:3.6.1.23]	FALSE	0.45	111	3.992e-26	YP_009329485.1	YP_009329485.1 Deoxyuridine 5'-triphosphate nucleotidohydrolase [Cedratvirus A11]	FALSE	0.404	100	5.128e-24				NA	NA	NA	NA	dUTPase [PF00692.22]								0	1	2	FALSE	M
349	T76_D__k141_480436__full-cat_2_12	final-viral-combined-for-dramv-002	T76_D_k141_480436||full	12	5958	6614	1	C	rpc:RPC_0469	K06217	rpc:RPC_0469 PhoH-like protein; K06217 phosphate starvation-inducible protein PhoH and related proteins	FALSE	0.386	126	3.319e-30	YP_010114620.1	YP_010114620.1 phosphate starvation-inducible protein [Flavobacterium phage vB_FspM_immuto_2-6A]	FALSE	0.492	192	1.581e-54				NA	NA	NA	NA	PhoH-like protein [PF02562.19]; AAA domain [PF13604.9]; AAA domain [PF13245.9]					VOG02439	sp|P46343|PHOL_BACSU PhoH-like protein; Xh	Xh	0	1	3	FALSE	MK
