# Supplementary material for: Sub-daily virus sampling at the Bermuda Atlantic Time Series reveals diel and depth-structured population dynamics without community-level shifts
Source: PLoS Biol. 2026 Mar 6;24(3):e3003474. doi: 10.1371/journal.pbio.3003474 (PMC12965618; doi:10.1371/journal.pbio.3003474)
Supplement: S6 Table — Table of annotations for all conservative AMGs found within viral populations classified as diel. (XLSX) [file pbio.3003474.s012.xlsx]

## Sheet: Sheet1
X	fasta	scaffold	gene_position	start_position	end_position	strandedness	rank	kegg_genes_id	ko_id	kegg_hit	kegg_RBH	kegg_identity	kegg_bitScore	kegg_eVal	viral_id	viral_hit	viral_RBH	viral_identity	viral_bitScore	viral_eVal	peptidase_id	peptidase_family	peptidase_hit	peptidase_RBH	peptidase_identity	peptidase_bitScore	peptidase_eVal	pfam_hits	cazy_ids	cazy_hits	cazy_subfam_ec	cazy_best_hit	vogdb_id	vogdb_hits	vogdb_categories	heme_regulatory_motif_count	virsorter_category	auxiliary_score	is_transposon	amg_flags
T100_D__k141_608534__full-cat_1_10	final-viral-combined-for-dramv-001	T100_D_k141_608534||full	10	9161	9790	1	C	apb:SAR116_0954	K07336	apb:SAR116_0954 2OG-Fe(II) oxygenase (EC:1.14.11.-); K07336 PKHD-type hydroxylase [EC:1.14.11.-]	FALSE	0.39	103	3.23e-22	YP_007517938.1	YP_007517938.1 2OG-Fe(II) oxygenase superfamily like protein [Pelagibacter phage HTVC008M]	FALSE	0.501	197	2.506e-56				NA	NA	NA	NA	2OG-Fe(II) oxygenase superfamily [PF13640.9]					VOG03413	sp|Q47YL9|Y3426_COLP3 PKHD-type hydroxylase CPS_3426; Xh	Xh	0	1	1	FALSE	MK
T112_S__k141_857460__full-cat_1_14	final-viral-combined-for-dramv-001	T112_S_k141_857460||full	14	8568	9209	-1	C	hpk:Hprae_1602	K05979	hpk:Hprae_1602 2-phosphosulfolactate phosphatase; K05979 2-phosphosulfolactate phosphatase [EC:3.1.3.71]	FALSE	0.275	82	4.797e-15			NA	NA	NA	NA				NA	NA	NA	NA									0	1	1	FALSE	M
T12_S__k141_332025__full-cat_1_33	final-viral-combined-for-dramv-001	T12_S_k141_332025||full	33	20264	20692	1	C	fba:FIC_01923	K00980	fba:FIC_01923 glycerol-3-phosphate cytidylyltransferase; K00980 glycerol-3-phosphate cytidylyltransferase [EC:2.7.7.39]	FALSE	0.715	199	7.644e-57	YP_009099038.1	YP_009099038.1 TagD [Caulobacter phage Cr30]	FALSE	0.524	133	2.132e-35				NA	NA	NA	NA	Cytidylyltransferase-like [PF01467.29]								0	1	2	FALSE	MK
T12_S__k141_639575__full-cat_2_9	final-viral-combined-for-dramv-001	T12_S_k141_639575||full	9	6050	6508	1	C	bmx:BMS_2613	K01737	bmx:BMS_2613 hypothetical protein; K01737 6-pyruvoyl tetrahydrobiopterin synthase [EC:4.2.3.12]	FALSE	0.539	156	1.964e-41	YP_010114467.1	YP_010114467.1 6-pyruvoyl-tetrahydropterin synthase [Flavobacterium phage vB_FspM_immuto_2-6A]	FALSE	0.79	246	1.118e-74				NA	NA	NA	NA	6-pyruvoyl tetrahydropterin synthase [PF01242.22]					VOG00739	sp|Q1RHI6|QUED_RICBR 6-carboxy-5,6,7,8-tetrahydropterin synthase; Xh	Xh	0	1	3	FALSE	MK
T20_S__k141_1090038__full-cat_1_23	final-viral-combined-for-dramv-001	T20_S_k141_1090038||full	23	18469	19410	1	C	cle:Clole_1843	K00558	cle:Clole_1843 DNA-cytosine methyltransferase; K00558 DNA (cytosine-5-)-methyltransferase [EC:2.1.1.37]	FALSE	0.457	260	1.334e-74	YP_009777679.1	YP_009777679.1 Site-specific DNA methylase (Dcm) [uncultured phage_MedDCM-OCT-S42-C7]	FALSE	0.422	336	9.013e-103				NA	NA	NA	NA	C-5 cytosine-specific DNA methylase [PF00145.20]					VOG02074	sp|P34877|MTSA_LACLC Type II methyltransferase M1.ScrFI; XhXp	Xh;Xp	0	1	1	FALSE	M
T20_S__k141_1138624__full-cat_1_11	final-viral-combined-for-dramv-001	T20_S_k141_1138624||full	11	6249	7196	1	C	syr:SynRCC307_0186	K01710	syr:SynRCC307_0186 nucleoside-diphosphate-sugar epimerase; K01710 dTDP-glucose 4,6-dehydratase [EC:4.2.1.46]	FALSE	0.715	437	7.5e-136	YP_003969850.1	YP_003969850.1 putative NAD-dependent epimerase/dehydratase [Cafeteria roenbergensis virus BV-PW1]	FALSE	0.253	105	1.605e-23				NA	NA	NA	NA	GDP-mannose 4,6 dehydratase [PF16363.8]; NAD dependent epimerase/dehydratase family [PF01370.24]; 3-beta hydroxysteroid dehydrogenase/isomerase family [PF01073.22]; RmlD substrate binding domain [PF04321.20]; Polysaccharide biosynthesis protein [PF02719.18]; Male sterility protein [PF07993.15]					VOG00081	sp|Q9EQC1|3BHS7_MOUSE 3 beta-hydroxysteroid dehydrogenase type 7; Xh	Xh	0	1	2	FALSE	MK
T28_S__k141_1094483__full-cat_1_14	final-viral-combined-for-dramv-001	T28_S_k141_1094483||full	14	13390	13854	1	C	mbr:MONBRDRAFT_21377	K01520	mbr:MONBRDRAFT_21377 hypothetical protein ; K01520 dUTP pyrophosphatase [EC:3.6.1.23]	FALSE	0.373	96	9.621e-21	YP_003213022.1	YP_003213022.1 hypothetical protein OTV1_199 [Ostreococcus tauri virus 1]	FALSE	0.37	96	2.499e-22				NA	NA	NA	NA	dUTPase [PF00692.22]								0	1	1	FALSE	M
T28_S__k141_504791__full-cat_2_30	final-viral-combined-for-dramv-001	T28_S_k141_504791||full	30	19103	21436	-1	C	pgv:SL003B_1827	K03694	pgv:SL003B_1827 endopeptidase Clp ATP-binding chain A; K03694 ATP-dependent Clp protease ATP-binding subunit ClpA	FALSE	0.491	671	2.809e-208	YP_009611957.1	YP_009611957.1 ATP-dependent Clp protease ATP-binding subunit [Agrobacterium phage Atu_ph07]	FALSE	0.431	579	2.051e-178				NA	NA	NA	NA	AAA domain (Cdc48 subfamily) [PF07724.17]; AAA lid domain [PF17871.4]; C-terminal, D2-small domain, of ClpB protein [PF10431.12]; AAA domain (dynein-related subfamily) [PF07728.17]; ATPase domain predominantly from Archaea [PF01637.21]; ATPase family associated with various cellular activities (AAA) [PF00004.32]; Holliday junction DNA helicase RuvB P-loop domain [PF05496.15]; Magnesium chelatase,…					VOG02072	sp|P0ABH9|CLPA_ECOLI ATP-dependent Clp protease ATP-binding subunit ClpA; Xh	Xh	0	1	3	FALSE	MK
T36_S__k141_1279911__full-cat_2_21	final-viral-combined-for-dramv-001	T36_S_k141_1279911||full	21	17947	18375	-1	C	fba:FIC_01923	K00980	fba:FIC_01923 glycerol-3-phosphate cytidylyltransferase; K00980 glycerol-3-phosphate cytidylyltransferase [EC:2.7.7.39]	FALSE	0.715	199	7.644e-57	YP_009099038.1	YP_009099038.1 TagD [Caulobacter phage Cr30]	FALSE	0.524	133	2.132e-35				NA	NA	NA	NA	Cytidylyltransferase-like [PF01467.29]								0	1	3	FALSE	MK
T40_D__k141_374519__full-cat_1_26	final-viral-combined-for-dramv-001	T40_D_k141_374519||full	26	14680	15795	-1	C	apb:SAR116_0388	K00558	apb:SAR116_0388 cytosine-specific methyltransferase (EC:2.1.1.37); K00558 DNA (cytosine-5-)-methyltransferase [EC:2.1.1.37]	FALSE	0.387	266	1.1e-75	YP_009222481.1	YP_009222481.1 DNA methylase [Gordonia phage GordDuk1]	FALSE	0.414	123	8.869e-29				NA	NA	NA	NA	C-5 cytosine-specific DNA methylase [PF00145.20]					VOG02074	sp|P34877|MTSA_LACLC Type II methyltransferase M1.ScrFI; XhXp	Xh;Xp	0	1	1	FALSE	M
T40_S__k141_996725__full-cat_1_23	final-viral-combined-for-dramv-001	T40_S_k141_996725||full	23	10488	12254	1	C	bbl:BLBBGE_310	K00525	bbl:BLBBGE_310 nrdA; ribonucleoside-diphosphate reductase subunit alpha (EC:1.17.4.1); K00525 ribonucleoside-diphosphate reductase alpha chain [EC:1.17.4.1]	FALSE	0.542	584	1.355e-181	YP_010114422.1	YP_010114422.1 ribonucleotide reductase, alpha subunit [Flavobacterium phage vB_FspM_immuto_2-6A]	FALSE	0.603	683	1.18e-217				NA	NA	NA	NA	Ribonucleotide reductase, barrel domain [PF02867.18]					VOG00062	sp|P00452|RIR1_ECOLI Ribonucleoside-diphosphate reductase 1 subunit alpha; Xh	Xh	0	1	2	FALSE	MKE
T48_S__k141_101538__full-cat_1_15	final-viral-combined-for-dramv-001	T48_S_k141_101538||full	15	14573	15280	-1	C	cbr:CBG13377	K13647	cbr:CBG13377 Cbr-let-268; C. briggsae CBR-LET-268 protein; K13647 procollagen-lysine,2-oxoglutarate 5-dioxygenase, invertebrate [EC:1.14.11.4]	FALSE	0.275	74	4.933e-12	YP_009802310.1	YP_009802310.1 hypothetical protein HOT35_gp05 [Pseudomonas phage PspYZU08]	FALSE	0.306	100	1.603e-22				NA	NA	NA	NA	2OG-Fe(II) oxygenase superfamily [PF13640.9]								0	1	2	FALSE	MK
T4_S__k141_222257__full-cat_2_7	final-viral-combined-for-dramv-001	T4_S_k141_222257||full	7	5516	7237	-1	C	bbl:BLBBGE_310	K00525	bbl:BLBBGE_310 nrdA; ribonucleoside-diphosphate reductase subunit alpha (EC:1.17.4.1); K00525 ribonucleoside-diphosphate reductase alpha chain [EC:1.17.4.1]	FALSE	0.557	588	3.205e-183	YP_010114422.1	YP_010114422.1 ribonucleotide reductase, alpha subunit [Flavobacterium phage vB_FspM_immuto_2-6A]	FALSE	0.625	696	2.701e-222				NA	NA	NA	NA	Ribonucleotide reductase, barrel domain [PF02867.18]					VOG00062	sp|P00452|RIR1_ECOLI Ribonucleoside-diphosphate reductase 1 subunit alpha; Xh	Xh	0	1	3	FALSE	MKE
T56_S__k141_490075__full-cat_1_4	final-viral-combined-for-dramv-001	T56_S_k141_490075||full	4	5132	5839	-1	C	cbr:CBG13377	K13647	cbr:CBG13377 Cbr-let-268; C. briggsae CBR-LET-268 protein; K13647 procollagen-lysine,2-oxoglutarate 5-dioxygenase, invertebrate [EC:1.14.11.4]	FALSE	0.29	81	2.087e-14	YP_009622545.1	YP_009622545.1 hypothetical protein FDJ29_gp13 [Pseudomonas phage PollyC]	FALSE	0.355	98	7.487e-22				NA	NA	NA	NA	2OG-Fe(II) oxygenase superfamily [PF13640.9]								0	1	2	FALSE	MK
T80_S__k141_1698__full-cat_2_33	final-viral-combined-for-dramv-001	T80_S_k141_1698||full	33	15210	16268	-1	C	mka:MK1520	K00558	mka:MK1520 Dcm; site-specific DNA methylase; K00558 DNA (cytosine-5-)-methyltransferase [EC:2.1.1.37]	FALSE	0.221	87	1.046e-15			NA	NA	NA	NA				NA	NA	NA	NA	C-5 cytosine-specific DNA methylase [PF00145.20]					VOG02074	sp|P34877|MTSA_LACLC Type II methyltransferase M1.ScrFI; XhXp	Xh;Xp	0	1	3	FALSE	M
T80_S__k141_250244__full-cat_1_44	final-viral-combined-for-dramv-001	T80_S_k141_250244||full	44	27218	27805	1	C	fbl:Fbal_1261	K07336	fbl:Fbal_1261 2OG-Fe(II) oxygenase; K07336 PKHD-type hydroxylase [EC:1.14.11.-]	FALSE	0.316	71	1.196e-11	YP_009174691.1	YP_009174691.1 putative 2OG-Fe(II) oxygenase [Yellowstone lake phycodnavirus 1]	FALSE	0.25	64	4.142e-11				NA	NA	NA	NA	2OG-Fe(II) oxygenase superfamily [PF13640.9]								0	1	1	FALSE	MK
T84_S__k141_817467__full-cat_1_10	final-viral-combined-for-dramv-001	T84_S_k141_817467||full	10	7616	8614	-1	C	bcl:ABC2849	K00558	bcl:ABC2849 site-specific DNA-methyltransferase; K00558 DNA (cytosine-5-)-methyltransferase [EC:2.1.1.37]	FALSE	0.381	213	5.322e-58	YP_010001631.1	YP_010001631.1 DNA methylase [Gordonia phage JKSyngboy]	FALSE	0.488	138	3.501e-34				NA	NA	NA	NA	C-5 cytosine-specific DNA methylase [PF00145.20]					VOG02074	sp|P34877|MTSA_LACLC Type II methyltransferase M1.ScrFI; XhXp	Xh;Xp	0	1	2	FALSE	M
T32_S__k141_875684__full-cat_1_9	final-viral-combined-for-dramv-002	T32_S_k141_875684||full	9	6292	6918	-1	C	apb:SAR116_0954	K07336	apb:SAR116_0954 2OG-Fe(II) oxygenase (EC:1.14.11.-); K07336 PKHD-type hydroxylase [EC:1.14.11.-]	FALSE	0.379	101	1.48e-21	YP_007517938.1	YP_007517938.1 2OG-Fe(II) oxygenase superfamily like protein [Pelagibacter phage HTVC008M]	FALSE	0.468	179	2.456e-50				NA	NA	NA	NA	2OG-Fe(II) oxygenase superfamily [PF13640.9]					VOG03413	sp|Q47YL9|Y3426_COLP3 PKHD-type hydroxylase CPS_3426; Xh	Xh	0	1	2	FALSE	MK
