# Supplementary material for: Sub-daily virus sampling at the Bermuda Atlantic Time Series reveals diel and depth-structured population dynamics without community-level shifts
Source: PLoS Biol. 2026 Mar 6;24(3):e3003474. doi: 10.1371/journal.pbio.3003474 (PMC12965618; doi:10.1371/journal.pbio.3003474)
Supplement: S8 Table — Table containing the module and pathway information for non-diel AMGs based on Anvi’o classification using anvi-estimate-metabolism that takes the ko_id from an AMG and the gene identifier to determine the pathway and module. (XLSX) [file pbio.3003474.s014.xlsx]

## Sheet: Sheet1
module	genome_name	module_name	module_class	module_category	module_subcategory	module_definition	stepwise_module_completeness	stepwise_module_is_complete	pathwise_module_completeness	pathwise_module_is_complete	proportion_unique_enzymes_present	enzymes_unique_to_module	unique_enzymes_hit_counts	enzyme_hits_in_module	gene_caller_ids_in_module	warnings
M00004	non_diel_anvio_txt	Pentose phosphate pathway (Pentose phosphate cycle)	Pathway modules	Carbohydrate metabolism	Central carbohydrate metabolism	(K13937,((K00036,K19243) (K01057,K07404))) K00033 K01783 (K01807,K01808) K00615 ((K00616 (K01810,K06859,K15916)),K13810)	0.166667	FALSE	0.285714	FALSE	NA	No enzymes unique to module	NA	K00033,K00036	gca:Galf_1905,ana:all4019	K00033 is present in multiple modules: M00004/M00006,K00036 is present in multiple modules: M00004/M00006/M00008
M00006	non_diel_anvio_txt	Pentose phosphate pathway, oxidative phase, glucose 6P => ribulose 5P	Pathway modules	Carbohydrate metabolism	Central carbohydrate metabolism	(K13937,((K00036,K19243) (K01057,K07404))) K00033	0.5	FALSE	0.666667	FALSE	NA	No enzymes unique to module	NA	K00033,K00036	gca:Galf_1905,ana:all4019	K00033 is present in multiple modules: M00004/M00006,K00036 is present in multiple modules: M00004/M00006/M00008
M00008	non_diel_anvio_txt	Entner-Doudoroff pathway, glucose-6P => glyceraldehyde-3P + pyruvate	Pathway modules	Carbohydrate metabolism	Central carbohydrate metabolism	K00036 (K01057,K07404) K01690 K01625	0.25	FALSE	0.25	FALSE	NA	No enzymes unique to module	NA	K00036	ana:all4019	K00036 is present in multiple modules: M00004/M00006/M00008
M00014	non_diel_anvio_txt	Glucuronate pathway (uronate pathway)	Pathway modules	Carbohydrate metabolism	Other carbohydrate metabolism	K00012 ((K12447 K16190),(K00699 (K01195,K14756))) K00002 K13247 -- K03331 (K05351,K00008) K00854	0.125	FALSE	0.111111	FALSE	NA	No enzymes unique to module	NA	K00012,K00012	tid:Thein_1210,mhu:Mhun_3078	K00012 is present in multiple modules: M00014/M00129,'--' steps are assumed incomplete
M00632	non_diel_anvio_txt	Galactose degradation, Leloir pathway, galactose => alpha-D-glucose-1P	Pathway modules	Carbohydrate metabolism	Other carbohydrate metabolism	K01785 K00849 K00965 K01784	0.25	FALSE	0.25	FALSE	1	K01784	1	K01784	coc:Coch_1317	None
M00129	non_diel_anvio_txt	Ascorbate biosynthesis, animals, glucose-1P => ascorbate	Pathway modules	Carbohydrate metabolism	Other carbohydrate metabolism	K00963 K00012 K00699 K01195 K00002 K01053 K00103	0.142857	FALSE	0.142857	FALSE	NA	No enzymes unique to module	NA	K00012,K00012	tid:Thein_1210,mhu:Mhun_3078	K00012 is present in multiple modules: M00014/M00129
M00114	non_diel_anvio_txt	Ascorbate biosynthesis, plants, fructose-6P => ascorbate	Pathway modules	Carbohydrate metabolism	Other carbohydrate metabolism	K01809 K17497 K00966 K10046 K14190 K10047 K17744 K00225	0.125	FALSE	0.125	FALSE	1	K01809	1	K01809	fba:FIC_02146	None
M00176	non_diel_anvio_txt	Assimilatory sulfate reduction, sulfate => H2S	Pathway modules	Energy metabolism	Sulfur metabolism	(((K13811,K00958+K00860,K00955+K00957,K00956+K00957+K00860) K00390),(K13811 K05907)) (K00380+K00381,K00392)	0	FALSE	0.166667	FALSE	NA	No enzymes unique to module	NA	K00860	pub:SAR11_1262	K00860 is present in multiple modules: M00176/M00616
M00161	non_diel_anvio_txt	Photosystem II	Pathway modules	Energy metabolism	Photosynthesis	K02703+K02706+K02705+K02704+K02707+K02708	0	FALSE	0.166667	FALSE	NA	No enzymes unique to module	NA	K02703	pmn:PMN2A_0735	K02703 is present in multiple modules: M00161/M00611
M00083	non_diel_anvio_txt	Fatty acid biosynthesis, elongation	Pathway modules	Lipid metabolism	Fatty acid metabolism	K00665,(K00667 K00668),K11533,((K00647,K09458) K00059 (K02372,K01716,K16363) (K00208,K02371,K10780,K00209))	0	FALSE	0.5	FALSE	NA	No enzymes unique to module	NA	K00059,K09458	ffo:FFONT_1065,svl:Strvi_0228	K00059 is present in multiple modules: M00083/M00874/M00572,K09458 is present in multiple modules: M00083/M00873/M00874/M00572
M00873	non_diel_anvio_txt	Fatty acid biosynthesis in mitochondria, animals	Pathway modules	Lipid metabolism	Fatty acid metabolism	K18660 K03955+K00645 K09458 K11539+K13370 K22540 K07512	0.166667	FALSE	0.166667	FALSE	NA	No enzymes unique to module	NA	K09458	svl:Strvi_0228	K09458 is present in multiple modules: M00083/M00873/M00874/M00572
M00874	non_diel_anvio_txt	Fatty acid biosynthesis in mitochondria, fungi	Pathway modules	Lipid metabolism	Fatty acid metabolism	K11262 K03955+K00645 K09458 K00059 K22541 K07512	0.333333	FALSE	0.333333	FALSE	NA	No enzymes unique to module	NA	K00059,K09458	ffo:FFONT_1065,svl:Strvi_0228	K00059 is present in multiple modules: M00083/M00874/M00572,K09458 is present in multiple modules: M00083/M00873/M00874/M00572
M00088	non_diel_anvio_txt	Ketone body biosynthesis, acetyl-CoA => acetoacetate/3-hydroxybutyrate/acetone	Pathway modules	Lipid metabolism	Lipid metabolism	K00626 K01641 K01640 K00019 K01574	0.2	FALSE	0.2	FALSE	NA	No enzymes unique to module	NA	K01640,K01640	pgv:SL003B_0382,gtn:GTNG_1450	K01640 is present in multiple modules: M00088/M00036
M00093	non_diel_anvio_txt	Phosphatidylethanolamine (PE) biosynthesis, PA => PS => PE	Pathway modules	Lipid metabolism	Lipid metabolism	K00981 (K00998,K17103) K01613	0.333333	FALSE	0.333333	FALSE	1	K01613	1	K01613	sen:SACE_0607	None
M00048	non_diel_anvio_txt	De novo purine biosynthesis, PRPP + glutamine => IMP	Pathway modules	Nucleotide metabolism	Purine metabolism	K00764 (K01945,K11787,K11788,K13713) (K00601,K11175,K08289,K11787,K01492) (K01952,(K23269+K23264+K23265),(K23270+K23265)) (K01933,K11787,K11788 (K01587,K11808,K01589 K01588)) (K01923,K01587,K13713) K01756 (K00602,(K01492,K06863 K11176))	0.25	FALSE	0.25	FALSE	1	K01933,K11175	1,1	K01933,K11175	acd:AOLE_04295,taf:THA_737	None
M00049	non_diel_anvio_txt	Adenine ribonucleotide biosynthesis, IMP => ADP,ATP	Pathway modules	Nucleotide metabolism	Purine metabolism	K01939 K01756 (K00939,K18532,K18533,K00944) K00940	0.5	FALSE	0.5	FALSE	1	K00939,K01939	1,2	K00939,K01939,K01939	dte:Dester_0215,wvi:Weevi_0025,fba:FIC_00747	None
M00050	non_diel_anvio_txt	Guanine ribonucleotide biosynthesis, IMP => GDP,GTP	Pathway modules	Nucleotide metabolism	Purine metabolism	K00088 K01951 K00942 (K00940,K18533)	0.25	FALSE	0.25	FALSE	1	K00088	1	K00088	llo:LLO_0205	None
M00053	non_diel_anvio_txt	Deoxyribonucleotide biosynthesis, ADP/GDP/CDP/UDP => dATP/dGTP/dCTP/dUTP	Pathway modules	Nucleotide metabolism	Purine metabolism	(K00525+K00526,K10807+K10808) (K00940,K18533)	0.5	FALSE	0.5	FALSE	NA	No enzymes unique to module	NA	K00525,K00525,K00526,K00526	srm:SRM_00154,fba:FIC_01609,wpi:WPa_0020,mpc:Mar181_1064	K00526 is present in multiple modules: M00053/M00938,K00525 is present in multiple modules: M00053/M00938
M00958	non_diel_anvio_txt	Adenine ribonucleotide degradation, AMP => Urate	Pathway modules	Nucleotide metabolism	Purine metabolism	((K01490 (K01081,K19970,K03787,K18550)),((K01081,K19970,K11751,K03787,K02566,K08693) (K01488,K19572,K05810))) (K03783,K03784,K09913,K05810) (K00106,K00087+K13479+K13480,K13481+K13482,K11177+K11178+K13483)	0.333333	FALSE	0.25	FALSE	NA	No enzymes unique to module	NA	K03784	sna:Snas_6136	K03784 is present in multiple modules: M00958/M00959
M00959	non_diel_anvio_txt	Guanine ribonucleotide degradation, GMP => Urate	Pathway modules	Nucleotide metabolism	Purine metabolism	(K01081,K19970,K11751,K03787,K02566,K08693,K20881) (K03783,K03784,K09913,K05810) K01487 (K00106,K00087+K13479+K13480,K13481+K13482,K11177+K11178+K13483)	0.25	FALSE	0.25	FALSE	NA	No enzymes unique to module	NA	K03784	sna:Snas_6136	K03784 is present in multiple modules: M00958/M00959
M00051	non_diel_anvio_txt	De novo pyrimidine biosynthesis, glutamine (+ PRPP) => UMP	Pathway modules	Nucleotide metabolism	Pyrimidine metabolism	(K11540,(K11541 K01465),((K01954,K01955+K01956) (K00609+K00610,K00608) K01465)) (K00226,K00254,K17828) (K13421,K00762 K01591)	0	FALSE	0.25	FALSE	1	K00762	3	K00762,K00762,K00762	syx:SynWH7803_0281,pmn:PMN2A_1641,syw:SYNW0238	None
M00938	non_diel_anvio_txt	Pyrimidine deoxyribonucleotide biosynthesis, UDP => dTTP	Pathway modules	Nucleotide metabolism	Pyrimidine metabolism	(K00525+K00526,K10807+K10808) (K00940,K18533) K01520 (K00560,K13998,K03465) K00943	0.6	FALSE	0.6	FALSE	1	K00560,K01520	1,10	K00525,K00525,K00526,K00526,K00560,K01520,K01520,K01520,K01520,K01520,K01520,K01520,K01520,K01520,K01520	srm:SRM_00154,fba:FIC_01609,wpi:WPa_0020,mpc:Mar181_1064,rge:RGE_29970,mgl:MGL_3997,enc:ECL_00121,rrf:F11_14320,gvi:glr1465,iho:Igni_0585,ccb:Clocel_3684,kvu:EIO_0244,mbr:MONBRDRAFT_21377,smf:Smon_0589,wvi:Weevi_1146	K00526 is present in multiple modules: M00053/M00938,K00525 is present in multiple modules: M00053/M00938
M00021	non_diel_anvio_txt	Cysteine biosynthesis, serine => cysteine	Pathway modules	Amino acid metabolism	Cysteine and methionine metabolism	(K00640,K23304) (K01738,K13034,K17069)	0.5	FALSE	0.5	FALSE	1	K01738	1	K01738	fpe:Ferpe_0707	None
M00034	non_diel_anvio_txt	Methionine salvage pathway	Pathway modules	Amino acid metabolism	Cysteine and methionine metabolism	K00789 K01611 K00797 ((K01243,K01244) K00899,(K00772,K05810)) K08963 (K16054,K08964 (K09880,K08965 K08966)) K08967 (K00815,K08969,K23977,K00832,K00838)	0.125	FALSE	0.125	FALSE	NA	No enzymes unique to module	NA	K01611,K01611	asb:RATSFB_0172,dku:Desku_1555	K01611 is present in multiple modules: M00034/M00133
M00035	non_diel_anvio_txt	Methionine degradation	Pathway modules	Amino acid metabolism	Cysteine and methionine metabolism	K00789 (K00552,K00558,K17398,K17399) K01251 (K01697,K10150)	0.25	FALSE	0.25	FALSE	1	K00558	7	K00558,K00558,K00558,K00558,K00558,K00558,K00558	coc:Coch_0883,hap:HAPS_1919,oan:Oant_1510,cco:CCC13826_2272,mct:MCR_1795,dvu:DVU1515,fco:FCOL_05440	None
M00036	non_diel_anvio_txt	Leucine degradation, leucine => acetoacetate + acetyl-CoA	Pathway modules	Amino acid metabolism	Branched-chain amino acid metabolism	K00826 ((K00166+K00167,K11381)+K09699+K00382) (K00253,K00249) (K01968+K01969) (K05607,K13766) K01640	0.166667	FALSE	0.166667	FALSE	NA	No enzymes unique to module	NA	K01640,K01640	pgv:SL003B_0382,gtn:GTNG_1450	K01640 is present in multiple modules: M00088/M00036
M00047	non_diel_anvio_txt	Creatine pathway	Pathway modules	Amino acid metabolism	Arginine and proline metabolism	K00613 K00542 K00933	0.333333	FALSE	0.333333	FALSE	1	K00613	1	K00613	nwi:Nwi_2321	None
M00133	non_diel_anvio_txt	Polyamine biosynthesis, arginine => agmatine => putrescine => spermidine	Pathway modules	Amino acid metabolism	Polyamine biosynthesis	(K01583,K01584,K01585,K02626) K01480 K01611 K00797	0.25	FALSE	0.25	FALSE	NA	No enzymes unique to module	NA	K01611,K01611	asb:RATSFB_0172,dku:Desku_1555	K01611 is present in multiple modules: M00034/M00133
M00063	non_diel_anvio_txt	CMP-KDO biosynthesis	Pathway modules	Glycan metabolism	Lipopolysaccharide metabolism	K06041 K01627 K03270 K00979	0.25	FALSE	0.25	FALSE	1	K00979	2	K00979,K00979	osp:Odosp_2513,ftg:FTU_1495	None
M00572	non_diel_anvio_txt	Pimeloyl-ACP biosynthesis, BioC-BioH pathway, malonyl-ACP => pimeloyl-ACP	Pathway modules	Metabolism of cofactors and vitamins	Cofactor and vitamin metabolism	K02169 (K00647,K09458) K00059 K02372 K00208 (K02170,K09789,K19560,K19561)	0.333333	FALSE	0.333333	FALSE	NA	No enzymes unique to module	NA	K00059,K09458	ffo:FFONT_1065,svl:Strvi_0228	K00059 is present in multiple modules: M00083/M00874/M00572,K09458 is present in multiple modules: M00083/M00873/M00874/M00572
M00126	non_diel_anvio_txt	Tetrahydrofolate biosynthesis, GTP => THF	Pathway modules	Metabolism of cofactors and vitamins	Cofactor and vitamin metabolism	(K01495,K09007,K22391) (K01077,K01113,(K08310,K19965)) ((K13939,(K13940,K01633 K00950) K00796),(K01633 K13941)) (K11754,K20457) (K00287,K13998)	0.2	FALSE	0.2	FALSE	1	K09007	1	K01495,K01495,K01495,K09007	pme:NATL1_18971,pmi:PMT9312_0536,pmx:PERMA_0904,cap:CLDAP_28270	K01495 is present in multiple modules: M00126/M00841/M00842/M00843
M00841	non_diel_anvio_txt	Tetrahydrofolate biosynthesis, mediated by PTPS, GTP => THF	Pathway modules	Metabolism of cofactors and vitamins	Cofactor and vitamin metabolism	K01495 K22101 K13941 K11754 K13998	0.2	FALSE	0.2	FALSE	NA	No enzymes unique to module	NA	K01495,K01495,K01495	pme:NATL1_18971,pmi:PMT9312_0536,pmx:PERMA_0904	K01495 is present in multiple modules: M00126/M00841/M00842/M00843
M00842	non_diel_anvio_txt	Tetrahydrobiopterin biosynthesis, GTP => BH4	Pathway modules	Metabolism of cofactors and vitamins	Cofactor and vitamin metabolism	K01495 K01737 K00072	0.666667	FALSE	0.666667	FALSE	NA	No enzymes unique to module	NA	K01495,K01495,K01495,K01737,K01737	pme:NATL1_18971,pmi:PMT9312_0536,pmx:PERMA_0904,bmx:BMS_2613,mmn:midi_00392	K01737 is present in multiple modules: M00842/M00843,K01495 is present in multiple modules: M00126/M00841/M00842/M00843
M00843	non_diel_anvio_txt	L-threo-Tetrahydrobiopterin biosynthesis, GTP => L-threo-BH4	Pathway modules	Metabolism of cofactors and vitamins	Cofactor and vitamin metabolism	K01495 K01737 K17745	0.666667	FALSE	0.666667	FALSE	NA	No enzymes unique to module	NA	K01495,K01495,K01495,K01737,K01737	pme:NATL1_18971,pmi:PMT9312_0536,pmx:PERMA_0904,bmx:BMS_2613,mmn:midi_00392	K01737 is present in multiple modules: M00842/M00843,K01495 is present in multiple modules: M00126/M00841/M00842/M00843
M00925	non_diel_anvio_txt	Cobalamin biosynthesis, aerobic, uroporphyrinogen III => precorrin 2 => cobyrinate a,c-diamide	Pathway modules	Metabolism of cofactors and vitamins	Cofactor and vitamin metabolism	(K02303,K13542) (K03394,K13540) K02229 (K05934,K13540,K13541) K05936 K02228 K05895 K00595 K06042 K02224 K02230+K09882+K09883	0	FALSE	0.030303	FALSE	1	K09882	1	K09882	afr:AFE_1297	None
M00793	non_diel_anvio_txt	dTDP-L-rhamnose biosynthesis	Pathway modules	Biosynthesis of terpenoids and polyketides	Polyketide sugar unit biosynthesis	K00973 K01710 (K01790 K00067,K23987)	0.333333	FALSE	0.333333	FALSE	1	K01710	4	K01710,K01710,K01710,K01710	cki:Calkr_2445,hhe:HH0647,hoh:Hoch_6074,syr:SynRCC307_0186	None
M00848	non_diel_anvio_txt	Aurachin biosynthesis, anthranilate => aurachin A	Pathway modules	Biosynthesis of other secondary metabolites	Biosynthesis of other antibiotics	K09460 K02078+K14245+K14246+K22798 K22799 K22800 K21272 K21271 K22801 K22802	0	FALSE	0.03125	FALSE	1	K02078	1	K02078	has:Halsa_1549	No KOfam profile for K14245,No KOfam profile for K22798,No KOfam profile for K14246,No KOfam profile for K21272,No KOfam profile for K22800,No KOfam profile for K22801,No KOfam profile for K09460,No KOfam profile for K22802,No KOfam profile for K21271,No KOfam profile for K22799
M00611	non_diel_anvio_txt	Oxygenic photosynthesis in plants and cyanobacteria	Signature modules	Module set	Metabolic capacity	(M00161,M00163) M00165	0	FALSE	0.0833333	FALSE	NA	No enzymes unique to module	NA	K02703	pmn:PMN2A_0735	K02703 is present in multiple modules: M00161/M00611
M00616	non_diel_anvio_txt	Sulfate-sulfur assimilation	Signature modules	Module set	Metabolic capacity	(K02048,K23163)+K02046+K02047+K02045 M00176	0	FALSE	0.0833333	FALSE	NA	No enzymes unique to module	NA	K00860	pub:SAR11_1262	K00860 is present in multiple modules: M00176/M00616
