# Supplementary material for: Sub-daily virus sampling at the Bermuda Atlantic Time Series reveals diel and depth-structured population dynamics without community-level shifts
Source: PLoS Biol. 2026 Mar 6;24(3):e3003474. doi: 10.1371/journal.pbio.3003474 (PMC12965618; doi:10.1371/journal.pbio.3003474)
Supplement: S9 Table — Table containing the module and pathway information for diel AMGs based on Anvi’o classification using anvi-estimate-metabolism that takes the ko_id from an AMG and the gene identifier to determine the pathway and module. (XLSX) [file pbio.3003474.s015.xlsx]

## Sheet: Sheet1
module	genome_name	module_name	module_class	module_category	module_subcategory	module_definition	stepwise_module_completeness	stepwise_module_is_complete	pathwise_module_completeness	pathwise_module_is_complete	proportion_unique_enzymes_present	enzymes_unique_to_module	unique_enzymes_hit_counts	enzyme_hits_in_module	gene_caller_ids_in_module	warnings
M00358	diel_anvio_txt	Coenzyme M biosynthesis	Pathway modules	Energy metabolism	Methane metabolism	K08097 K05979 K05884 K13039+K06034	0.25	FALSE	0.25	FALSE	1	K05979	1	K05979	hpk:Hprae_1602	None
M00053	diel_anvio_txt	Deoxyribonucleotide biosynthesis, ADP/GDP/CDP/UDP => dATP/dGTP/dCTP/dUTP	Pathway modules	Nucleotide metabolism	Purine metabolism	(K00525+K00526,K10807+K10808) (K00940,K18533)	0	FALSE	0.25	FALSE	NA	No enzymes unique to module	NA	K00525	bbl:BLBBGE_310	K00525 is present in multiple modules: M00053/M00938
M00938	diel_anvio_txt	Pyrimidine deoxyribonucleotide biosynthesis, UDP => dTTP	Pathway modules	Nucleotide metabolism	Pyrimidine metabolism	(K00525+K00526,K10807+K10808) (K00940,K18533) K01520 (K00560,K13998,K03465) K00943	0.2	FALSE	0.3	FALSE	1	K01520	1	K00525,K01520	bbl:BLBBGE_310,mbr:MONBRDRAFT_21377	K00525 is present in multiple modules: M00053/M00938
M00035	diel_anvio_txt	Methionine degradation	Pathway modules	Amino acid metabolism	Cysteine and methionine metabolism	K00789 (K00552,K00558,K17398,K17399) K01251 (K01697,K10150)	0.25	FALSE	0.25	FALSE	1	K00558	4	K00558,K00558,K00558,K00558	cle:Clole_1843,apb:SAR116_0388,mka:MK1520,bcl:ABC2849	None
M00842	diel_anvio_txt	Tetrahydrobiopterin biosynthesis, GTP => BH4	Pathway modules	Metabolism of cofactors and vitamins	Cofactor and vitamin metabolism	K01495 K01737 K00072	0.333333	FALSE	0.333333	FALSE	NA	No enzymes unique to module	NA	K01737	bmx:BMS_2613	K01737 is present in multiple modules: M00842/M00843
M00843	diel_anvio_txt	L-threo-Tetrahydrobiopterin biosynthesis, GTP => L-threo-BH4	Pathway modules	Metabolism of cofactors and vitamins	Cofactor and vitamin metabolism	K01495 K01737 K17745	0.333333	FALSE	0.333333	FALSE	NA	No enzymes unique to module	NA	K01737	bmx:BMS_2613	K01737 is present in multiple modules: M00842/M00843
M00793	diel_anvio_txt	dTDP-L-rhamnose biosynthesis	Pathway modules	Biosynthesis of terpenoids and polyketides	Polyketide sugar unit biosynthesis	K00973 K01710 (K01790 K00067,K23987)	0.333333	FALSE	0.333333	FALSE	1	K01710	1	K01710	syr:SynRCC307_0186	None
