# Supplementary material for: Sub-daily virus sampling at the Bermuda Atlantic Time Series reveals diel and depth-structured population dynamics without community-level shifts
Source: PLoS Biol. 2026 Mar 6;24(3):e3003474. doi: 10.1371/journal.pbio.3003474 (PMC12965618; doi:10.1371/journal.pbio.3003474)
Supplement: S10 Table — Table containing conservative AMGs organized by host prediction for the viral population it was found in along with the number of instances that AMG was found in that predicted host for each depth. The table also contains the ko_name, symbol, and pathway information according to KEGG. (XLSX) [file pbio.3003474.s016.xlsx]

## Sheet: Sheet1
host	vOTUs_DCM	vOTUs_SUR	vOTUs_both	ko_id	Group	ko_name	ko_symbol	pathway1	pathway2	pathway3
AEGEAN-183	1	0	0	K07336	unique_DCM	PKHD-type hydroxylase	K07336	Not Included in Pathway or Brite	Unclassified: metabolism	Enzymes with EC numbers
AG-337-I02	0	1	0	K06217	unique_SUR	phosphate starvation-inducible protein PhoH and related proteins	phoH,	Not Included in Pathway or Brite	Unclassified: signaling and cellular processes	Signaling proteins
AG-414-E02	0	1	0	K00612	unique_SUR	carbamoyltransferase	nodU	Not Included in Pathway or Brite	Unclassified: metabolism	Enzymes with EC numbers
ARS21	0	2	1	K00525	both	ribonucleoside-diphosphate reductase alpha chain	E1.17.4.1A,	Metabolism	Nucleotide metabolism	Purine metabolism
ARS21	1	0	1	K00526	both	ribonucleoside-diphosphate reductase beta chain	E1.17.4.1B,	Metabolism	Nucleotide metabolism	Purine metabolism
ARS21	0	0	1	K00558	both	DNA (cytosine-5)-methyltransferase 1	DNMT1,	Metabolism	Amino acid metabolism	Cysteine and methionine metabolism
ARS21	0	1	0	K00612	unique_SUR	carbamoyltransferase	nodU	Not Included in Pathway or Brite	Unclassified: metabolism	Enzymes with EC numbers
ARS21	1	0	0	K13472	unique_DCM	sulfotransferase	raxST	Organismal Systems	Environmental adaptation	Plant-pathogen interaction
ARS23	1	0	0	K01711	unique_DCM	GDPmannose 4,6-dehydratase	gmd,	Metabolism	Carbohydrate metabolism	Fructose and mannose metabolism
ARS23	1	0	0	K02377	unique_DCM	GDP-L-fucose synthase	TSTA3,	Metabolism	Carbohydrate metabolism	Fructose and mannose metabolism
ASP10-05a	0	0	1	K07336	both	PKHD-type hydroxylase	K07336	Not Included in Pathway or Brite	Unclassified: metabolism	Enzymes with EC numbers
Actinomarina	0	2	0	K00558	unique_SUR	DNA (cytosine-5)-methyltransferase 1	DNMT1,	Metabolism	Amino acid metabolism	Cysteine and methionine metabolism
Algibacter_B	1	0	0	K00510	unique_DCM	heme oxygenase 1	HMOX1	Metabolism	Metabolism of cofactors and vitamins	Porphyrin metabolism
BRH-c54	0	1	0	K01737	unique_SUR	6-pyruvoyltetrahydropterin/6-carboxytetrahydropterin synthase	queD,	Metabolism	Metabolism of cofactors and vitamins	Folate biosynthesis
BRH-c54	0	0	1	K06217	both	phosphate starvation-inducible protein PhoH and related proteins	phoH,	Not Included in Pathway or Brite	Unclassified: signaling and cellular processes	Signaling proteins
CACNXK01	0	1	0	K01809	unique_SUR	mannose-6-phosphate isomerase	manA,	Metabolism	Carbohydrate metabolism	Fructose and mannose metabolism
CACNXK01	0	1	0	K01840	unique_SUR	phosphomannomutase	manB	Metabolism	Carbohydrate metabolism	Fructose and mannose metabolism
Casp-actino5	1	0	0	K01784	unique_DCM	UDP-glucose 4-epimerase	galE,	Metabolism	Carbohydrate metabolism	Galactose metabolism
Croceibacter	0	1	0	K00526	unique_SUR	ribonucleoside-diphosphate reductase beta chain	E1.17.4.1B,	Metabolism	Nucleotide metabolism	Purine metabolism
Croceibacter	0	0	1	K00558	both	DNA (cytosine-5)-methyltransferase 1	DNMT1,	Metabolism	Amino acid metabolism	Cysteine and methionine metabolism
Croceibacter	1	0	0	K00560	unique_DCM	thymidylate synthase	thyA,	Metabolism	Nucleotide metabolism	Pyrimidine metabolism
Croceibacter	1	0	0	K06217	unique_DCM	phosphate starvation-inducible protein PhoH and related proteins	phoH,	Not Included in Pathway or Brite	Unclassified: signaling and cellular processes	Signaling proteins
Croceibacter	0	0	3	K07336	both	PKHD-type hydroxylase	K07336	Not Included in Pathway or Brite	Unclassified: metabolism	Enzymes with EC numbers
Desulfoluna	0	1	0	K00525	unique_SUR	ribonucleoside-diphosphate reductase alpha chain	E1.17.4.1A,	Metabolism	Nucleotide metabolism	Purine metabolism
Flavobacterium	0	2	0	K07336	unique_SUR	PKHD-type hydroxylase	K07336	Not Included in Pathway or Brite	Unclassified: metabolism	Enzymes with EC numbers
GCA-002697625	0	1	0	K00012	unique_SUR	UDPglucose 6-dehydrogenase	UGDH,	Metabolism	Carbohydrate metabolism	Pentose and glucuronate interconversions
GCA-002697625	0	1	0	K01737	unique_SUR	6-pyruvoyltetrahydropterin/6-carboxytetrahydropterin synthase	queD,	Metabolism	Metabolism of cofactors and vitamins	Folate biosynthesis
GCA-002697625	0	1	0	K06879	unique_SUR	7-cyano-7-deazaguanine reductase	queF	Metabolism	Metabolism of cofactors and vitamins	Folate biosynthesis
GCA-002697625	0	1	0	K06920	unique_SUR	7-cyano-7-deazaguanine synthase	queC	Metabolism	Metabolism of cofactors and vitamins	Folate biosynthesis
GCA-002697625	0	1	0	K11175	unique_SUR	phosphoribosylglycinamide formyltransferase 1	purN	Metabolism	Nucleotide metabolism	Purine metabolism
GCA-002700125	1	0	0	K00525	unique_DCM	ribonucleoside-diphosphate reductase alpha chain	E1.17.4.1A,	Metabolism	Nucleotide metabolism	Purine metabolism
GCA-2688965	1	0	0	K06920	unique_DCM	7-cyano-7-deazaguanine synthase	queC	Metabolism	Metabolism of cofactors and vitamins	Folate biosynthesis
GCA-2689925	0	0	1	K00473	both	procollagen-lysine,2-oxoglutarate 5-dioxygenase 1	PLOD1	Metabolism	Amino acid metabolism	Lysine degradation
GCA-2691145	2	0	0	K00364	unique_DCM	GMP reductase	guaC,	Metabolism	Nucleotide metabolism	Purine metabolism
GCA-2691145	1	0	0	K01784	unique_DCM	UDP-glucose 4-epimerase	galE,	Metabolism	Carbohydrate metabolism	Galactose metabolism
GCA-2691145	0	1	0	K03784	unique_SUR	purine-nucleoside phosphorylase	deoD	Metabolism	Nucleotide metabolism	Purine metabolism
GCA-2697345	0	1	0	K06217	unique_SUR	phosphate starvation-inducible protein PhoH and related proteins	phoH,	Not Included in Pathway or Brite	Unclassified: signaling and cellular processes	Signaling proteins
GCA-2697505	0	1	0	K00525	unique_SUR	ribonucleoside-diphosphate reductase alpha chain	E1.17.4.1A,	Metabolism	Nucleotide metabolism	Purine metabolism
GCA-2697505	1	0	0	K01613	unique_DCM	phosphatidylserine decarboxylase	psd,	Metabolism	Lipid metabolism	Glycerophospholipid metabolism
GCA-2697505	1	0	0	K01809	unique_DCM	mannose-6-phosphate isomerase	manA,	Metabolism	Carbohydrate metabolism	Fructose and mannose metabolism
GCA-2697505	2	0	0	K06217	unique_DCM	phosphate starvation-inducible protein PhoH and related proteins	phoH,	Not Included in Pathway or Brite	Unclassified: signaling and cellular processes	Signaling proteins
GCA-2698665	0	2	0	K00507	unique_SUR	stearoyl-CoA desaturase (Delta-9 desaturase)	SCD,	Metabolism	Lipid metabolism	Biosynthesis of unsaturated fatty acids
GCA-2698665	1	0	0	K06217	unique_DCM	phosphate starvation-inducible protein PhoH and related proteins	phoH,	Not Included in Pathway or Brite	Unclassified: signaling and cellular processes	Signaling proteins
GCA-2710765	0	1	0	K00510	unique_SUR	heme oxygenase 1	HMOX1	Metabolism	Metabolism of cofactors and vitamins	Porphyrin metabolism
GCA-2710765	0	1	0	K05371	unique_SUR	phycocyanobilin:ferredoxin oxidoreductase	pcyA	Metabolism	Metabolism of cofactors and vitamins	Porphyrin metabolism
HIMB114	0	1	0	K04488	unique_SUR	nitrogen fixation protein NifU and related proteins	iscU,	Not Included in Pathway or Brite	Unclassified: metabolism	Energy metabolism
Hyphobacterium	0	1	0	K00612	unique_SUR	carbamoyltransferase	nodU	Not Included in Pathway or Brite	Unclassified: metabolism	Enzymes with EC numbers
Hyphobacterium	1	0	0	K13646	unique_DCM	lysyl hydroxylase/galactosyltransferase/glucosyltransferase	PLOD3	Metabolism	Amino acid metabolism	Lysine degradation
Joostella	0	0	1	K07336	both	PKHD-type hydroxylase	K07336	Not Included in Pathway or Brite	Unclassified: metabolism	Enzymes with EC numbers
Lacinutrix	0	2	0	K00980	unique_SUR	glycerol-3-phosphate cytidylyltransferase	tagD	Metabolism	Lipid metabolism	Glycerophospholipid metabolism
MB11C04	0	0	1	K00860	both	adenylylsulfate kinase	cysC	Metabolism	Energy metabolism	Sulfur metabolism
MB11C04	0	0	1	K07336	both	PKHD-type hydroxylase	K07336	Not Included in Pathway or Brite	Unclassified: metabolism	Enzymes with EC numbers
MGIIa-K1	1	0	0	K02703	unique_DCM	photosystem II P680 reaction center D1 protein	psbA	Metabolism	Energy metabolism	Photosynthesis
MGIIa-L1	0	1	0	K01495	unique_SUR	GTP cyclohydrolase IA	GCH1,	Metabolism	Metabolism of cofactors and vitamins	Folate biosynthesis
Mf105b01	0	0	1	K00525	both	ribonucleoside-diphosphate reductase alpha chain	E1.17.4.1A,	Metabolism	Nucleotide metabolism	Purine metabolism
Mf105b01	1	0	0	K01640	unique_DCM	hydroxymethylglutaryl-CoA lyase	HMGCL,	Metabolism	Carbohydrate metabolism	Butanoate metabolism
Pelagibacter	0	1	0	K06217	unique_SUR	phosphate starvation-inducible protein PhoH and related proteins	phoH,	Not Included in Pathway or Brite	Unclassified: signaling and cellular processes	Signaling proteins
Pelagibacter	0	1	0	K07336	unique_SUR	PKHD-type hydroxylase	K07336	Not Included in Pathway or Brite	Unclassified: metabolism	Enzymes with EC numbers
Pelagibacter_A	1	0	0	K07336	unique_DCM	PKHD-type hydroxylase	K07336	Not Included in Pathway or Brite	Unclassified: metabolism	Enzymes with EC numbers
Prochlorococcus_A	0	2	0	K02040	unique_SUR	phosphate transport system substrate-binding protein	pstS	Environmental Information Processing	Membrane transport	ABC transporters
Prochlorococcus_B	2	0	0	K02703	unique_DCM	photosystem II P680 reaction center D1 protein	psbA	Metabolism	Energy metabolism	Photosynthesis
Pusillimonas_A	0	3	0	K01520	unique_SUR	dUTP diphosphatase	dut,	Metabolism	Nucleotide metabolism	Pyrimidine metabolism
SAR86A	0	1	0	K01611	unique_SUR	S-adenosylmethionine decarboxylase	speD,	Metabolism	Amino acid metabolism	Cysteine and methionine metabolism
SAR86A	0	1	0	K09882	unique_SUR	cobaltochelatase CobS	cobS	Metabolism	Metabolism of cofactors and vitamins	Porphyrin metabolism
SCGC-AAA160-P02	0	0	1	K00612	both	carbamoyltransferase	nodU	Not Included in Pathway or Brite	Unclassified: metabolism	Enzymes with EC numbers
Sediminibacterium	0	0	1	K00525	both	ribonucleoside-diphosphate reductase alpha chain	E1.17.4.1A,	Metabolism	Nucleotide metabolism	Purine metabolism
Sediminibacterium	0	1	0	K00762	unique_SUR	orotate phosphoribosyltransferase	pyrE	Metabolism	Nucleotide metabolism	Pyrimidine metabolism
Sediminibacterium	0	1	0	K01737	unique_SUR	6-pyruvoyltetrahydropterin/6-carboxytetrahydropterin synthase	queD,	Metabolism	Metabolism of cofactors and vitamins	Folate biosynthesis
Streptococcus	1	0	0	K01520	unique_DCM	dUTP diphosphatase	dut,	Metabolism	Nucleotide metabolism	Pyrimidine metabolism
TMED-70	0	1	0	K00525	unique_SUR	ribonucleoside-diphosphate reductase alpha chain	E1.17.4.1A,	Metabolism	Nucleotide metabolism	Purine metabolism
TMED-70	0	1	0	K00526	unique_SUR	ribonucleoside-diphosphate reductase beta chain	E1.17.4.1B,	Metabolism	Nucleotide metabolism	Purine metabolism
TMED-70	0	1	0	K01611	unique_SUR	S-adenosylmethionine decarboxylase	speD,	Metabolism	Amino acid metabolism	Cysteine and methionine metabolism
TMED-70	1	0	0	K02703	unique_DCM	photosystem II P680 reaction center D1 protein	psbA	Metabolism	Energy metabolism	Photosynthesis
TMED108	1	0	0	K02703	unique_DCM	photosystem II P680 reaction center D1 protein	psbA	Metabolism	Energy metabolism	Photosynthesis
TMED112	0	1	0	K00088	unique_SUR	IMP dehydrogenase	IMPDH,	Metabolism	Nucleotide metabolism	Purine metabolism
TMED112	0	1	0	K00558	unique_SUR	DNA (cytosine-5)-methyltransferase 1	DNMT1,	Metabolism	Amino acid metabolism	Cysteine and methionine metabolism
TMED112	0	1	0	K01809	unique_SUR	mannose-6-phosphate isomerase	manA,	Metabolism	Carbohydrate metabolism	Fructose and mannose metabolism
TMED112	0	1	0	K01840	unique_SUR	phosphomannomutase	manB	Metabolism	Carbohydrate metabolism	Fructose and mannose metabolism
TMED131	0	2	0	K00526	unique_SUR	ribonucleoside-diphosphate reductase beta chain	E1.17.4.1B,	Metabolism	Nucleotide metabolism	Purine metabolism
TMED165	0	1	0	K07336	unique_SUR	PKHD-type hydroxylase	K07336	Not Included in Pathway or Brite	Unclassified: metabolism	Enzymes with EC numbers
TMED211	0	1	0	K00525	unique_SUR	ribonucleoside-diphosphate reductase alpha chain	E1.17.4.1A,	Metabolism	Nucleotide metabolism	Purine metabolism
TMED25	0	1	0	K00558	unique_SUR	DNA (cytosine-5)-methyltransferase 1	DNMT1,	Metabolism	Amino acid metabolism	Cysteine and methionine metabolism
UBA11657	1	0	0	K07336	unique_DCM	PKHD-type hydroxylase	K07336	Not Included in Pathway or Brite	Unclassified: metabolism	Enzymes with EC numbers
UBA12191	1	0	0	K01613	unique_DCM	phosphatidylserine decarboxylase	psd,	Metabolism	Lipid metabolism	Glycerophospholipid metabolism
UBA12191	1	0	0	K06217	unique_DCM	phosphate starvation-inducible protein PhoH and related proteins	phoH,	Not Included in Pathway or Brite	Unclassified: signaling and cellular processes	Signaling proteins
UBA721	1	0	0	K00558	unique_DCM	DNA (cytosine-5)-methyltransferase 1	DNMT1,	Metabolism	Amino acid metabolism	Cysteine and methionine metabolism
UBA7916	1	0	0	K00088	unique_DCM	IMP dehydrogenase	IMPDH,	Metabolism	Nucleotide metabolism	Purine metabolism
UBA7916	1	0	0	K09457	unique_DCM	7-cyano-7-deazaguanine reductase	queF	Metabolism	Metabolism of cofactors and vitamins	Folate biosynthesis
Winogradskyella	0	2	0	K00525	unique_SUR	ribonucleoside-diphosphate reductase alpha chain	E1.17.4.1A,	Metabolism	Nucleotide metabolism	Purine metabolism
Winogradskyella	0	1	0	K01784	unique_SUR	UDP-glucose 4-epimerase	galE,	Metabolism	Carbohydrate metabolism	Galactose metabolism
Winogradskyella	0	1	0	K06217	unique_SUR	phosphate starvation-inducible protein PhoH and related proteins	phoH,	Not Included in Pathway or Brite	Unclassified: signaling and cellular processes	Signaling proteins
Winogradskyella	0	1	0	K07336	unique_SUR	PKHD-type hydroxylase	K07336	Not Included in Pathway or Brite	Unclassified: metabolism	Enzymes with EC numbers
Wolbachia	0	2	0	K04488	unique_SUR	nitrogen fixation protein NifU and related proteins	iscU,	Not Included in Pathway or Brite	Unclassified: metabolism	Energy metabolism
NA	1	0	0	K00012	unique_DCM	UDPglucose 6-dehydrogenase	UGDH,	Metabolism	Carbohydrate metabolism	Pentose and glucuronate interconversions
NA	1	0	0	K00033	unique_DCM	6-phosphogluconate dehydrogenase	PGD,	Metabolism	Carbohydrate metabolism	Pentose phosphate pathway
NA	1	0	0	K00036	unique_DCM	glucose-6-phosphate 1-dehydrogenase	G6PD,	Metabolism	Carbohydrate metabolism	Pentose phosphate pathway
NA	0	0	1	K00059	both	3-oxoacyl-[acyl-carrier protein] reductase	fabG,	Metabolism	Lipid metabolism	Fatty acid biosynthesis
NA	3	2	0	K00088	both	IMP dehydrogenase	IMPDH,	Metabolism	Nucleotide metabolism	Purine metabolism
NA	1	3	0	K00364	both	GMP reductase	guaC,	Metabolism	Nucleotide metabolism	Purine metabolism
NA	2	2	0	K00472	both	prolyl 4-hydroxylase	P4HA	Metabolism	Amino acid metabolism	Arginine and proline metabolism
NA	1	0	0	K00478	unique_DCM	[histone H3]-dimethyl-L-lysine9 demethylase	HR	Brite Hierarchies	Protein families: genetic information processing	Chromosome and associated proteins
NA	9	14	1	K00525	both	ribonucleoside-diphosphate reductase alpha chain	E1.17.4.1A,	Metabolism	Nucleotide metabolism	Purine metabolism
NA	3	8	0	K00526	both	ribonucleoside-diphosphate reductase beta chain	E1.17.4.1B,	Metabolism	Nucleotide metabolism	Purine metabolism
NA	32	16	4	K00558	both	DNA (cytosine-5)-methyltransferase 1	DNMT1,	Metabolism	Amino acid metabolism	Cysteine and methionine metabolism
NA	1	4	0	K00560	both	thymidylate synthase	thyA,	Metabolism	Nucleotide metabolism	Pyrimidine metabolism
NA	2	8	0	K00612	both	carbamoyltransferase	nodU	Not Included in Pathway or Brite	Unclassified: metabolism	Enzymes with EC numbers
NA	0	1	0	K00613	unique_SUR	glycine amidinotransferase	GATM	Metabolism	Amino acid metabolism	Glycine, serine and threonine metabolism
NA	2	0	0	K00762	unique_DCM	orotate phosphoribosyltransferase	pyrE	Metabolism	Nucleotide metabolism	Pyrimidine metabolism
NA	0	1	0	K00939	unique_SUR	adenylate kinase	adk,	Metabolism	Nucleotide metabolism	Purine metabolism
NA	1	1	0	K00979	both	3-deoxy-manno-octulosonate cytidylyltransferase (CMP-KDO synthetase)	kdsB	Metabolism	Glycan biosynthesis and metabolism	Biosynthesis of various nucleotide sugars
NA	2	0	0	K01494	unique_DCM	dCTP deaminase	dcd	Metabolism	Nucleotide metabolism	Pyrimidine metabolism
NA	1	1	0	K01495	both	GTP cyclohydrolase IA	GCH1,	Metabolism	Metabolism of cofactors and vitamins	Folate biosynthesis
NA	5	9	0	K01520	both	dUTP diphosphatase	dut,	Metabolism	Nucleotide metabolism	Pyrimidine metabolism
NA	1	1	1	K01613	both	phosphatidylserine decarboxylase	psd,	Metabolism	Lipid metabolism	Glycerophospholipid metabolism
NA	1	0	0	K01640	unique_DCM	hydroxymethylglutaryl-CoA lyase	HMGCL,	Metabolism	Carbohydrate metabolism	Butanoate metabolism
NA	1	3	1	K01710	both	dTDP-glucose 4,6-dehydratase	rfbB,	Metabolism	Glycan biosynthesis and metabolism	Biosynthesis of various nucleotide sugars
NA	1	2	0	K01737	both	6-pyruvoyltetrahydropterin/6-carboxytetrahydropterin synthase	queD,	Metabolism	Metabolism of cofactors and vitamins	Folate biosynthesis
NA	1	0	0	K01738	unique_DCM	cysteine synthase	cysK	Metabolism	Energy metabolism	Sulfur metabolism
NA	2	3	0	K01784	both	UDP-glucose 4-epimerase	galE,	Metabolism	Carbohydrate metabolism	Galactose metabolism
NA	0	2	0	K01809	unique_SUR	mannose-6-phosphate isomerase	manA,	Metabolism	Carbohydrate metabolism	Fructose and mannose metabolism
NA	3	0	0	K01840	unique_DCM	phosphomannomutase	manB	Metabolism	Carbohydrate metabolism	Fructose and mannose metabolism
NA	1	0	0	K01915	unique_DCM	glutamine synthetase	glnA,	Metabolism	Carbohydrate metabolism	Glyoxylate and dicarboxylate metabolism
NA	1	0	0	K01933	unique_DCM	phosphoribosylformylglycinamidine cyclo-ligase	purM	Metabolism	Nucleotide metabolism	Purine metabolism
NA	1	1	0	K01939	both	adenylosuccinate synthase	purA,	Metabolism	Nucleotide metabolism	Purine metabolism
NA	1	0	0	K02014	unique_DCM	iron complex outermembrane recepter protein	TC.FEV.OM	Brite Hierarchies	Protein families: signaling and cellular processes	Transporters
NA	1	0	0	K02040	unique_DCM	phosphate transport system substrate-binding protein	pstS	Environmental Information Processing	Membrane transport	ABC transporters
NA	0	2	0	K02078	unique_SUR	acyl carrier protein	acpP,	Metabolism	Lipid metabolism	Fatty acid biosynthesis
NA	1	0	0	K02564	unique_DCM	glucosamine-6-phosphate deaminase	nagB,	Metabolism	Glycan biosynthesis and metabolism	Amino sugar and nucleotide sugar metabolism
NA	2	0	0	K02703	unique_DCM	photosystem II P680 reaction center D1 protein	psbA	Metabolism	Energy metabolism	Photosynthesis
NA	0	1	0	K02913	unique_SUR	large subunit ribosomal protein L33	RP-L33,	Genetic Information Processing	Translation	Ribosome
NA	1	0	0	K03657	unique_DCM	ATP-dependent DNA helicase UvrD/PcrA	uvrD,	Genetic Information Processing	Replication and repair	Nucleotide excision repair
NA	0	3	0	K03694	unique_SUR	ATP-dependent Clp protease ATP-binding subunit ClpA	clpA	Brite Hierarchies	Protein families: genetic information processing	Chaperones and folding catalysts
NA	1	0	0	K03796	unique_DCM	Bax protein	bax	Not Included in Pathway or Brite	Poorly characterized	General function prediction only
NA	2	2	0	K04488	both	nitrogen fixation protein NifU and related proteins	iscU,	Not Included in Pathway or Brite	Unclassified: metabolism	Energy metabolism
NA	0	1	0	K05979	unique_SUR	2-phosphosulfolactate phosphatase	comB	Metabolism	Energy metabolism	Methane metabolism
NA	12	12	1	K06217	both	phosphate starvation-inducible protein PhoH and related proteins	phoH,	Not Included in Pathway or Brite	Unclassified: signaling and cellular processes	Signaling proteins
NA	1	0	0	K06920	unique_DCM	7-cyano-7-deazaguanine synthase	queC	Metabolism	Metabolism of cofactors and vitamins	Folate biosynthesis
NA	2	5	4	K07336	both	PKHD-type hydroxylase	K07336	Not Included in Pathway or Brite	Unclassified: metabolism	Enzymes with EC numbers
NA	0	3	0	K09007	unique_SUR	GTP cyclohydrolase IB	folE2	Metabolism	Metabolism of cofactors and vitamins	Folate biosynthesis
NA	1	0	0	K09457	unique_DCM	7-cyano-7-deazaguanine reductase	queF	Metabolism	Metabolism of cofactors and vitamins	Folate biosynthesis
NA	1	0	0	K09458	unique_DCM	3-oxoacyl-[acyl-carrier-protein] synthase II	fabF,	Metabolism	Lipid metabolism	Fatty acid biosynthesis
NA	1	0	0	K12848,K01840	unique_DCM	NA	NA	NA	NA	NA
NA	1	1	1	K13472	both	sulfotransferase	raxST	Organismal Systems	Environmental adaptation	Plant-pathogen interaction
NA	0	1	0	K13645	unique_SUR	procollagen-lysine,2-oxoglutarate 5-dioxygenase 2	PLOD2	Metabolism	Amino acid metabolism	Lysine degradation
NA	2	0	0	K13646	unique_DCM	lysyl hydroxylase/galactosyltransferase/glucosyltransferase	PLOD3	Metabolism	Amino acid metabolism	Lysine degradation
NA	0	0	2	K13647	both	procollagen-lysine,2-oxoglutarate 5-dioxygenase, invertebrate	PLODN	Metabolism	Amino acid metabolism	Lysine degradation
