# Supplementary material for: Sub-daily virus sampling at the Bermuda Atlantic Time Series reveals diel and depth-structured population dynamics without community-level shifts
Source: PLoS Biol. 2026 Mar 6;24(3):e3003474. doi: 10.1371/journal.pbio.3003474 (PMC12965618; doi:10.1371/journal.pbio.3003474)
Supplement: S11 Table — Table containing conservative AMGs organized by host prediction for the viral population it was found in along with the number of instances that AMG was found in that predicted host for either diel or non-diel viral populations. The table also contains the ko_name, symbol, and pathway information according to KEGG. (XLSX) [file pbio.3003474.s017.xlsx]

## Sheet: Sheet1
host	vOTUs_non_diel	vOTUs_diel	ko_id	Group	ko_name	ko_symbol	pathway1	pathway2	pathway3
AG-337-I02	1	0	K06217	Unique_non_diel	phosphate starvation-inducible protein PhoH and related proteins	phoH,	Not Included in Pathway or Brite	Unclassified: signaling and cellular processes	Signaling proteins
AG-414-E02	1	0	K00612	Unique_non_diel	carbamoyltransferase	nodU	Not Included in Pathway or Brite	Unclassified: metabolism	Enzymes with EC numbers
ARS21	3	0	K00525	Unique_non_diel	ribonucleoside-diphosphate reductase alpha chain	E1.17.4.1A,	Metabolism	Nucleotide metabolism	Purine metabolism
ARS21	1	0	K00526	Unique_non_diel	ribonucleoside-diphosphate reductase beta chain	E1.17.4.1B,	Metabolism	Nucleotide metabolism	Purine metabolism
ARS21	1	0	K00558	Unique_non_diel	DNA (cytosine-5)-methyltransferase 1	DNMT1,	Metabolism	Amino acid metabolism	Cysteine and methionine metabolism
ARS21	1	0	K00612	Unique_non_diel	carbamoyltransferase	nodU	Not Included in Pathway or Brite	Unclassified: metabolism	Enzymes with EC numbers
ASP10-05a	1	0	K07336	Unique_non_diel	PKHD-type hydroxylase	K07336	Not Included in Pathway or Brite	Unclassified: metabolism	Enzymes with EC numbers
Actinomarina	1	1	K00558	Shared	DNA (cytosine-5)-methyltransferase 1	DNMT1,	Metabolism	Amino acid metabolism	Cysteine and methionine metabolism
BRH-c54	0	1	K01737	Unique_diel	6-pyruvoyltetrahydropterin/6-carboxytetrahydropterin synthase	queD,	Metabolism	Metabolism of cofactors and vitamins	Folate biosynthesis
BRH-c54	1	0	K06217	Unique_non_diel	phosphate starvation-inducible protein PhoH and related proteins	phoH,	Not Included in Pathway or Brite	Unclassified: signaling and cellular processes	Signaling proteins
CACNXK01	1	0	K01809	Unique_non_diel	mannose-6-phosphate isomerase	manA,	Metabolism	Carbohydrate metabolism	Fructose and mannose metabolism
CACNXK01	1	0	K01840	Unique_non_diel	phosphomannomutase	manB	Metabolism	Carbohydrate metabolism	Fructose and mannose metabolism
Croceibacter	1	0	K00526	Unique_non_diel	ribonucleoside-diphosphate reductase beta chain	E1.17.4.1B,	Metabolism	Nucleotide metabolism	Purine metabolism
Croceibacter	0	1	K00558	Unique_diel	DNA (cytosine-5)-methyltransferase 1	DNMT1,	Metabolism	Amino acid metabolism	Cysteine and methionine metabolism
Croceibacter	2	1	K07336	Shared	PKHD-type hydroxylase	K07336	Not Included in Pathway or Brite	Unclassified: metabolism	Enzymes with EC numbers
Desulfoluna	0	1	K00525	Unique_diel	ribonucleoside-diphosphate reductase alpha chain	E1.17.4.1A,	Metabolism	Nucleotide metabolism	Purine metabolism
Flavobacterium	2	0	K07336	Unique_non_diel	PKHD-type hydroxylase	K07336	Not Included in Pathway or Brite	Unclassified: metabolism	Enzymes with EC numbers
GCA-002697625	1	0	K00012	Unique_non_diel	UDPglucose 6-dehydrogenase	UGDH,	Metabolism	Carbohydrate metabolism	Pentose and glucuronate interconversions
GCA-002697625	1	0	K01737	Unique_non_diel	6-pyruvoyltetrahydropterin/6-carboxytetrahydropterin synthase	queD,	Metabolism	Metabolism of cofactors and vitamins	Folate biosynthesis
GCA-002697625	1	0	K06879	Unique_non_diel	7-cyano-7-deazaguanine reductase	queF	Metabolism	Metabolism of cofactors and vitamins	Folate biosynthesis
GCA-002697625	1	0	K06920	Unique_non_diel	7-cyano-7-deazaguanine synthase	queC	Metabolism	Metabolism of cofactors and vitamins	Folate biosynthesis
GCA-002697625	1	0	K11175	Unique_non_diel	phosphoribosylglycinamide formyltransferase 1	purN	Metabolism	Nucleotide metabolism	Purine metabolism
GCA-2689925	1	0	K00473	Unique_non_diel	procollagen-lysine,2-oxoglutarate 5-dioxygenase 1	PLOD1	Metabolism	Amino acid metabolism	Lysine degradation
GCA-2691145	1	0	K03784	Unique_non_diel	purine-nucleoside phosphorylase	deoD	Metabolism	Nucleotide metabolism	Purine metabolism
GCA-2697345	1	0	K06217	Unique_non_diel	phosphate starvation-inducible protein PhoH and related proteins	phoH,	Not Included in Pathway or Brite	Unclassified: signaling and cellular processes	Signaling proteins
GCA-2697505	1	0	K00525	Unique_non_diel	ribonucleoside-diphosphate reductase alpha chain	E1.17.4.1A,	Metabolism	Nucleotide metabolism	Purine metabolism
GCA-2698665	2	0	K00507	Unique_non_diel	stearoyl-CoA desaturase (Delta-9 desaturase)	SCD,	Metabolism	Lipid metabolism	Biosynthesis of unsaturated fatty acids
GCA-2710765	1	0	K00510	Unique_non_diel	heme oxygenase 1	HMOX1	Metabolism	Metabolism of cofactors and vitamins	Porphyrin metabolism
GCA-2710765	1	0	K05371	Unique_non_diel	phycocyanobilin:ferredoxin oxidoreductase	pcyA	Metabolism	Metabolism of cofactors and vitamins	Porphyrin metabolism
HIMB114	1	0	K04488	Unique_non_diel	nitrogen fixation protein NifU and related proteins	iscU,	Not Included in Pathway or Brite	Unclassified: metabolism	Energy metabolism
Hyphobacterium	1	0	K00612	Unique_non_diel	carbamoyltransferase	nodU	Not Included in Pathway or Brite	Unclassified: metabolism	Enzymes with EC numbers
Joostella	1	0	K07336	Unique_non_diel	PKHD-type hydroxylase	K07336	Not Included in Pathway or Brite	Unclassified: metabolism	Enzymes with EC numbers
Lacinutrix	0	2	K00980	Unique_diel	glycerol-3-phosphate cytidylyltransferase	tagD	Metabolism	Lipid metabolism	Glycerophospholipid metabolism
MB11C04	1	0	K00860	Unique_non_diel	adenylylsulfate kinase	cysC	Metabolism	Energy metabolism	Sulfur metabolism
MB11C04	1	0	K07336	Unique_non_diel	PKHD-type hydroxylase	K07336	Not Included in Pathway or Brite	Unclassified: metabolism	Enzymes with EC numbers
MGIIa-L1	1	0	K01495	Unique_non_diel	GTP cyclohydrolase IA	GCH1,	Metabolism	Metabolism of cofactors and vitamins	Folate biosynthesis
Mf105b01	1	0	K00525	Unique_non_diel	ribonucleoside-diphosphate reductase alpha chain	E1.17.4.1A,	Metabolism	Nucleotide metabolism	Purine metabolism
Pelagibacter	1	0	K06217	Unique_non_diel	phosphate starvation-inducible protein PhoH and related proteins	phoH,	Not Included in Pathway or Brite	Unclassified: signaling and cellular processes	Signaling proteins
Pelagibacter	0	1	K07336	Unique_diel	PKHD-type hydroxylase	K07336	Not Included in Pathway or Brite	Unclassified: metabolism	Enzymes with EC numbers
Prochlorococcus_A	2	0	K02040	Unique_non_diel	phosphate transport system substrate-binding protein	pstS	Environmental Information Processing	Membrane transport	ABC transporters
Pusillimonas_A	3	0	K01520	Unique_non_diel	dUTP diphosphatase	dut,	Metabolism	Nucleotide metabolism	Pyrimidine metabolism
SAR86A	1	0	K01611	Unique_non_diel	S-adenosylmethionine decarboxylase	speD,	Metabolism	Amino acid metabolism	Cysteine and methionine metabolism
SAR86A	1	0	K09882	Unique_non_diel	cobaltochelatase CobS	cobS	Metabolism	Metabolism of cofactors and vitamins	Porphyrin metabolism
SCGC-AAA160-P02	1	0	K00612	Unique_non_diel	carbamoyltransferase	nodU	Not Included in Pathway or Brite	Unclassified: metabolism	Enzymes with EC numbers
Sediminibacterium	1	0	K00525	Unique_non_diel	ribonucleoside-diphosphate reductase alpha chain	E1.17.4.1A,	Metabolism	Nucleotide metabolism	Purine metabolism
Sediminibacterium	1	0	K00762	Unique_non_diel	orotate phosphoribosyltransferase	pyrE	Metabolism	Nucleotide metabolism	Pyrimidine metabolism
Sediminibacterium	1	0	K01737	Unique_non_diel	6-pyruvoyltetrahydropterin/6-carboxytetrahydropterin synthase	queD,	Metabolism	Metabolism of cofactors and vitamins	Folate biosynthesis
TMED-70	1	0	K00525	Unique_non_diel	ribonucleoside-diphosphate reductase alpha chain	E1.17.4.1A,	Metabolism	Nucleotide metabolism	Purine metabolism
TMED-70	1	0	K00526	Unique_non_diel	ribonucleoside-diphosphate reductase beta chain	E1.17.4.1B,	Metabolism	Nucleotide metabolism	Purine metabolism
TMED-70	1	0	K01611	Unique_non_diel	S-adenosylmethionine decarboxylase	speD,	Metabolism	Amino acid metabolism	Cysteine and methionine metabolism
TMED112	1	0	K00088	Unique_non_diel	IMP dehydrogenase	IMPDH,	Metabolism	Nucleotide metabolism	Purine metabolism
TMED112	0	1	K00558	Unique_diel	DNA (cytosine-5)-methyltransferase 1	DNMT1,	Metabolism	Amino acid metabolism	Cysteine and methionine metabolism
TMED112	1	0	K01809	Unique_non_diel	mannose-6-phosphate isomerase	manA,	Metabolism	Carbohydrate metabolism	Fructose and mannose metabolism
TMED112	1	0	K01840	Unique_non_diel	phosphomannomutase	manB	Metabolism	Carbohydrate metabolism	Fructose and mannose metabolism
TMED131	2	0	K00526	Unique_non_diel	ribonucleoside-diphosphate reductase beta chain	E1.17.4.1B,	Metabolism	Nucleotide metabolism	Purine metabolism
TMED165	1	0	K07336	Unique_non_diel	PKHD-type hydroxylase	K07336	Not Included in Pathway or Brite	Unclassified: metabolism	Enzymes with EC numbers
TMED211	1	0	K00525	Unique_non_diel	ribonucleoside-diphosphate reductase alpha chain	E1.17.4.1A,	Metabolism	Nucleotide metabolism	Purine metabolism
TMED25	1	0	K00558	Unique_non_diel	DNA (cytosine-5)-methyltransferase 1	DNMT1,	Metabolism	Amino acid metabolism	Cysteine and methionine metabolism
Winogradskyella	2	0	K00525	Unique_non_diel	ribonucleoside-diphosphate reductase alpha chain	E1.17.4.1A,	Metabolism	Nucleotide metabolism	Purine metabolism
Winogradskyella	1	0	K01784	Unique_non_diel	UDP-glucose 4-epimerase	galE,	Metabolism	Carbohydrate metabolism	Galactose metabolism
Winogradskyella	1	0	K06217	Unique_non_diel	phosphate starvation-inducible protein PhoH and related proteins	phoH,	Not Included in Pathway or Brite	Unclassified: signaling and cellular processes	Signaling proteins
Winogradskyella	1	0	K07336	Unique_non_diel	PKHD-type hydroxylase	K07336	Not Included in Pathway or Brite	Unclassified: metabolism	Enzymes with EC numbers
Wolbachia	2	0	K04488	Unique_non_diel	nitrogen fixation protein NifU and related proteins	iscU,	Not Included in Pathway or Brite	Unclassified: metabolism	Energy metabolism
NA	1	0	K00059	Unique_non_diel	3-oxoacyl-[acyl-carrier protein] reductase	fabG,	Metabolism	Lipid metabolism	Fatty acid biosynthesis
NA	2	0	K00088	Unique_non_diel	IMP dehydrogenase	IMPDH,	Metabolism	Nucleotide metabolism	Purine metabolism
NA	3	0	K00364	Unique_non_diel	GMP reductase	guaC,	Metabolism	Nucleotide metabolism	Purine metabolism
NA	2	0	K00472	Unique_non_diel	prolyl 4-hydroxylase	P4HA	Metabolism	Amino acid metabolism	Arginine and proline metabolism
NA	14	1	K00525	Shared	ribonucleoside-diphosphate reductase alpha chain	E1.17.4.1A,	Metabolism	Nucleotide metabolism	Purine metabolism
NA	8	0	K00526	Unique_non_diel	ribonucleoside-diphosphate reductase beta chain	E1.17.4.1B,	Metabolism	Nucleotide metabolism	Purine metabolism
NA	19	1	K00558	Shared	DNA (cytosine-5)-methyltransferase 1	DNMT1,	Metabolism	Amino acid metabolism	Cysteine and methionine metabolism
NA	4	0	K00560	Unique_non_diel	thymidylate synthase	thyA,	Metabolism	Nucleotide metabolism	Pyrimidine metabolism
NA	8	0	K00612	Unique_non_diel	carbamoyltransferase	nodU	Not Included in Pathway or Brite	Unclassified: metabolism	Enzymes with EC numbers
NA	1	0	K00613	Unique_non_diel	glycine amidinotransferase	GATM	Metabolism	Amino acid metabolism	Glycine, serine and threonine metabolism
NA	1	0	K00939	Unique_non_diel	adenylate kinase	adk,	Metabolism	Nucleotide metabolism	Purine metabolism
NA	1	0	K00979	Unique_non_diel	3-deoxy-manno-octulosonate cytidylyltransferase (CMP-KDO synthetase)	kdsB	Metabolism	Glycan biosynthesis and metabolism	Biosynthesis of various nucleotide sugars
NA	1	0	K01495	Unique_non_diel	GTP cyclohydrolase IA	GCH1,	Metabolism	Metabolism of cofactors and vitamins	Folate biosynthesis
NA	8	1	K01520	Shared	dUTP diphosphatase	dut,	Metabolism	Nucleotide metabolism	Pyrimidine metabolism
NA	2	0	K01613	Unique_non_diel	phosphatidylserine decarboxylase	psd,	Metabolism	Lipid metabolism	Glycerophospholipid metabolism
NA	3	1	K01710	Shared	dTDP-glucose 4,6-dehydratase	rfbB,	Metabolism	Glycan biosynthesis and metabolism	Biosynthesis of various nucleotide sugars
NA	2	0	K01737	Unique_non_diel	6-pyruvoyltetrahydropterin/6-carboxytetrahydropterin synthase	queD,	Metabolism	Metabolism of cofactors and vitamins	Folate biosynthesis
NA	3	0	K01784	Unique_non_diel	UDP-glucose 4-epimerase	galE,	Metabolism	Carbohydrate metabolism	Galactose metabolism
NA	2	0	K01809	Unique_non_diel	mannose-6-phosphate isomerase	manA,	Metabolism	Carbohydrate metabolism	Fructose and mannose metabolism
NA	1	0	K01939	Unique_non_diel	adenylosuccinate synthase	purA,	Metabolism	Nucleotide metabolism	Purine metabolism
NA	2	0	K02078	Unique_non_diel	acyl carrier protein	acpP,	Metabolism	Lipid metabolism	Fatty acid biosynthesis
NA	1	0	K02913	Unique_non_diel	large subunit ribosomal protein L33	RP-L33,	Genetic Information Processing	Translation	Ribosome
NA	2	1	K03694	Shared	ATP-dependent Clp protease ATP-binding subunit ClpA	clpA	Brite Hierarchies	Protein families: genetic information processing	Chaperones and folding catalysts
NA	2	0	K04488	Unique_non_diel	nitrogen fixation protein NifU and related proteins	iscU,	Not Included in Pathway or Brite	Unclassified: metabolism	Energy metabolism
NA	0	1	K05979	Unique_diel	2-phosphosulfolactate phosphatase	comB	Metabolism	Energy metabolism	Methane metabolism
NA	13	0	K06217	Unique_non_diel	phosphate starvation-inducible protein PhoH and related proteins	phoH,	Not Included in Pathway or Brite	Unclassified: signaling and cellular processes	Signaling proteins
NA	8	1	K07336	Shared	PKHD-type hydroxylase	K07336	Not Included in Pathway or Brite	Unclassified: metabolism	Enzymes with EC numbers
NA	3	0	K09007	Unique_non_diel	GTP cyclohydrolase IB	folE2	Metabolism	Metabolism of cofactors and vitamins	Folate biosynthesis
NA	2	0	K13472	Unique_non_diel	sulfotransferase	raxST	Organismal Systems	Environmental adaptation	Plant-pathogen interaction
NA	1	0	K13645	Unique_non_diel	procollagen-lysine,2-oxoglutarate 5-dioxygenase 2	PLOD2	Metabolism	Amino acid metabolism	Lysine degradation
NA	0	2	K13647	Unique_diel	procollagen-lysine,2-oxoglutarate 5-dioxygenase, invertebrate	PLODN	Metabolism	Amino acid metabolism	Lysine degradation
