# Supplementary material for: Sub-daily virus sampling at the Bermuda Atlantic Time Series reveals diel and depth-structured population dynamics without community-level shifts
Source: PLoS Biol. 2026 Mar 6;24(3):e3003474. doi: 10.1371/journal.pbio.3003474 (PMC12965618; doi:10.1371/journal.pbio.3003474)
Supplement: S12 Table — Table containing the viral populations considered as diel and their trimmed_mean counts from CoverM across the dataset. (XLSX) [file pbio.3003474.s018.xlsx]

## Sheet: Sheet1
	T0_S	T4_S	T8_S	T12_S	T16_S	T20_S	T24_S	T28_S	T32_S	T36_S	T40_S	T44_S	T48_S	T56_S	T60_S	T64_S	T68_S	T72_S	T76_S	T80_S	T84_S	T92_S	T96_S	T100_S	T104_S	T108_S	T112_S
T88_S_k141_1242316||full	-0.5692	0.0407143	0.183098	-0.984665	-1.28282	0.629916	0.241805	1.33759	-0.938958	-0.0475979	0.226882	0.635322	0.394429	-0.293842	0.511389	1.13809	1.70941	0.43383	-1.25887	-1.0105	0.23053	0.916429	0.465918	-2.85906	-1.02949	-0.0763106	1.25596
T76_S__k141_432020||full	0.0448426	0.621141	2.1508	0.265566	-0.0737996	-0.825613	0.781937	0.37634	0.21504	-0.582656	-0.604347	-1.01649	-0.642769	-0.0030292	-0.721817	-1.5243	-0.61109	-1.39253	1.01833	-0.224902	0.959724	-1.32422	-1.11796	0.979502	-0.192499	2.02176	1.42305
T100_D__k141_239299||full	-2.05344	-0.206629	0.619918	0.119893	0.119078	0.117948	0.162513	0.480298	0.312866	0.863294	0.441997	0.149107	-1.80129	0.337976	1.48808	0.416377	0.786253	-1.69623	0.656887	0.0768219	0.663972	0.592447	-1.59116	-1.57015	-1.54914	1.05628	1.00603
T48_S__k141_621235||full	-1.21789	0.967334	1.7027	0.115647	-0.708516	-1.27362	0.909629	0.145198	1.18695	0.591013	0.020329	-0.29733	-1.17401	0.150711	0.677095	-0.695699	-1.24813	-0.763292	0.438358	-1.14994	0.532394	-1.7449	-0.188586	-0.367599	0.460671	2.42559	0.505898
T76_S__k141_426764||full	0.12595	0.402475	0.991483	0.724199	0.862041	-1.56617	-0.375879	-0.866019	2.0379	0.298991	-0.306765	-1.08792	-0.871785	-0.664458	0.054149	-0.996017	-1.25706	-0.453734	1.17532	-0.542145	0.708894	-1.41724	0.00126389	2.50588	0.404825	0.266539	-0.154701
T88_S_k141_1051064||full	0.219546	0.136091	0.871597	1.29951	0.38252	-1.5088	-0.0131477	-0.48097	1.49888	-0.129238	-0.780913	-0.982475	-0.848293	-0.554409	0.308956	-0.600317	-1.10126	0.452652	0.44357	-1.01871	0.852045	-1.87594	0.668506	2.74876	0.414545	0.220861	-0.623555
T12_S__k141_332025||full	-0.184339	0.15451	0.715768	0.71491	1.6597	-1.17989	-0.0354525	-1.01085	1.69405	0.103683	-0.843909	-0.371263	-0.751427	-0.474262	-0.684924	-1.15966	-1.26868	-0.593165	1.5165	-0.0666666	0.75886	-1.34433	-0.00345969	2.53617	0.365438	0.167773	-0.415078
T84_S__k141_777595||full	-1.58793	-0.243226	0.880275	-0.201969	1.38415	-1.17701	-0.256264	-0.948678	2.20736	1.49604	-0.0613916	-0.262964	-0.441748	0.348195	0.980962	-0.0817434	-1.13578	-0.291749	1.088	-1.15341	-0.0654585	-2.20353	0.0226032	0.743728	0.301314	0.688265	-0.0280463
T84_S__k141_567117||full	0.612789	1.01782	1.04996	0.596275	0.953138	-1.93196	-0.47282	-0.340435	0.971141	-0.290612	-1.02118	-0.596447	-0.881467	-1.32359	0.589352	-0.589526	-0.795743	-0.56662	1.02652	-0.902434	1.23205	-1.46803	-0.0477315	2.39344	0.470442	0.119887	0.195775
T36_S__k141_343822||full	-1.09162	0.716377	1.25744	0.732327	0.667159	-1.58374	-0.548831	-0.884742	0.737249	0.294786	-0.400029	0.0619251	-0.465193	0.144214	1.21145	0.0878674	-0.688129	0.556631	0.353743	-1.22005	0.483672	-2.95229	-0.14405	1.63788	0.00263644	1.24098	-0.207649
T112_S__k141_11435||full	-0.290924	0.298281	0.982336	0.93889	1.21724	-1.33674	-0.0495558	-0.893572	1.48488	0.608045	-0.125093	-0.898628	-0.984134	-0.640354	-0.444863	-0.899568	-1.38591	-0.547524	0.92894	-0.177981	0.917184	-1.67184	-0.891186	2.40289	0.545793	0.67169	0.2417
T16_D__k141_1121563||full	-0.0550163	1.40141	1.16025	0.207602	0.293794	-1.98716	-0.28789	-0.35186	0.893738	0.486291	-0.860415	-0.282314	-1.29431	-0.235585	1.72088	-1.01858	-1.61838	0.0971603	1.10056	-0.850949	0.670871	-1.94325	0.601408	0.371543	0.185375	1.12978	0.465051
T108_S__k141_546405||full	-0.119813	0.152208	1.31945	0.365153	1.29886	-1.29796	-0.394823	-0.49396	1.69519	0.0546493	-0.306477	-1.14435	-0.887943	-0.550052	0.394121	-1.38836	-1.25292	-0.443524	1.22273	-0.714463	0.737579	-1.35811	0.508953	2.3654	0.113674	0.705516	-0.580725
T40_S__k141_280071||full	0.0608832	0.507447	1.25697	0.87435	1.30904	-1.33278	-0.257657	-0.647078	0.910736	-0.21687	-0.740509	-0.564742	-0.893725	-0.617864	0.150655	-0.830339	-1.54953	-1.01124	1.36523	-0.423441	0.575612	-1.70904	-0.091105	2.26033	0.963247	0.960748	-0.309334
T28_S__k141_1094483||full	-0.689228	0.0450774	0.0174686	-0.594952	-1.42346	0.587872	0.183593	1.65588	-1.08122	0.0926178	0.137711	0.835873	0.371443	-0.420809	0.618709	0.913377	1.81523	0.258914	-1.23065	-1.08497	-0.0126569	0.804338	0.697636	-2.70361	-0.900459	-0.0273676	1.13366
T48_S__k141_273297||full	-0.892556	0.942003	0.745793	0.987312	0.689351	-1.24964	0.457637	0.756382	-1.19844	0.139763	0.00741722	-1.2534	0.375365	-1.59222	0.757244	0.608284	-1.33467	0.889824	1.16677	-1.33371	-1.46262	-1.63498	0.201569	1.12076	0.812804	0.642453	0.651513
T8_S__k141_121971||full	-0.231285	0.57049	1.61602	0.584973	0.914118	-1.63056	-0.649491	-1.08908	1.65751	0.340472	-0.14708	0.0932233	-1.19629	-0.0720265	-0.12131	-0.645138	-1.91624	-0.380968	0.806899	-0.84219	-0.014222	-1.5669	0.164184	1.64459	1.0519	1.15097	-0.0925645
T12_S__k141_1014303||full	0.317694	0.302704	1.04429	0.401423	1.21399	-1.62245	-0.0136114	-0.612647	1.09174	0.0652776	-0.912317	-0.252308	-0.67177	-0.808527	0.587004	-0.972969	-1.48163	-1.23427	1.68996	-0.319161	0.339063	-1.46421	0.305583	2.27627	0.870384	0.481753	-0.621265
T84_S__k141_28469||full	-0.0892651	-0.206327	0.495537	0.460649	2.28903	-1.1712	-0.53939	-1.18581	0.947543	0.355546	-0.752495	-0.530559	-0.60342	-0.498252	1.0633	-0.194525	-1.3368	-0.743194	1.78102	-0.48092	0.566586	-1.60475	0.0656266	1.94717	0.731546	-0.0181441	-0.748493
T56_S__k141_963929||full	-0.449119	-0.054347	0.750271	1.27811	0.184462	-1.25641	0.00416846	-0.604599	1.59022	0.030104	-1.15886	-0.567456	-0.501404	0.929481	0.0127019	-0.544614	-1.47154	0.868282	1.10708	-0.812523	0.43544	-1.76743	-0.183742	2.43755	0.480099	0.474259	-1.21018
T80_S__k141_961122||full	-0.69735	0.787233	1.01598	0.637064	0.283151	-1.59654	0.35066	0.136536	1.69571	0.213172	-0.438803	-0.221299	-1.02737	0.115351	-0.227586	-1.33382	-1.36404	-0.254314	1.2337	-0.72282	0.115017	-2.19758	-0.266432	1.1726	0.248013	2.05411	0.289642
T88_S_k141_185289||full	-1.11387	0.635204	0.987639	0.0685321	2.30832	-1.32871	-0.430679	-0.83619	1.05653	0.812325	-0.46204	-0.0462505	-1.19644	-0.241364	0.423958	-0.234771	-1.2173	-0.0392894	0.588244	-0.702852	0.521599	-2.28757	-0.378261	0.873466	0.173651	1.65828	0.407824
T20_S__k141_352681||full	0.516787	1.40742	1.41953	0.285958	0.508391	-1.63101	-0.0509153	-0.528006	0.766902	-0.0399124	-0.70539	-0.651544	-1.15964	-0.730938	0.0296451	-1.06561	-1.09717	-1.42932	1.55667	0.0333965	-0.118201	-1.25949	-0.257521	1.89298	0.984139	1.42413	-0.101283
T40_D__k141_1182991||full	-1.61319	0.23496	0.347157	0.616851	1.22333	-0.0189116	-1.49745	-1.47816	0.938146	0.907147	0.537795	0.549061	-1.38171	0.437569	0.690021	0.655754	-1.30455	0.687462	1.17126	0.393581	0.724929	-1.2081	-1.18881	-1.16952	-1.15023	1.0695	0.826142
T12_S__k141_46771||full	-1.27737	0.0844973	1.09286	1.27981	0.644779	0.688587	-0.193038	0.315408	-0.734149	1.31065	-0.239721	-1.72543	-0.000610291	-0.877794	0.142351	-0.41739	-1.02628	-1.91242	0.63003	-0.67398	1.70436	-1.62861	-0.210968	0.627809	1.41805	0.80441	0.174151
T28_S__k141_1292113||full	-0.777235	0.0037939	0.081349	-0.998507	-1.36107	0.584961	0.450247	1.5381	-0.850183	0.213044	0.0649462	0.642262	0.618285	-0.176326	0.333495	0.983482	1.68343	0.319098	-1.09895	-1.24408	0.250561	1.00937	0.530183	-2.64918	-1.24019	-0.0674916	1.1566
T60_S__k141_897724||full	0.165863	0.0122735	0.787115	0.234062	1.36226	-1.3661	-0.161941	-0.669432	2.01564	0.073272	-0.358034	-0.989499	-0.992266	-0.580105	0.613265	-0.720564	-1.19885	-0.99044	1.57615	-0.391274	0.293533	-1.60264	-0.185928	2.03393	1.20948	0.333942	-0.503724
T44_S__k141_328544||full	-0.561551	0.903718	1.86149	0.0451427	0.0157959	-1.03879	0.164252	-0.0378905	0.194901	0.311036	0.389904	0.0962084	-1.37335	-0.735447	0.701537	-0.511245	-1.18264	-0.633983	0.688509	-0.540063	0.497533	-2.04188	-0.653948	-0.534574	-0.233686	2.42657	1.78246
T68_S__k141_1085402||full	-2.42214	0.407736	1.25575	0.614163	-0.214428	-0.922029	0.275786	0.130973	2.00472	0.721505	1.03386	-0.890198	-0.563869	0.699092	0.106432	-0.813518	-0.841623	0.21748	-0.117297	-0.976464	0.299659	-1.59635	-0.0886385	-0.0873579	-0.719457	2.00409	0.482109
T20_S__k141_1090038||full	-1.39834	-0.242998	0.2933	0.586199	2.53883	-1.28013	-0.74454	-1.16729	0.948326	1.36424	0.128823	-0.110279	-0.454288	-0.143528	0.265763	0.456187	-0.743967	-0.516814	1.10591	-0.302294	0.018478	-1.85244	-0.655359	1.75519	0.271204	0.682163	-0.802344
T8_S__k141_469420||full	-0.873429	0.899818	1.31216	0.00472871	0.410132	-1.29442	0.773354	-0.199269	0.656866	0.455599	-0.579968	-0.0337278	-0.611928	0.234184	0.278754	-1.00609	-0.936671	-1.48634	1.25049	-0.172583	0.00605773	-1.98263	-1.42988	1.82962	0.365049	1.87852	0.251608
T108_S__k141_332053||full	-2.45595	0.157592	1.40486	0.668075	0.394558	-1.02014	-0.093575	-0.281943	1.86807	0.961514	1.10588	-0.453616	-0.864054	0.517002	0.499713	-0.213477	-0.893748	-0.27788	-0.352341	-0.913102	0.102029	-1.46124	-0.422858	-0.41509	-0.0966559	2.14291	0.39346
T96_S__k141_94350||full	0.190198	-0.0377376	0.601607	0.547519	2.02869	-1.55863	-0.178041	-1.14758	1.33657	0.375047	-0.530659	-0.769286	-0.874979	-0.82642	0.449376	-0.7064	-1.34123	-0.502557	1.50122	-0.217545	0.314064	-1.26554	0.184592	2.19848	0.871815	0.212889	-0.85545
T108_S__k141_705929||full	0.0910064	0.307411	0.941677	0.76809	1.39251	-1.53296	-0.277515	-0.883715	1.28208	0.321636	-0.581664	-0.545256	-0.987648	-0.432402	-0.242183	-0.744011	-1.23414	-0.456282	1.26706	-0.437631	0.658523	-1.72355	-0.693819	2.61015	0.746792	0.55144	-0.165606
T24_S__k141_600484||full	-0.173866	-0.0999265	0.860088	1.17261	0.192016	-1.2379	-0.026781	-0.380819	2.07674	0.483029	-0.674318	-0.976765	-0.802137	-0.220023	-0.636863	-0.748638	-0.983798	0.425007	0.668925	-0.922603	1.00808	-1.9888	0.255235	2.57424	0.446871	0.142466	-0.432065
T56_S__k141_743420||full	-0.062904	0.0498699	0.375841	0.326793	1.6842	-1.4348	-0.290541	-0.650711	1.9659	0.286295	-0.690369	-0.730395	-0.623289	0.235685	0.133063	-0.703325	-1.36091	-0.882901	1.63089	-0.611587	0.227589	-1.62871	-0.135705	2.06037	1.2204	0.143814	-0.534562
T28_S__k141_1286155||full	0.488291	0.922324	1.1727	0.296764	0.775858	-1.61909	0.167214	-0.150575	0.355567	0.0481871	-0.94685	-0.528014	-0.822709	-0.63159	0.800089	-1.37679	-1.34858	-1.62578	1.5628	0.137133	-0.351397	-1.31993	0.327869	1.97989	0.861257	1.23717	-0.411804
T28_S__k141_678681||full	-1.06088	-0.0554283	1.10323	0.707655	2.43971	-1.33151	-0.990841	-1.15829	0.715231	1.19014	-0.00952069	0.0259056	-0.642431	-0.758954	0.0645736	-0.112389	-1.06935	0.576386	0.725238	-0.682056	0.277287	-1.92138	-1.00238	0.841146	0.408608	1.39698	0.323318
T84_S__k141_1061983||full	-1.19973	1.00511	1.10084	0.583611	0.37337	-1.55754	-0.0318757	-0.178418	0.793554	0.627611	0.0863479	0.781382	-1.37533	-0.333648	1.08183	-0.520229	-1.02131	-0.172892	0.415201	-0.929914	-0.322595	-2.4061	-0.520224	0.0467862	0.826946	2.23008	0.617129
T28_S__k141_3218||full	-0.126392	0.0369139	0.666197	0.527244	1.37051	-1.39755	-0.349328	-0.767691	1.71868	0.567747	-0.738515	-0.710427	-0.655756	-0.258262	-0.0422137	-0.808861	-1.16907	0.0506683	1.44354	-0.45861	0.751614	-2.0348	-0.34226	2.45384	0.563829	0.285453	-0.576516
T4_S__k141_1024259||full	-1.05489	0.56577	1.14606	0.683907	1.40115	-0.986773	-0.137896	-0.160424	0.340622	0.49898	-0.739326	-0.119085	-1.0022	0.12207	0.519435	-0.672689	-1.16888	0.16471	0.111794	-1.3978	1.34709	-2.3893	-0.565184	0.728893	-0.328128	2.05338	1.03871
T100_S__k141_51734||full	-0.186794	-0.208474	0.448856	0.354252	1.64736	-1.45505	-0.646332	-1.28428	1.70529	0.609274	-0.245608	-0.665304	-0.754095	-0.0929146	1.04414	-0.348513	-0.802519	-0.0962156	1.38672	-0.500403	0.27044	-1.88148	-0.0676357	2.15709	0.847519	-0.0948227	-1.14049
T84_S__k141_346367||full	-1.05434	-0.321664	1.36889	-0.0341373	0.418618	-0.308572	0.151681	1.04022	0.26904	0.843951	-0.0199377	-0.902871	-0.546833	0.478498	0.38091	-1.11067	-1.06867	-2.37509	1.62356	-0.317498	1.61775	-2.22496	0.401373	0.432902	0.410415	0.602597	0.24484
T92_S__k141_318887||full	-0.113974	-0.178318	0.938471	0.675678	1.43847	-1.3487	-0.50955	-0.894615	1.79658	0.438475	-0.705517	-0.529349	-0.778647	-0.290983	-0.0163478	-0.777423	-1.21755	0.0643604	1.09727	-0.409897	0.512897	-2.03051	-0.062914	2.40847	0.737299	0.404284	-0.647959
T44_S__k141_1280188||full	-0.294075	-0.239715	-0.601625	-0.97041	-0.0161821	0.631656	-0.497973	0.683812	-0.234023	2.3189	0.845035	0.781787	0.269584	-1.46065	-0.282751	-0.0342779	0.196866	-1.75837	-0.210709	-1.02295	0.788904	2.55066	0.766436	-0.542215	-1.34258	-0.554009	0.228885
T88_S_k141_296049||full	0.0362628	0.628512	1.4752	-0.133215	-0.417452	-1.45739	0.551852	0.308611	1.77723	0.399314	-0.872639	-0.353814	-0.996902	-0.257745	0.626332	-1.06503	-1.40274	-1.79933	0.76041	-0.513512	-0.257951	-1.23374	0.742092	2.09429	0.537922	1.01137	-0.187947
T12_S__k141_1164047||full	0.447717	0.73295	1.50943	0.75607	0.763109	-1.55485	0.10921	-0.623405	1.19567	-0.105196	-0.232967	-1.20697	-1.21505	-1.34866	0.136007	-1.33799	-1.37929	-1.18273	1.01805	-0.178619	1.2981	-1.04686	-0.0316885	1.53875	0.600696	0.969363	0.369161
T80_S__k141_1698||full	-0.279662	-0.450271	0.959499	0.579245	0.665203	-1.1996	-0.511461	-0.485819	2.33454	0.381301	-0.614238	-0.721338	-0.47128	0.317979	-0.460555	-0.603299	-0.89827	0.240425	0.824182	-0.996216	0.511023	-1.56693	0.430702	2.77162	0.624699	-0.354102	-1.02737
T100_S__k141_115723||full	0.258074	0.195159	1.17172	0.398001	1.42239	-1.2716	-0.318379	-0.824894	0.912217	-0.0145841	-0.599631	-0.934312	-0.515249	-0.777797	-0.367637	-0.295678	-1.4514	-0.287961	1.43368	-0.204031	0.721093	-1.39366	0.327253	3.06673	0.260525	-0.311097	-0.598933
T40_S__k141_2701||full	-0.17622	0.515036	1.07214	0.833206	1.24857	-1.22788	-0.309787	-0.888504	1.36492	0.0499298	-0.789584	-0.998912	-0.88912	-0.590469	0.240062	-0.891686	-1.49346	-0.34572	1.39615	-0.506847	0.898033	-1.45661	0.280781	2.53944	0.496985	0.0403182	-0.410776
T36_S__k141_939036||full	-0.361858	0.717039	1.378	0.472893	1.20672	-1.66566	-0.559369	-0.822714	1.83165	0.680502	0.0509208	-0.150077	-1.34717	-0.374081	-0.354019	-0.683407	-1.65752	-0.843138	0.490551	-0.84606	-0.0262983	-1.36869	0.148275	1.10644	1.59242	1.23657	0.148094
T12_S__k141_1381072||full	-0.430996	0.514422	2.14468	1.44981	0.293796	-1.61495	0.0846306	-0.0268771	0.95383	-0.474206	-0.890827	-0.95647	-0.65261	-0.25261	-0.755396	-0.746153	-1.13844	-0.720953	0.680654	-0.391167	1.36697	-1.23897	-0.984115	1.64986	0.0607126	1.00572	1.06964
T92_S__k141_1120738||full	0.130681	0.672833	0.732975	0.211766	1.18532	-1.69239	-0.00657016	-0.676749	0.41348	0.227705	-0.870044	-0.0623223	-0.854045	-0.368608	1.49393	-0.570108	-1.02902	-1.01003	1.84976	0.0273821	-0.481145	-2.32648	-0.0103127	1.33103	1.10254	1.15958	-0.581176
T24_S__k141_164650||full	0.0964451	-0.295139	0.904411	-0.0550986	1.24396	-1.09167	0.650814	0.266526	0.739744	0.177746	-0.914562	-1.38878	-1.11405	-0.155066	1.52409	-0.723046	-0.983347	-2.00046	1.68158	-0.481496	0.55284	-1.07061	0.159384	1.72444	0.834634	0.625836	-0.909136
T32_S__k141_882274||full	0.158409	0.27795	1.03333	0.607703	1.30865	-1.20258	-0.596744	-0.678464	1.82974	-0.252784	-0.996699	-0.731574	-0.58578	-1.32653	0.12992	-0.328309	-1.53908	-0.492751	2.11782	-0.000810285	0.186057	-1.37832	-0.229841	2.0197	0.276513	0.197208	0.197263
T28_S__k141_376519||full	0.232652	0.497627	0.47951	0.700879	1.83866	-1.5185	-0.870408	-0.570188	1.6024	0.104936	-0.737314	-0.528876	-0.92141	-1.46412	0.236242	-0.909886	-0.992063	0.155114	1.32671	-0.75013	0.40465	-1.49055	0.583602	2.08468	0.494808	0.380666	-0.369681
T64_S__k141_883965||full	-0.252564	1.16856	2.09609	0.185573	-0.621291	-2.05913	-0.0312738	-0.253845	1.6776	0.342051	-0.316652	-0.808468	-1.22633	-0.252205	1.05221	-1.08897	-1.31289	0.140362	0.130721	-0.846162	0.561586	-1.30726	0.624693	0.46418	0.240864	1.65518	0.0373794
T88_D__k141_562158||full	-2.26461	0.808277	0.798247	0.415332	1.13211	-0.326715	-0.261235	-0.445068	0.813025	0.503688	0.0019023	0.344503	-0.0965112	-0.351106	0.209576	0.0611243	-2.46036	-0.0821421	0.872348	0.283333	0.558171	-0.540375	-2.53377	1.21258	0.670265	0.821483	-0.144074
T40_S__k141_1028630||full	1.12155	0.496625	1.03347	0.865826	0.332849	-2.02961	-0.0809174	-0.129358	1.05889	-0.0561617	-0.310314	-1.52281	-0.987597	-0.729406	-0.741365	-0.882556	-1.02533	-0.51119	1.55198	-0.917228	1.20396	-0.0569426	-0.43082	2.21237	0.591687	0.519616	-0.577218
T72_S__k141_146273||full	-2.38411	0.508549	0.675402	0.0488325	0.675875	-0.152955	0.0426998	-0.0475847	0.641392	1.21464	0.858204	-1.34703	-0.683593	-0.435716	0.655217	1.32951	-0.422517	0.617116	0.556	-0.846055	0.453968	-2.21941	-0.901825	0.0295409	-1.1167	1.63171	0.618841
T76_S__k141_156134||full	-0.546736	0.920678	1.72364	1.17913	0.686404	-1.2539	-0.581159	-0.82941	-0.346044	-0.149893	-0.384276	-0.769893	-0.446652	-0.77111	1.21597	-0.251706	-1.50833	0.627899	1.05074	-0.799518	0.32998	-2.25902	0.623504	1.5327	-0.118647	1.33553	-0.209887
T32_S__k141_769643||full	0.0708614	0.154943	0.648452	0.898912	1.94889	-1.18614	-0.341064	-0.935689	1.38894	-0.0933613	-0.772253	-0.732362	-0.991301	-0.706152	0.15076	-1.13602	-1.34878	-0.657814	1.7862	0.0359409	0.357925	-1.23131	-0.246412	2.24793	0.670691	0.128386	-0.110169
T36_S__k141_1279911||full	-0.145986	0.274783	0.477562	0.315538	1.83441	-0.968143	-0.562475	-1.11477	1.65832	0.436926	-0.768769	-0.299506	-0.606658	-0.507826	-0.222257	-0.840305	-1.23378	-0.730712	1.302	0.0399053	0.512394	-1.39099	-0.141333	2.68911	0.855323	0.0189806	-0.881736
T88_D__k141_880977||full	-0.732384	-0.113003	0.317003	0.887276	1.19656	-0.390377	0.278708	-0.148612	0.265869	0.242156	-0.58899	0.255946	-0.734059	0.0246673	-0.14623	-0.152266	-0.518402	-0.631384	1.11066	-0.0586081	0.32516	-1.15324	-3.54196	0.231741	0.43943	1.84341	1.49094
T112_S__k141_1025710||full	0.47172	0.864365	0.875249	-0.0607578	1.39737	-1.33234	-0.0766458	-0.405295	0.91224	0.379449	-0.960469	-0.689568	-0.867514	-0.777566	0.255166	-1.15648	-1.40955	-1.21718	1.23499	-0.357174	0.414801	-1.39451	-0.12405	2.45689	1.14583	0.729013	-0.307989
T100_S__k141_707353||full	-1.20562	0.957369	1.20896	0.695449	0.679639	-1.66275	-0.518799	-0.677316	0.661635	0.1968	-0.4884	0.045191	-0.4464	0.396335	1.11336	0.138573	-0.726694	0.392596	0.199066	-1.16714	0.255656	-2.87917	0.120722	1.62425	0.0303771	1.46287	-0.406556
T80_S__k141_250244||full	-0.907493	0.703282	1.89542	1.04189	0.226508	-0.91996	0.349156	-0.259812	0.384888	-0.30629	-0.598041	-0.0119653	-0.888457	0.254957	-1.1224	-0.747667	-1.17096	-0.765977	1.42444	-0.190961	0.772123	-1.90291	-1.36159	1.60848	0.136652	1.46676	0.889928
T104_S__k141_53035||full	-0.234136	-0.151083	0.890537	1.1417	0.802959	-1.16029	-0.334351	-0.779137	2.15678	-0.107073	-0.51965	-0.750734	-0.412796	-0.550597	-0.318947	-0.419489	-1.16885	0.276275	0.603886	-0.853159	0.232162	-1.55929	0.0931934	2.70991	1.24208	0.136454	-0.966349
T52_D__k141_618716||full	-1.60285	0.482048	0.591058	0.488614	0.433028	-1.513	0.410764	0.379967	0.422184	0.798658	0.72576	0.505296	-1.38723	0.351661	1.07661	-1.33332	0.4036	-1.29739	1.29096	-1.26145	0.687797	-1.22551	-1.20755	-1.18958	1.34588	1.09071	0.53328
T104_S__k141_354646||full	-0.815715	-0.0267512	1.199	1.35199	0.512477	1.05035	-0.192506	0.477641	-0.705097	0.827793	-0.848665	-1.77178	-0.033051	-0.837885	0.311507	-0.820673	-0.981899	-1.65126	0.45114	-0.774665	1.42428	-1.63325	-0.278115	0.53882	1.56593	1.34648	0.313914
T4_D_k141_270380||full	-0.460777	-0.108227	0.68401	0.577166	1.76234	-1.06922	-0.190862	-1.17379	1.32132	0.566392	-0.461886	-0.183877	-1.1318	-0.626114	0.574282	-0.0588219	-1.44192	-0.267417	1.46314	0.0597636	0.691576	-2.18303	-1.35326	1.44895	0.306815	1.19332	0.0619352
T0_S__k141_32713||full	0.0295537	0.239598	0.798604	0.869277	1.42731	-1.26141	-0.483924	-1.10701	0.962049	0.350758	-0.913023	-0.743838	-0.877581	-0.54477	0.47648	-0.645595	-1.26636	0.49199	1.31692	-0.328555	0.608556	-2.11042	0.39563	2.34664	0.565363	0.26813	-0.864372
T96_S__k141_194345||full	0.542001	0.911539	1.44989	0.569424	0.604256	-1.39831	-0.48672	-0.567202	0.733078	0.0613175	-0.728105	-0.683514	-1.23066	-0.631401	0.625228	-0.980732	-1.2574	-0.466034	0.569084	-0.654952	0.313128	-2.15494	1.44539	2.05453	0.496716	0.952781	-0.0883748
T36_S__k141_867845||full	-0.607759	0.0219497	1.5799	0.411314	0.986035	-0.136112	0.0972529	-0.959039	0.0538399	0.393411	-0.515134	-1.02472	-0.615474	-0.0889281	1.39379	-0.666403	-1.10259	-2.04174	1.38301	-1.07766	0.931266	-1.36921	0.312298	1.99338	0.270659	1.01978	-0.64312
T80_S__k141_1132974||full	-0.163626	0.613437	1.07748	0.643866	1.61764	-1.73438	-0.321605	-0.832777	0.896317	0.418198	-0.340597	-0.737226	-1.01679	-0.881878	1.00052	-0.734616	-1.56938	-0.429137	1.00874	-0.660699	0.550704	-1.54293	-0.461564	2.09193	1.0335	0.402267	0.0726045
T100_S__k141_205998||full	-0.528173	0.479749	1.27563	0.547131	0.460404	-1.67176	-0.0166229	-0.674499	1.74032	0.276101	-0.736465	-0.0722581	-0.332578	-0.220252	0.0531847	-0.838332	-1.17048	-0.163973	1.13266	-0.435886	0.309269	-2.01057	-1.10593	2.45615	0.526131	0.986857	-0.265816
T104_S__k141_673685||full	-0.749396	0.637446	0.903409	0.749949	0.857548	-1.37227	-0.348416	-0.369612	1.53844	0.501217	-0.309664	-0.522842	-0.686358	-0.790431	0.542246	-0.635853	-1.66545	-0.114152	1.47937	-0.768826	0.0126305	-2.06156	-0.465651	1.62949	1.75251	0.446478	-0.19026
T72_S__k141_441296||full	-1.27387	0.569076	1.6704	0.426892	0.150729	-1.12382	0.680593	0.33164	0.709488	0.0710441	-0.205566	-0.838245	-0.6199	0.671208	-0.286464	-0.48617	-0.80381	-0.703395	0.646442	-0.322088	0.704487	-2.17971	-1.62729	0.659321	0.0448404	2.54415	0.590013
T32_S__k141_343320||full	-0.0281278	-0.292741	0.606794	0.746034	1.02459	-1.41451	-0.879121	-0.446001	2.52861	0.185772	-0.361228	-1.01497	-0.591674	-0.51915	0.0719957	-0.627756	-0.857155	0.0449655	0.861794	-0.366424	0.550137	-1.58898	1.01603	2.40458	0.241506	-0.326466	-0.968512
T12_S__k141_40131||full	-0.792038	0.303809	1.82175	1.27515	-0.255902	-1.07192	0.546513	0.181046	0.686169	-0.362453	-0.734391	0.130092	-1.11944	0.0978125	-0.720782	-0.720085	-1.22265	-0.604001	1.64686	-0.570049	0.909235	-1.55411	-1.69643	1.25163	0.362268	1.39722	0.814699
T100_S__k141_61538||full	-0.760088	0.630481	1.61536	1.30965	-0.0972848	-1.0527	0.531751	-0.000384032	1.01495	-0.364048	-0.42182	-0.661003	-0.577673	-0.277205	-1.21805	-0.80737	-1.34857	-0.77924	1.42262	-0.216731	0.905025	-1.49495	-1.26683	1.59713	-0.0878166	1.63292	0.771897
T32_S__k141_1075293||full	-0.964495	0.515138	1.8358	1.47444	-0.354365	-0.791183	0.906495	-0.207258	0.729181	-0.512182	-0.752776	-0.299296	-0.782449	0.0449208	-1.07155	-0.89815	-1.21035	-0.429904	1.18558	-0.096945	0.618913	-1.63441	-1.16051	1.62465	-0.283433	1.63017	0.883966
T100_D__k141_128117||full	-0.586951	-0.211333	-0.190872	0.0138492	0.0619423	-0.179496	-0.00541573	-0.301706	0.03043	0.491983	-0.208937	0.594728	0.4299	0.202015	1.38591	0.610304	0.368476	1.3646	-1.91543	0.222057	0.719917	-1.6775	-1.59819	-1.51889	-1.43958	2.27496	1.06323
T56_S__k141_961992||full	-0.971587	0.314048	0.715167	0.909723	1.22227	-1.41587	-0.47215	-0.810476	1.75037	0.34049	-0.934829	-0.807995	-0.485969	0.764699	-0.304707	-0.146415	-1.30798	0.519906	1.2975	-0.365324	0.535573	-2.06558	-0.122463	2.1507	0.237892	0.173683	-0.720693
T56_S__k141_237817||full	-0.190603	1.54235	1.23193	0.260231	0.791413	-1.01889	-0.904244	0.0642002	0.08582	-0.226181	0.862616	-0.187069	-1.27349	-0.612632	0.374047	-0.264471	-0.917581	-1.15734	-0.591572	-0.386435	0.321231	-0.933396	-1.01892	-0.990703	0.680315	2.67019	1.78916
T80_S__k141_696734||full	-0.00699416	1.15289	1.65723	0.0562414	0.17489	-1.07301	0.748506	0.0786286	0.675067	-0.529054	-1.20122	-0.166871	-1.1727	-0.802985	-0.125728	-0.887126	-1.51512	-0.845702	1.3501	-0.90258	1.25963	-1.25905	-0.207912	1.65874	0.101113	1.87363	-0.0906107
T104_S__k141_727241||full	-0.109261	0.0437899	0.98891	0.958817	1.26546	-1.29536	-0.34591	-0.881684	1.17012	0.263355	-1.03505	-0.546092	-0.959758	-0.572097	0.360726	-0.6913	-1.2972	0.377705	1.40367	-0.205936	0.409065	-1.82763	-0.0971837	2.66357	0.602066	0.0171174	-0.659901
T92_S__k141_206337||full_1	-0.00370705	-0.357293	-0.541122	-1.18169	0.143187	0.693673	-0.605033	1.03851	-0.462905	1.83007	1.09427	0.0259852	0.173076	-0.994721	0.135998	0.241171	-0.0552201	-1.45735	-0.457686	-1.27337	0.595542	2.91935	0.683557	-0.574977	-1.45671	-0.629742	0.477138
T16_D__k141_1325435||full	-0.192662	0.127823	0.374477	0.356497	1.05916	-0.225127	0.0257486	-1.78618	0.796545	0.534273	0.207623	0.195763	-1.6494	0.283745	0.782242	0.242155	-1.53998	0.752491	-1.48527	0.638648	0.986343	-1.4032	-1.37584	-1.34849	1.12927	1.57612	0.937233
T48_S__k141_476825||full	-0.199903	0.82148	1.563	0.946109	0.74828	-1.48917	0.130315	-0.779449	1.18049	-0.262974	-0.973531	-0.537811	-0.867113	-0.548988	-0.712749	-0.959596	-1.37459	-0.217363	1.50516	-0.397062	1.21764	-1.57565	-0.706403	1.87749	0.520254	0.81717	0.274955
T92_S__k141_93388||full	-0.129203	0.0128298	0.876861	0.854872	1.69575	-1.52199	-0.356614	-0.928998	1.29422	0.311184	-0.644768	-1.05274	-0.643572	-0.246778	-0.203206	-0.417442	-1.07346	-0.0279428	1.2496	-0.720879	0.710463	-1.83145	0.14893	2.53777	0.491115	0.278853	-0.663403
T72_S__k141_18273||full	-0.0977103	0.396465	1.11542	0.941814	1.31357	-1.14886	-0.529436	-1.10858	0.945277	0.322285	-1.2271	-0.606987	-0.98609	-0.565936	0.259126	-0.50891	-1.36851	0.291614	1.07135	-0.244058	0.721845	-1.79398	0.270872	2.71274	0.267682	0.0518305	-0.495732
T32_S__k141_303117||full	-0.386293	-0.152161	1.08018	0.954473	1.44742	-1.56644	-0.688884	-1.37384	1.4973	0.398846	-0.694095	-0.194022	-1.02257	-0.320977	0.63008	-0.374376	-1.06854	0.40037	0.956555	0.087926	0.482669	-2.02956	0.29698	2.21609	0.298876	-0.134967	-0.741043
T60_S__k141_745248||full	-0.526104	0.162181	0.86226	0.885412	0.502336	-1.35245	-0.692353	-0.786898	2.00625	0.563197	-0.707487	-0.471734	-0.663626	-0.144878	0.584777	-0.685207	-1.188	0.818481	0.858289	-0.695443	0.608971	-2.00671	-0.130413	2.36462	0.65959	0.120441	-0.94551
T80_S__k141_845835||full	-0.061399	0.0466515	1.12295	0.903117	1.44239	-1.15334	-0.321367	-1.28713	0.788606	0.20336	-0.999627	-0.438713	-1.02131	-0.847992	0.0579689	-0.26349	-0.860548	0.18607	1.61004	0.142127	0.536741	-1.99756	-0.0659174	2.54139	0.395419	0.197467	-0.85589
T112_S__k141_246084||full	0.0787603	0.170639	0.89208	0.509661	1.52846	-1.52546	-0.377932	-0.623842	1.84411	0.0397405	-0.45004	-1.277	-0.702792	-0.475315	0.0186894	-1.0612	-1.39943	-0.328801	1.1748	-0.357847	1.12707	-1.41673	0.403999	2.36571	0.0198835	-0.0442203	-0.133005
T28_S__k141_766314||full	-0.333558	1.38116	-0.389807	-0.88264	-1.01085	1.10037	-1.19254	0.127257	-0.757678	0.0916708	0.439277	0.880148	0.926923	-0.496589	-0.503333	0.0135669	1.66787	2.26887	-0.845318	-1.4567	-0.278215	0.691893	-0.105256	-1.37566	-1.41498	1.03084	0.423274
T36_S__k141_794223||full	-0.776533	-0.0697244	-0.10978	0.846176	2.02013	-1.38143	-1.26972	-0.967107	0.365838	0.80654	-0.513266	0.580087	-0.500783	-0.491898	2.61074	0.591248	-0.663904	0.144845	1.11016	-0.163196	-0.373155	-2.10015	-0.513676	-0.215857	0.320738	0.627043	0.0866404
T88_S_k141_8744||full	1.28749	0.888153	0.967698	0.746248	1.16658	-1.23345	-0.821545	-1.10847	-0.308061	-0.139365	-0.5781	-1.18541	-0.455124	-0.736147	-0.986806	-0.739616	-1.19896	-0.454633	2.02068	0.327713	1.28246	-1.06662	0.126266	1.93818	0.647791	0.171618	-0.558575
T52_S_k141_501598||full	-0.576711	-0.746919	-0.63409	-0.353148	-0.499531	0.278712	-0.541876	0.149218	-0.716225	0.730899	1.17624	0.0725656	0.275116	-0.214898	2.47462	1.4208	1.5106	0.0351288	-0.350903	-0.989572	-0.876567	2.09961	0.178144	-1.5058	-1.25292	-0.292399	-0.850083
T16_S__k141_1117732||full	0.498357	0.835625	1.53398	0.776888	-0.251819	-1.54776	0.453787	-0.25028	0.842094	0.103565	-0.770816	-1.26483	-1.09154	0.183367	-0.597995	-1.12876	-1.38691	-0.571832	1.01355	-0.599747	0.740515	-1.33028	-0.186797	2.42684	1.04659	0.755016	-0.230817
T76_S__k141_259253||full	-0.00734905	-0.260538	0.999356	1.10555	1.02374	-1.43425	-0.663035	-0.952413	1.55537	0.196632	-1.18397	-0.872143	0.0408603	-0.270825	-0.306001	-0.533416	-0.81872	0.129668	2.42345	-0.505007	0.0376473	-1.56634	0.547932	2.06414	0.0715773	-0.333619	-0.488303
T4_S__k141_35732||full	-0.578806	1.36243	1.50524	0.816539	-0.0957782	-1.51878	0.848356	0.559791	0.436821	-0.506991	-0.778021	-0.409734	-0.854076	-0.252173	-0.368285	-1.01576	-1.31055	-0.121896	0.202708	-0.790378	0.884974	-2.00442	-0.452146	1.88662	0.0295031	1.57449	0.950338
T32_S__k141_601777||full	-1.05986	-0.659331	-0.0816227	0.387131	2.00079	-0.703105	0.00149417	-0.743081	1.59574	1.41011	0.306828	-0.622148	-0.686998	0.0749872	1.14729	-0.177013	-1.6057	-0.949917	0.469065	-1.4505	0.42038	-1.36932	0.773616	0.608705	-0.44646	1.78547	-0.426555
T104_S__k141_120048||full	-0.0900059	1.63742	1.49695	0.629103	0.577939	-1.92946	-0.688787	-0.632417	0.386217	-0.493028	-0.744318	-0.351929	-1.2962	-0.436723	1.69426	-0.437229	-0.967175	0.125369	0.794518	-0.459237	-0.00172073	-2.18214	0.625053	0.724383	1.04886	1.07633	-0.10603
T0_S__k141_715886||full	-2.4175	-0.160148	1.31644	0.7182	0.303299	-0.790124	-0.39466	-0.696223	0.823768	0.837543	0.756159	0.35508	-0.121702	1.28318	0.0163967	0.767975	-0.531225	-0.5767	0.769822	-0.912464	0.749193	-2.41846	-1.33179	0.851473	-0.16073	1.09661	-0.133421
T8_S__k141_967248||full	-0.478934	0.636611	1.43977	0.708248	0.28388	-1.64274	-0.42598	-1.50863	1.48215	0.762038	0.187194	0.247315	-1.33885	0.371909	-0.0259889	-0.413951	-1.39991	0.112898	0.714798	-1.49474	0.0698367	-1.68908	0.344574	1.65778	1.04475	0.877753	-0.522701
T68_S__k141_382039||full	-0.586086	0.605827	1.34008	0.593542	0.595472	-1.86765	0.230261	-0.707817	1.27996	0.0725537	-0.594949	-0.181877	-0.694542	0.170726	0.162958	-0.829324	-0.668237	-0.855197	1.43007	-0.261495	0.513908	-2.18653	-1.10472	2.07654	0.947392	0.801318	-0.282183
T60_S__k141_644||full	-0.88044	-0.462997	-0.61393	-0.905674	-0.164516	1.00557	0.296109	1.35711	-0.949013	0.556393	0.736291	-0.0401655	0.99127	-0.346407	1.16394	0.382954	0.293604	-0.954825	-0.142928	-2.096	0.0229311	2.4626	1.32629	-1.42314	-1.0235	-0.2491	-0.34243
T96_S__k141_285120||full	-0.250976	1.05815	2.07433	0.171005	-0.534004	-1.75706	-0.0389913	-0.139868	1.84947	0.232331	-0.058238	-0.698211	-1.3165	-0.48844	0.706603	-1.33701	-1.2949	0.0578288	0.0357981	-1.00763	0.571156	-1.34219	0.991494	-0.00350035	0.266981	1.60177	0.650595
T32_S__k141_1037254||full	-0.139046	0.649221	-0.465585	0.589197	2.13691	-1.09839	-0.870709	-0.891312	0.279015	0.443348	0.684425	-0.380801	-0.785003	-0.657656	1.2393	0.539721	-0.585654	-0.100172	-0.0147529	-0.242254	-0.66015	-2.48213	-1.03316	0.145844	1.60869	1.76474	0.326372
T92_S__k141_898328||full	-0.579486	0.976721	1.27693	0.585223	0.346411	-1.76371	0.0624474	-0.83399	1.35608	0.0426293	-0.531115	-0.129857	-0.649772	0.140045	-0.0649664	-0.720489	-1.38283	-0.533397	1.5637	-0.190874	0.663518	-2.0171	-0.787972	2.19882	0.614398	0.73494	-0.37631
T28_S__k141_504791||full	-0.314757	-0.216529	-0.519801	-0.724016	-0.123671	0.944893	-0.487426	0.828212	-0.394347	1.74709	0.745597	0.48684	0.152301	-1.19111	-0.428991	0.0518722	0.121355	-1.39599	-0.131017	-1.45442	0.524872	2.76336	1.62268	-0.563543	-1.20551	-1.06546	0.227521
T36_S__k141_781417||full	-0.350954	-0.100058	0.994909	0.900152	0.0176023	-0.138519	0.930232	1.35545	-0.585941	1.21096	-0.526824	-2.27853	-0.373463	-1.8648	0.341613	-0.302954	-1.01946	-1.23424	0.969544	0.029047	0.575485	-1.43666	-0.482033	0.362115	1.69209	1.01115	0.304079
T12_S__k141_842569||full	-1.0353	-0.0481499	0.700518	0.11734	2.84804	-1.18933	-0.243582	-0.95948	1.02256	0.607166	0.583153	-0.143959	-0.169171	-0.566332	0.0262182	-0.422175	-1.24144	-1.30224	0.764137	-0.345829	-0.0041438	-1.63903	-0.434777	0.222577	-0.0294923	1.98486	0.897862
T72_S__k141_580110||full	-0.472649	0.334529	1.18314	0.809526	1.08624	-1.82771	-0.0782824	-0.790642	1.07202	-0.0786225	-0.868755	-0.217981	-0.594457	0.446134	-0.132505	-0.642527	-1.14941	0.268666	1.69836	-0.438869	0.641331	-2.29991	-0.463049	1.75474	-0.082939	1.34102	-0.497403
T84_S__k141_988493||full	-1.25777	0.935885	1.1732	0.741626	-1.12387	-0.822749	0.9839	1.0161	0.811586	-0.441508	-0.878045	0.12149	-0.483406	0.482154	-0.551897	-0.719412	-0.872601	-0.554433	1.34171	-0.129892	0.56163	-1.3835	-1.64058	-0.127148	-0.418071	2.48819	0.747413
T16_D__k141_1420481||full	-0.935463	0.595876	0.751688	0.932475	0.58692	-1.17746	-1.42047	-0.749526	1.42826	1.05581	-0.0253852	0.585001	-1.049	-0.181664	1.16778	-0.581174	-1.14304	-0.344016	0.901188	0.183304	-0.799267	-2.55616	-0.284548	1.41713	0.790566	0.719376	0.1318
T8_S__k141_1105176||full	-0.768987	0.663741	0.89369	0.783652	0.802503	-1.69447	-0.81752	-0.620368	1.58121	0.144964	0.483322	-0.664646	-0.909613	-0.569383	2.11486	-0.390841	-0.753144	-0.569969	0.425718	-1.11359	-0.27063	-1.91097	1.69079	0.128822	0.209841	1.0215	0.109523
T52_S_k141_512689||full	0.417715	0.553883	0.624113	0.430352	2.00606	-1.27965	-0.65162	-0.876625	1.06316	-0.146025	-0.724825	-0.453671	-1.13749	-0.894138	0.285022	-0.777206	-1.23041	-0.157895	1.20705	0.0134062	0.15219	-2.01437	0.346104	2.04484	1.08187	0.719491	-0.601336
T48_S__k141_827120||full	-1.45275	-0.0623348	1.07496	1.29043	-0.134231	0.663647	0.530038	0.788317	-1.20677	1.44321	-0.379897	-1.5129	0.839269	-0.555583	0.248788	-0.658296	-1.12112	-1.71018	0.320031	-0.853358	1.16883	-1.69497	-0.19563	0.762161	0.860839	1.22896	0.318552
T40_S__k141_22095||full	-0.384792	0.521312	0.678101	1.24757	-0.0375436	-1.47111	-0.233151	0.0957771	2.155	0.320747	-0.724907	-0.620035	-1.17261	-0.676189	-0.315239	-0.543411	-1.19775	0.983732	0.342309	-0.994946	0.954895	-2.10121	0.901045	1.87149	0.507708	0.0823741	-0.189157
T48_S__k141_809164||full	-1.34506	0.623737	1.06824	0.793847	0.60544	-1.45109	-0.567612	-1.13115	1.91259	0.588879	-0.144017	-0.146523	-0.197005	0.438353	-0.159173	0.144061	-0.98571	0.536889	0.382036	-1.1245	0.328608	-2.58649	-0.732596	1.60476	0.477516	0.890822	0.175148
T36_S__k141_199637||full	-1.1269	-0.119742	1.00684	0.277174	0.520899	-0.467998	-0.440525	0.370726	0.202676	1.78308	-0.141307	-0.455268	-0.453947	-0.226348	-0.453031	0.0280905	0.138534	-0.716896	0.79022	-1.61974	2.01853	-0.856653	-2.04314	-0.390286	0.321697	2.39863	-0.345311
T4_S__k141_937412||full	-0.189531	0.398583	0.909467	0.539751	1.47647	-1.3435	-0.29456	-0.84873	1.77929	0.518604	-0.438393	-0.688877	-1.11034	-0.535687	-0.61205	-0.696714	-1.32031	-0.692557	1.26893	-0.23369	0.712624	-1.3937	-0.78529	2.30345	0.864251	0.606799	-0.19428
T4_D_k141_582093||full	-0.767346	0.543806	0.361609	-0.0058017	0.843696	0.0142454	0.0331566	-0.0332426	-0.0876724	0.411893	0.69231	0.990184	-1.63411	-1.57204	0.474407	0.529948	0.231229	0.311371	-1.26169	-1.19962	0.740619	-1.07548	-1.01341	-0.95134	-0.88927	2.35287	1.95969
T24_S__k141_1006940||full	-0.160714	0.0739169	0.976337	0.897626	0.720631	-1.36597	-0.361233	-0.701468	2.05167	0.100698	-0.761835	-0.781046	-0.434018	-0.658654	-0.242935	-0.425013	-1.21883	0.293618	0.984101	-1.16384	0.801002	-1.36689	0.714847	2.77134	0.0300627	-0.255826	-0.517573
T84_S__k141_1099297||full	-0.0652065	0.514636	1.16765	0.795416	1.64532	-1.41214	-0.431948	-0.969767	1.12094	-0.46616	-0.926106	-0.686171	-0.642741	-0.580715	-0.293536	-0.817217	-1.38123	-0.432385	1.71888	0.358162	1.29367	-1.45275	-0.319852	2.01818	0.618379	-0.113044	-0.260253
T104_S__k141_208041||full	-0.975281	0.133855	0.883189	0.473169	0.727692	-0.337352	-0.120001	-0.0032194	-0.00770573	0.584331	0.134405	0.453086	-0.632283	0.35575	-1.23274	-0.407598	0.230441	-0.461774	0.338952	-1.37494	1.62012	-1.53068	-2.57834	0.383109	0.836019	2.41896	0.088827
T4_S__k141_1264344||full	-1.03832	1.32699	-0.0514105	0.787011	-0.797439	-0.367162	1.94964	1.1541	0.968195	-0.469374	-0.927696	-1.34495	-0.619739	0.161256	-0.988721	-1.2173	-0.567786	0.8032	0.582932	-0.794242	0.433254	-1.79983	-0.136869	1.39216	-0.359587	1.52683	0.39486
T100_S__k141_683646||full	0.0414056	0.0718247	1.02961	0.282741	1.48539	-1.39761	-0.034426	-0.815693	1.50792	0.287219	-0.245678	-0.938492	-0.82916	-0.674041	0.0658252	-0.773048	-1.41874	-0.547873	1.09425	-0.613981	0.727975	-1.38875	0.202832	2.9019	0.247166	0.0661954	-0.334758
T112_S__k141_878344||full	-0.863028	0.20149	0.393997	0.523588	1.77018	-1.68648	-0.654937	-0.994101	1.84524	0.739551	-0.275658	-0.44545	-0.727764	0.0685305	0.854009	-0.042133	-1.40227	-0.299655	1.50464	-0.626245	0.192904	-1.62841	-0.405099	1.77081	0.526066	0.486991	-0.826781
T112_S__k141_95262||full	0.0472283	0.197937	1.074	0.56672	1.69879	-1.32222	-0.244607	-0.993808	1.37308	0.049128	-0.720448	-0.588624	-0.868539	-0.598308	0.316884	-0.841647	-1.40582	-0.828605	1.32846	-0.419655	0.425898	-1.47667	-0.42177	2.25219	1.17097	0.621844	-0.392417
T84_S__k141_329484||full	-0.888655	1.21483	1.77725	1.24119	0.838098	-1.16784	-0.468202	-1.33765	0.0628521	-0.202283	-1.08859	-0.276581	-0.722813	0.0817374	0.447521	-0.571056	-1.54305	0.391773	1.12393	-0.685781	1.15837	-1.86907	0.270025	1.20986	0.165803	1.30792	-0.469591
T32_S__k141_854673||full	0.205928	1.78342	1.88985	0.554364	0.538975	-1.67358	-0.282367	-0.413312	0.219205	-0.479474	-1.00491	-0.885593	-1.56285	-0.867378	0.320588	-0.293548	-1.52025	0.262555	1.00419	-0.382806	0.479946	-1.40969	0.235462	1.129	0.23208	1.70852	0.211668
T40_D__k141_573340||full	-1.5301	-1.54372	0.524038	0.349009	0.546249	0.136582	0.239043	0.0516029	0.575018	1.08723	0.569199	-0.178082	-0.00116171	0.56378	1.38689	0.359469	0.00242816	-1.76164	0.813808	-1.78888	0.816387	0.241789	-1.82974	-1.84336	0.741213	1.04687	0.426071
T48_S__k141_101538||full	0.0754285	0.160402	0.712117	0.569595	1.90598	-1.4635	-0.296821	-0.818632	1.50999	0.418102	-0.797686	-0.868541	-0.734739	-0.90792	0.029681	-0.990726	-1.11421	-0.47713	1.47662	-0.40543	0.419665	-1.33287	0.0485394	2.5029	0.577221	0.0146608	-0.212696
T88_S_k141_235596||full	0.402905	1.93668	2.16761	0.873704	-0.865349	-1.80331	-1.11452	-0.481916	0.884251	-0.061809	-0.10724	-1.15187	-1.57187	-0.645356	-0.33393	-0.643985	-0.984129	0.666386	0.646018	-0.655902	0.810854	-0.757934	0.528498	0.25014	0.552052	1.18158	0.278442
T84_S__k141_1313741||full	-0.657429	0.529531	0.898334	0.129449	-0.325837	-0.79379	1.01046	0.662361	1.81377	0.376582	-0.34418	-0.785338	-0.702047	0.468256	-1.99648	-1.30174	-1.08636	-0.220386	0.648264	-0.613489	1.26985	-1.45418	-1.0575	1.56076	0.131908	1.5081	0.331135
T48_S__k141_200393||full	-0.842965	-0.333049	0.729109	1.29328	0.949407	-1.54898	-0.993647	-0.951877	1.8467	0.825327	-0.272187	-0.59062	-0.290446	-0.159781	0.730414	-0.282552	-0.853939	0.120385	1.17858	-0.49621	0.823628	-2.24328	0.178024	1.90947	0.267352	-0.170872	-0.821279
T68_S__k141_776027||full	0.340398	0.0307922	0.824297	0.0342831	2.10517	-1.59547	-0.258696	-0.845902	1.48514	0.152002	-0.521291	-1.07652	-0.895198	-0.732617	-0.350795	-0.610099	-0.884375	-0.456463	1.70403	-0.363419	0.896927	-1.26377	0.56236	2.1815	0.298761	-0.195968	-0.56508
T84_S__k141_24511||full	-0.185941	0.82165	0.940606	0.886148	1.04712	-1.2949	0.24539	-0.462079	0.568586	0.00397655	-1.0309	-0.289382	-1.13605	-0.979709	-0.611311	-0.325295	-1.38537	-0.416928	1.72421	-0.837734	1.01364	-1.17124	-0.271669	2.53394	1.13336	0.122167	-0.642276
T24_S__k141_377358||full	-0.546636	0.0520445	0.778121	0.70364	1.52329	-1.50662	-0.820305	-1.0749	1.6283	0.78351	-0.199788	-0.342527	-0.812236	-0.25915	0.298621	-0.212357	-1.08317	-0.33149	1.44985	-0.686654	0.571051	-1.99586	-0.576769	2.12704	0.645364	0.417928	-0.530293
T32_S__k141_419484||full	-0.12977	0.393242	1.16965	0.866797	1.40609	-1.29027	-0.169161	-0.900409	1.35652	-0.0272807	-0.865016	-0.999282	-0.765349	-0.568804	0.0107937	-0.963059	-1.4381	-0.548997	1.34584	-0.389386	0.823252	-1.39864	0.0558239	2.53948	0.355486	0.41877	-0.288233
T96_S__k141_285081||full	-0.272699	-0.0951557	0.487959	0.673994	1.62068	-1.42866	-0.483434	-0.781139	1.91139	0.370263	-0.486116	-0.796805	-0.417684	-0.554189	0.386649	-0.492891	-1.15634	0.0901454	0.904319	-0.985707	0.852533	-1.91613	0.133717	2.4917	0.463188	-0.0755024	-0.444081
T40_D__k141_374519||full	-0.773621	0.163207	0.983857	1.78514	0.78856	-1.01152	-0.539318	-1.70627	1.11383	0.988478	-0.792417	-0.542951	-1.11811	-0.601008	0.476577	-0.645978	-0.160992	0.580647	0.632163	-0.00403573	1.10754	-2.08373	-0.485129	1.1154	-0.318698	1.64554	-0.59718
T52_D__k141_540672||full	-1.17657	-1.15317	0.441082	0.767486	1.60996	-1.0596	-1.03621	0.609961	0.656711	1.16123	-0.942635	1.04238	-0.895849	-0.872456	1.34908	1.08636	-0.802277	1.35001	-0.75549	-0.732097	0.90381	-0.685311	-0.661918	-0.638525	-0.615132	1.61752	-0.568346
T56_S__k141_490075||full	0.16123	0.302256	0.685234	0.694745	1.63401	-1.5356	-0.320715	-0.751083	1.44569	0.33528	-0.606528	-0.530374	-1.02941	-0.557544	-0.201349	-0.879956	-1.42487	-0.514602	1.27165	-0.468608	0.655466	-1.62677	-0.190282	2.4489	0.931838	0.24354	-0.17215
T28_S__k141_1032992||full	-0.791908	0.319796	-0.473413	-0.913345	-0.68385	0.843556	1.39008	1.67744	-1.87737	-0.0111902	-0.0784805	0.652179	1.0316	0.032255	0.478326	0.572312	0.633429	0.088826	-1.58698	-1.55794	0.0496342	0.619509	0.154854	-1.44179	-1.41275	0.783144	1.50207
T32_S__k141_250112||full	-0.359774	0.418986	1.29478	0.78173	1.06569	-1.916	0.104479	-0.635481	1.28655	0.195288	-0.351691	-0.762365	-0.861591	-0.374119	0.636129	-0.963596	-1.27982	-0.799248	1.03088	-0.404304	0.550748	-2.05724	0.120599	1.94671	0.601629	1.10725	-0.376231
T24_S__k141_1049385||full	0.751863	0.49028	1.20489	0.611189	0.0363442	-1.29179	0.163621	-0.084553	1.6268	0.00962946	-0.620191	-0.915488	-0.738899	-0.391928	-1.17261	-1.44167	-1.22989	-1.08461	0.797421	-0.396084	1.14524	-1.0723	-0.81348	2.29321	0.934052	0.910495	0.278453
T60_S__k141_203085||full	-0.107508	0.8824	1.00123	0.906405	1.35568	-1.5006	-0.099909	-0.763501	0.977152	-0.00323217	-0.991479	-0.529452	-1.11885	-0.705128	0.313218	-0.476822	-1.53895	-1.07279	1.41526	-0.412768	0.761636	-1.7048	-0.297049	1.78016	1.07472	0.903816	-0.0488355
T12_S__k141_488277||full	0.0212102	1.15619	1.46445	0.369811	0.0545587	-1.21169	0.845394	0.462448	1.01409	-0.255274	-1.532	-0.601293	-1.11504	-0.756556	-0.41923	-1.10312	-1.50005	-0.824438	1.29386	-0.98212	0.733029	-1.11423	0.165117	1.55887	0.358811	1.73319	0.184014
T52_S_k141_720403||full	-1.67386	0.716443	0.349749	1.17501	1.40034	-1.42502	0.0513996	-0.0132299	0.486593	0.705189	-0.752468	-0.555517	-0.677427	-0.584667	1.34337	-0.47236	-0.129321	-0.760277	0.254015	-0.919335	2.51102	-0.884758	-1.20741	-0.151262	-0.0518186	1.60063	-0.335016
T48_S__k141_631903||full	0.046293	0.715611	1.02171	0.545272	1.58929	-1.40851	-0.195674	-0.965301	0.507279	0.0862761	-0.925458	-0.252604	-0.997749	-0.583417	0.473941	-0.690545	-1.33059	-0.994746	1.88596	0.0380425	0.296723	-1.83234	-0.474402	1.82558	0.895261	1.08904	-0.364937
T56_S__k141_156153||full	-0.996278	0.844724	1.73822	0.507115	0.768401	-1.00791	0.0965159	-0.170915	0.803265	0.126776	-0.410376	-0.458002	-0.880653	0.292492	-0.706478	-1.08099	-1.36717	-0.919362	1.36517	-0.535605	0.882783	-1.78386	-1.36781	1.0617	0.855152	1.67224	0.670843
T16_S__k141_269515||full	-0.420028	0.795489	1.3981	0.18569	0.146325	-0.807107	0.804805	0.33595	0.33449	-0.188624	-0.81973	-0.831215	-0.800251	-0.0497122	-0.841537	-1.55316	-1.20843	-0.664645	1.83655	-0.217787	1.85068	-1.47679	0.373446	2.01284	-0.489126	0.886091	-0.592299
T4_S__k141_860313||full	-0.251121	0.740743	1.42563	0.728535	1.09076	-1.37159	-0.229978	-0.754409	1.69173	-0.372974	-1.07865	-1.2311	-0.611923	-0.80271	0.266519	-0.52347	-0.95087	0.065813	0.768889	-0.59721	0.111775	-2.03137	0.560035	2.30378	0.323164	0.58951	0.140485
T40_S__k141_996725||full	0.000768714	0.838057	1.68541	1.14591	1.10569	-1.3753	-0.909265	-1.0081	0.358433	-0.0628174	-0.936436	-0.778904	-1.05924	-0.357006	0.10561	-0.857326	-1.52596	-0.047653	1.71321	-0.579822	0.968743	-1.22766	0.614923	1.57084	0.805443	0.618812	-0.806353
T108_S__k141_708946||full	-0.969239	1.54151	1.38647	0.376493	-0.681904	-1.57832	0.232898	-0.114521	1.61066	0.445846	0.00867244	-0.329032	-0.865267	0.34493	-0.0766411	-0.971965	-1.36712	0.775511	-0.398591	-0.954621	0.204308	-1.80112	-0.464549	0.340337	0.384862	2.26851	0.65188
T16_S__k141_684245||full	-1.39175	0.781047	0.919447	-0.501651	0.638677	-1.44555	0.224769	0.542743	0.839454	1.22175	-0.430856	-0.504974	-0.296898	0.0737882	1.73068	-0.989079	-0.702916	-0.963817	1.38542	-0.969477	-0.131739	-2.20811	-0.4685	0.865267	0.212014	1.61785	-0.0475934
T108_S__k141_322534||full	-0.236831	0.050301	0.404287	0.652902	1.94453	-1.22536	-0.730144	-1.45426	0.983649	0.275368	-0.318299	-0.275816	-0.681377	-0.153681	1.17582	-0.050494	-1.14913	-0.692287	1.63421	-0.468401	0.219356	-2.10515	-0.0054016	1.75466	0.633413	0.820367	-1.00224
T112_S__k141_425476||full	-0.89764	0.797587	1.51787	0.29582	-0.361174	-1.42326	0.954945	0.610532	1.8889	-0.355984	-0.517258	-0.562842	-0.686956	0.387671	-0.381891	-1.17185	-1.1422	-1.35414	1.00394	-0.86237	0.833731	-1.46393	-0.355706	0.877197	-0.301272	1.44798	1.22231
T112_S__k141_715972||full	-0.132091	0.574792	0.694	0.762358	0.207813	-1.12712	-0.439775	-0.569044	1.732	0.52455	-0.636933	-0.597313	-0.823369	-0.173988	-0.0589897	-0.27861	-1.30461	1.04408	0.298269	-1.44911	0.651386	-2.32304	-0.0660067	2.4047	0.849625	0.662805	-0.426372
T36_S__k141_34316||full	-1.03224	0.224369	1.3107	1.46433	1.00622	-1.09484	-1.00594	-1.50799	0.764241	1.00608	0.562484	0.314946	-1.03488	0.176496	0.178006	-0.834408	-1.688	0.0570399	0.413108	-0.958836	0.875293	-2.19069	0.418527	0.600901	0.646819	1.0754	0.252851
T44_S__k141_1026868||full	-0.239807	-0.0241498	-0.172921	-0.90824	-0.355186	0.423756	-0.380853	0.990164	-0.525549	1.811	0.553917	0.384332	0.437647	-1.44589	0.0533206	0.318847	0.218625	-1.49312	-0.442165	-1.55904	0.39198	2.91101	1.29877	-0.386359	-1.22817	-0.61903	-0.0128798
T68_S__k141_983981||full	-0.157898	0.504265	1.33878	0.819895	0.323409	-1.59874	-0.131214	-0.234102	1.87417	-0.0894462	-0.712851	-0.894239	-0.839175	-0.329374	-0.374237	-0.656951	-1.15816	-0.100841	0.826968	-1.0202	0.765896	-1.66141	0.43527	2.58953	0.50998	0.590431	-0.619749
T60_S__k141_337552||full	-0.378285	0.543988	0.781018	1.02549	0.522185	-1.59818	-0.650396	-0.708342	1.17615	0.110134	-0.187669	-0.474481	-1.35639	-0.193348	1.56748	0.106295	-0.709048	0.485328	1.00816	-1.2247	-0.0677767	-2.56453	0.152045	1.77994	0.312487	0.932433	-0.389991
T36_S__k141_617161||full	-0.897341	0.000866077	-0.486997	-0.284301	-0.0242673	0.956363	0.500756	1.44261	-1.52429	0.733479	-0.289258	0.127842	0.855302	-0.397123	1.58085	-0.280957	0.423722	-1.07302	-0.78476	-1.6125	-0.675831	2.52812	-0.324478	-1.3261	-0.791131	0.807195	0.815244
T80_S__k141_232038||full	-0.134818	-0.0564897	0.523012	0.799762	1.07928	-1.65429	-0.159711	-0.702979	1.25148	0.172894	-0.559345	-0.390774	-0.685839	0.0952342	1.3532	-1.20444	-1.18393	-0.0465626	1.95246	-0.629739	-0.0132258	-2.14414	0.219045	1.54016	1.09341	0.400334	-0.913989
T100_S__k141_782660||full	-0.244973	-0.32629	0.260507	0.399487	2.37471	-1.13537	-0.611915	-1.50194	1.3353	0.591886	-0.530174	-0.389417	-0.583705	0.0679295	0.273217	-0.120696	-1.18096	-0.0388302	1.57349	-0.328419	0.028472	-1.66349	-0.221172	2.30165	0.539035	-0.0567727	-0.811559
T4_S__k141_1013678||full	0.0384852	-0.50924	0.446476	0.658837	0.503494	-1.04778	-0.194585	-0.492416	2.12524	0.508645	-0.569488	-0.821084	-0.0971259	-0.0943508	-0.429642	-0.6238	-1.32814	0.43996	0.935462	-0.79819	0.257827	-1.47262	0.780877	3.03414	0.380251	-0.578362	-1.05286
T64_D__k141_703186||full	-0.254307	-0.112467	0.541014	0.939952	1.97559	-1.5365	-0.541855	-0.985038	1.49347	0.226449	-0.168133	-0.4244	-0.766313	-0.505261	0.150398	-0.0747061	-1.74194	-0.206467	1.47456	-0.427091	0.410155	-1.56001	-1.07349	1.5484	1.43733	0.398677	-0.218004
T28_S__k141_1051546||full	0.132793	0.109271	1.02301	0.628757	0.715343	-1.33146	-0.400384	-0.694756	1.77328	0.22801	-0.790232	-1.24017	-0.918164	-0.37197	0.150167	-0.528367	-1.03592	0.841754	0.865374	-0.642315	0.434011	-1.65715	0.724833	2.78881	0.0828147	-0.0090057	-0.87834
T20_S__k141_778993||full	-0.254621	0.578761	1.36951	0.946601	1.0536	-1.41831	-0.437059	-1.4383	1.11171	0.224265	-0.756235	-1.00848	-0.892863	-0.231342	0.441372	-0.697085	-0.908543	-0.184126	1.54141	-0.186757	0.641767	-1.89122	-0.324313	2.29085	0.438862	0.33885	-0.348309
T56_S__k141_987917||full	-0.110766	1.19844	0.457175	0.316027	0.443319	-1.51142	-0.493007	-0.216699	1.562	0.716171	-0.595241	-0.245603	-1.20163	-0.653915	0.54503	-0.85896	-0.870077	0.68049	1.08145	-1.42832	0.463002	-2.58982	-0.0876867	1.42264	0.362445	1.24315	0.371804
T8_S__k141_137967||full	-0.733684	1.26501	1.77896	0.693664	-0.0121674	-1.25387	0.749439	-0.540856	0.0546688	-0.251523	-0.465859	-0.295634	-1.06665	0.182542	-0.313322	-0.36499	-1.10019	-0.549858	1.52033	-0.0636709	-0.0457866	-1.65361	-1.6733	0.646848	0.686878	2.3579	0.448731
T68_S__k141_917503||full	-0.841592	-0.0986649	1.14419	1.45826	0.405601	0.902109	-0.136562	0.372233	-0.893338	0.972281	-0.776059	-1.93326	0.24568	-0.787129	0.248323	-0.81594	-0.428053	-1.63791	0.348835	-0.720139	1.63477	-1.72402	-0.205208	0.49813	1.60442	1.09559	0.0674545
T68_S__k141_459493||full	-0.105166	0.102358	0.57148	0.570536	1.98918	-1.34245	-0.208841	-0.864726	1.51728	0.285035	-0.638508	-0.513268	-0.99745	-0.765876	0.343542	-0.907449	-1.28289	-0.543762	1.80909	-0.529799	0.224695	-1.43749	-0.453102	2.02249	1.04772	0.359821	-0.252448
T76_S__k141_515877||full	0.18961	0.102526	0.733789	0.721243	1.66063	-1.47743	-0.322714	-0.888738	1.48625	0.385879	-0.572088	-0.587987	-1.01411	-0.719877	-0.249028	-0.774707	-1.21405	-0.529939	1.46952	-0.270575	0.639544	-1.62224	-0.515202	2.32608	0.969049	0.332835	-0.258277
T108_S__k141_404243||full	-0.243717	0.187343	1.02392	0.54784	2.15256	-1.48284	-0.446769	-0.905519	0.856128	0.127023	-0.698184	-0.752374	-0.924051	-0.433328	0.294223	-0.457065	-1.07245	-0.236952	1.55701	-0.544902	0.916654	-1.94026	0.127555	2.14218	0.19448	0.447281	-0.435776
T104_S__k141_626434||full	-0.591456	0.645555	1.18475	0.789716	1.0818	-1.05548	0.425235	-0.578101	0.346936	0.345323	-0.458198	-1.12229	-0.730388	-1.28935	0.449807	-0.159462	-1.49948	0.189899	0.982375	-1.08042	0.178856	-2.22538	0.680165	2.16913	0.954717	0.785666	-0.419928
T52_D__k141_839965||full	-0.494946	-0.0976546	0.310529	0.444817	1.5601	-1.37555	-0.0698848	0.451764	0.828771	0.741061	-0.424474	-0.2958	-0.8513	-0.711243	1.48084	-0.158021	-0.930535	-0.138496	-0.26471	-1.52827	0.341501	-2.86918	0.664421	1.6289	0.52007	0.929924	0.307364
T12_S__k141_352943||full	-0.193479	0.334662	0.367556	0.719647	0.303548	-1.48197	-0.845586	-0.833293	1.75821	0.517355	-0.195447	-0.305503	0.0510159	0.713644	-0.033686	-0.613187	-1.05571	1.11454	0.499976	-1.23441	0.179386	-2.58971	0.546167	2.22842	0.805503	-0.538589	-0.219057
T44_S__k141_261732||full	-0.0073747	0.410277	0.639538	0.237216	1.16538	-1.87177	-0.12877	-0.390528	2.15264	0.17973	-0.419487	-0.22051	-0.798229	-0.501512	0.170753	-0.809016	-1.07491	-1.01567	1.29911	-0.78689	0.406934	-1.88069	-0.31277	2.0258	1.0454	0.605759	-0.120418
T4_S__k141_357078||full	-0.516409	0.209421	0.349821	0.53367	2.0566	-1.24405	-1.01253	-1.47565	1.10821	0.480503	-0.106848	-0.278547	-0.759643	-0.4708	1.52464	-0.138015	-1.17603	-0.150136	1.31438	-0.147107	0.0272763	-1.89114	0.113172	1.94051	0.442519	0.197224	-0.931038
T4_D_k141_777082||full	-0.480099	0.798326	1.10026	0.611172	0.555857	-1.42038	0.403909	-0.757913	0.998493	0.655628	-1.19559	-0.248987	-0.949804	0.0276225	0.769657	-1.11315	-1.2384	-0.327359	1.57638	-0.33165	-0.364916	-2.33813	-0.513648	1.23776	0.64369	1.64994	0.251331
T16_D__k141_176848||full	-1.98198	-0.0793972	0.601803	0.135305	0.741914	0.0825092	0.127721	0.100021	0.63181	0.880359	0.566901	-0.21709	-0.382824	0.50711	1.04907	-0.136285	0.0677937	-2.19876	0.651804	-2.22426	0.547239	0.44239	-2.26252	0.0541072	0.294934	1.24492	0.755401
T56_S__k141_896526||full	-0.148209	1.33148	1.86995	0.909836	0.297231	-1.5498	-0.377617	-1.47044	0.479375	0.218538	-0.699187	-0.197402	-0.984896	-0.177635	0.560532	-1.03698	-1.52273	0.0877179	1.04721	-0.822427	0.146507	-1.8645	0.763088	1.2194	0.492121	1.40713	0.0217168
T16_S__k141_149875||full	-0.932776	0.362684	0.399845	0.634765	1.55268	-1.11855	0.287536	-0.742536	1.22985	0.701533	0.053052	0.0175585	-1.47098	-0.234142	-0.261067	-0.342477	-0.856171	0.740003	0.345384	-1.6408	0.81467	-2.061	-1.02224	0.137299	0.77386	2.2098	0.422211
T104_S__k141_773682||full	0.243692	0.223345	0.681451	0.510234	1.68307	-1.29837	-0.514201	-0.93853	1.24598	0.406218	-0.530634	-0.718572	-0.681906	-0.815325	-0.0906951	-0.680052	-1.265	-0.423556	1.43386	-0.486613	0.784944	-1.74588	-0.0275505	2.55566	0.95382	-0.0524575	-0.45293
T4_D_k141_716631||full	-1.53764	0.686125	1.27039	0.387174	0.521138	-1.80639	0.102027	-0.00202864	1.4979	0.56536	-0.280404	0.279341	-0.671866	0.829839	0.0252735	-0.441356	-0.954185	-0.203646	0.487848	-1.05799	0.188086	-2.23195	-1.19841	0.417388	0.583781	2.07417	0.470024
T28_S__k141_281323||full	-0.510175	1.50698	0.579946	0.536157	-0.288142	-2.02805	0.194845	0.922883	1.95006	0.146202	-0.180813	-0.6103	-0.887112	-0.676907	-0.700407	-0.288501	-1.11224	-0.87485	-0.0472038	-0.86003	0.861115	-1.35018	1.08932	2.17559	-0.232432	0.653734	0.030496
T68_S__k141_376523||full	-0.783752	-0.262348	-0.151949	0.00504149	0.55596	0.948809	0.617988	0.117859	-2.00102	0.591438	-0.269016	0.116346	0.359027	-0.570866	1.73193	0.171446	0.469347	-1.5036	0.451872	-1.79293	0.375215	2.78894	-0.492858	-0.864128	-0.823834	-0.24936	0.464443
T12_S__k141_811683||full	-0.844638	0.717492	0.954004	0.447591	0.835172	-1.75689	0.600866	0.170086	0.547363	0.620448	-0.607554	0.0838284	-0.546044	0.224029	0.30499	-1.29696	-1.18646	-1.50357	1.34517	-0.131184	-0.00991606	-1.87694	-1.29593	1.584	0.676119	1.58398	0.360946
T88_S_k141_969700||full	-0.173557	0.327003	0.644724	0.666964	0.579267	-1.36745	-0.394821	-0.58549	1.76674	0.376221	-0.512718	-0.51817	-0.655336	-0.197217	0.00499828	-0.411629	-0.858952	0.985273	0.398944	-1.36091	0.645498	-2.51958	-0.0703003	2.4245	0.839662	0.612736	-0.646396
T60_S__k141_199058||full	0.320007	1.39671	1.40042	0.163778	0.428543	-1.72019	0.116492	-0.518718	0.90677	0.356891	-0.610448	-0.771257	-1.16815	-0.542101	0.0116383	-1.05191	-1.295	-1.65201	1.60435	-0.026856	-0.0216508	-1.13992	-0.0578055	1.74395	1.1458	1.09538	-0.114705
T76_S__k141_151253||full	0.0230552	0.653544	1.47582	0.96049	0.426505	-1.70627	0.62435	0.272914	0.578872	-0.439331	-1.07099	-0.0880952	-0.908069	-0.100233	-0.640716	-1.2153	-0.980386	-0.44128	1.05796	-1.05248	0.45293	-1.78417	-1.00715	1.5929	0.682626	1.67345	0.959069
T28_S__k141_350345||full	0.331898	0.558255	1.59337	0.878228	0.959063	-1.24855	-0.288476	-0.664168	0.375395	-0.464008	-1.01949	-0.795051	-1.01364	-0.167448	0.09386	-1.13076	-1.69926	-0.62031	1.90713	-0.538515	1.29299	-1.17623	0.288575	1.85276	0.790235	0.449385	-0.545254
T92_S__k141_1110403||full	-0.994676	0.737918	1.86075	0.483762	0.827017	-1.17095	0.196673	-0.338791	0.998893	0.180436	-0.511776	-0.446772	-0.812078	-0.0854279	-0.475341	-0.958761	-1.36055	-0.757834	1.40182	-0.849427	0.889731	-1.84238	-1.10249	1.19393	0.718634	1.52288	0.694824
T100_D__k141_248145||full_1	-1.65381	0.19569	0.352108	0.720997	0.541869	0.681454	0.358329	0.0239189	1.06097	0.700544	0.681029	-1.20851	-1.16803	-1.12755	1.41003	-1.04659	-1.00611	-0.965624	1.21415	-0.884661	0.852241	-0.803699	-0.763217	-0.722736	-0.682254	1.76947	1.46998
T80_S__k141_991257||full	-0.641349	-0.251176	1.69024	0.580882	1.52739	-1.02176	0.0186428	-0.324996	0.288282	0.434487	-0.809401	-0.900581	-0.674459	0.296799	1.36546	-1.31499	-1.25585	-2.07994	1.37672	-1.05796	0.518863	-0.746009	1.23753	0.443311	0.614866	1.00931	-0.324295
T76_S__k141_207855||full	-0.943131	0.544304	0.495389	-0.151804	0.996285	-1.01396	-0.329179	0.0707535	0.323355	1.4391	-0.456267	0.354172	-0.337315	0.304971	-0.0348268	-0.727966	-0.220936	-0.87827	1.62087	0.0607879	-0.920604	-2.37832	-1.45397	2.01501	0.0980003	1.72746	-0.20391
T76_S__k141_222250||full	-0.783348	0.0451899	1.96976	1.05098	0.627654	-1.58818	-0.105709	-0.692882	0.962517	0.0292097	-0.623658	-0.657771	-0.533062	0.00862727	-0.0109225	-1.11318	-0.761528	-0.166049	2.07827	-0.376866	0.993128	-2.01337	-0.484093	1.67879	-0.115917	0.724488	-0.142074
T108_S__k141_71138||full	0.911508	0.471454	0.75256	-0.121762	1.40499	-0.603264	0.333124	-0.188184	0.0939938	0.160312	-1.04166	-1.10166	-0.846141	-0.547301	-0.0932162	-0.952487	-1.53987	-1.3027	1.62963	-0.160316	0.0697872	-1.43486	-0.410224	2.32781	1.39473	1.08831	-0.294552
T28_S__k141_1020229||full	-0.858769	0.304602	0.895942	0.629911	1.83156	-1.50433	-0.274177	-1.08476	0.743272	0.584878	-0.372443	-0.295099	-0.0809401	-0.19179	0.979595	-0.774452	-1.44149	-0.536581	1.43263	0.135633	-0.559408	-2.24935	-0.564333	1.64493	0.629406	1.06756	-0.091992
T24_S__k141_679539||full	-0.0498651	0.393053	1.2453	0.930483	1.43444	-1.42531	-0.0309257	-0.734904	0.742225	-0.328431	-1.06671	-0.34018	-0.664987	-0.73032	0.0885077	-0.713683	-1.28249	-0.73924	1.16586	-0.298227	0.879154	-1.66437	-0.456257	2.50688	1.25349	0.206354	-0.319842
T32_S__k141_1006799||full	-1.22181	0.625042	0.633416	-0.511742	0.750134	-1.77784	0.334817	0.649634	1.75814	0.811587	-0.0720051	-0.247339	-0.764088	-0.633009	0.868549	0.224405	-1.55546	0.180415	1.02999	-0.469225	-0.183134	-2.39353	-0.86837	0.682404	1.05823	1.3071	-0.216318
T0_S__k141_964779||full	0.817727	1.48747	1.43297	0.474034	-0.184612	-1.72327	-0.3682	-0.33089	1.24286	0.00688713	-0.856921	-1.3546	-1.94648	-1.05651	0.63713	-0.575098	-0.910852	-0.427121	1.19188	-0.322828	0.617293	-1.02364	0.385013	1.50881	0.766502	0.859073	-0.346613
T76_D__k141_183883||full	-1.67102	0.21761	0.897001	0.266005	-0.196857	-0.619227	0.104544	0.480784	0.447054	0.602842	0.673486	0.590723	-2.22531	0.780464	0.270682	0.810513	0.301074	0.227689	0.553256	-1.54181	0.736562	-1.34652	-1.24888	-1.15124	-1.05359	1.55767	1.53648
T36_S__k141_92089||full	-1.84583	-0.172216	1.68988	-0.416573	0.835727	-1.3564	1.17601	0.205347	1.45077	0.938597	-0.111946	-0.568902	-0.404367	0.524073	-0.410108	-0.811446	-1.31647	-0.651307	0.748167	-0.242367	1.465	-1.70227	-1.07652	1.15971	-0.203672	0.640814	0.456284
T104_S__k141_619710||full	0.407407	0.0370947	1.17346	0.343034	1.27738	-1.01693	0.206209	-0.63893	0.432949	0.109504	-1.32459	-1.03998	-0.612664	-0.073658	0.590054	-0.911558	-1.31892	-0.848347	1.52627	-0.517269	0.293691	-1.46907	0.179652	2.81419	0.824448	0.32385	-0.767275
T112_S__k141_511223||full	0.00398104	-0.0713883	0.398747	0.474427	1.74674	-1.35503	-0.52635	-1.04202	1.23068	0.651823	-0.665865	-0.634874	-0.467032	-0.454174	1.4251	-0.686309	-1.348	-0.43254	1.22625	-0.189655	-0.15012	-1.79873	0.395466	2.15802	0.983055	0.149797	-1.02199
T40_S__k141_632479||full	0.258001	0.315996	0.692915	1.09026	0.135822	-1.39734	-0.534421	-0.834968	1.50143	0.361657	-0.439798	-0.464405	-0.912869	-0.331316	0.502059	-0.440831	-1.20765	0.925241	0.334391	-1.24991	0.738153	-2.32409	0.273909	2.35973	0.826493	0.523198	-0.701643
T12_S__k141_440865||full	-0.959381	-0.616392	-0.0145363	1.12433	2.58497	-1.191	-0.22541	-0.858483	0.273205	0.976064	-0.5067	-1.3328	0.0267535	0.166299	2.12257	-0.334178	-0.786442	-1.15536	1.16571	-0.899889	-0.236918	-0.299057	-0.0974051	0.918021	0.683132	0.483359	-1.01047
T84_S__k141_209451||full	-0.742625	-0.664872	0.0646086	0.73602	1.74508	-1.10513	-0.778379	-0.453662	0.292319	0.756932	-0.585607	-1.02735	0.203922	0.651202	2.99723	-0.486759	-0.34117	-1.51182	1.55971	-0.818679	0.868503	-0.381365	-0.182734	-0.572821	0.0343291	0.519298	-0.776179
T16_D__k141_1032251||full	0.027529	0.463152	0.662229	0.608621	1.6412	-1.65998	-0.227626	-0.787119	1.50477	0.587722	-0.608957	-0.750536	-1.00803	-0.696561	-0.119737	-0.81374	-1.32145	-0.750627	1.52435	-0.334355	0.639672	-1.42922	-0.454834	2.07729	1.13021	0.305553	-0.20952
T52_S_k141_1004084||full	-0.39033	0.158662	0.89069	0.650875	1.18048	-1.50719	-0.423112	-0.716013	1.79089	0.64601	-0.59077	-0.503478	-0.964575	-0.140263	0.10708	-0.640941	-1.36913	0.19268	1.12834	-0.712227	0.291701	-2.01722	-0.100988	2.38843	0.738589	0.474895	-0.563086
T64_S__k141_240954||full	-0.155511	1.09464	0.913892	0.693598	0.850783	-1.47449	-0.241484	-0.66123	1.8904	-0.188982	-0.549179	-0.453297	-1.42357	-0.936567	-0.0801956	-0.593847	-1.43074	-0.110993	1.13159	-0.937366	0.213804	-1.3875	0.642048	2.29051	0.916749	-0.000331126	-0.0127322
T84_S__k141_1099714||full	-0.761959	-0.254048	0.991487	0.201453	0.533261	-0.0112487	0.609896	0.0430878	0.359879	0.639544	-0.295111	-1.12539	-0.0915751	-0.014785	0.379556	-0.328788	-0.771422	-2.6399	1.82114	-0.799946	1.31327	-2.50571	0.0675653	0.981266	0.589873	0.768627	0.299973
T100_S__k141_115511||full	-0.340477	0.162812	1.04396	0.770363	1.73302	-1.02822	-0.127077	-0.828055	1.18894	-0.360232	-0.785343	-0.414646	-0.870401	-0.850289	-0.0814034	-0.382547	-1.33405	-0.165044	0.955919	-0.307507	0.833496	-1.69493	-0.506726	2.58196	1.25845	0.250616	-0.702604
T92_S__k141_888598||full	-0.401682	0.539607	1.42268	1.42567	0.613275	-0.630109	0.15768	-0.71007	-0.643769	0.577663	-1.2905	-1.30482	-0.826268	-0.666942	1.86604	-0.431715	-1.09267	-1.63827	0.964397	-0.718413	0.480949	-0.884843	0.843206	1.42745	0.0861094	1.37511	-0.539759
T32_S__k141_759416||full	-1.29075	-0.114124	1.11197	0.616729	0.438338	-1.08493	0.312684	0.31219	1.84333	0.155784	-0.597093	-0.19001	-0.224062	0.012586	1.0373	-1.11634	-0.753456	-1.58371	1.27742	-0.0900668	-0.142617	-1.91802	-1.27258	0.875969	-0.36683	1.71722	1.03308
T108_S__k141_773405||full	0.296182	0.718808	0.639873	0.56498	2.13616	-1.30653	-0.427353	-0.956421	0.637582	0.0332312	-0.532716	-0.554197	-1.34049	-1.0066	0.280652	-0.403986	-1.19088	-0.485631	1.15554	0.214074	-0.21789	-2.0501	-0.0992932	1.67063	0.915251	1.51122	-0.202093
T96_S__k141_472227||full	-0.132117	0.31524	1.08962	0.651867	1.66153	-1.40637	-0.428775	-1.01062	1.30023	-0.110551	-0.664502	-0.910384	-0.741533	-0.595457	-0.180991	-0.290196	-1.2699	0.0141439	1.6167	-0.527943	0.912668	-1.5237	-0.316489	2.53059	0.227823	0.11195	-0.322826
T16_S__k141_828830||full	-0.952435	0.584746	0.817006	0.8935	1.60294	-1.86065	-0.30128	0.386704	1.49541	-5e-05	0.126421	-0.702467	-0.775739	-0.676827	0.941518	-1.2466	-1.14137	-0.818306	-0.0684519	-1.44425	0.440065	-1.3009	0.816525	0.610693	1.7472	0.851716	-0.0251195
T100_D__k141_608534||full	-0.590665	0.192721	0.504014	0.713071	1.44531	-0.929269	-0.412846	-0.895487	1.09647	0.353268	-0.717351	-0.463078	-0.428356	-0.353606	1.12777	-0.264315	-1.17408	-0.147203	1.54294	-1.19849	0.238897	-2.38663	-0.007724	1.64278	0.390968	1.61316	-0.892263
T76_S__k141_28886||full	-1.49759	-0.0799785	1.44111	-0.0354682	0.289464	0.104523	0.978277	-0.432856	0.668194	0.830622	-0.383582	-0.947143	-0.950209	0.848207	1.44231	-0.926797	-1.37835	-1.61697	1.62666	-0.813588	0.477077	-1.78876	0.428343	0.0215902	0.228695	1.48499	-0.018776
T28_S__k141_1070575||full	-1.01366	0.653728	1.35866	0.0881051	-0.549973	-0.773322	0.800291	1.55371	1.10438	0.074532	-0.15022	-0.934931	-0.76016	0.369278	-0.250413	-0.832975	-1.47112	-0.553879	0.492208	-0.836786	0.261937	-1.36005	-1.23133	0.358404	-0.198075	2.57231	1.22935
T8_S__k141_285178||full	1.06875	1.00003	1.0407	0.457686	1.12387	-1.19216	-0.280276	-0.970122	0.105331	-0.266154	-1.27955	-0.460112	-1.12058	-0.759898	0.00243416	-0.658575	-1.13312	-1.01147	1.9468	0.310737	0.450387	-1.44984	-0.681552	2.10898	0.92528	0.621483	0.100938
T32_S__k141_281331||full	-0.893594	0.0702671	1.19612	0.797342	0.977316	-0.674955	-0.401543	-0.0776386	0.716142	1.26825	-1.13008	-0.449366	-0.958592	0.487475	-0.523772	-0.9556	-0.38626	-1.00389	1.15376	-1.73205	1.67387	-1.16231	-1.17712	1.05935	1.40267	1.14607	-0.421878
T52_S_k141_403655||full	0.0517303	0.204175	1.10601	0.956781	0.0641383	-1.51212	-0.282804	-0.689758	1.38876	-0.0613863	-0.757197	-0.936721	-0.663983	-0.224366	1.00042	-0.652175	-1.11893	1.50669	0.785997	-0.790555	-0.186402	-1.63912	0.260312	2.62812	0.387769	0.186389	-1.01179
T52_D__k141_660060||full	-1.53444	-0.0521292	0.322432	-0.0172056	0.771605	0.137023	0.603812	0.438918	0.625834	0.565032	0.690128	0.00501599	-1.84448	0.773599	1.28663	-1.92199	-0.27892	-1.97366	1.00161	-0.152867	0.393284	-0.153477	-2.10284	0.164035	0.931286	1.14165	0.180111
T80_S__k141_29836||full	-0.375021	-0.31845	0.289342	0.467318	2.0412	-1.30271	-0.928953	-1.42103	1.84148	0.375514	-0.350915	-0.518024	-0.591205	-0.113669	1.37642	-0.399942	-0.827871	-0.140536	1.3967	-0.15393	0.0302509	-1.73459	0.355937	1.40439	1.02974	-0.217555	-1.21389
T88_S_k141_174683||full	0.165092	0.574689	0.78972	0.664653	1.25028	-1.33745	-0.00524786	-0.497336	0.780943	0.328787	-0.823518	-1.02661	-0.702376	-0.666908	0.400768	-0.895412	-1.46271	-1.29492	1.29004	-0.0994562	0.581815	-1.205	-0.47291	2.55317	1.22143	0.687791	-0.799322
T32_S__k141_949784||full	-0.913531	-0.172933	1.2758	1.4081	0.266841	0.562564	0.203854	0.745414	-1.09169	1.0495	-0.809024	-1.68818	0.13659	-0.636228	0.167873	-0.743367	-0.417674	-1.66228	0.227201	-0.801577	1.71555	-1.75931	-0.407134	0.24567	1.34822	1.37171	0.378047
T20_S__k141_1076519||full	-0.565785	0.185942	0.671683	0.394874	1.80819	-0.872591	-0.406561	-1.45673	0.813945	1.38243	-0.463603	-0.125027	-0.589879	-0.507449	0.348042	-0.68689	-0.859849	-0.379454	1.11641	-0.36861	0.205109	-2.414	-0.843753	2.01616	0.620592	1.17515	-0.198343
T88_S_k141_192499||full	1.16207	1.00089	1.25182	0.351482	0.426714	-1.1679	-0.0509222	-0.354624	0.169527	-0.794374	-1.5377	-0.383572	-1.02369	-0.253648	-0.274624	-1.4404	-0.771904	-0.275209	1.88664	-0.534601	0.82039	-1.85342	0.586805	1.91588	0.723606	0.756674	-0.335933
T108_S__k141_965530||full	-0.452369	0.57289	0.920642	-0.027915	2.30513	-1.03795	-0.36565	-1.09645	0.780641	0.364392	-0.12367	-0.0830272	-1.56748	-0.536545	0.674331	-0.172359	-1.52593	0.011051	0.60172	-0.77771	0.644221	-2.15834	-0.323868	0.641048	0.549861	1.90644	0.276904
T32_S__k141_1123968||full	0.259781	0.419446	0.23825	0.495913	2.5914	-0.997021	-0.257928	-0.708504	1.17935	-0.308173	-0.855512	-0.868311	-1.02971	-0.516559	0.164712	-0.545748	-1.56926	-0.820998	1.14394	-0.691662	0.379109	-1.62547	0.433035	1.14734	0.99604	1.52183	-0.175298
T28_S__k141_461594||full	-0.978838	0.541201	0.979116	0.260697	0.638871	-0.788351	0.0788414	-0.0144489	1.41663	0.698456	-0.198062	-0.298451	-0.677935	0.200998	-0.615313	-0.730548	-1.18389	-1.47007	1.14988	-0.581511	0.647503	-1.87539	-1.75456	1.96073	0.721216	1.32001	0.55322
T52_D__k141_296174||full	-1.74891	-0.265763	0.356675	0.0304744	0.723519	0.0852757	0.067596	0.277493	0.710736	0.601528	0.376841	-0.0817956	-0.0122567	0.725675	1.63352	-1.85914	0.0517175	-1.87384	0.982763	-0.195352	0.354402	0.19324	-1.91058	-1.91793	0.752515	0.937651	1.00394
T8_S__k141_128359||full	-0.274938	1.90969	2.19077	-0.15175	-0.557514	-1.83586	0.473083	0.31349	1.2521	0.38454	-0.333126	-1.2461	-1.49639	-0.625804	-0.759641	-1.14208	-1.26165	-0.454689	0.239397	-0.495743	0.677928	-0.121279	0.365157	0.406962	1.28861	0.971957	0.282871
T84_S__k141_1094604||full	0.769525	0.378818	1.52911	0.0935217	0.798493	-0.633082	0.400978	-0.280158	0.000560352	-0.426439	-1.29762	-0.819969	-0.748357	-0.732589	0.0128694	-1.13419	-1.334	-1.20681	1.79227	-0.268355	1.52773	-1.35606	-0.458988	1.83459	0.936755	1.14088	-0.519485
T112_S__k141_607979||full	-0.758324	-0.381422	-0.488801	-0.480563	0.394241	1.45814	-0.21654	1.0096	-1.59088	0.444535	0.600058	-0.0416318	0.950231	-0.53974	1.44017	0.204319	0.31617	-1.42957	0.00950369	-2.21123	0.191446	2.33047	0.39083	-0.901478	-1.1371	-0.102381	0.53994
T4_S__k141_977802||full	-0.240607	0.163682	0.252209	0.917124	1.54478	-1.19863	-0.469691	-1.03911	0.736213	0.456907	-0.703524	-0.819898	-0.474053	-0.296476	0.917974	0.479124	-1.67705	-0.42322	2.25324	-0.635393	0.35976	-1.62732	-0.585121	2.0932	0.563272	-0.00593997	-0.541445
T88_D__k141_682917||full	-0.188907	1.55541	1.91226	0.445652	-0.317978	-1.85257	-0.236151	-0.280221	1.5804	0.682072	-0.255473	-0.720275	-1.71584	-0.487606	-0.603986	-0.898915	-1.20574	0.11932	0.325445	-1.21157	0.481074	-1.07121	0.460969	0.91525	0.774707	1.36621	0.427673
T80_S__k141_604199||full	0.0116317	0.304274	0.641415	1.0822	0.368438	-1.32702	-0.508579	-0.771036	1.616	0.221195	-0.463538	-0.597727	-0.752274	-0.172163	0.233794	-0.344019	-1.22283	1.25808	0.140095	-1.3765	0.793059	-2.27414	0.124765	2.20614	1.03046	0.52616	-0.747887
T4_D_k141_71277||full	-0.592244	-0.0154843	0.69359	0.634883	1.67516	-0.712732	-0.70345	-0.471597	1.26669	0.320389	-0.543839	-0.986988	-0.763126	-0.576876	1.27703	-0.779788	-1.07681	-0.106882	0.346887	-0.475932	0.482042	-2.03915	0.895445	2.74453	0.046844	0.0567102	-0.595311
T88_S_k141_729724||full	-0.317112	-0.402648	0.375702	0.754194	2.09325	-0.98487	-0.41397	-1.08786	1.17483	0.16378	-0.551108	-0.474818	-0.429859	-0.410421	0.768128	-0.308728	-1.40329	-0.338658	1.74977	-0.360523	-0.207938	-1.74581	0.0550392	2.52564	0.448369	-0.0428927	-0.628212
T12_S__k141_1336771||full	-0.279943	0.0495435	0.886448	0.563661	1.80937	-1.32857	-0.350636	-0.988604	1.07079	0.0930542	-0.517316	-0.783509	-1.0102	-0.548921	0.428672	-0.438972	-1.11889	0.185239	1.71598	-0.498104	1.01253	-1.63326	-0.0711866	2.48293	-0.00715962	0.0498734	-0.772825
T44_S__k141_1076554||full	-1.77768	0.259528	0.38412	0.0892783	1.35987	-1.03977	-0.0102151	-0.709113	0.745566	0.783102	-0.0776581	1.05556	-0.698225	0.410509	1.7512	-0.301244	-0.19115	-0.832451	1.04569	-0.492865	-0.487166	-1.7833	-1.86446	0.491909	-0.094443	1.96725	0.0161529
T104_S__k141_467315||full	-1.18315	0.198539	0.711825	0.402795	0.397636	-1.88799	-1.1272	-0.963323	0.860104	1.43964	0.0892552	0.822634	-0.874523	0.0570617	2.46746	1.09751	-0.00898948	-0.0485584	0.882312	-0.4805	-0.719942	-1.87036	-0.81242	-0.12993	0.393529	0.648967	-0.362387
T8_S__k141_97405||full	-1.30638	-0.46275	1.58448	0.616786	1.19443	-1.03018	-0.744534	-1.12859	1.75477	1.00046	-0.630502	-0.212181	-0.951881	-0.412784	1.45103	-0.312046	-0.543445	0.484795	1.26084	-0.863886	0.0317759	-2.11378	-0.357469	0.754671	-0.0198453	1.01658	-0.0603589
T108_S__k141_79047||full	-0.131008	0.434599	1.12856	-0.243553	0.54832	-1.33937	0.695313	0.355003	0.271382	1.18826	-0.965103	-0.533631	-0.746053	0.156655	-0.108377	-1.07236	-0.880682	-1.63303	1.67199	-1.26905	0.52603	-1.17738	0.118641	2.43837	-0.481935	1.252	-0.203578
T32_S__k141_932073||full	-0.804611	0.513975	0.934721	0.311963	1.39863	-1.69382	-0.464223	-0.389546	2.21591	0.285631	-0.95312	-0.220721	-0.561946	-0.28877	0.423816	-0.609871	-1.39584	-0.213126	1.6294	-0.421696	-0.230585	-1.96492	-0.567793	1.35476	0.884005	0.451108	0.376661
T104_S__k141_598624||full	0.541659	1.66522	1.38742	0.867595	-0.0471731	-1.65678	-0.362889	-0.200894	1.0604	-0.417222	-0.728268	-1.39439	-1.78745	-1.07205	0.331185	-0.812128	-0.949218	-0.264383	1.15707	-0.1934	0.235181	-0.97414	0.434905	1.81468	0.961323	0.754516	-0.350771
T72_S__k141_235372||full	0.119235	0.629279	0.736118	0.232164	1.05894	-1.52718	0.123379	-0.532098	1.73984	0.68077	-0.955751	-0.875202	-1.32974	-0.777102	-0.445773	-0.784083	-0.930248	0.0889503	1.61236	-1.06187	1.25513	-1.36598	-0.598237	1.9926	0.699531	0.151682	0.0632752
T8_S__k141_656113||full	-1.06373	0.422484	0.597726	1.19133	2.21998	-1.56266	-0.526598	-0.955785	-0.202911	1.27157	-0.366348	-1.433	0.262694	0.0206478	0.0724657	-0.179694	-0.427438	-1.13611	0.794031	-0.381599	1.01944	-0.159734	-1.63313	1.10338	1.23917	0.814627	-1.00081
T84_S__k141_1077967||full	-1.43977	-0.615214	0.91756	0.611795	0.14329	-0.25716	1.05458	0.476242	0.732877	0.74214	-0.130223	-1.66166	-0.308482	0.463775	0.650203	-1.03908	-0.20036	-2.10961	0.838471	-1.01437	2.5741	-1.04341	0.389253	0.212272	0.112194	0.684023	-0.783437
T8_S__k141_1351324||full	-0.279671	0.0987963	1.36949	0.768117	1.56204	-1.19545	-0.481903	-1.41075	0.675847	0.359125	-0.969784	-0.151834	-0.621012	-0.492148	1.03499	-0.990248	-1.21853	-0.569069	1.46972	0.139953	-0.00733409	-1.86213	-0.00745968	1.97332	1.1384	0.294702	-0.627178
T84_S__k141_1067316||full	0.115925	0.239515	0.63914	0.491101	1.27349	-0.967291	-0.329313	-0.957705	1.50936	0.511687	-0.810271	-0.830567	-0.684019	-0.379177	0.065463	-1.21081	-1.40488	-0.543599	1.64138	-0.516354	0.905201	-1.499	0.116441	2.51678	0.608904	0.291286	-0.7927
T112_S__k141_606075||full	0.481186	0.571008	0.695835	0.499283	1.37036	-1.04507	0.111873	-0.433467	1.071	-0.145195	-0.922413	-1.1644	-0.814355	-0.555922	0.0296639	-0.827741	-1.37825	-1.63935	1.20692	-0.0253238	0.796522	-1.3236	-0.884499	2.29662	1.24959	0.665936	0.113792
T76_S__k141_909755||full	-0.882424	-0.0650892	1.14853	0.438914	1.40102	-1.26111	0.174102	-0.41821	1.43565	0.404255	-0.749586	-0.546971	-0.670934	-0.756113	0.219129	-0.470772	-1.51538	0.086816	2.1585	-0.443407	0.0620697	-2.09062	-0.0583958	1.90479	0.31406	0.470656	-0.289488
T24_S__k141_830776||full	-0.17761	-0.599784	0.567372	0.600454	1.57677	-1.10332	0.202459	-0.990314	0.812769	0.806075	-0.582929	-0.11342	-0.889088	0.169626	0.889366	-0.299141	-1.72856	0.0848516	1.69147	-0.832494	-0.0301519	-2.28891	-1.22919	1.31198	0.647488	1.11695	0.387295
T64_S__k141_380275||full	0.215537	0.93255	0.941352	0.487367	0.180141	-1.28705	-0.0864716	-0.281349	1.23453	0.000610635	-0.853957	-0.410165	-0.997433	0.133128	-0.288392	-0.997194	-1.28037	-0.494652	1.99009	-0.632299	0.0151792	-1.87361	-0.727934	2.23807	0.806428	1.29006	-0.25417
T8_S__k141_529303||full	0.45474	0.572314	0.649949	0.750326	0.220513	-1.40412	-0.140972	-0.61213	1.41542	1.0002	-0.830359	-1.41605	-0.580667	-0.43982	0.163858	-0.740672	-0.875394	-0.726949	1.22524	-1.02112	0.393931	-1.88877	0.549182	2.04379	1.58072	0.404355	-0.747522
T16_D__k141_407529||full	-0.11587	0.363478	0.840911	0.856746	1.44721	-1.24235	-0.355606	-1.05938	1.03671	0.17103	-0.833776	-0.69976	-0.902661	-0.454531	0.23954	-0.677903	-1.22197	0.126546	1.46211	-0.4689	0.436845	-1.85405	0.183902	2.64828	0.679548	0.202741	-0.808843
T60_S__k141_270345||full	-0.292263	-0.0991712	0.545833	0.715908	0.674237	-1.65056	-0.531724	-0.744155	2.96097	0.211521	-0.308998	-0.583095	-0.552513	-0.433607	0.468987	-0.0686586	-1.11264	0.295551	0.237191	-0.564818	0.76066	-2.24017	0.257854	1.83776	0.545884	-0.0662587	-0.263724
T92_S__k141_1230609||full	0.0383983	-0.0458694	0.661072	0.446904	1.58631	-1.45948	-0.342409	-0.843387	2.0973	0.478188	-0.8841	-0.60867	-0.651544	-0.415253	-0.0363667	-0.889748	-1.30812	-0.299535	0.962703	-0.426481	0.696412	-1.54389	0.0886045	2.33323	1.06387	-0.114694	-0.583432
T56_S__k141_615860||full	-0.198875	0.441394	1.33264	0.584793	0.646132	-1.66598	0.293939	-0.66241	1.16536	-0.0922829	-0.864232	-0.419858	-0.730229	0.244915	0.0357004	-0.727572	-1.25253	-0.517705	1.52513	-0.079477	0.318174	-2.40688	-0.464043	2.23112	0.803059	0.734148	-0.274427
T80_S__k141_98807||full	0.247263	1.18057	0.310646	0.552686	1.48956	-1.23323	-0.473331	-0.560223	0.638102	0.0817813	-0.72314	-0.95672	-1.6033	-0.46339	-0.739898	-0.184915	-1.31454	0.117601	1.10486	0.775681	0.578038	-1.4401	1.03797	2.41281	-0.484222	0.684766	-1.03532
T112_S__k141_857460||full	-0.691263	1.21734	1.22166	1.44649	-0.288371	-1.10965	-0.6547	-0.796584	-0.0415572	0.354551	0.285246	-0.648675	-0.69038	-0.569468	0.467219	0.0581455	-0.948597	0.492653	0.213354	-0.610116	1.44377	-2.26703	-0.711675	1.82454	-0.327266	1.85135	-0.520975
T52_S_k141_225685||full	-0.280848	0.180851	0.967035	0.791929	1.11034	-1.44955	-0.2875	-0.983544	1.19988	0.307905	-0.645537	-0.125566	-0.701383	-0.455919	0.303116	-0.802419	-1.02631	-0.449279	1.80679	-0.184089	0.765008	-2.03606	-0.879682	2.4388	0.240691	0.575441	-0.380106
T28_S__k141_499233||full	0.0814635	0.838067	1.58996	0.958662	1.18827	-1.33135	-0.471127	-0.826702	0.19214	-0.390399	-1.26611	-0.788404	-0.814929	-0.444054	0.178511	-0.9355	-1.61584	-0.48262	2.12076	-0.378693	1.28743	-1.02267	0.433827	1.50085	0.564133	0.469841	-0.63552
T84_S__k141_10331||full	-0.802366	0.450761	1.30544	0.438841	-0.0930685	-1.57233	-0.300186	-0.550686	1.01062	0.88781	-0.172855	0.347053	-0.86748	-0.186547	1.89418	-0.369301	-0.460258	0.10767	0.396226	-1.16644	0.14204	-2.96554	-0.00180858	0.153894	0.13731	1.75499	0.482035
T52_S_k141_715161||full	0.251817	0.762731	1.27618	1.08004	-0.851738	-1.95428	-0.618801	-0.69022	1.33468	-0.592433	-0.328555	-0.188179	-0.852198	-0.443854	1.86236	0.323169	-1.32359	0.921636	0.293018	-0.575643	0.342553	-2.11236	0.257205	1.14579	-0.182066	1.13908	-0.276329
T12_S__k141_634247||full	-0.219043	0.527286	0.539667	2.34666	-0.249779	-2.01707	0.243081	-0.250779	1.20487	-0.380419	-1.2706	-0.809206	-0.0868354	0.460579	-0.371322	-1.45012	-1.44372	0.799976	1.83308	-0.876788	0.230908	-0.721913	1.03607	0.811791	0.333655	-0.0853671	-0.134656
T16_D__k141_559843||full	-0.120894	-0.101737	0.672033	0.133718	1.16761	-1.37785	-0.355174	-0.81337	2.08315	0.254655	-0.0924105	-0.455993	-0.919512	0.220965	0.419638	-0.329142	-1.24482	0.0665068	0.418043	-1.00718	0.251655	-2.13238	0.741552	2.60735	0.611708	0.0613436	-0.759457
T84_S__k141_4809||full	-2.21832	0.39308	0.933223	0.960349	0.710908	-1.2112	0.60749	0.117514	0.424916	1.47777	0.542631	-0.0876462	-0.660029	-0.25156	0.0744991	-0.168012	-1.11747	-0.169534	0.293816	-1.15791	-0.0325315	-1.9721	-0.611768	0.298869	-0.167513	2.49998	0.490548
T0_S__k141_543027||full	-0.0205392	0.353204	1.36961	1.13033	1.05881	-1.46896	-0.224417	-0.71365	1.2278	0.168283	-0.832572	-0.810708	-0.832994	-0.545438	-0.510438	-0.878882	-1.33608	-0.772684	1.31881	-0.39582	1.12434	-1.48308	-0.514844	2.27083	0.69172	0.571991	0.0553859
T12_S__k141_134008||full	-1.20322	0.382413	1.39939	1.18456	0.609252	-1.65384	-0.318438	-1.31042	1.84716	0.735472	0.0897556	-0.214657	-0.85927	-0.11873	0.784577	-0.237294	-1.52888	-0.543632	0.651948	-1.2145	0.424642	-1.95062	0.603621	0.81069	0.629025	0.855229	0.145756
T108_S__k141_861484||full	0.224177	0.590634	0.818808	0.8784	1.05632	-0.815054	-0.408685	-1.16332	0.964078	0.231714	-0.880541	-0.887489	-1.00462	-0.993574	-0.102889	-0.717378	-1.14006	-0.383658	1.62596	0.133632	1.92393	-1.72555	-0.725026	1.43979	0.66278	1.16991	-0.772295
T24_S__k141_993936||full	0.135963	0.335543	0.87315	0.815915	1.46937	-1.33649	-0.0967726	-0.699739	1.3028	-0.364729	-0.691572	-0.889318	-0.69948	-0.625581	0.194455	-1.01256	-1.53834	-0.554694	1.3636	-0.76988	0.833426	-1.61476	0.692179	2.38539	0.573735	0.0672408	-0.148844
T8_S__k141_948026||full	0.108824	0.858306	0.991257	-0.246975	1.68877	-1.45971	-0.314741	-0.687971	1.50758	-0.119067	-0.876144	-0.708521	-0.54594	-0.691128	0.471695	-1.15532	-1.02942	-1.06358	1.44356	-0.524	0.678938	-1.2232	-0.297145	1.75879	1.56979	0.481211	-0.615851
T12_S__k141_1384548||full	-0.233011	-0.164692	-0.467764	-0.523295	-0.355916	0.965021	-0.929188	0.536146	-0.407987	1.84402	0.980332	0.450427	0.0632995	-1.29255	0.0478555	-0.0923258	0.272229	-1.3647	0.118908	-1.42798	0.838215	2.71801	1.10327	-0.335713	-1.67795	-0.753373	0.0887123
T76_S__k141_640284||full	-1.014	0.478518	0.718346	0.458455	0.431472	-1.07862	-0.243043	-0.129953	1.1941	0.93061	0.356601	-0.191838	-0.691835	-0.214481	-0.721564	-0.347558	-1.14676	-0.440538	1.41078	-0.3626	1.79284	-1.01738	-2.99402	1.02022	0.626956	0.594219	0.581072
T88_D__k141_570342||full	0.239698	0.183203	0.541644	0.439772	1.4947	-1.25828	0.026024	-1.11616	1.08607	0.978491	-0.606202	-0.352576	-0.923154	-0.623305	0.126632	-1.14573	-1.35449	-1.0032	1.96387	-0.722569	0.662406	-1.29185	-0.584264	1.82918	0.608567	1.25331	-0.451794
T104_S__k141_156231||full	0.00288723	-0.233294	1.07335	0.518515	1.61564	-1.26815	-0.417238	-1.0794	1.66778	0.315124	-0.835707	-0.716902	-0.689227	-0.33529	-0.00234293	-0.785541	-1.16309	-0.0340928	1.26115	-0.0495296	0.40783	-1.84821	-0.147781	2.38092	0.666943	0.540102	-0.844437
T12_S__k141_1348109||full	-1.22858	0.837955	2.03391	1.16689	0.0426683	-1.10218	-0.812296	-0.93451	1.56333	0.0433086	0.844587	-0.652596	-1.56051	-0.0733924	0.244552	-0.916671	-1.14189	0.503276	0.0829862	-0.913793	0.288258	-1.60447	0.79192	0.6044	0.708055	1.41772	-0.232931
T52_S_k141_919704||full	0.185432	-0.129247	1.41213	-0.115073	1.38221	-1.62886	-0.913305	-0.567455	1.98606	-0.19585	-0.463031	-0.931541	-0.267057	-1.01838	0.789743	0.1393	-1.49006	-0.398179	0.625958	-0.046018	1.0931	-1.19951	0.3248	2.28173	0.0733985	-0.112341	-0.817947
T84_S__k141_84638||full	-0.39625	0.0823542	0.890646	0.686873	1.65562	-1.2021	-0.46738	-0.94969	1.50991	0.300608	-0.799016	-0.851814	-0.357959	-0.204324	-0.0856503	-0.802046	-1.23123	0.0205198	1.37182	-0.655555	0.762599	-1.91319	0.0717154	2.4674	0.479571	0.15717	-0.540593
T28_S__k141_1085711||full	0.0187878	0.163339	0.533717	0.443699	1.64054	-1.29715	-0.276636	-0.835806	1.5095	0.595653	-0.741218	-0.562558	-1.00062	-0.769532	0.199743	-0.450267	-1.34313	-0.430847	1.66493	-0.411737	0.00338304	-1.68454	0.18538	2.49243	0.571481	0.45685	-0.675379
T80_S__k141_693489||full	-0.348519	0.249405	0.758124	0.453455	2.04666	-1.30312	-0.365821	-0.876073	1.12204	0.134534	-0.433719	-0.705879	-0.999299	-0.43005	0.580756	-0.720844	-1.656	-0.574064	1.50295	0.638846	0.542359	-1.98531	0.242873	1.8858	0.672402	0.0175367	-0.449038
T76_S__k141_553227||full	0.403556	1.08457	0.789662	0.586408	1.02399	-1.55076	-0.0625264	-0.627658	0.975475	-0.162354	-0.639239	-0.811657	-0.861077	-1.43002	0.109346	-0.542552	-1.55041	0.529015	1.58786	-1.12771	0.349388	-1.74485	0.483769	1.67837	0.126844	1.41172	-0.0291575
T4_S__k141_271694||full	-0.042826	1.12464	0.570973	0.738059	1.01178	-1.651	-0.347124	-0.737464	1.48464	0.0358831	-0.606064	-0.559684	-1.0929	-0.26719	-0.643461	-0.686253	-1.29461	-0.25484	1.60808	-0.300781	0.800056	-1.45132	-0.202788	2.5966	-0.0683212	0.582863	-0.346942
T20_S__k141_1141956||full	-0.814684	0.592625	0.907284	0.706259	-0.789968	-1.38285	-0.153134	0.16603	0.779713	-0.409263	0.328039	-0.0969346	-1.21956	0.160158	2.4562	0.16504	-0.479347	0.489551	0.323539	-1.27747	0.0149551	-2.52449	0.0964819	1.49409	0.541936	0.826843	-0.901039
T44_S__k141_820412||full	-0.95153	1.77533	1.15672	0.573602	0.170436	-2.16181	0.137372	-0.661773	2.04287	0.496823	-0.322574	-0.433448	-0.719408	-0.686506	0.383498	-1.32658	-1.20125	-0.00583523	0.112449	-0.449554	0.12936	-1.43057	0.684435	0.535621	0.49139	1.67054	-0.00961167
T112_D__k141_633006||full	-0.238276	0.302183	1.14854	0.688144	1.52499	-1.38221	-0.307412	-1.21936	1.46345	0.194987	-0.808902	-0.643336	-0.573635	-0.49922	0.127392	-0.882894	-1.4119	-0.128306	1.21907	-0.313729	0.699745	-1.85556	-0.0314382	2.2813	0.625007	0.508919	-0.487549
T12_S__k141_985726||full	-0.709733	0.560771	0.849004	1.43618	1.91892	-1.46874	-0.866339	-1.15639	0.180258	0.455567	0.0826532	0.000102699	-0.930059	-0.13266	0.460474	-0.433557	-0.930102	-1.39124	1.27529	-0.283665	-0.157768	-1.78432	-0.592931	0.777435	1.24615	1.64738	-0.0526845
T100_D__k141_225242||full	0.646131	0.362242	0.706944	0.546495	1.65295	-0.967848	-2.84817	-0.0755154	1.18094	0.242411	-0.564383	-0.371573	-0.769817	-0.0743284	-0.151464	-0.54115	-1.22898	-0.718674	1.95676	-0.636825	-0.0181288	-0.644473	-0.0110975	1.49557	0.997658	0.161373	-0.327049
T104_S__k141_641279||full	-0.107504	0.818238	1.63948	1.29909	-0.0163102	-1.13139	0.371648	-0.339149	0.545978	-0.270187	-1.10225	-0.0544914	-1.05535	-0.715389	-0.916049	-0.952466	-1.05997	-0.33649	1.20915	0.235974	0.402834	-1.87673	-0.991741	2.07103	0.242984	1.5427	0.546365
T108_S__k141_718117||full	-0.579391	0.134965	0.758431	0.941923	1.28299	-1.35774	-0.330274	-0.929643	0.402978	1.44807	-0.143658	-0.188604	-0.578804	-0.292065	0.64574	-0.636443	-1.36406	-0.332185	1.53204	-0.580626	-0.709982	-2.19612	-0.739419	1.29475	0.881128	1.77792	-0.14192
T44_S__k141_424857||full	-0.316054	1.19426	1.88089	0.445981	-0.599987	-1.90422	0.00946388	0.215661	2.00898	-0.413389	0.0293099	-0.640729	-0.749334	-0.0803023	-0.836236	-0.940383	-1.28254	0.079169	-0.146366	-1.29241	1.35717	-1.05489	-0.00756291	0.190883	0.494598	1.7156	0.642439
T88_S_k141_155735||full	-0.72601	1.19356	2.14385	0.165079	-0.584301	-1.6226	0.169747	0.0254091	2.12453	0.266074	-0.304854	-0.905396	-1.32462	-0.242988	0.166318	-1.24575	-1.13024	-0.0158763	0.0101123	-0.918643	0.964753	-1.08011	-0.102074	0.270359	0.667244	1.6139	0.422522
T8_S__k141_577265||full	-0.908539	-0.345459	-0.507662	-1.04811	0.262399	1.25214	-0.157009	0.857352	-0.86428	0.636298	0.273122	-0.206059	0.977359	-0.0926224	0.874019	0.331332	0.938721	-0.856295	-0.275298	-1.69737	-0.0642154	2.49254	1.84341	-1.1767	-1.4075	-0.521698	-0.609878
T72_S__k141_832367||full	-0.231491	0.534913	0.862095	0.939266	1.0145	-1.66435	-0.635515	-0.883673	1.5037	-0.13802	-0.564972	-0.868401	-0.516084	-0.626193	0.606773	0.204641	-1.65784	0.42496	1.33289	-0.678459	0.336451	-1.56097	-0.117187	2.06928	1.1056	0.33942	-1.13133
T80_S__k141_908180||full	-0.517599	-0.21031	0.533246	0.593902	2.11324	-0.956109	-0.945338	-1.34626	1.50417	0.904975	-0.708514	-0.689518	-0.262877	-0.468924	0.616188	-0.590602	-1.11487	0.263027	1.10382	-0.312237	0.581782	-2.016	-0.0108343	2.03385	0.592106	-0.0881378	-0.602178
T20_S__k141_39137||full	-0.516231	0.550017	1.50476	1.38392	0.533112	-1.23305	-0.0548564	-0.711933	1.12241	0.0103789	-0.659943	-0.211136	-0.878331	-0.37243	-1.04235	-0.706098	-1.31934	-0.302803	1.30281	-0.312124	0.751839	-1.77673	-1.19575	1.9126	0.498917	1.3772	0.34513
T60_S__k141_497273||full	-0.355477	-0.240691	0.545677	0.0140684	1.96711	-1.39078	-0.95077	-1.25344	1.39317	0.150712	-0.300145	-0.621735	-0.275759	0.0064546	2.5235	-0.512953	-0.569321	-0.28604	1.2956	-0.522355	-0.0920126	-1.66261	0.544951	1.19404	0.579552	-0.26982	-0.910931
T4_S__k141_264781||full	-0.261614	0.307392	0.608917	0.73406	0.227365	-1.33855	-0.278224	-0.419345	1.88705	0.621408	-0.633177	-0.701806	-0.472713	0.0440896	0.0782083	-0.465652	-1.4573	0.932945	0.279325	-1.18904	0.693974	-2.38917	0.512362	2.34826	0.509587	0.548701	-0.727048
T12_S__k141_138504||full	0.298728	0.37918	0.552449	0.688921	1.96456	-1.50759	-0.527061	-0.907442	0.90565	0.236605	-0.69676	-0.494703	-1.15155	-0.6146	0.448738	-0.819023	-1.30221	-0.598008	1.81239	-0.193258	0.288315	-1.46437	-0.503987	2.13037	1.019	0.2885	-0.232843
T32_S__k141_539323||full	-0.70174	0.848806	0.938138	1.39172	0.44944	-2.04654	-0.836066	-0.370107	2.2793	0.133637	0.129397	-0.580959	-0.877021	-0.774372	0.129744	-1.27982	-0.995894	-0.00526592	1.18422	-0.20008	0.396972	-1.5861	-0.0644273	1.48816	-0.0376716	0.90468	0.081844
T24_S__k141_389744||full	-0.349885	0.26897	0.383201	1.05544	0.198016	-1.44853	-0.706539	-0.610243	2.21687	0.997528	-0.455178	-0.419773	-0.861353	-0.183873	0.272246	-0.908385	-1.00342	0.938187	0.498721	-0.729867	0.579359	-2.23676	0.460912	2.27393	0.192794	-0.0521231	-0.370241
T4_S__k141_525946||full	-0.525714	1.55221	1.67929	0.0543248	-0.679455	-1.1961	1.2511	0.280928	0.671739	-0.0740965	-1.0077	-0.691014	-0.220663	0.122827	-1.50262	-1.53695	-1.2834	-0.573698	1.11455	-0.0459812	1.23795	-0.929315	-1.1586	1.16695	0.927227	1.00515	0.361056
T100_S__k141_685451||full	-0.507374	0.626671	0.840676	0.224799	-0.262594	-1.38053	-0.145972	0.0233111	2.29886	0.660935	-0.693886	-0.806608	-0.877634	-0.428572	0.77531	-0.315049	-0.78621	0.601322	0.381516	-1.42973	0.407184	-2.0542	0.162816	2.36306	0.54093	0.440896	-0.659929
T88_S_k141_256748||full	-0.663898	-0.259024	0.909676	0.480613	1.03562	-0.963235	-0.482948	-0.959209	1.83654	1.08189	-0.0817859	-0.228885	-0.715385	-0.386885	0.00669828	-0.48039	-0.893576	-0.0149889	0.750718	-0.524402	1.56414	-2.06677	-1.92294	1.07724	0.138132	1.5881	0.174956
T92_S__k141_1254734||full	-0.821259	0.28542	0.676446	0.498356	1.13069	-1.38146	-0.0369627	-0.49545	2.1885	0.431536	-0.589614	-0.959777	-1.0115	-0.670917	0.671131	-0.218459	-0.890959	0.603474	0.575959	-1.01918	0.84706	-2.31462	0.120168	1.7553	0.634018	0.62353	-0.631426
T36_S__k141_109738||full	0.308189	0.17054	0.760559	0.465965	1.14431	-1.60383	-0.279023	-0.71011	1.14255	0.380238	-1.06152	-0.795291	-0.382778	-0.399748	1.11669	-0.846438	-1.44244	-0.597519	1.75414	-0.0471131	-0.194319	-1.44024	0.0028141	2.50054	0.776057	0.0820186	-0.80424
T28_S__k141_632780||full	-0.913443	1.10265	0.412059	0.00722654	0.159275	-1.56824	0.804532	0.632155	1.52756	0.524079	-0.994486	-0.220524	-1.09881	-0.417321	0.290356	-0.428037	-1.48918	0.482156	2.19881	-0.619019	-0.203197	-2.1997	-0.537505	0.473403	0.686	1.17257	0.216636
T104_S__k141_312727||full	-0.841684	-0.719515	0.704092	1.10731	1.25281	-1.52058	-1.07155	-0.937831	0.816254	1.96575	-0.0411009	0.228608	-0.718891	0.477319	-1.05386	0.393509	-0.0903449	-0.566635	1.46479	-0.887421	1.96426	-0.730972	-1.61674	0.138936	0.255752	0.325412	-0.297673
T88_S_k141_1156066||full	-1.43558	1.29661	1.57914	0.776791	-0.0375412	-1.82595	-0.129098	-0.167833	1.40141	0.479278	0.31717	-0.316478	-1.01833	0.176842	0.0563733	-1.41038	-1.09033	0.657902	0.562482	-1.36361	-0.281431	-1.46979	0.34476	1.11818	-0.0924908	1.69713	0.174776
T88_S_k141_386206||full	0.532278	-0.0974845	0.426275	0.384427	1.7469	-1.64721	-0.351153	-1.06801	1.19779	0.335644	-0.409575	-0.901054	-0.74177	-0.351783	1.46992	-0.521178	-1.53571	-0.995087	1.45861	0.141507	-0.199354	-1.56831	0.618526	1.5194	1.12379	0.266299	-0.833681
T4_S__k141_109888||full	-0.566639	0.347697	1.38697	0.477446	1.18662	-0.962665	-0.489379	-0.157836	0.959727	0.59198	-0.900685	-0.183971	-1.37848	-0.735874	-0.21489	-0.391246	-1.24021	0.531257	1.69847	-0.861005	-0.0149669	-1.79107	-1.32552	2.03234	0.891942	0.774076	0.335906
T48_S__k141_236787||full	-1.83192	0.846246	1.4343	0.342313	0.846104	-0.813887	-0.218434	-0.811854	0.849295	0.0815735	0.0305078	-0.45778	-0.858033	-0.0458137	1.42205	0.562474	-1.13805	0.157404	0.441274	-0.525574	0.360677	-2.74268	-0.131527	0.364169	0.33294	1.93906	-0.434836
T84_S__k141_817467||full	-0.183426	0.0478558	1.65627	1.00636	1.45831	-1.10231	0.128531	-0.925637	1.22296	-0.0684952	-0.737607	-1.83916	-1.01502	-0.379858	-0.955411	-0.561746	-0.959009	-0.495709	0.990513	0.270604	0.709309	-1.19153	-0.192112	2.19838	0.856183	0.486834	-0.425084
T8_S__k141_565750||full	-0.0697188	0.388861	1.30564	0.203277	1.16728	-1.17651	-0.151385	-0.626768	1.45345	0.647682	-0.979724	-0.857415	-1.06344	-0.597508	-0.110158	-0.921843	-1.20265	-0.921652	1.80066	-0.509324	0.552838	-1.31651	-0.175657	2.39504	0.843972	0.101683	-0.180123
T84_S__k141_905395||full	-0.911502	-0.479612	1.50136	0.308221	0.410513	0.0194485	0.599278	0.139082	0.646106	0.302731	-0.284006	-1.28369	-0.676578	0.773338	1.24934	-0.493733	-1.52674	-2.12773	0.561187	-1.62815	0.753775	-1.08543	0.687679	1.1031	-0.170908	1.8915	-0.278577
T92_S__k141_629796||full	-0.530193	-0.118125	0.859664	0.732055	1.31498	-1.12661	-0.298166	-0.813266	1.65173	0.301539	-0.433761	-0.974553	-0.558689	-0.13531	-0.0678803	-0.505819	-1.36022	-0.0360091	1.3826	-0.658443	0.744569	-1.593	-0.0555257	2.78076	0.51844	-0.110896	-0.909869
T52_S_k141_503585||full	-0.161819	0.0687587	0.0815141	1.06488	0.685018	-1.29975	0.567849	-0.985306	0.101212	0.925332	-0.556683	-0.469085	-0.174643	0.649727	0.377804	0.693014	-1.64564	-0.301969	0.295166	-1.32841	1.04375	-2.30173	-0.341102	2.46047	0.0283955	1.14425	-0.621015
T92_S__k141_682338||full	-1.35145	0.469918	1.48561	0.542231	0.350092	-1.08491	0.538708	0.325141	0.982239	0.645688	0.00124915	-0.525647	-0.588068	-0.105234	-0.507828	-0.775387	-1.17542	-1.64824	1.17175	-0.696043	1.19525	-1.67103	-1.45238	1.36579	0.231193	1.34494	0.931832
T24_S__k141_437160||full	-0.859122	0.818437	1.00227	0.81861	1.04449	-1.32533	0.0464736	-0.739887	1.00316	0.881741	-0.741409	0.273248	-1.46215	-0.0729356	-0.061594	-0.46637	-1.43347	-1.22044	1.48222	-0.45845	0.546539	-1.92347	-0.942904	0.882983	0.850736	1.40941	0.64721
T96_S__k141_371276||full	-0.742365	-0.575245	-0.888945	-0.912641	0.145351	1.23215	0.194053	1.22014	-0.887005	0.873809	0.520158	-0.0655299	0.635379	-0.190652	1.00897	0.305353	0.405114	-1.0268	-0.172625	-1.89502	0.0846909	2.48533	1.47932	-1.47184	-1.22522	-0.390008	-0.145924
T72_S__k141_124700||full	0.0884878	0.128461	0.832424	0.310436	-0.615952	-1.68104	0.402618	0.271681	2.25739	-0.0640276	-0.929636	-1.21841	-0.4871	-0.33851	-0.593023	-0.178511	-0.808706	2.51236	0.665952	-0.556989	0.444095	-1.0687	-0.460681	1.98019	-0.117922	-0.222286	-0.552603
T84_S__k141_1077821||full	0.093413	0.0830543	0.439509	0.509292	1.59825	-1.43232	-0.603927	-0.988085	1.2693	0.276326	-0.631312	-0.535793	-0.680483	-0.507247	1.50519	-0.731771	-1.17194	-0.806491	1.6162	-0.0884932	0.166164	-1.54327	0.228638	2.20034	0.900342	-0.225865	-0.93903
T64_S__k141_928119||full	0.809779	1.7625	0.525273	0.55166	-0.0873727	-0.873811	0.449867	1.39016	-0.413523	-0.925334	-0.752029	-0.705565	-0.867025	-1.17465	-0.455197	-0.762116	-1.09186	-1.59809	1.00059	-0.0823842	0.170597	-1.35938	-0.446891	0.946114	1.03731	2.01612	0.935257
T40_D__k141_1030490||full	-1.1825	0.566185	0.689098	1.1157	1.38214	-1.23806	-1.24917	0.635158	0.833198	0.719772	-1.29361	0.463174	-1.31583	0.220706	0.251882	-1.34916	0.420115	-0.017419	0.568755	-1.39361	0.973832	-1.41583	-1.42694	0.577691	0.922744	1.3118	0.230178
T8_S__k141_46818||full	-1.68713	-0.0524775	2.18339	0.354343	0.00428166	-0.840979	-0.16388	0.248298	0.919227	0.729966	0.103007	-0.295934	-0.821092	0.375285	0.313147	0.360667	-0.821583	-0.516316	0.243672	-1.13345	0.572331	-2.21866	-1.11149	0.850979	-0.212161	2.30319	0.313356
T104_S__k141_529974||full	-0.428116	0.394796	1.07986	0.684968	0.535039	-1.27768	-0.69285	-0.416538	2.40896	-0.0471524	-0.825126	-0.727939	-0.767995	-0.719482	-0.0102585	-0.329016	-0.712228	-0.176183	0.66403	-0.790098	0.942432	-1.44974	1.11153	2.47178	0.388722	-0.287458	-1.02425
T36_S__k141_458257||full	-0.600195	0.0340059	-1.7211	-1.45432	0.938754	1.25267	-0.463277	-0.145666	-1.53143	1.5926	1.72888	0.0628772	1.48457	-0.70663	1.7184	0.0940328	0.0386761	-0.196799	0.736882	-1.33135	0.22421	-0.42838	0.632895	-0.577221	-0.939443	-0.0968246	-0.346806
T92_S__k141_673403||full	-0.0687618	-0.0532067	0.909437	-0.123841	1.56918	-1.40987	0.671074	0.0528751	0.691821	0.274747	-1.00923	-1.30286	-0.252376	-0.205435	0.918233	-1.00345	-0.88044	-2.00184	2.25367	-0.631863	0.00996754	-0.859894	0.128893	1.00566	1.57242	0.366253	-0.62115
T88_S_k141_883316||full	0.0965252	0.269901	0.794788	0.49922	1.60556	-1.3852	-0.444111	-0.956705	1.86101	0.18336	-0.228665	-0.505686	-1.13038	-0.758106	-0.475572	-1.03003	-1.24309	-0.702836	1.44081	-0.0032169	1.28015	-1.55491	-0.357847	1.91807	0.696093	-0.00983381	0.140723
T84_S__k141_751949||full	-1.23812	-0.574803	0.951965	-0.339434	0.903449	0.647143	-0.369132	0.0223778	-0.249964	1.76895	-0.53942	-0.449193	-0.96929	0.669072	0.681972	0.613806	0.386454	-1.2087	0.503147	-1.24554	0.986496	-2.45234	-0.934608	1.38091	0.539333	1.31223	-0.796757
T112_S__k141_831138||full	-1.01799	-0.452558	0.602677	0.799299	1.74981	-1.04878	0.72789	-1.35408	0.927729	1.87475	-1.04245	-0.365669	-0.8672	-0.0464783	0.207715	-0.395116	0.0405984	-1.28261	1.08075	-0.617254	0.747971	-0.5194	-1.34566	-0.801676	-0.435602	1.4055	1.42784
T88_S_k141_626339||full	-0.383082	0.0565538	0.768544	0.813395	1.14844	-0.863275	-0.179002	-0.649959	1.77097	0.093403	-0.903625	-0.915048	-0.859082	-0.552148	-0.46196	-0.592742	-0.802813	0.0901909	1.46662	-0.800866	0.517533	-1.51326	0.759218	2.89984	0.184059	-0.381109	-0.710786
T20_S__k141_576661||full	0.00165696	0.790237	1.4339	0.54555	0.980037	-1.14306	0.0222695	-0.775281	0.629474	-0.0944445	-0.935429	-0.698538	-1.32278	-0.0590523	0.345948	-1.02238	-1.90647	-0.782245	1.77803	-0.859952	1.3917	-1.30258	0.349037	1.5418	0.661079	0.788829	-0.357341
T12_S__k141_916539||full	-1.04066	-0.46976	-0.902999	1.30876	0.545518	-0.0700508	-1.40218	-0.231524	0.134996	0.922936	0.937048	0.527257	-0.229722	0.737701	0.842605	0.475052	-0.587187	1.09045	0.288866	-0.523362	0.000143902	-0.558359	-3.52434	0.559692	0.635076	0.901079	-0.367033
T4_S__k141_1296260||full	-0.0124051	0.12646	0.787023	0.569729	0.884855	-0.645472	0.102304	-0.108526	1.36855	0.137655	-1.38344	-1.47816	-0.882829	-0.441903	1.3489	-0.274937	-1.11974	-2.12405	1.55135	-0.845861	0.121271	-1.15354	0.742306	1.55862	1.23657	0.29401	-0.358731
T52_D__k141_78574||full	-2.13479	0.096756	0.589045	0.489865	0.810608	-0.107073	0.0775391	-0.0339732	0.854206	0.830444	-1.54822	0.518039	-1.4309	0.758514	1.10968	-1.25493	-1.19628	1.26441	1.19422	0.680907	1.00479	-0.902989	-0.844331	-0.785674	-0.727017	1.29686	-0.609702
T80_S__k141_380409||full	-0.891335	1.31926	1.42322	0.641328	0.77071	-1.38206	-0.229801	-0.432811	1.5478	-0.215794	-0.441866	-0.589135	-0.938477	-0.600773	-0.333729	-1.13849	-0.96855	0.286783	1.17173	-0.180552	0.178883	-2.32989	-0.313953	1.47894	0.144856	1.4643	0.559411
T12_S__k141_7726||full	0.200764	-0.161676	1.01575	0.907219	0.747428	-1.49422	-0.290418	-0.8412	1.97993	0.224186	-0.856417	-0.703519	-0.603919	-0.57308	0.0787835	-0.722176	-1.26154	0.237974	0.893468	-0.63986	0.426714	-1.61726	0.511943	2.67661	0.622017	0.0226196	-0.780119
T20_S__k141_860510||full	-0.00699538	0.153173	0.676348	0.637186	1.58808	-0.841279	-0.243026	-0.600456	1.50326	0.38317	-0.868409	-0.755036	-1.23103	-0.724999	-0.0620019	-1.05565	-0.887901	-0.706897	1.30992	-0.565127	0.401732	-1.53486	-0.242632	2.86496	0.665398	0.152776	-0.00969587
T28_S__k141_483390||full	-1.01667	0.110165	-0.34623	-1.11997	-0.416359	1.04806	0.99508	1.87435	-1.19423	0.086175	0.0642676	0.389484	1.25979	-0.4159	0.313656	0.351809	1.05188	-0.2092	-1.6454	-1.61511	0.0902607	0.660902	0.257205	-1.49393	-1.46364	1.04805	1.3355
T36_S__k141_516508||full	-0.243455	0.339978	1.07492	0.857352	0.720401	-1.8987	-0.283813	-1.04424	1.88701	0.79245	-0.541449	-0.631018	-0.78122	-0.64844	-0.261521	-0.158862	-1.52901	0.224979	1.32194	-0.63697	0.976	-1.59363	-0.356604	1.83768	0.936739	0.0975704	-0.458096
T104_S__k141_511227||full	0.0575732	0.719799	1.00655	0.512728	-0.150716	-1.74918	0.00313454	-0.184562	1.71734	0.518021	-0.256835	0.238603	-1.00221	-0.268089	0.15799	-1.29343	-1.18524	-0.948207	0.885044	-0.623318	0.438637	-2.03392	-1.09179	1.62072	0.970294	1.4816	0.459448
T32_S__k141_1057912||full	-1.3004	0.501751	0.119651	0.487147	-0.300559	-0.925451	-0.39683	0.0574999	0.759466	-0.0827025	1.02072	0.163974	-0.377807	1.07312	2.17724	-0.19158	-0.629743	-0.601595	0.6789	-0.0310283	-0.543279	-2.74816	-1.62226	1.45548	0.522564	0.920924	-0.187043
T40_D__k141_323890||full	0.211326	0.600937	1.12027	0.712152	1.30434	-1.43323	-0.103984	-0.976888	1.0435	-0.0964001	-0.730098	-0.790105	-0.95266	-0.602297	-0.19913	-0.99281	-1.14596	0.178152	0.875354	-0.665351	0.646465	-1.77918	0.5088	2.78971	0.508782	0.231452	-0.263158
T100_S__k141_56076||full	-0.0136378	0.172069	0.827313	0.951342	1.35708	-1.61896	-0.393282	-1.22306	1.02162	0.483419	-0.848768	-0.551593	-0.680086	-0.637533	0.845268	-0.467908	-1.31614	0.279297	1.15086	-0.205989	0.315718	-2.11335	0.118586	2.14432	1.02519	0.219878	-0.841658
T8_S__k141_24321||full	-0.98314	0.142324	1.46902	0.1664	1.91524	-1.75233	-0.709545	-1.34768	1.57192	0.796282	-0.423583	0.611426	-1.40706	-0.226744	0.812112	-0.558661	-0.832739	-0.32218	0.850456	-0.17884	0.396727	-1.76385	-0.199535	1.17133	0.427048	0.745508	-0.369902
T48_S__k141_759637||full	-0.362378	-0.225932	1.25907	1.15925	0.303471	-1.04432	-0.149344	-0.597505	1.86409	0.0806256	-0.711808	-1.06741	-0.0462151	-0.395047	-0.591591	-0.395978	-1.16186	0.609152	0.387818	-0.928112	0.97223	-1.8828	0.355835	2.70552	0.407816	0.252197	-0.796783
T36_S__k141_449007||full	-1.16284	-0.77326	-0.156564	0.31922	0.998217	-0.947656	-0.988442	-1.37417	-0.142192	1.26674	1.45588	0.759459	0.50857	0.224494	1.51995	1.4346	0.25885	1.73723	-0.472875	-1.08723	0.0753207	-1.84725	-0.660805	-0.793372	-0.826833	0.710859	-0.0358914
T80_S__k141_250188||full	-1.51693	-0.0731433	1.14539	0.199196	0.66439	-0.0500764	0.977487	-0.330334	-0.0841611	0.613581	-0.150556	-0.903535	-0.544722	0.58682	1.75944	-0.457785	-1.26083	-1.84118	1.28669	-0.480103	0.356012	-2.45646	0.615199	0.559328	0.095118	1.38855	-0.0973847
T52_S_k141_403316||full	-0.241234	0.49211	1.27793	0.911594	0.544839	-1.26325	-0.280309	-0.640962	1.72238	0.353286	-0.706966	-1.22166	-0.847424	-0.532536	-0.182566	-1.20179	-1.20442	-0.117961	1.73875	-0.718032	1.19689	-1.39381	-0.443372	2.11988	0.256477	0.394275	-0.0121192
T76_D__k141_880834||full	-0.232418	0.430856	0.409288	0.282364	0.048484	-0.58942	-0.556881	0.073185	0.349395	0.18506	0.13193	0.345759	-1.82408	0.90693	1.26799	0.658602	-1.58183	-1.52127	0.950493	0.885606	0.887133	-1.27901	-1.21845	-1.15789	-1.09732	1.88745	1.35804
T76_S__k141_210733||full	-0.459169	0.108398	0.97309	0.805553	0.482089	-1.61173	-0.182714	-0.146781	2.29873	0.295534	-0.32728	-0.909887	-0.690256	-0.0655358	-0.274422	-0.856394	-1.31208	0.0569714	0.791301	-0.894029	0.561582	-1.74932	0.535365	2.45623	0.322708	0.499933	-0.707879
T56_S__k141_639493||full	-0.410285	0.707938	0.71658	0.486242	1.19173	-1.5856	0.039992	-0.83681	1.87773	0.173576	-0.940275	-0.574703	-0.83067	-0.292515	-0.146932	-0.208049	-1.34427	-0.0650215	0.909321	-0.797982	0.547037	-1.534	0.0808863	2.74925	0.53286	0.25547	-0.701491
T64_S__k141_120433||full	-0.124099	0.163689	0.566425	0.718576	0.499704	-1.75347	-0.425077	0.133397	2.26174	0.371195	-0.46655	-0.417153	-0.630339	-0.342329	-0.605662	-0.607377	-1.32238	1.11328	0.730971	-1.25986	0.603194	-2.15585	0.0984119	1.99378	0.715693	0.263127	-0.123043
T4_S__k141_1200567||full	-1.06063	1.9442	1.98148	1.05622	0.100714	-1.51361	-0.541927	-0.498361	1.05102	0.267212	-0.295838	-1.07191	-1.7863	-0.141475	-0.182349	-0.914234	-0.789289	0.473547	0.384631	-0.818985	0.332685	-1.27488	-0.0193674	0.319473	0.935711	1.35611	0.706145
T8_S__k141_1372949||full	0.0318699	1.06214	2.01304	0.331908	-0.0198454	-1.46769	0.0874187	-0.639224	0.640073	-0.295803	-1.09144	-0.76089	-0.0300067	-0.945909	-0.142353	-1.21152	-0.305787	-0.734553	1.94164	0.378496	-0.0974801	-1.13805	-0.543702	2.56354	-0.0418865	0.791095	-0.375072
T72_S__k141_1112172||full	-0.462809	0.166982	0.506225	-0.0383588	1.48573	-1.04468	-0.916754	-0.698055	2.28983	0.893268	-0.461774	-0.548518	-0.748913	-0.60697	0.772728	-0.232894	-1.71689	0.0515782	0.99507	-0.508349	0.579684	-1.98362	0.159691	2.03739	0.243567	-0.175657	-0.0374957
T32_S__k141_564028||full	0.807321	0.127575	0.595556	-0.0157581	0.394117	-1.29258	0.364316	-0.851143	1.75231	0.591145	-0.443661	-0.733342	-0.600869	-0.429088	0.333352	-0.704864	-1.49038	-1.10926	1.43145	-0.201976	-0.099776	-1.46213	-1.06825	2.20943	1.53391	0.835265	-0.472672
T8_S__k141_658023||full	-1.16411	0.273479	0.985594	1.32369	0.209945	0.974659	-0.234102	0.0919901	-0.714471	1.61688	-0.257759	-1.56263	0.124008	-1.13778	0.20997	-0.612424	-0.968053	-1.71705	0.520742	-1.0119	1.36782	-1.52508	-0.400351	0.86529	1.50766	0.847667	0.38632
T8_S__k141_897282||full	-1.29314	0.0645766	0.910365	0.913159	0.217208	0.226692	0.225452	0.686413	-0.352139	1.55785	-0.246162	-1.79477	0.572402	-0.651748	0.195027	-0.632575	-0.91854	-1.84541	1.00455	-1.01198	1.33228	-1.93983	-0.251161	0.579916	1.33366	1.00272	0.115186
T40_S__k141_563112||full	0.172525	-0.406146	0.632301	0.317636	1.6616	-1.26831	-0.58248	-0.890048	1.14846	0.335385	-0.284109	-0.67448	-0.586062	-0.158101	1.7614	-0.693903	-1.40513	-0.906388	1.14848	-0.431604	-0.105479	-1.51355	0.662502	2.17001	1.03283	-0.110726	-1.02664
T72_S__k141_799614||full	-0.296184	0.0533371	0.722832	1.34691	1.16141	-1.26933	-0.946931	-0.683169	1.1614	0.742305	-0.66833	-0.522209	-0.552213	-0.468691	0.28724	-0.0795081	-1.66402	0.140929	0.666808	-0.703398	0.413796	-1.98309	-0.0307216	2.70233	0.735512	0.256588	-0.523612
T12_S__k141_636066||full	-1.04432	-0.137516	0.84941	1.5431	0.877423	-1.02173	-0.490145	-1.2976	1.38321	0.392484	0.10052	-0.580586	-1.68722	0.611851	1.41012	-0.413013	-0.813668	0.542936	0.382309	-1.37616	0.351856	-1.69127	0.468397	1.16622	-0.255566	1.45167	-0.722711
T104_S__k141_399645||full	-0.130278	0.554779	1.04205	0.833003	1.46463	-1.35834	-0.569604	-0.848743	1.22661	-0.171791	-0.605242	-0.871508	-0.730973	-0.633718	0.370689	-0.649165	-1.46433	-0.362572	1.34635	-0.805311	0.735512	-1.54763	0.199198	2.40478	0.821973	0.376388	-0.626742
T112_S__k141_1034586||full	-0.372692	0.785944	0.277231	-0.0814505	0.771222	-1.27162	0.248066	0.0777167	2.06609	0.469226	-0.354574	-1.03482	-0.797976	-0.298174	0.148675	-0.38644	-1.38938	0.312448	0.501293	-1.26621	0.318287	-2.47902	-0.040509	2.21745	0.524691	0.984691	0.0698382
T32_S__k141_611719||full	-1.39508	0.299559	1.01796	0.464684	1.48853	-1.60993	0.126762	-0.762341	0.875358	0.0916396	-0.610462	-0.172871	-0.392247	0.128206	1.74687	0.1058	-0.896061	-0.461155	1.24259	-0.580589	0.0589063	-2.73945	0.114722	0.506169	0.303198	1.41351	-0.364286
T68_S__k141_69425||full	-0.535985	0.0634617	-0.189191	-0.630561	-1.4076	0.491504	0.112162	0.993441	-0.929681	0.0402299	0.324885	0.346485	0.74966	-0.132556	0.385848	1.69712	1.89164	0.576819	-1.01695	-0.679971	0.123873	0.498434	0.248491	-2.26706	-2.2511	0.365727	1.13087
T16_S__k141_788066||full	0.92975	1.00407	0.944769	0.397345	0.640495	-1.39568	0.0815283	-0.656778	1.80257	-0.52991	-0.531022	-0.952162	-1.42209	-0.834128	-0.405859	-1.25712	-1.39743	-1.27202	1.06703	-0.0830765	1.14133	-0.924784	0.527413	1.73181	0.826434	0.0563531	0.511164
T12_S__k141_964503||full	-0.202242	0.230477	0.386652	0.79355	1.80671	-1.0753	-0.319755	-0.771444	0.0427989	1.04637	-0.295805	-0.276732	-1.32579	-0.231254	0.351682	-0.610217	-1.16887	0.183279	0.632835	-0.551913	0.260841	-2.10285	-0.639105	2.89738	0.565848	0.757803	-0.384943
T8_S__k141_1040826||full	-1.52643	-0.701144	0.27245	0.339299	1.54302	-0.383957	0.438699	-0.739048	0.905569	0.81617	0.582344	-0.208743	-1.45341	0.921997	0.844686	0.815634	-1.56962	0.242173	0.109284	-1.56168	0.860911	-1.75115	0.447092	-0.113855	-0.55445	1.97634	-0.552184
T32_S__k141_1117209||full	0.216275	0.3515	1.61552	0.338925	0.511577	-1.27262	0.190338	-0.288776	2.20735	0.404873	-0.70458	-1.28124	-1.14566	-0.985577	-0.484012	-1.32885	-1.21816	-1.19198	1.12396	-0.481309	1.06121	-1.08737	0.0510727	0.914977	0.908538	0.916284	0.657741
T40_S__k141_542139||full	-2.39591	-0.0197784	1.79463	0.00922873	-0.367191	-0.369415	-0.728987	0.391846	0.390287	1.06213	1.65368	-0.973968	-0.88101	1.46673	0.360774	0.889138	-0.0033085	-0.485312	0.648841	-1.19239	0.488626	-1.70038	-0.54579	-0.717943	1.10438	-0.0432775	0.164367
T8_S__k141_407179||full	-0.933887	1.10337	1.80073	0.655651	-0.0721359	-1.21842	0.173643	1.0134	1.15753	-0.388706	-0.432969	-0.29386	-1.40077	-0.857485	0.0342721	-1.05733	-1.65804	-0.278235	0.440316	-1.22623	0.360242	-1.37635	1.18749	1.58793	0.0425368	1.19794	0.439357
T28_S__k141_924775||full	-0.916665	0.482136	-0.234138	-0.82543	-1.25768	0.51258	0.629623	1.83094	-0.807539	-0.247756	-0.275779	0.850045	0.50747	-0.631513	0.503662	0.845391	1.76375	0.191037	-1.15619	-0.684201	-0.156432	0.895678	0.776875	-2.66863	-1.04247	0.205228	0.91
T96_S__k141_45958||full	0.191214	0.120341	0.696007	0.883299	1.48045	-0.863842	-0.43155	-0.947707	1.37594	0.0259415	-0.595753	-0.957327	-0.712461	-0.659869	-0.31422	-0.410491	-1.34753	-1.1148	1.42674	-0.127815	0.070612	-1.76859	1.43167	2.22791	0.781836	0.16542	-0.625428
T8_S__k141_1347441||full	-0.219834	0.677413	1.23343	0.701283	0.362966	-1.32451	-0.662891	0.156161	0.63739	-0.326021	-0.24953	-0.767045	-0.233947	0.40578	0.0238408	0.475879	-1.40702	-0.486574	0.617518	-0.846666	-0.916424	-2.36099	0.102991	2.67584	1.39896	0.717584	-0.385574
T32_S__k141_1004312||full	-1.17342	0.44463	0.116842	0.47448	0.87296	-1.48352	-0.834032	-0.841833	2.8772	0.91834	-0.0237716	-0.00718023	-0.773928	-0.0334227	0.407509	-0.0955337	-1.32899	-0.481892	1.11686	0.520048	0.681423	-1.68521	-1.12712	1.13747	0.65811	-0.0137084	-0.322311
T36_S__k141_426004||full	-0.902185	1.67251	0.718031	0.782942	-0.241308	-1.49574	-0.359103	-0.423552	0.656206	0.23159	0.135795	-0.429902	-0.731969	0.0729309	0.27733	0.0160537	-0.440607	1.26746	-0.161322	-1.30373	0.274451	-2.93688	0.42587	2.12319	0.217966	0.61865	-0.0646879
T52_S_k141_172231||full	-0.0812919	0.730139	2.37525	1.36077	-0.311819	-1.17208	-0.951186	-1.59788	0.919289	0.370371	-0.353974	-1.11058	-1.42555	-0.101734	0.282645	-0.56292	-0.717471	0.793046	0.803577	-1.15139	0.239697	-1.42725	0.563998	0.538226	1.33671	0.795378	-0.143959
T84_S__k141_420815||full	0.392538	0.770111	1.78902	-0.200394	1.14085	-1.167	0.124976	-0.301749	0.315576	-0.0117578	-0.824211	-0.788051	-0.983529	-0.690914	0.109805	-1.63331	-0.93599	-1.60885	1.28401	-0.0422819	0.750901	-1.22116	0.0195731	2.04572	0.948276	1.13519	-0.417361
T12_S__k141_816683||full	-0.694624	-0.248098	1.06362	0.793944	0.911332	-0.459746	-0.223706	-0.115366	0.234376	0.690934	-0.898879	-0.104554	-0.223883	0.139393	-0.339971	-0.185037	-0.164782	-1.21203	-0.0543652	-1.45787	2.43945	-0.746505	-1.88065	0.395095	0.0726885	2.6533	-0.384068
T8_S__k141_135448||full	-0.268001	0.0649095	1.16824	0.868453	1.59476	-1.50451	-0.618721	-1.22103	1.00714	0.450192	-0.706534	-0.244995	-0.748	-0.405443	-0.12734	-0.032722	-1.27676	-0.139427	1.64211	-0.288717	0.299019	-1.86095	-0.494511	2.40799	0.557657	0.301605	-0.424412
T52_D__k141_595882||full	0.255215	0.0841924	0.635769	0.749026	1.06264	-0.122276	0.111921	-2.08525	0.878123	0.445791	-2.13019	0.295373	-2.16015	0.282101	0.352204	0.333424	-0.126347	0.0173258	0.437029	0.482423	0.146236	-0.542549	-2.30996	1.37784	0.344419	0.780108	0.405558
T4_S__k141_1688||full	-0.455049	2.01684	-0.114914	-0.349226	-0.389385	-0.899703	-0.130705	0.959738	1.46261	0.722804	0.0998818	-0.780174	-0.877529	0.0486332	-0.777943	-0.851004	-0.745567	1.00915	0.331707	-1.74839	0.0397943	-2.41762	0.315116	0.855133	0.315241	1.23039	1.13017
T8_S__k141_659834||full	-1.16749	0.766778	1.7135	1.0066	0.0560707	-1.36984	-0.476887	-0.204441	1.2562	0.684088	-0.476436	-0.669832	-0.669751	0.456793	-0.10774	-0.930406	-1.12328	0.870581	0.168889	-1.10005	-0.0829206	-2.14263	0.725064	0.547801	0.226425	2.22038	-0.17748
T60_S__k141_217938||full	-0.742766	-0.273503	0.623787	0.954167	0.26925	-1.25741	-0.674912	0.103848	2.50366	0.587154	-0.356252	-0.570444	-0.89824	0.0455827	0.461678	-0.75984	-0.780102	0.760081	0.286746	-1.05731	0.586205	-2.16762	0.23611	2.22363	0.336312	0.350411	-0.790233
T8_S__k141_406147||full	-0.527449	0.0241452	1.12518	0.646117	0.738649	-1.07337	-0.200733	-0.517641	0.576686	0.555586	-0.182367	-0.200937	-1.12774	-0.000119481	-0.104088	-0.236506	-0.594963	0.280697	1.27058	0.0398172	0.534267	-1.35401	-3.39203	1.14586	1.4136	0.980356	0.180419
T104_S__k141_354313||full	0.590555	1.4686	1.96819	0.511513	-0.471657	-0.942852	0.385735	0.0794609	0.221766	-0.38821	-1.67908	-0.95595	-1.25344	-0.534494	-0.191483	-0.594796	-1.4963	-0.962154	1.04293	-1.10518	1.03505	-0.790855	0.385785	0.980558	0.790237	1.72449	0.181583
T92_S__k141_700411||full	-0.104659	0.179059	1.13173	0.749817	1.94717	-1.41831	-0.314403	-0.745165	1.10832	-0.198603	-0.622521	-1.18933	-0.855442	-0.750214	0.0563229	-0.816415	-1.10799	-0.488802	1.60139	-0.705274	1.32969	-1.14111	0.258656	2.21368	0.146541	-0.145517	-0.118617
T68_S__k141_173704||full	-0.331257	0.0121649	0.177	0.275042	2.20792	-1.44116	-1.00101	-1.56122	0.540513	0.692745	-0.245885	-0.519741	-0.144465	0.106961	1.55769	0.502689	-0.780002	-0.00876383	1.47222	-0.261011	-0.37306	-2.05395	0.0510215	1.7499	0.254322	0.21658	-1.09525
T44_S__k141_137723||full	-1.36908	0.46164	1.38569	0.135383	0.189578	-0.525923	-1.19046	0.0790015	0.17798	1.9352	0.438288	1.65848	-0.603578	-0.771115	0.101787	0.277671	-0.326431	-0.98855	-1.09364	-1.69595	0.386719	-1.20117	0.0571541	-0.798143	0.0978248	1.51131	1.67034
T56_S__k141_347929||full	0.0720864	0.263515	0.863417	0.589817	1.81024	-1.43026	-0.353746	-0.858149	1.266	0.0609179	-0.969682	-0.671866	-0.844445	-0.624064	0.357198	-0.830946	-1.37154	-0.754848	1.70805	-0.163786	0.630601	-1.46152	0.174289	2.24049	0.671387	0.152261	-0.525412
T16_S__k141_945560||full	-0.949154	0.800537	-0.0532785	0.816169	1.12759	-0.848544	-0.686428	-0.265213	0.151276	0.236979	1.44102	0.646948	-0.863225	0.169024	-0.530442	-0.204319	-0.821299	-0.7013	1.42984	-0.623819	-0.12936	-2.94331	-0.365977	-0.37823	0.777319	1.92932	0.837884
T48_S__k141_218268||full	-0.02995	0.00972323	0.830591	0.633244	0.617117	-1.30677	-0.486883	-0.0978079	1.10807	0.28885	-0.818428	0.286409	-0.886125	0.208538	1.89999	-1.11628	-1.19996	-0.862376	1.00231	-0.737494	-0.876153	-2.34545	0.147441	1.76727	0.804568	1.00384	0.155714
T8_S__k141_765117||full	-1.0368	0.380312	1.39116	0.322738	0.416497	-1.8571	0.242311	0.42729	1.00435	1.2428	-0.352456	-0.947888	-0.879613	-0.205482	1.18719	-0.544062	-0.3257	-2.2736	0.793485	-1.06478	-0.0598844	0.187443	-0.588563	1.21432	1.55682	0.730556	-0.961332
T100_S__k141_549675||full	0.369878	0.835368	0.845322	0.996332	0.00460998	-1.24497	-0.0707805	-0.784778	1.26534	-0.382879	-1.38284	-0.589402	-0.803605	-0.0516885	0.322474	-0.0382955	-1.36684	-0.348103	1.70807	-0.333119	0.507539	-2.03252	-1.02199	1.98251	0.642527	1.2795	-0.307667
T84_S__k141_748541||full	-0.307056	0.459911	1.20985	-0.161586	0.550989	-1.0374	0.509528	0.355692	0.979091	0.172342	-0.666285	-0.628332	-0.876636	0.0681778	0.218851	-0.985806	-1.13745	-2.22665	2.18833	-0.519565	0.393492	-0.584265	-1.32601	1.58451	0.00994644	1.65289	0.103451
T52_S_k141_563286||full	-0.416676	0.778224	0.944217	1.0399	0.765979	-1.00416	0.122024	0.0274979	1.2579	-0.0474196	-0.603448	-0.691266	-1.09679	-1.7777	-0.490797	-1.19087	-1.01714	0.0389701	1.1809	-0.478719	0.599925	-1.82353	0.481208	2.0284	0.920588	1.10601	-0.65321
T108_S__k141_618212||full	0.561559	0.269813	0.932848	0.676709	1.02931	-1.51	0.0126827	-0.528164	1.32753	0.38631	-0.931589	-1.00268	-1.0896	-0.891678	0.352156	-1.37081	-1.1415	-0.994185	1.62148	-0.129446	0.160034	-1.20032	0.234097	2.20992	0.950769	0.600885	-0.536134
T12_S__k141_904366||full	-0.133062	0.17981	1.1692	1.35221	0.699813	-1.22321	-0.782641	-0.668062	1.40805	0.0491999	-1.28108	-0.759443	-0.196662	-0.56855	0.191218	-0.60805	-0.85531	0.0729114	1.15901	-0.657415	0.551051	-1.88342	-0.485649	2.65387	0.868448	0.267742	-0.51998
T56_S__k141_145020||full	-0.825499	0.340272	1.0286	0.810578	0.99557	-1.66941	-0.159456	0.0529199	1.9582	0.418859	-0.796048	-0.20916	-1.24275	-0.282698	0.0121656	-0.678269	-1.63117	-0.431087	1.31848	-0.583872	0.790315	-2.13379	0.109415	1.39294	0.608114	0.684805	0.121974
T20_S__k141_144720||full	-0.644733	0.183331	-0.00967664	-0.91283	-1.12546	0.662603	0.344531	0.982292	-0.684071	0.0641337	0.695077	0.302218	0.670752	-0.372699	0.164712	1.27086	1.53695	0.55849	-2.37553	-0.959738	0.145943	0.652517	1.00317	-2.31569	-1.07472	0.0376573	1.19992
T84_S__k141_709703||full	-1.24704	-0.442886	0.870282	1.40226	0.735302	-0.273469	0.594427	-0.033158	0.260267	0.518057	-0.260167	-1.47089	-0.242329	0.168325	0.409008	-0.400699	-0.825858	-0.9621	-0.401098	-1.39564	3.06199	-0.512223	-1.45457	-0.27862	0.865206	1.11112	0.204507
T92_S__k141_1197313||full	0.0559788	0.0480391	0.890269	0.653246	1.86916	-1.57552	-0.193414	-0.858932	1.48743	0.37929	-0.659714	-0.959732	-1.05457	-0.421011	-0.055585	-1.10388	-1.28324	-0.472957	1.26202	-0.138847	0.689745	-1.47827	0.233143	2.24838	0.647925	0.12553	-0.334478
T104_S__k141_310969||full	-0.410882	1.39773	1.83284	0.889296	-0.407716	-1.64536	-0.0513894	-0.0309125	1.11475	-0.206964	-0.562974	-0.3502	-1.13857	-0.479481	-0.744198	-0.586717	-0.994703	-0.0753741	0.676843	-0.663214	1.04854	-1.83784	-0.55941	1.87656	-0.178287	1.4216	0.666027
T24_S__k141_818134||full	-1.44431	-0.182765	1.58391	1.09173	0.0986358	-1.20192	-0.183694	-0.576677	1.61295	0.151144	0.602608	-0.929763	-0.318289	0.306778	0.0177068	-0.226272	-0.714112	-0.952495	1.01997	-0.0980594	1.4952	-1.96538	-0.692795	1.75742	-1.1039	0.94793	-0.0955458
T108_S__k141_447048||full	0.116174	-0.0521637	0.919256	0.489215	1.00833	-1.41423	-0.938442	-0.734071	2.14678	0.234962	-0.66347	-0.772288	-0.96854	0.206418	0.325775	-0.602788	-1.27692	0.441412	0.936464	-0.607723	0.140307	-1.55791	0.651487	2.55817	0.332883	-0.0773156	-0.841761
T84_S__k141_360574||full	0.176459	-0.0379887	0.419509	0.496057	1.8079	-1.41443	-0.496014	-1.06963	1.25094	0.216211	-0.670496	-0.653165	-0.661328	-0.531183	1.27258	-0.450085	-1.2683	-0.759254	1.64388	-0.0251026	-0.0592786	-1.47826	0.309673	2.22423	0.848528	-0.0867866	-1.00466
T88_S_k141_639627||full	-0.845684	0.355712	0.654347	0.301662	0.518421	-1.23595	-0.335101	-0.286837	2.7696	0.543341	-0.447223	-1.00356	-1.04409	0.112235	0.676915	-0.338191	-0.705081	0.46654	0.200441	-1.54963	0.461208	-2.02109	0.406326	1.90201	0.283175	0.565136	-0.404635
T16_S__k141_127385||full	-0.721834	0.317044	1.00676	0.394926	2.09534	-1.30104	-0.225878	-0.253876	1.11658	0.486259	-0.95281	-0.163448	-0.987215	0.13446	-0.201117	-0.43411	-1.29977	-0.249151	0.354716	-1.35808	0.170369	-1.40361	-0.952001	1.97333	0.311516	1.92492	0.217737
T8_S__k141_793390||full	-0.798571	0.276262	0.181459	-0.79348	-1.22814	1.05749	0.291534	0.59847	-0.870954	0.158181	-0.198557	0.944368	0.294694	-0.243755	0.397544	1.39296	1.91279	0.28333	-2.31761	-0.823455	0.19891	0.761216	0.589571	-2.28708	-0.787047	0.0155215	0.994335
T76_S__k141_634203||full	-1.64037	0.931792	1.10215	0.765403	0.389223	-0.618081	-1.01833	-0.222385	0.560586	0.508598	0.82762	-0.0538701	-1.24814	-0.325716	0.793905	0.779378	-0.569318	0.0557126	0.0626369	-0.774812	-0.0536651	-1.94373	-0.766601	-0.854333	-0.187635	2.90494	0.595035
T4_S__k141_1222676||full	0.584889	0.588249	1.33805	-0.310315	1.71789	-1.11243	0.0701187	-0.201178	1.04284	-0.0630728	-0.516117	-1.60376	-0.953893	-0.550318	-0.931139	-1.19768	-0.93968	-1.52274	0.705446	0.163977	0.942357	-0.911469	-0.274582	2.00572	0.815038	1.23479	-0.120988
T52_S_k141_308859||full	0.252484	-0.0156416	-0.380808	-0.290269	0.425039	-0.312089	-0.545852	-0.386272	-0.909785	0.196549	0.945156	-0.103629	-0.396442	-1.04913	2.12663	0.36654	1.67532	0.127215	-0.191339	-1.27087	-0.380191	2.71127	0.724635	-2.03579	-0.585929	-0.160555	-0.53625
T28_S__k141_513620||full	-0.691791	0.291913	1.12617	0.423977	-0.251744	-1.53803	-0.117362	-0.420871	2.64395	0.76288	-0.0152203	-0.243262	-0.848578	-0.220232	-0.274535	-0.12559	-1.24212	0.461368	0.470377	-0.972133	0.526382	-2.49612	-0.252938	1.55525	0.488326	0.844004	0.115937
T8_S__k141_1255417||full	-0.48359	1.38882	1.13953	0.332479	-0.150608	-1.53904	0.105486	-0.0522439	0.425002	0.0248281	-1.25805	0.640574	-1.17092	0.264811	0.909363	0.179487	-1.10218	-0.22564	0.755469	-0.360352	-0.132473	-2.66309	-0.926712	1.0912	1.07761	1.80452	-0.0742678
T112_S__k141_653118||full	-0.273477	0.360607	0.623806	0.153338	1.33774	-1.74138	-0.44447	-0.764064	2.21126	0.641686	-0.0104641	-0.4465	-1.32826	-0.261384	-0.210135	-0.0215485	-0.708166	0.0260594	0.415595	-0.689384	0.263675	-2.00102	-0.363387	1.86716	1.82266	0.0261417	-0.486085
T4_D_k141_1206975||full	-0.991239	-0.58389	0.308156	0.79616	0.447689	-0.571478	-0.693773	-0.368585	1.84235	-0.169231	0.514858	0.0561489	0.08011	-0.368705	0.490218	0.916169	-0.359123	0.00213589	0.141101	-0.225244	0.554434	-0.634793	-3.66968	1.43793	-0.399408	1.06935	0.378345
T80_S__k141_874977||full	-0.251643	0.345885	1.54242	1.08228	0.866955	-1.36123	-0.262928	-0.798724	1.50583	-0.215717	-0.863717	-0.644946	-1.08068	-0.468495	-0.448161	-0.471503	-1.27728	-0.384944	1.45736	-0.173032	1.00801	-1.87031	-0.172853	2.19765	0.198698	0.566708	-0.0256346
T104_S__k141_234995||full	-0.803016	0.539907	0.596975	0.84666	1.14563	-1.39761	-0.42406	-0.938113	1.60764	0.252396	-0.472955	-0.0733436	-1.02721	-0.140261	0.779999	-0.72869	-1.03776	-0.0872408	1.35889	-0.309198	0.592034	-2.16975	-0.885906	1.37823	1.11342	1.26506	-0.981736
T32_S__k141_1195961||full	-0.38385	1.73341	1.56349	0.485351	-0.202987	-1.88693	0.0957571	0.776599	1.04977	0.465489	-0.233886	-0.895933	-1.53149	-0.522233	-0.776731	-0.59918	-1.45612	-0.444621	0.218831	-0.642701	0.24215	-1.43924	-0.00143235	0.884969	1.43523	1.42715	0.639142
T8_S__k141_252832||full	-1.12103	0.534062	1.67672	1.63126	-0.356266	-1.22457	-0.115414	0.0483438	0.954907	0.525982	-1.00823	0.0806238	0.184969	0.000455668	-0.546708	-1.02363	-1.34444	-0.397907	0.298073	-0.680811	0.360473	-1.65371	-1.38563	1.89373	0.468197	1.43314	0.767408
T32_S__k141_937767||full	-0.0448248	0.121937	0.697692	0.544502	1.81312	-1.18526	-0.862699	-1.13611	0.636988	0.541083	-0.634035	-0.712299	-1.1567	0.160102	1.28445	-0.282881	-1.15266	-0.245605	1.23884	-0.786769	0.527511	-1.69952	0.265706	2.10359	0.675603	0.607582	-1.31936
T76_S__k141_853148||full	-0.172705	0.263407	0.811611	0.671154	1.31425	-1.39688	-0.292421	-0.482391	1.45326	0.121283	-0.722172	-0.676688	-0.725488	-0.358567	-0.14776	-0.561215	-1.20609	-0.285335	1.33829	-0.755914	0.732352	-2.16178	0.258591	2.60382	0.52904	0.398962	-0.550613
T76_S__k141_637516||full	-0.144862	0.402498	1.22758	1.2203	0.594702	-1.65322	-0.237443	-0.197065	1.04849	0.20244	-0.790557	-0.658336	-1.0899	-0.663105	-0.139014	-0.804691	-0.91339	-0.233076	1.56774	-0.350711	0.49948	-2.12351	0.33452	2.53475	0.517414	-0.3009	0.149875
T20_S__k141_503511||full	-0.422667	-0.340919	-0.129971	-1.31133	0.275822	1.03413	-0.974947	0.624591	-0.173086	1.94121	1.32688	0.446615	0.00882841	-1.36407	0.0604573	0.147796	0.0501169	-1.53414	-0.143505	-1.18981	0.317471	2.44739	0.93253	-0.478576	-1.4759	-0.618548	0.543646
T24_S__k141_1064640||full	-0.545914	0.465229	1.34285	0.249315	0.903726	-2.06709	0.0921227	0.0302122	1.42867	0.371741	-0.190373	-0.500102	-0.678466	-0.0944442	-0.0576149	-0.836228	-1.18797	-0.632381	1.14994	-0.325533	0.0181975	-2.07985	-0.789856	2.38551	0.46138	0.859652	0.227296
T48_S__k141_948719||full	0.170595	0.675132	1.78777	1.00298	0.277949	-1.95613	-1.39057	-0.85655	1.13234	-0.0501247	-0.794808	-0.960218	0.122485	0.469483	0.0657976	-0.12584	-1.01659	1.03035	0.160641	-1.52153	0.362549	-1.65906	0.474711	1.52567	0.441874	1.1464	-0.515308
T60_S__k141_746515||full	-0.0622235	-0.199276	0.748358	0.533326	2.25723	-1.28188	-0.985049	-1.08161	0.814926	0.463915	-0.683434	-0.63103	-0.808128	-0.623441	1.10747	-0.31912	-0.997232	-0.624392	1.94529	0.0098051	0.416409	-1.68208	0.255676	1.57444	0.685884	0.123946	-0.957776
T20_S__k141_1138624||full	-0.977651	-0.166982	0.825227	0.363279	1.58953	-0.753143	-0.317302	-0.884536	0.936905	1.07062	-0.287727	-0.343573	-0.155751	0.406802	0.0547455	-0.0203753	-1.28997	-1.71816	1.93435	-0.263076	-0.271877	-1.93363	-1.13781	1.33018	0.968101	1.23668	-0.194856
T104_S__k141_365685||full	-0.121839	-0.60325	0.797502	0.744468	1.19484	-1.31423	-0.236121	-1.035	1.64594	0.0124099	-0.64612	-0.683953	-0.584858	0.17723	1.4838	-0.410488	-1.25454	-0.342999	1.4112	-0.919291	-0.0551391	-1.14992	-0.25625	2.44693	0.709251	0.162958	-1.17254
T68_S__k141_787835||full	-0.971316	-0.346391	-0.576452	-0.509094	-0.178473	0.355351	0.498222	1.2417	-1.24873	-0.292003	0.0509225	0.499068	0.8475	-0.0412619	0.189373	1.28687	2.37847	1.60197	-1.00227	-1.02869	0.114843	0.170804	-0.640147	-1.83142	-1.77788	0.833209	0.375831
T0_S__k141_348352||full	0.172198	0.581497	1.57017	0.565782	0.987091	-1.80023	-0.504829	-1.09519	1.2159	0.316506	-0.593677	-1.19053	-0.7139	0.190488	0.21984	-0.547644	-1.19781	-0.642328	1.01456	-0.466226	0.530948	-2.06505	0.0340566	2.06017	0.58309	0.839411	-0.0642956
T44_S__k141_267473||full	-0.610915	-0.0163684	-0.424335	-0.797439	-0.991608	0.544969	-0.0144018	0.643117	-0.503623	0.75931	-0.272698	2.11952	-0.132549	-0.274548	0.265959	0.83589	1.29895	2.21961	-1.64056	-0.635223	-0.41898	0.775217	-1.40742	-1.34913	-1.29085	0.525233	0.792852
T12_S__k141_24509||full	-2.13988	0.0590595	0.957398	-0.187843	0.634556	-0.575362	-0.710589	-0.732661	1.29383	1.10091	1.14359	-0.194625	-0.284869	0.330419	0.605723	1.95357	-0.81779	-0.634476	0.439775	-0.880046	0.868468	-2.32234	-0.466446	-0.128071	-0.366708	1.22494	-0.17053
T12_S__k141_715140||full	-0.442	0.330722	-0.223477	1.628	0.805108	-1.33962	-0.419451	-0.292317	1.07994	0.488555	-0.507647	-0.391675	-1.4108	-0.35708	0.77766	0.412824	-1.11726	0.450665	1.29329	-1.28117	0.468314	-2.35034	-0.258916	1.93476	0.93501	0.320985	-0.534095
T8_S__k141_627943||full	-1.34113	0.551134	2.03008	0.67163	-0.614469	-1.60406	0.282075	0.494854	1.26462	-0.295332	-0.166943	-0.278588	-0.737097	0.645712	0.575818	-0.629332	-0.831043	-0.75887	0.794508	-0.614961	0.631241	-2.02904	-0.742925	0.706694	-0.721048	1.86723	0.849244
T48_S__k141_469161||full	-0.62985	0.487359	0.888672	0.565137	0.198656	-1.68806	-0.0506941	-0.487817	1.77244	1.01594	-0.369139	-0.579275	-0.880501	-0.494444	0.514296	-0.152487	-0.570483	0.20289	0.389878	-1.23649	0.530322	-2.57694	0.342013	1.87728	1.24225	0.541657	-0.852617
T20_S__k141_325515||full	-0.564551	-0.0784249	0.139904	0.916832	2.05224	-1.17961	-0.0944185	-1.10789	1.11901	0.457608	-0.284829	-0.337156	-0.897157	-0.261345	0.387561	-0.510222	-1.32033	-0.326934	1.53054	-0.317054	0.0934108	-1.96626	-0.0274899	2.38936	0.824917	0.0510102	-0.68873
T108_S__k141_199053||full	0.410442	1.24133	1.02994	0.799954	0.659806	-1.58416	0.118518	-0.48899	0.932789	-0.295224	-0.922776	-0.860938	-1.19666	-1.38557	0.12807	-1.24636	-0.924638	-0.0963113	1.42616	-0.703856	0.213404	-1.28393	1.06349	2.19571	0.453855	0.716809	-0.400879
T60_S__k141_886706||full	-0.706993	0.432976	1.31477	0.744502	1.46463	-1.85946	-0.385101	-1.21179	1.28619	0.660293	-0.529256	-0.995545	-0.6983	-0.179973	0.153374	-0.0302392	-0.877647	0.183687	1.33827	-0.464326	0.0193131	-2.26986	0.0258969	1.91739	0.389643	0.330835	-0.0532816
T32_S__k141_18234||full	-1.96878	-0.133325	2.18467	0.727556	-0.728148	-0.501523	-0.0418514	1.22335	0.895317	-0.0976288	0.245874	-0.0244589	-0.667712	0.375678	0.894354	-0.819356	-0.823976	-1.63278	0.324184	-0.821009	1.30089	-1.56254	-0.468313	0.292014	-0.192765	1.70049	0.319801
T88_S_k141_639498||full	0.0650382	1.4317	2.38019	0.545863	-0.477395	-1.80845	-0.145569	0.238671	0.691329	0.164286	-0.698952	-0.488227	-1.38382	-0.371258	-0.423659	-1.3206	-1.31475	-0.796145	0.622241	-0.701298	0.70307	-0.867502	0.835762	-0.0758394	1.26971	1.48215	0.44345
T36_S__k141_598637||full	-0.13927	0.908703	2.01227	1.37497	0.759667	-1.2854	-0.39492	-0.88662	0.152872	-0.380917	-1.26129	-0.828753	-0.943954	-0.410944	-0.102615	-1.01117	-1.57049	-0.479396	1.84001	-0.323807	1.42283	-0.790529	0.122824	1.18094	0.739565	0.725717	-0.430293
T84_S__k141_590295||full	-0.278054	1.1333	1.54627	0.8455	0.143275	-1.53983	-0.31524	-0.449918	1.14452	-0.175137	-0.0549346	-0.818923	-1.22071	-0.880845	0.739196	-0.888277	-1.31485	-0.773283	1.57592	-0.780037	0.414567	-1.24544	-0.168177	1.73641	1.24608	1.03008	-0.651457
T108_S__k141_161439||full	-0.623356	-0.506182	0.65536	0.974994	1.47886	-1.06668	-0.910948	-1.25195	1.12884	0.619925	-0.605709	-1.10697	-0.413157	0.344101	1.89162	0.534916	-1.18605	0.0332299	1.21236	-0.728484	0.328219	-1.96793	0.0804298	1.29824	0.423646	0.513636	-1.15096
T44_S__k141_878098||full	-0.569078	-0.0225318	0.724595	0.180947	0.82247	-0.736321	-0.64961	0.36309	-0.604659	0.392742	-0.337132	0.606448	-0.460383	-0.295537	1.17926	0.933534	-0.475812	0.0110886	0.588346	-0.194012	0.350092	-0.487558	-2.49994	-2.41289	0.106327	2.31385	1.17268
T84_S__k141_512149||full	0.167585	0.0862419	0.426344	0.488935	1.49655	-1.4474	-0.351411	-1.015	1.01022	0.665975	-0.583786	-0.939389	-0.819071	-0.161472	1.34484	-0.776982	-0.961679	-0.869213	1.21989	0.165315	-0.253072	-1.47858	0.475297	2.16481	1.42064	-0.107941	-1.36765
T96_S__k141_46554||full	0.911426	1.57483	1.34401	0.520249	-0.298694	-1.57385	-0.265835	-0.184073	1.05175	-0.298446	-1.04639	-1.19879	-1.97461	-0.897035	0.567591	-0.830702	-1.1041	-0.403219	1.40926	0.0349419	0.67366	-1.03826	0.276463	1.52095	0.773304	0.730774	-0.27519
T104_S__k141_161581||full	-0.613983	0.962445	0.976567	-0.242543	0.20774	-1.15395	0.740871	0.500942	0.725038	0.481317	-1.36555	-0.0233062	-1.59401	-0.0198327	0.81998	0.0896469	-1.46373	-0.216556	1.26293	-0.0852847	-0.438739	-2.5039	-0.610342	0.66018	1.82406	1.1286	-0.0485903
T76_S__k141_1042042||full	-0.744943	1.2652	1.01049	1.0329	0.685396	-2.12395	-0.215065	-0.263995	0.837122	0.776043	-0.399667	-0.0215452	-0.887947	-0.635498	0.0806172	-0.65564	-0.86949	-1.24032	1.58076	-0.678027	-0.100826	-1.82509	-0.293924	1.15438	0.839138	1.68831	0.00556532
T52_S_k141_1220133||full	-0.892907	0.356158	0.467383	0.0617352	2.19381	-0.524068	-0.701519	-0.751871	1.17614	1.30813	-0.713583	0.0294542	-1.22758	-0.583495	0.469356	-0.155819	-1.09753	0.743725	-0.0546198	-1.14692	0.585309	-2.11901	-0.801389	0.468343	0.421771	1.93956	0.549437
T88_D__k141_436441||full	-1.99512	-0.0155308	0.297999	0.100002	0.0296438	-0.446166	0.316566	0.361984	0.800214	1.0198	0.399603	-0.254769	0.395862	0.455302	1.12619	0.20042	0.0681322	-2.16749	0.700185	-0.444906	0.415684	0.74912	-2.21819	-2.22833	0.740532	1.00108	0.592181
T108_S__k141_972654||full	-0.754689	1.16961	1.55322	0.960315	-0.972138	-0.801521	-0.263968	1.3927	0.0458265	-0.46111	-0.14333	-0.511231	-0.582409	0.243114	-0.931189	-0.696009	-0.741888	-1.04196	0.597781	0.0503692	1.37966	-1.21405	-1.60005	0.660732	0.0874817	2.55073	0.0240159
T72_S__k141_1086392||full	0.322402	1.09234	1.27469	-0.205624	-0.118184	-0.50739	0.611999	0.42479	-0.173951	-0.718081	-0.707611	-0.283188	-0.345897	-0.315338	0.590405	-0.475068	-1.45538	-1.5864	0.838727	-0.156611	-0.352852	-2.2045	0.397918	0.137465	0.335356	3.06362	0.516363
T20_S__k141_125412||full	-1.11958	-0.529421	-0.614942	-1.00338	0.0411379	1.20655	0.0205937	1.56301	-0.813101	0.54775	0.766516	0.0983017	0.870777	-0.313456	0.987403	0.634765	0.543832	-0.907897	-0.171253	-2.01908	0.0515464	1.73959	1.41159	-1.91543	-1.19624	0.188924	-0.0685058
T4_S__k141_1102623||full	-0.551848	0.29222	0.241586	1.05666	1.04577	-1.64852	0.0101645	-0.498727	2.16636	0.465637	-0.0900171	-0.940535	-0.541094	-0.711947	-0.384655	-0.351439	-1.22902	-0.879547	0.888172	-0.661827	0.360569	-1.04632	1.09987	2.55233	0.174767	0.172028	-0.990619
T76_S__k141_716571||full	-0.67104	1.3395	1.40062	0.617904	0.193434	-1.60176	0.329317	-0.167961	0.559796	0.0168521	-0.633173	0.000999385	-0.99969	-0.18344	0.0337296	-0.315456	-1.15938	-0.523135	1.06528	-0.442654	0.318037	-2.34213	-1.46021	1.49487	0.831366	1.69205	0.606281
T8_S__k141_799247||full	-0.168257	0.968553	2.29338	0.519628	-0.405997	-0.706055	-0.256565	-0.0108217	0.035794	0.267223	-0.342598	-0.833859	-0.671522	-0.349119	-0.336556	-0.174865	-0.763711	-3.18132	0.332181	0.512645	0.586499	-0.0500743	0.406941	-0.706542	0.0729006	2.06918	0.892937
T24_S__k141_905827||full	-1.69774	0.888941	1.47831	0.4274	1.12669	-1.23276	-0.014294	-0.718127	0.493909	-0.154641	-0.0961919	-0.432555	-1.21638	0.315842	1.28228	0.583061	-0.913138	0.0820835	0.400562	-0.687407	0.707097	-2.60916	-0.0357201	0.360015	0.270821	1.85174	-0.460646
T84_S__k141_1070954||full	-0.970018	-0.366684	1.1963	0.788515	1.38788	-1.01285	0.133588	-0.451237	-0.225628	1.23073	0.506484	0.332372	-1.30948	-0.0131363	-0.20796	-0.981517	-1.45188	0.0721534	0.688371	-0.596557	1.10609	-2.45761	-0.318361	1.21305	0.0226689	1.80292	-0.118202
T8_S__k141_1440570||full	-1.40023	0.529653	1.45849	0.80758	1.50303	-0.939297	-0.964017	-1.94656	0.244126	0.142855	0.805854	-0.081527	-0.515765	-0.093912	0.925264	1.01188	-0.0631656	-0.00939477	0.197608	-1.23499	-0.235777	-2.18073	-0.281268	-0.127398	-0.00377704	1.83771	0.613754
T4_D_k141_474015||full	-1.04985	0.864392	1.18221	0.731572	0.368274	-1.80549	-0.108758	-0.423235	1.70105	0.269668	-0.509172	0.657219	-0.804436	0.597568	0.0388438	-0.644466	-1.07914	-0.260972	0.215165	-1.07192	0.243972	-2.32389	-0.705233	0.905986	0.479179	1.94138	0.590079
T108_S__k141_469655||full	0.170027	0.277175	0.469638	1.01161	1.81154	-1.31247	-0.431499	-1.08715	1.425	0.0189733	-0.523568	-0.6553	-0.409338	-1.27956	-0.187391	-1.13371	-1.2614	-0.520611	2.29188	-0.265014	0.105086	-1.17626	0.0455073	1.18442	0.759963	1.23898	-0.566529
T40_D__k141_788990||full	-0.660367	0.137346	1.07442	0.800944	0.589013	-1.21874	-0.0426211	-0.410509	1.83297	0.142777	-0.815191	-0.689537	-0.500245	-0.405841	-0.0258195	-0.64318	-1.13336	-0.513966	1.39608	-0.748705	0.826739	-1.20285	0.0316411	3.00989	0.504387	-0.634541	-0.70073
T16_S__k141_455184||full	-0.886914	-0.582512	-0.76977	-0.880859	0.175943	1.30022	0.126588	0.991806	-1.00225	0.80426	0.425092	-0.272784	1.29307	-0.0603829	0.821198	0.402872	0.509616	-1.05565	0.158352	-1.92228	0.0015884	2.52799	1.15573	-1.4526	-1.07726	-0.306251	-0.424786
T56_S__k141_361150||full	-0.639753	0.245149	1.50393	0.742254	-0.0262855	-1.7184	-0.452134	-0.590194	2.06503	0.973013	-0.314108	0.0730681	-1.0485	0.224915	-0.532723	-0.490299	-0.940021	-0.000371934	0.930086	-0.8746	1.04188	-2.29669	-0.829512	1.00782	0.255699	1.11912	0.571623
T84_S__k141_213367||full	-0.388875	0.778866	0.359445	-0.663924	0.704022	-1.09867	0.682865	0.237312	0.670395	1.17891	-0.398805	-0.336911	-0.991227	-0.47532	0.874464	-0.0775352	-1.09735	-0.869419	0.901784	-0.984392	0.565115	-2.92768	0.145188	0.220898	1.59461	1.73143	-0.33519
T96_S__k141_99523||full	-0.155861	0.42024	0.972548	0.902307	1.35394	-1.46883	-0.239031	-0.787793	1.60958	0.22219	-0.286128	-0.877857	-0.99228	-0.35173	-0.856528	-0.778342	-1.19362	-1.06967	1.21694	-0.170704	1.10377	-1.48506	-0.536322	2.19338	0.664827	0.621333	-0.0312934
T44_S__k141_1156676||full	0.0916906	0.25933	1.02414	0.360799	1.20496	-0.884183	-0.321551	-0.787423	1.61058	0.454539	-0.983065	-0.529115	-0.970122	-0.436795	-0.259202	-1.27339	-1.53582	-0.134073	1.1841	-0.560553	0.355146	-1.76473	0.997575	2.44645	0.515867	0.378899	-0.444065
T84_S__k141_956162||full	-0.0894122	-0.381955	0.367801	0.0270701	2.00726	-0.806617	-0.351777	-0.262833	-0.0229914	0.615769	0.0955616	-1.14129	-0.116228	-0.809324	2.46414	-0.667107	-0.902028	-2.10827	1.4874	-1.00164	0.679188	-0.463018	0.597056	-0.40618	0.96914	0.924377	-0.704093
T12_S__k141_742370||full	-1.04412	1.51709	2.10397	0.832701	-0.359136	-1.23654	-0.682111	-0.172611	1.26603	0.383416	0.253691	-0.858235	-0.899244	0.00696671	-1.108	-1.14613	-1.51406	0.672308	0.17605	-0.812928	0.300143	-1.30385	0.552106	0.794842	0.0200782	1.72992	0.527648
T8_S__k141_1228782||full	-0.462437	-0.281906	1.28952	0.515613	1.60709	-0.853511	-0.879886	-0.572245	0.512575	0.23182	-0.254311	-0.0924412	-0.520213	0.125231	0.52114	-0.702514	-0.754617	-0.630725	1.44537	-0.35117	0.0797795	-1.04493	-2.99186	1.46542	0.99007	1.17364	0.435494
T4_S__k141_1155486||full	-0.323081	1.28836	0.644635	0.84909	1.42928	-1.34075	-0.73227	-0.41395	0.528286	-0.0942369	-0.614233	-0.830506	-0.358003	-0.517541	0.657859	-0.167929	-1.36554	-0.62513	0.664543	-0.722281	-0.705609	-2.11426	1.59575	2.28932	0.282208	0.494916	0.201089
T36_S__k141_85403||full	-0.670209	2.04482	0.940288	0.776989	-0.914501	-1.1549	0.451036	-0.362153	0.820405	0.93405	-0.104225	-0.783588	-0.810026	-0.343358	-0.744541	-1.42983	-1.4286	0.730726	0.334739	-1.36754	1.42592	-1.5214	0.352978	0.457252	0.366582	1.48048	0.518616
T0_S__k141_146919||full	0.615769	-0.122949	0.840892	0.401258	0.84418	-1.46604	0.185155	-0.165447	1.41379	-0.0767615	-0.60481	-0.929707	-0.581381	0.209618	-0.00965858	-0.789432	-1.7273	-0.560456	0.840311	-1.18226	0.734379	-2.13932	1.33647	1.83593	0.614681	1.07973	-0.59664
T12_S__k141_123833||full	-0.504644	1.21703	1.07892	1.0042	0.104294	-1.52795	-0.921468	-0.175555	1.64788	0.0418987	-0.481797	-0.726978	-0.980281	-0.859228	0.589428	-0.83013	-0.821908	0.194357	1.43467	-1.15674	0.634853	-1.73512	0.447867	1.74011	0.108301	1.18099	-0.702999
T48_S__k141_632085||full	-0.341643	0.577425	0.222972	0.50819	0.899324	-1.84517	0.0639477	-0.50722	1.44867	0.651007	-0.420467	-0.819381	-0.721291	-0.338298	0.504291	0.15514	-1.10216	0.657709	0.848227	-0.793709	0.364307	-2.61983	0.0410136	2.25178	0.146293	0.915843	-0.746962
T100_D__k141_925114||full	-0.0420974	1.22536	2.22436	0.812276	-0.397686	-1.84888	-0.494488	-0.661801	1.39918	0.540821	-0.110183	-0.770974	-1.58002	-0.411864	-0.597795	-0.846637	-1.06669	0.267404	0.493182	-1.36915	0.336287	-0.787568	0.490695	0.827558	0.531715	1.65233	0.184652
T12_S__k141_639575||full	-1.00334	-0.0560859	0.326592	0.710865	1.37199	-0.229326	-0.239786	0.0637289	0.649712	1.11279	-0.933922	0.733745	-0.838197	-0.0538371	-1.42502	-0.338235	0.0119708	-0.542463	-0.0314058	-1.50844	1.63205	-0.358857	-1.69434	-0.569892	0.726697	2.70619	-0.22318
T96_S__k141_248950||full	-0.264289	1.50191	1.28071	0.565861	0.755704	-1.10381	-0.913701	-0.178876	0.275214	-0.132349	0.799783	-0.121447	-1.20546	-0.645478	0.115283	-0.409287	-0.890082	-1.02945	-0.528249	-0.369815	0.18501	-0.971162	-0.982818	-0.946378	0.656468	2.69061	1.8661
T64_S__k141_779305||full	-1.89078	-0.37312	0.867568	-0.282197	0.601392	0.224103	-0.313632	0.233186	0.333578	1.81138	0.26563	-0.0152617	-0.499233	1.13261	0.976625	0.375835	-0.571481	-0.97865	-0.00149457	-1.64416	-0.0686623	-2.00979	-1.40772	1.68359	-0.258282	1.25657	0.552408
T0_S__k141_210999||full	0.201817	0.806599	0.575523	0.280036	0.644526	-1.75917	-0.59048	-0.406846	1.22485	-0.270727	-0.460123	-0.323864	-0.877084	-0.192886	1.0274	-0.173103	-1.02981	0.65832	1.12187	-1.294	0.555662	-2.56403	0.64153	1.96805	0.182004	0.882323	-0.828384
T36_S__k141_798699||full	-0.2113	1.03593	1.44168	0.422335	0.707587	-1.15246	-0.291682	-0.924724	1.44398	0.418514	-0.839853	-0.62352	-1.11369	-0.726441	-0.791384	-0.310493	-1.18976	-0.264221	1.31661	-0.595876	0.160618	-1.62451	0.0387968	2.56804	0.711662	0.741205	-0.347037
T4_D_k141_1045287||full	-0.397413	0.069176	0.424382	0.429354	1.5414	-0.667177	-1.0075	-0.402603	0.940294	0.327639	-0.551692	-0.438274	-1.01142	-0.149321	0.997652	-0.314697	-0.298001	-0.377793	1.13325	0.620829	0.086197	-0.859848	-3.359	1.56674	0.731547	0.962507	0.00377934
T104_S__k141_215898||full	0.167058	0.659927	1.34863	0.90051	1.08062	-1.04289	-0.314588	-0.713508	0.324066	-0.391589	-1.11507	-0.876073	-0.694363	-0.568045	0.554015	-1.21102	-1.72285	-1.0254	2.13684	-0.275903	1.25863	-1.07435	0.579109	1.64638	0.580747	0.336267	-0.547145
T92_S__k141_1112404||full	-1.62094	0.864079	1.20878	0.675623	1.21834	-0.978559	-0.0103128	-0.813236	0.485738	0.0101898	-0.0208865	-0.734338	-0.924102	0.222387	1.02469	0.542886	-1.19933	0.106973	0.53098	-0.935524	0.223093	-2.63664	-0.264975	1.10455	0.330178	1.86956	-0.279195
T48_S__k141_288320||full	0.157386	0.128422	0.829078	0.589046	0.988405	-1.5871	-0.51007	-0.666281	2.11919	-0.244595	-0.334252	-1.13941	-0.656749	-0.437958	0.156021	-0.802854	-0.998592	-0.391862	1.60867	-0.508877	0.694567	-1.24807	0.551279	2.39176	0.539401	-0.185242	-1.0413
T24_S__k141_1115216||full	-0.929185	0.153211	-0.238113	-1.07449	-0.768341	0.818832	1.92973	1.1393	-1.91351	-0.148534	-0.140087	0.696487	1.38729	-0.146967	0.57676	0.43743	1.20751	0.342362	-1.50191	-1.46075	0.011131	0.358997	0.244388	-1.29611	-1.25496	0.384352	1.18518
T112_S__k141_300079||full	0.182881	0.514594	1.12986	0.80569	1.55702	-1.66247	-0.0669186	-0.419464	0.828927	-0.363635	-0.504524	-0.835582	-0.839698	-1.05046	1.02726	-1.28908	-0.975123	-1.13023	0.976483	-0.781451	0.47198	-1.07249	-0.810583	2.10301	1.12824	0.618958	0.456805
T12_S__k141_125427||full	-0.0227506	0.673554	0.659115	0.310528	1.54978	-1.5014	0.13517	-1.08085	1.57734	0.117818	-0.388932	-0.513115	-0.986905	-0.679724	0.146455	-0.540494	-1.68576	-0.840221	1.47758	-0.445045	0.0514602	-1.65193	0.31775	1.97481	1.13814	0.617653	-0.410033
T36_S__k141_1311408||full	0.01497	0.286078	1.12283	0.434616	0.286823	-0.998679	-0.77585	0.702395	1.89234	0.689346	-0.482711	-0.808039	-0.996504	-0.99422	-0.29682	-0.603576	-0.764715	-0.699103	-0.128511	-1.30569	0.958007	-1.91232	0.414387	2.52119	0.942757	0.302447	0.198557
T52_S_k141_11496||full	-1.61035	0.315016	0.641385	1.04564	0.590965	-1.29323	-0.804085	-1.23392	0.481151	0.889761	0.224843	0.395395	-0.682488	0.364475	1.42446	0.417371	-1.05793	1.39736	1.40644	-0.260201	-0.245238	-2.45537	-0.715613	0.713684	0.171326	0.750526	-0.871368
T8_S__k141_420055||full	0.581085	0.604475	1.35278	0.0379204	1.08484	-1.11261	-0.55977	-0.78105	0.406817	0.0269165	-0.628923	-0.723627	-1.09657	-0.651717	1.50059	-0.970001	-1.36275	-1.40833	2.05807	-0.372717	0.170184	-0.863552	-0.151781	2.1386	0.79512	-0.0564861	-0.0175107
T100_S__k141_536033||full	-1.05721	-0.148784	0.884067	0.995193	0.909129	-0.492501	-0.321205	-0.118534	0.178398	0.900371	-0.764298	-0.0752053	0.513352	-0.0197371	-0.171258	-0.342669	-0.242163	-1.09832	1.21434	-2.06594	0.943347	-1.02439	-2.06684	0.484195	0.316858	2.54762	0.122182
T76_S__k141_355601||full	-2.15385	-0.220063	1.31797	-0.473856	0.642797	-0.466449	0.0844944	-0.823845	1.29796	1.2409	0.512828	-0.6958	0.154799	0.675989	0.983913	0.752539	-0.979428	-0.758407	0.416022	-0.951497	1.12309	-2.57408	0.573617	0.397233	-0.54436	0.805931	-0.338447
T40_S__k141_932118||full	-2.45016	-0.336019	0.289262	0.252867	0.412931	0.433508	-0.508048	-0.73972	0.271485	1.42821	1.79917	0.571691	-0.279568	0.578034	0.635363	0.865627	-0.308182	0.15237	-0.550555	-0.758018	0.210949	-1.42993	-0.719912	-0.82903	-0.837266	2.44502	-0.600077
T60_S__k141_432509||full	-0.0407142	0.237593	0.41356	0.581953	0.231428	-1.47459	-0.300325	-0.439624	1.98839	0.810915	-0.858225	-0.425383	-0.556625	0.0423144	0.451914	-0.554287	-1.06336	0.928716	0.226265	-1.20044	0.574029	-2.45711	-0.26381	2.17749	1.1134	0.500739	-0.644221
T56_S__k141_107024||full	-0.859738	0.126468	-0.331865	0.627431	2.02348	-1.34024	-0.643303	-1.13456	1.44726	0.522205	-0.160049	-0.402922	-0.989718	-0.0483571	1.80619	0.233102	-0.905005	-0.295494	1.28922	-0.0727084	0.0073017	-1.87029	0.162402	1.50697	0.138156	0.464629	-1.30057
T104_S__k141_88138||full	-0.856005	0.84334	1.49095	0.932168	0.366917	-1.5255	0.393561	-0.495091	1.55106	0.403038	-0.255898	-1.1171	-0.995619	-0.67432	-0.221082	-0.962075	-1.29677	0.875895	0.399948	-1.2422	0.630716	-1.72892	0.526231	1.13247	-0.178304	1.76456	0.238029
T16_S__k141_991420||full	-1.26623	0.320276	0.0169709	0.668846	0.91052	-1.38672	-0.906873	-0.902667	2.33115	0.905868	-0.0496022	-0.977573	-0.329252	-0.00539113	1.61861	0.428395	-0.962439	0.862988	0.162987	-0.476158	0.59996	-2.23006	-0.104616	1.09098	0.195199	0.335253	-0.85042
T52_S_k141_715098||full	-1.36309	0.906656	0.867753	0.437899	0.945803	-1.44057	-0.473302	-1.41855	0.775261	0.378911	-0.261938	-0.238005	-0.288178	1.11549	1.4066	0.725447	-1.07794	-0.297679	1.05521	-0.652833	-0.134522	-2.52023	0.0986212	-0.0168818	0.375523	1.67802	-0.583469
T68_S__k141_1127038||full	-0.627765	0.369008	0.506598	0.30623	1.98525	-1.49291	-0.16121	-1.41603	1.13039	0.704259	0.111038	-0.516039	-0.692155	0.0782634	0.712624	-0.275501	-1.04655	-0.766739	1.05345	0.00733759	-0.34439	-1.92146	-1.23263	2.12706	0.288225	1.02924	0.0844021
T84_S__k141_26871||full	-0.752356	0.354776	1.00907	0.456015	1.44446	-1.10579	-0.0934159	-0.628083	1.90935	0.493716	-0.261268	-1.23951	-0.925884	-0.509492	0.393827	-0.566842	-0.973311	0.0845411	0.276279	-1.41011	0.0638158	-2.24503	0.404668	1.53864	1.54518	0.487935	0.24882
T32_S__k141_303543||full	-0.0120622	1.04218	0.978582	0.188556	-0.299738	-1.24661	-0.171744	0.48283	2.34659	-0.316622	-1.06233	-0.645185	-0.138076	-0.555776	-0.426864	-0.263557	-1.54443	-0.94829	0.80293	-0.396494	0.599363	-2.0323	-0.0293953	1.75577	0.313395	1.58904	-0.00975762
T8_S__k141_292345||full	-0.989633	0.598951	1.77704	1.23111	-0.671696	-2.02347	-0.77599	-0.545938	1.23225	0.972542	0.140292	-0.476155	-1.61446	0.637103	1.25089	0.0197103	-0.538736	0.827694	-0.212123	-0.839852	-0.573572	-1.67133	0.608446	0.606717	0.0111167	1.26741	-0.248325
T112_S__k141_992563||full	0.325779	0.659911	0.677336	-0.246721	0.898904	-0.971316	0.0561377	0.415016	0.811993	-0.200349	-1.06912	-0.534385	-0.53067	-0.474661	0.827648	-0.499514	-1.76823	-0.777202	2.25415	-0.52561	-1.62508	-1.87353	0.753765	1.36305	0.581226	0.313431	1.15804
T28_S__k141_547252||full	0.356827	0.24997	0.707084	0.801267	1.10276	-1.5913	-0.562707	-0.869499	1.64579	-0.122073	-0.297658	-1.17288	-0.62472	-0.389664	0.180034	-0.868489	-1.13282	-0.439297	1.50148	-0.699625	0.804717	-1.17831	0.900024	2.58615	0.0456935	-0.20266	-0.730103
T88_S_k141_35968||full	-0.468864	0.854294	1.13435	0.28296	0.364473	-1.58328	0.0555876	0.492785	2.20625	-0.486941	0.537046	-0.951992	-1.55809	-0.63722	-0.386836	-1.23352	-0.485727	-0.905918	0.59562	-0.60298	0.518304	-1.24663	0.358839	2.41966	0.639038	0.0341216	0.0546563
T112_S__k141_394821||full	-1.31074	-0.102248	0.476808	1.28438	1.19135	-0.578226	0.156325	0.698515	0.16913	0.572018	-1.44653	-0.939562	-0.0911437	-0.145431	-0.107896	-0.0950052	-0.453014	0.367477	-0.184175	-0.505291	2.53418	-0.993068	-2.11813	-0.689657	-0.0815601	1.85954	0.531935
T32_S__k141_405875||full	-0.643678	1.27156	1.32153	0.631134	0.159583	-1.351	0.208238	-0.254967	0.30516	0.321979	-0.750992	0.288708	-0.973761	-0.389462	-0.0516879	-0.362971	-1.01705	-0.372062	1.18853	-0.375978	0.331279	-2.48322	-1.3729	1.39737	0.260802	2.13011	0.583749
T80_S__k141_44713||full	0.331369	0.672381	0.847489	0.627864	1.2456	-1.6151	0.184615	-0.479465	1.48835	0.0299439	-0.477169	-1.27748	-1.49072	-0.892082	-0.460902	-0.713663	-1.14431	-0.649338	1.47937	-0.44546	0.75182	-1.56418	0.235349	1.93291	0.70049	0.810778	-0.128464
T8_S__k141_1035451||full	-1.24455	-0.363	1.68819	0.593653	0.532597	-0.931422	0.325161	-0.44654	0.671283	0.0307699	0.130461	-0.403448	0.158557	-0.116608	0.647882	-0.033569	-1.79716	-0.0291815	1.34602	-0.743648	0.2119	-3.24476	0.770103	0.861576	0.870603	0.553211	-0.0380789
T112_S__k141_292085||full	-1.19486	0.114732	-0.0580653	1.22214	0.288942	-1.65901	0.719315	0.604273	1.15758	-0.248298	-0.187472	0.0819901	-0.0146254	0.714437	0.989855	-0.31502	-0.513681	-1.23925	0.703631	-0.945166	0.490231	-2.44834	-1.65296	0.997136	0.138878	1.67573	0.577865
T80_S__k141_715000||full	0.930307	0.348906	1.22666	0.134289	0.62276	-0.66655	-0.638134	-0.56007	0.179052	0.177906	-0.974977	-0.677038	-1.0321	-0.767277	1.2592	-0.718836	-1.47252	-1.16812	2.00142	0.227903	-0.242964	-1.41356	0.665493	2.30104	1.01376	-0.445212	-0.311357
T72_S__k141_1093569||full	0.504403	-0.0372067	0.809903	0.208234	1.56773	-0.455191	-0.11486	-0.817169	1.14893	0.135834	-0.868369	-1.15271	-0.937944	-0.40958	-0.606254	-0.977527	-0.920562	0.387856	1.0513	-0.599008	-0.155474	-1.75541	0.276808	2.93115	1.00822	0.449646	-0.672738
T100_S__k141_579458||full	-0.376042	0.438612	0.87366	0.530062	0.775345	-1.84642	0.160543	-0.0752202	1.63686	0.408868	-0.441565	-0.569954	-1.14265	-0.673009	0.209855	-0.583201	-0.988574	-0.0139857	0.931226	-1.47601	0.911138	-1.70517	0.0900925	2.58086	0.747918	-0.214683	-0.188566
T52_S_k141_3057||full	-1.36017	-0.263816	0.584744	0.696572	1.41894	-1.07178	-0.293422	0.668933	-0.327796	1.67984	-1.66562	0.562051	-0.672916	0.0300212	0.196654	0.501188	0.88072	-0.929442	0.110446	-1.67608	1.64842	-0.0578219	-1.62615	-0.39045	-0.0517123	1.65859	-0.249956
T4_S__k141_444886||full	-0.0865356	0.136929	0.777477	0.650016	1.34395	-1.59078	-0.0510613	-0.695953	1.60922	0.285577	-0.676817	-0.564299	-0.966304	-0.298561	-0.333705	-0.653754	-0.975386	0.168449	1.04904	-0.845836	0.653606	-1.85967	-0.216321	2.81747	0.219455	0.495735	-0.39195
T104_S__k141_227041||full	0.720265	1.23906	0.826128	0.556729	0.765219	-1.54414	-0.243022	-0.155571	0.774117	-0.0819742	-0.98254	-0.809222	-1.37084	-1.05867	0.358443	-1.16166	-0.942415	-0.743661	1.22006	-0.362481	0.522299	-1.51486	0.490989	2.57217	0.371074	0.734905	-0.180399
T76_S__k141_900252||full	0.41173	-0.974153	1.11043	0.931485	0.898224	-1.50874	-0.135258	-1.38189	1.32579	0.45126	-0.535007	-0.52156	-0.63082	0.539058	-0.230041	-0.366831	-1.05228	-0.251322	1.74919	-0.708184	0.101019	-0.959067	-0.291286	2.53194	1.00763	-0.583029	-0.92829
T92_S__k141_176023||full	-0.335214	1.51135	1.17119	-0.394804	-0.304663	-1.60825	1.40377	0.382608	0.464959	0.432825	-0.450819	-0.796258	-1.13946	-0.188653	0.72461	-0.513667	-1.17987	-1.19757	0.812124	-0.191556	-0.189566	-1.64681	-0.897978	0.963349	0.478721	2.36091	0.328721
T92_S__k141_879313||full	-0.325723	0.209918	1.09979	1.00577	0.80961	-1.11575	-0.474721	-1.07648	1.82026	0.271858	-0.895762	-0.603469	-0.625238	-0.23134	-0.501434	-0.775262	-1.25783	0.386065	1.12823	-0.791393	1.20975	-1.50135	-0.279937	2.52158	0.303654	0.377645	-0.68844
T104_S__k141_793570||full	-0.353684	0.552284	1.75117	1.07665	0.969592	-1.13679	-0.630516	-1.00839	0.712318	-0.0439126	-0.675996	-1.0769	-1.04903	-0.620502	0.421643	-0.644436	-1.10882	0.77693	0.300784	-0.683269	0.941562	-1.78844	1.10376	2.21389	0.747635	-0.201545	-0.545989
T24_S__k141_301736||full	-0.833378	1.26364	1.56829	0.0626556	-0.329759	-1.48407	0.279098	0.551505	1.37467	0.585733	0.137266	-0.550609	-1.7543	0.0995323	-0.574154	-1.05419	-0.660399	-0.00812146	0.683189	-1.44597	0.121094	-2.00077	0.211447	1.10769	0.646741	1.61839	0.384775
T16_S__k141_39738||full	-0.314072	-0.217563	0.0474493	0.567549	1.97712	-1.48922	-0.231928	-0.468401	1.62317	0.377089	-0.472332	-0.301534	-1.28388	-0.665033	1.14466	-0.0519902	-0.707332	-1.26294	1.4879	-0.124293	-0.0679771	-1.81764	0.0230035	1.46129	1.47953	0.103737	-0.816373
T108_S__k141_65378||full	-0.729488	0.353792	0.883508	0.784172	2.13003	-1.50141	-0.253285	-0.562373	-0.114863	1.08619	-0.0620678	-1.19032	-0.382656	-0.907068	0.890544	-0.292644	-1.4305	-0.420688	0.956125	-0.783478	-0.216945	-1.60614	0.0892549	2.20514	0.400139	0.919429	-0.244397
T32_S__k141_605028||full	-0.0834528	-0.420785	0.854433	0.414021	1.18605	-0.988582	-0.361424	-0.704405	1.77016	0.0167539	-0.30493	-0.735356	-0.687412	0.212452	-0.0591664	-0.649363	-0.908783	0.0950034	0.931588	-1.08699	0.137254	-1.65902	0.458619	3.16572	0.60472	-0.264273	-0.932836
T8_S__k141_953625||full	0.000898067	0.259881	1.163	0.682748	-0.0654572	-1.37579	-0.378516	-0.964373	2.25735	0.0789396	-0.146105	-0.751167	-0.928901	-0.21581	-0.139598	-0.300735	-1.06459	0.178187	1.08452	-1.22807	0.997684	-1.51198	0.181599	2.59653	0.404636	-0.275263	-0.539627
T76_D__k141_39459||full	0.302298	-0.299646	1.17494	0.745826	1.41951	-1.91465	-0.593822	-0.796407	1.27246	0.759111	0.310698	-0.559422	-1.1101	-0.721167	-0.416683	-0.14779	-1.40518	-1.04672	1.85131	-0.440705	0.602529	-1.31015	-0.647758	1.16329	1.39612	0.410265	0.00184713
T84_S__k141_992902||full	0.50104	0.857407	1.24894	0.0744393	-0.026667	-1.68162	0.200047	0.123414	1.64304	0.161316	-0.580185	-0.716302	-0.807056	-0.893845	-0.636238	-1.06946	-1.4098	-0.306947	1.27747	-1.06142	1.51186	-1.54345	0.640043	1.44643	-0.564873	0.381159	1.23125
T76_S__k141_825339||full	-0.508195	0.50075	1.00972	0.966382	0.780318	-1.89596	0.239139	-0.111616	0.897828	-0.0153965	-0.538186	-0.426573	-0.853335	-0.747589	0.854275	-1.0018	-1.45396	-0.238389	1.76787	-0.813292	0.676796	-1.64319	0.00537448	2.1852	0.50688	0.564055	-0.707106
T4_S__k141_222860||full	-1.22671	0.771863	1.77684	0.718495	0.168364	-0.794878	-0.831988	-0.766333	-0.159113	0.310376	-0.426432	0.863507	-0.308816	-0.389263	1.62978	0.172004	-1.17261	-0.25627	1.36253	-1.11892	0.162562	-2.0284	-1.04214	-0.124522	-0.116435	1.91569	0.910819
T4_D_k141_175485||full	-0.36935	0.300323	0.937833	0.659156	1.96242	-1.3823	-0.208851	-1.10822	0.7169	0.128402	-0.832104	-0.817574	-0.736804	-0.592717	0.460725	-0.468652	-0.960926	-0.14843	1.50123	-0.103595	0.729074	-2.04578	0.351799	2.3712	0.412356	-0.178628	-0.577495
T84_S__k141_493393||full	0.911552	0.792558	1.21316	0.565088	0.734983	-1.65897	-0.49998	-0.445957	0.925605	0.157497	-0.81539	-0.675553	-1.2323	-1.13828	-0.370892	-0.335734	-1.25401	-0.120922	0.892362	-0.651461	0.699355	-1.83312	0.49302	2.44708	0.979386	0.296332	-0.0754001
T88_S_k141_75503||full	0.124615	0.456945	0.737142	0.707343	1.09439	-1.86694	-0.254003	-0.156859	0.666911	-0.0471183	-1.00414	-0.500329	-0.853569	-0.490742	1.35848	-0.730463	-1.17176	-1.38405	1.56057	0.110675	0.0229566	-0.859107	1.03522	2.18442	0.977793	-0.580954	-1.13744
T52_S_k141_167382||full	-1.08402	-0.357115	0.847357	0.796863	0.186541	-0.211405	0.472882	0.0593608	-1.41372	0.579494	-0.562258	-0.694013	0.308784	0.649397	2.89624	-0.0912911	-0.106303	-2.12051	0.486857	-1.88467	0.873381	-0.734972	0.590529	0.545488	-0.0187549	0.603392	-0.617515
T24_S__k141_760974||full	-0.289596	0.0991723	1.54323	0.584154	0.391933	-1.0648	-0.424035	-0.328254	1.47046	0.293167	-0.480613	-1.02842	-0.481385	-0.765607	-0.139028	-0.506126	-0.996475	-0.107306	0.898193	-1.20251	0.958245	-1.44353	0.665313	3.07092	0.418993	-0.456427	-0.679673
T28_S__k141_837597||full	-0.560419	0.435804	1.0037	0.679659	1.40681	-1.28346	-0.144709	-0.632488	1.62083	0.237293	-0.339897	-0.771271	-1.08102	-0.541874	-0.50198	-0.630683	-1.38843	-0.458957	1.21365	-0.522425	1.1581	-1.42124	-0.573793	2.55814	-0.0228249	0.594312	-0.0328185
T12_S__k141_1142993||full	-2.02076	-0.0392208	1.08858	0.290812	-0.0373395	0.628577	0.763946	0.724058	0.629384	0.70905	-0.252569	-1.31333	-0.992965	0.491159	1.34578	-0.0393109	-0.876839	-1.61411	0.444794	-1.27315	0.801805	-1.25471	0.430116	-0.397213	-0.630074	2.29203	0.101502
T8_S__k141_1322371||full	-0.26429	0.773019	1.97767	1.03975	-0.0730648	-1.33985	-0.142147	-1.52712	1.33491	0.483159	-0.290377	-1.40115	-1.21004	-0.656374	-0.275805	-0.547731	-0.85462	0.191425	1.77767	-0.698469	0.160642	-1.15787	0.31381	1.82687	0.739809	0.100558	-0.280397
T40_S__k141_796550||full	-1.23461	1.02352	1.53909	0.117225	-0.217684	-1.45313	1.26976	0.751246	1.3743	-0.0740436	-0.437169	-0.893355	-0.75139	0.323182	-0.329994	-0.996373	-1.28379	-1.06055	1.04526	-0.531593	0.568191	-1.05269	-0.692442	0.847089	-0.739934	1.97249	0.917401
T80_S__k141_162444||full	0.330191	0.374798	0.779941	0.583544	1.8506	-1.43754	-0.373717	-1.08048	0.975022	0.111306	-0.808326	-0.720745	-1.09647	-0.769727	0.500592	-0.770975	-1.31791	-0.666157	1.73697	-0.0308697	0.442422	-1.30802	0.116578	2.2994	0.762582	0.00680661	-0.489819
T4_D_k141_492369||full	-2.13039	0.469808	0.634006	-0.0192346	0.694648	0.282334	0.082494	0.131497	0.178515	0.523061	0.598799	0.744581	-1.57324	0.366698	0.546855	0.126378	0.506573	0.531871	-1.29467	-1.24824	0.397109	-1.15538	-1.10895	-1.06252	-1.01609	2.25473	1.53875
T96_S__k141_235329||full	0.298162	1.19562	1.42547	0.547189	-0.135198	-2.15151	-0.488698	-0.350202	1.57541	0.195682	-0.543954	-1.11897	-1.8771	-0.669307	0.843176	-0.0155266	-0.876619	-0.0490509	1.0996	-0.597188	0.488396	-1.511	0.532311	1.44003	0.465386	0.817216	-0.539316
T28_S__k141_176938||full	-0.855567	0.840182	1.25506	1.01438	0.570825	-0.963058	-1.05081	-0.605838	-0.163416	0.00285195	0.245065	0.654277	-0.830142	-0.862007	1.17264	0.832692	-0.202643	0.336404	-0.337297	-0.97203	0.0245368	-2.24691	-1.45537	-0.0523368	0.0446373	2.21366	1.39021
T84_S__k141_1244872||full	-0.172517	1.14975	1.25449	0.532007	-1.08252	-1.64293	-0.201213	-0.0969163	2.03756	0.303793	0.340435	-0.209166	-1.09585	-0.896026	0.750169	-0.452329	-0.961777	0.311727	-0.58164	-0.995281	0.342785	-1.55047	-0.893396	0.474918	0.221031	2.2291	0.884276
T92_S__k141_190901||full	-0.464582	-0.028494	0.961289	0.691308	0.668112	-1.41179	-0.484155	-0.897886	2.71292	0.373815	-0.0959585	-0.569835	-1.23721	-0.46951	0.247001	0.0507104	-1.5753	0.566048	0.369525	-0.521564	0.646003	-1.91745	0.24881	1.88302	0.137695	0.455537	-0.338062
T52_D__k141_125251||full	-0.116042	-0.0727229	0.746393	0.486018	1.97085	-1.23292	-0.878491	-1.18812	1.13225	0.3935	-1.03418	-0.250072	-0.528571	-0.264359	1.21717	-0.744153	-1.28915	-0.630298	1.62804	0.012004	0.733815	-1.78343	-0.204051	1.73688	0.697704	0.244728	-0.782787
T12_S__k141_243445||full	-0.221492	0.102866	1.04191	0.724373	1.58372	-1.4114	-0.208425	-0.844216	1.10098	0.445667	-0.789941	-1.01146	-0.494391	-0.266986	-0.310946	-0.14737	-0.921125	-0.142557	1.18516	-0.909672	0.327417	-2.23425	-0.0112708	2.55555	0.465129	0.724267	-0.331539
T16_S__k141_761062||full	-0.0507245	-0.623062	0.483081	0.998249	2.76045	-0.880415	-0.620639	-1.21498	-0.0942233	1.14239	-0.47104	-0.467179	-0.88558	-0.831198	1.3816	-0.495661	-1.80339	-0.844365	1.30055	-0.495751	0.817032	-0.723109	-0.166464	0.836367	0.068843	-0.0740977	0.953319
T92_S__k141_950036||full	-0.673575	1.02726	1.43374	1.3982	0.286365	-1.08233	-0.360653	-1.22784	1.64558	0.253699	-1.08224	-0.664536	-0.533566	-0.639523	-0.544375	-0.765041	-0.912654	-0.199161	1.06078	0.0449963	0.895659	-2.22818	-0.392401	1.50048	0.115933	1.03713	0.606245
T108_S__k141_715402||full	-0.000236933	0.499073	0.181245	0.421539	1.45742	-1.10395	-0.224025	-0.430759	0.43778	0.376665	0.0178787	-0.789802	-0.543352	-0.0261286	0.453868	-1.01593	-1.18329	-0.432376	1.30374	-0.857401	0.613443	-1.99381	-0.623102	1.96185	-0.0173861	2.44797	-0.930925
T8_S__k141_311313||full	-0.56247	0.399071	1.26003	0.377448	1.51485	-1.36107	0.384565	-0.244349	0.323016	0.104739	-0.392145	-0.28712	-0.535848	-0.136491	-0.0362782	-0.675748	-1.63162	-1.35689	1.5269	0.0982098	0.0983325	-1.87519	-1.0672	1.67945	-0.100824	1.90691	0.589707
T60_S__k141_632307||full	-0.0966439	-0.262117	0.366783	0.836869	0.684826	-0.978762	-0.874912	-0.463104	1.6605	0.44536	0.0688805	-0.95587	-0.522098	0.00329342	0.983845	0.169358	-1.57336	-0.639357	0.927894	-1.06152	0.165801	-1.78372	0.533754	2.84842	0.564288	-0.216509	-0.831901
T100_S__k141_11340||full	-0.788226	0.784679	0.568702	0.88227	0.874342	-1.41426	0.0226112	-0.559754	1.51819	0.670628	-0.289512	-0.369931	-1.01748	-0.205977	-0.216784	-1.16662	-1.46441	-0.135974	1.61809	-0.343096	0.871223	-1.81147	-1.46529	1.60662	0.263092	1.06258	0.505755
T88_D__k141_628295||full	-0.900993	0.973676	1.2378	0.352683	-0.336096	-1.50713	-0.571294	-0.0697806	1.33828	0.305067	0.475025	-0.312002	-0.377446	0.146989	0.118861	-0.216644	-0.234373	0.142199	0.0951839	-0.563143	0.495707	-0.748034	-3.47426	0.314922	0.773377	1.6113	0.93013
T8_S__k141_526376||full	-1.02701	0.14413	1.42045	0.00884376	-0.0438506	-0.263126	0.701489	0.528003	1.14537	0.618663	-1.1644	-1.43544	-0.873945	0.534741	0.215255	-0.273334	-1.33347	-1.81714	2.15543	-0.53511	1.21786	-1.12274	-0.399267	0.391518	-0.359225	1.60731	-0.0410213
T104_S__k141_426707||full	-0.159904	0.124152	1.22563	1.14069	1.10145	-0.770459	-0.297462	-1.27171	0.661426	0.397696	-0.773133	-0.920523	-0.834561	0.0989783	-0.165808	-1.24103	-0.732475	0.244248	0.480997	-0.467009	-0.254759	-1.3562	0.598507	3.1436	1.14965	-0.255134	-0.866849
T16_S__k141_533930||full	-0.300855	0.131554	0.414848	0.575655	1.76511	-1.46743	-0.383213	-0.387729	1.88684	0.227618	-0.00787079	-0.572729	-0.486752	-0.59429	0.100061	-0.749559	-1.06818	-1.16329	0.908447	-0.676347	-0.0397994	-1.62497	-0.562353	1.91231	1.52197	1.27086	-0.629923
T92_S__k141_309816||full	-1.73816	-0.695926	0.00285759	-0.305701	0.343274	0.544761	-0.103675	-0.143476	-0.117507	2.25689	1.38622	-0.410981	-0.249715	-1.01094	2.02863	1.05618	0.807162	-0.858034	-0.59413	-1.42748	-0.548672	1.25945	0.0610878	-1.64943	-0.141371	0.147997	0.100696
T88_S_k141_339591||full	-1.17986	0.447212	1.21616	0.922506	0.543399	-0.708792	0.431626	0.368673	1.05171	0.338598	-0.633802	-0.72414	-0.970755	-0.141245	-0.468651	-1.27499	-1.39479	-1.54583	1.64686	-0.195338	1.92203	-1.62256	-0.624736	0.566753	0.0979981	1.01092	0.921047
T16_D__k141_1313512||full	0.0776565	0.125663	0.307441	0.479902	1.72957	-1.00555	-0.201652	-1.0558	1.31149	0.479936	-0.733624	-0.739196	-0.705033	-0.495913	0.141744	-0.948648	-1.50194	-0.361947	1.45065	-0.0563552	0.718119	-1.51785	0.161079	2.2211	1.21546	0.302136	-1.39843
T16_D__k141_571995||full	-0.0723758	0.0179988	0.389467	0.556127	1.17617	-1.40367	-0.158774	-0.31193	1.39447	0.0103331	-1.11744	0.307265	-0.965716	-0.531761	1.2021	-0.753927	-1.50094	-0.149168	1.227	-0.743484	0.529721	-1.54414	0.428008	2.26006	1.37706	-0.671743	-0.950713
T36_S__k141_426563||full	-2.70973	-0.648793	-0.19145	-0.64059	0.894209	0.784193	-0.122684	-0.299317	-0.192886	2.03468	1.76956	0.0970299	0.0698446	0.937009	0.295973	0.910052	0.683945	-0.308594	0.382537	-0.751129	-0.109288	-0.406501	-0.401445	-2.24415	-0.476984	0.509922	0.134585
T52_S_k141_811757||full	-0.254923	0.552119	0.648972	0.277621	0.37174	-1.83782	-0.547894	-0.998341	1.49734	0.975189	0.696412	-0.91648	-0.867873	0.330282	0.613003	0.0880435	-0.911587	0.247966	0.717213	-0.610802	0.0735565	-2.4434	-0.473227	2.1074	1.33893	-0.0965138	-0.576929
T8_S__k141_1282086||full	-2.03174	0.467146	0.957256	0.357057	0.459308	-0.911433	-0.302915	0.135179	1.43089	0.985193	1.61928	-0.917297	-1.12613	-0.278335	-0.265573	0.242955	0.205435	-0.478399	0.252048	-0.920017	1.1792	-1.78874	-0.711751	-0.216465	-1.03393	1.83837	0.853404
T56_S__k141_486605||full	0.165984	0.9091	1.34028	-0.221633	0.0585998	-0.739959	0.950755	0.405165	-0.253052	-0.756173	-0.649845	-0.309165	-0.184569	-0.0245797	0.18951	-0.511739	-1.40136	-1.82461	1.05217	0.166753	0.062351	-2.20652	-0.114853	-0.141077	0.843902	2.83156	0.363005
T12_S__k141_381420||full	-0.200651	0.0354129	0.41601	0.780755	1.87774	-1.06572	-1.11497	-1.54019	0.94507	0.443614	-0.340931	-0.364388	-0.314531	-0.193083	0.689393	0.187813	-1.04836	-0.703863	1.62739	-0.0932111	0.10691	-2.24784	-0.239673	1.88427	0.895698	0.529543	-0.952217
T32_S__k141_1327007||full	-0.569041	-0.0692014	0.659953	0.553307	0.116249	-1.42896	-0.172652	-0.0906452	3.09323	0.813621	-0.819079	-0.340654	-0.101025	-0.0966762	-0.284178	-0.737981	-0.612323	-0.404523	0.36492	-1.00196	-0.0690377	-1.83195	-0.429559	2.28531	0.578258	0.628621	-0.034024
T24_S__k141_618480||full	-0.056586	0.578305	0.874027	0.447491	1.55133	-0.713079	-0.174623	-0.629224	1.11506	0.0918523	-1.26511	-0.460535	-1.14027	-0.873063	0.0145471	-0.71356	-1.17477	-0.821339	0.800881	0.0637596	0.493837	-1.46021	-0.405215	3.18951	0.467568	0.284785	-0.0853725
T100_S__k141_55845||full	-0.090558	0.345147	1.1773	0.72565	1.06882	-1.30049	-0.984861	-0.168984	1.14922	0.341255	-0.384451	-0.801959	-0.752727	-0.946011	-0.790641	-0.114265	-0.694071	-0.318447	1.61618	-0.527704	-0.230362	-1.85123	0.860207	2.84282	0.039884	-0.0805388	-0.129186
T104_S__k141_782574||full	-0.636177	0.494358	0.910149	0.195855	1.20878	-1.56739	1.059	0.481397	0.704053	-0.196784	-0.185502	-0.449952	-0.539888	-0.0867459	-0.548838	-0.89462	-1.47331	-1.91606	1.57298	-0.608592	0.270886	-1.13919	-0.544055	1.83424	1.81475	0.100038	0.140615
T4_S__k141_222257||full	0.0533411	1.4491	1.52563	0.509042	-0.121458	-1.51532	0.52465	0.256192	1.01576	-0.227982	-1.46651	-0.711227	-1.31199	-0.571062	-0.33553	-1.10844	-1.28665	-0.729927	0.892576	-0.704673	1.52924	-0.975926	0.456853	1.39283	0.134571	1.58818	-0.261265
T32_S__k141_945049||full	-0.183551	1.55991	1.92931	0.645356	-0.73316	-1.58556	0.0439158	-0.506487	1.58865	0.495737	-0.100972	-0.812403	-1.91062	-0.783184	-0.314326	-0.878406	-1.19866	0.160286	0.474051	-1.04892	0.429397	-1.05058	0.443169	0.913373	0.431074	1.33764	0.654962
T64_S__k141_181442||full	-0.600494	-0.151518	0.761177	1.34619	-0.180489	-1.11135	-0.663981	-0.35043	2.54588	0.399337	-0.460103	-0.303771	-0.931474	-0.418535	-0.340482	0.235075	-0.875696	1.05505	0.0949708	-0.941373	1.16092	-2.13559	-0.39071	1.8321	0.483284	0.605972	-0.663963
T8_S__k141_484166||full	-1.11016	-0.212238	0.0641374	0.52458	0.14603	-0.85141	-0.579983	-0.801468	0.979528	0.534808	0.467647	0.0677926	-0.308711	0.411022	1.32992	1.28791	0.215	1.13493	0.581583	-0.10344	0.434696	-2.23116	-2.13431	-2.03747	0.701372	1.19187	0.297541
T76_S__k141_755141||full	-0.702423	0.339343	1.38784	1.21475	0.849944	-1.56124	-1.00628	-0.843503	0.884981	0.576221	-0.638799	-0.0911032	-0.784486	-0.4491	0.264775	0.0323237	-1.30709	-0.37772	2.55037	-0.625208	0.126405	-1.88369	0.646732	0.93448	0.507892	0.619441	-0.664855
T92_S__k141_803289||full	0.0566724	0.712897	1.36515	1.1344	0.307117	-1.95036	-0.602197	-0.214681	1.5028	-0.121696	-0.024169	-0.869277	-0.757947	-0.420211	-0.0373851	-0.947387	-1.03887	-0.725762	1.13179	-0.516969	0.230907	-1.32249	-1.28304	2.24539	0.900033	0.869371	0.375919
T112_D__k141_793704||full	-2.04869	0.499887	0.445182	0.778981	0.476094	-0.0183579	-0.0294857	0.203995	-1.66992	0.443531	0.167284	0.56006	0.318925	0.55771	1.31573	1.20922	0.593913	-1.24381	-1.19646	-1.14912	0.772526	-1.05442	-1.00708	-0.95973	-0.912384	1.66885	1.27757
T44_S__k141_1288594||full	0.863975	-0.0340601	0.63144	0.358385	1.21201	-0.714353	-0.145254	-0.546619	0.495707	0.30903	-0.668983	-1.09526	-0.983814	-0.159683	0.0232772	-0.859916	-1.13503	-0.436054	0.737523	-0.433471	0.208567	-1.5361	0.276967	3.58172	0.791084	0.00705969	-0.748144
T16_S__k141_478143||full	0.372901	-0.367476	0.357806	0.195673	1.64127	-1.20912	-0.410227	-1.05955	1.01534	0.444076	-0.396692	-0.877064	-0.601959	0.2518	1.82278	-0.360742	-1.57108	-0.925796	1.46366	0.0122118	-0.479128	-1.44177	-0.287421	1.85601	1.30087	0.261419	-1.0078
T80_S__k141_1137606||full	-1.80099	1.01452	1.68386	1.4911	-0.170519	-1.73079	-1.20624	-0.917867	1.19948	0.647719	0.872392	-0.37386	-1.31402	0.144023	1.3753	-0.353295	-0.409936	0.624588	0.233023	-1.16301	0.0370571	-1.42148	0.514024	0.169327	-0.108628	0.664935	0.299298
T112_S__k141_285112||full	-0.0784608	0.133379	0.744363	0.616199	1.38926	-1.18834	-0.644154	-0.73606	1.92972	0.105529	-0.812782	-0.852439	-0.781718	-0.421234	-0.106842	-0.398183	-1.13123	0.152416	0.993224	-0.769817	0.552117	-1.60992	0.56352	2.69092	0.365979	0.333784	-1.03923
T92_S__k141_597155||full	-1.10313	0.471515	1.32757	0.825692	1.09712	-1.47711	-0.592726	-1.24615	1.8652	0.545119	-0.387062	-0.319435	-0.694344	0.0604101	-0.29152	-0.386256	-1.35921	0.264766	0.909213	-0.451199	1.10929	-1.99268	-0.605234	1.81006	0.0712065	0.530833	0.0180383
T16_D__k141_274352||full	-1.13338	-1.12334	0.397101	0.876189	1.1328	-1.08319	0.379095	-1.06311	1.04116	0.9651	-1.03299	0.849946	-1.01291	0.688634	1.18851	-0.982795	-0.972756	0.872702	1.2297	0.711644	1.19086	-0.92256	-0.912521	-0.902481	-0.892442	1.38338	-0.872364
T88_S_k141_1036430||full	0.301741	1.16888	1.05164	0.264228	1.19891	-1.8958	-0.734964	-0.34053	0.831337	-0.00525458	-0.59071	-0.584208	-0.816495	-1.13448	0.888915	-1.31532	-1.3804	-0.364832	1.60522	-0.275519	0.955605	-1.29107	-0.249015	1.9839	0.494659	0.492869	-0.259301
T24_S__k141_10727||full	0.284305	-0.0916103	0.645598	0.223962	1.32316	-1.68897	0.0161957	-0.937994	1.72262	-0.0490375	-0.229686	-1.01748	0.598499	-0.717265	-0.376515	-0.44355	-1.61289	-1.22336	2.09097	0.536812	0.794943	-1.29542	0.0307043	1.87044	-0.0445371	-0.0680525	-0.341852
T12_S__k141_748611||full	-1.10036	-0.135414	0.667549	1.48276	1.04842	-1.12928	-0.402171	-0.780196	1.2214	1.0997	-0.746662	0.178914	-0.297331	-0.352148	0.303996	0.218628	-0.806866	-0.897793	1.01575	-1.06641	-0.421126	-2.07403	-0.883239	2.12298	0.441433	1.32305	-0.0315578
T28_S__k141_973897||full	0.0340888	0.0960439	-0.104744	-0.604218	-0.480658	0.185634	0.271635	0.799976	-0.175634	-0.877928	0.147894	0.206233	-0.650508	-0.564787	1.53673	0.0168248	1.54489	1.01003	-0.718859	-0.815455	-0.357438	1.20842	0.971368	-3.3826	-0.895516	0.693105	0.905476
T84_S__k141_1247828||full	-1.40145	0.805466	0.476164	1.08823	0.0759817	-1.60166	-1.6048	-0.72885	1.01234	0.952363	0.870665	0.328166	-0.667631	1.42356	0.847502	0.390646	-0.912799	0.880874	0.00122752	-1.57016	-0.13494	-2.01699	0.50044	0.374359	-0.190254	1.19096	-0.389406
T52_S_k141_985783||full	-0.102552	-0.211543	0.247215	0.558346	2.02484	-1.57656	-0.775844	-1.16439	0.900278	0.900207	-0.548657	-0.098628	-0.813136	-0.237913	1.0807	0.211318	-1.32582	-0.587629	1.3504	0.58246	0.122278	-1.97762	-0.240426	1.85357	0.748394	0.039638	-0.958931
T84_S__k141_414871||full	-0.185348	-0.0211014	1.23515	0.849771	0.36075	0.243994	0.3448	0.908574	-1.0311	1.2476	-0.427159	-2.07121	-0.120342	-1.61711	0.0356998	-0.678775	-0.793739	-1.62538	1.10865	-0.507741	0.705568	-1.39837	-0.575789	0.587026	1.59752	1.29394	0.534119
T28_S__k141_460882||full	-1.17491	-0.43607	0.872243	0.133102	0.465826	-1.09742	0.652086	0.0397238	2.17861	0.841583	0.309635	-0.288404	0.259079	0.562842	-1.18166	-0.716453	-1.50705	-0.715158	0.915612	-0.901114	0.0395908	-1.65578	-1.45307	1.62522	0.965412	0.959267	0.307268
T8_S__k141_505773||full	-1.24825	0.830341	1.30743	1.29539	0.198784	-1.44497	-0.0798191	-0.991415	0.924352	0.84025	-0.783002	-0.694189	-0.0670649	-0.0531908	-0.358626	-0.494157	-0.75167	0.188613	1.82397	-0.919741	0.787034	-2.34406	-0.386214	1.42775	0.885069	0.471167	-0.363784
T60_S__k141_698988||full	-1.24664	-0.10263	0.956147	0.718374	0.281269	-1.34507	-0.0692207	0.291151	1.0869	0.446637	0.42244	-0.453007	-0.375989	-0.410787	1.77207	-1.07433	-0.269591	-1.05123	1.9239	0.0787463	-0.00196128	-2.28771	-1.19392	-0.242721	-0.290142	1.20439	1.23293
T4_S__k141_430112||full	0.425262	0.45833	0.787581	1.09131	0.951707	-1.56238	-0.156657	-1.00088	1.30656	-0.201346	-1.25358	-0.945131	-0.152276	-0.441119	-0.218726	-0.555283	-1.27084	-0.178036	1.09758	-0.678116	0.407473	-1.13264	0.387232	2.88509	0.619554	0.295479	-0.966144
T68_S__k141_736597||full	-0.669047	0.295164	0.73284	0.788973	0.493144	-1.33423	0.0507734	-1.20497	1.91403	0.631255	-0.0251734	0.372958	-0.622155	-0.220027	-0.850841	-1.11747	-1.29531	0.326201	1.89248	0.368637	0.0981798	-2.36173	-0.581891	-0.125175	0.938943	1.36922	0.135215
T32_S__k141_1160271||full	-0.301444	0.159193	1.56278	-0.0735007	0.420999	-1.21826	1.53583	0.120607	1.45533	-0.462384	-1.0501	-0.956234	-0.417326	0.0840797	-0.983245	-1.72764	-0.96305	-0.857326	1.58162	0.0354186	1.24976	-0.821492	-1.12792	1.47957	-0.0554947	0.955491	0.374739
T0_S__k141_425731||full	-0.224382	0.692014	0.90479	1.19678	0.475601	-0.847348	-1.09862	-1.21783	0.446449	0.328078	-0.21442	-0.381414	-1.32877	-0.299891	0.207768	-0.140102	-1.24216	0.96839	1.489	-0.118987	1.53686	-2.56128	-0.15317	1.51453	0.204089	0.695724	-0.831711
T12_S__k141_874160||full	-0.622456	0.780101	0.643903	0.0920213	1.0164	-1.64266	-0.246178	-0.374301	0.711079	0.894461	-0.980627	0.474089	-1.17681	-0.456342	2.13569	-0.469524	-0.739621	-0.480616	0.486254	-0.952034	0.987503	-2.06852	-0.408678	1.66943	0.0846163	1.16977	-0.526962
T8_S__k141_858640||full	0.136662	0.719672	1.19479	0.400461	0.643793	-1.48967	-0.628912	-0.716447	2.30335	0.146671	-0.571269	-0.774697	-0.75783	-0.651634	-0.875974	-0.855352	-1.18238	0.475584	1.04282	-0.736812	0.839961	-1.80582	0.305254	1.92423	0.153703	0.735233	0.0246241
T84_S__k141_243612||full	-0.507611	-0.0750763	0.244114	1.19467	1.20715	-1.02783	-0.0419882	-0.985247	0.93821	0.297823	-0.359501	-0.7803	-0.29336	-0.538947	0.615847	-0.675191	-1.12285	0.353533	1.71582	-0.406496	0.415982	-1.72277	-0.700226	2.93254	-0.0468038	0.361484	-0.992994
T12_S__k141_153298||full	-0.128374	0.26536	0.712837	1.18315	0.56312	-1.39059	0.175488	-0.275066	2.41313	0.236246	0.334722	-1.00321	-0.901319	-1.20732	-0.972956	-1.06584	-0.972371	-0.638787	0.227561	-0.430179	0.435172	-1.5947	-0.371685	1.30952	1.67277	1.10583	0.317519
T56_S__k141_18245||full	-1.62801	-0.589065	1.96598	0.425603	-0.656674	0.361459	0.36171	0.381224	0.258466	0.845304	-0.015653	-1.40402	-0.280891	0.977898	1.56687	-0.200256	-0.554912	-1.75313	-0.22948	-1.60907	0.975709	-0.781098	-0.0572332	0.0635961	-0.0690245	2.02344	-0.378751
T40_S__k141_845269||full	-1.09205	0.265062	0.467894	0.011925	1.33535	-1.02178	-0.23195	-0.396039	1.04919	1.17051	0.130553	-0.461506	-0.183918	0.445538	0.075074	0.0191208	-0.860723	-1.38017	1.67115	-0.886857	-0.496636	-1.75896	-1.72121	1.88218	0.928848	1.25023	-0.210846
T4_S__k141_108833||full	-0.931188	1.3812	0.931955	0.539466	0.702877	-1.76876	-0.202491	-0.777851	0.944724	0.519946	-0.421998	-0.972029	-1.06361	0.91693	-0.0795244	0.150713	-1.44929	0.658665	2.01331	-1.56885	-0.319605	-1.45808	0.620534	0.717861	0.0276357	1.1286	-0.241134
T76_D__k141_141992||full	-0.585252	0.912783	1.32596	1.05092	0.180333	-1.23445	-1.39363	-1.15274	0.976384	0.202963	-0.274651	-0.347523	-0.614365	0.00373522	1.63549	-0.324375	-0.983641	0.66991	0.567062	-1.435	0.23813	-2.16966	1.23236	-0.171784	1.41361	0.704339	-0.426901
T84_S__k141_1128834||full	-0.797405	0.652745	0.0796734	0.390827	1.1908	-1.60723	-0.60162	-1.18019	0.892095	0.506579	0.116923	0.880503	-0.474107	0.021075	1.31465	1.09988	-1.03685	-0.215647	-0.801416	-0.46179	1.50744	-2.97086	-0.22392	0.595553	0.240689	0.654625	0.226976
T100_S__k141_682033||full	-0.176504	0.665603	0.394278	0.548668	1.17834	-0.930061	-0.668576	-0.193429	1.40557	-0.427685	-0.0544973	-0.89924	-0.659618	-0.440195	1.43064	-1.20491	-1.24031	-0.718807	0.400223	-0.740176	0.301266	-1.59071	-0.0125832	2.93643	1.02281	0.0891676	-0.415697
T88_S_k141_176739||full	-0.190692	0.36388	1.2742	1.01891	0.550816	-1.07499	0.00609857	-0.529534	0.560456	0.406641	-0.949894	-1.55733	-0.375401	-0.453737	1.6592	-1.24556	-0.890032	-2.40501	1.07856	0.196162	0.80497	-0.657534	0.243527	1.35478	1.4023	-0.0981737	-0.492621
T64_S__k141_790818||full	-1.12442	0.682849	0.924363	0.887616	1.89639	-1.84459	-0.110992	-0.363333	0.088211	1.31102	0.269213	-1.29291	-0.38233	-1.0716	0.35141	-0.0174027	-1.51959	-0.610731	1.11666	-0.898506	-0.327326	-1.35232	0.456164	1.70336	0.82481	0.362094	0.0419115
T28_S__k141_1079631||full	-0.101137	0.896157	1.15879	0.116807	-0.424021	-1.2757	0.402581	1.32903	1.5596	-0.71132	-0.79833	-0.816353	-0.432765	-0.0646224	0.500515	-1.35135	-1.99086	-1.36297	0.79691	0.265999	-0.875053	-0.888834	0.816736	2.04067	0.726899	0.128629	0.354002
T28_S__k141_12651||full	-0.466906	2.05464	1.74126	-0.0202009	-0.382612	-1.38661	-0.275804	0.350469	0.976989	0.362717	-0.430716	-0.908123	-1.27416	0.332793	-0.691571	-1.22458	-0.92789	0.315798	0.200121	-0.92698	0.627003	-1.68256	-0.566302	0.697772	1.19848	1.63438	0.6726
T0_S__k141_366160||full	0.47642	-0.0830941	0.897984	0.528574	0.133678	-1.46737	-0.284092	-0.803201	1.66145	-0.0138643	-0.63317	-0.428983	-0.497653	0.201413	0.0573391	-0.890239	-0.826935	0.3527	1.2439	-0.694524	0.103851	-1.20044	0.0148193	3.36085	0.419568	-0.449951	-1.17904
T8_S__k141_777624||full	-0.369231	-0.00410898	2.00239	0.394232	0.406093	-0.847732	-0.139688	-0.0150164	0.320751	0.255265	-0.347754	0.511064	-2.63927	0.328629	-0.344048	-0.0483378	-0.638395	-0.485326	1.07408	-0.358215	0.0227049	-0.34731	-2.52692	0.806743	0.937743	1.7274	0.324253
T0_S__k141_67697||full	-1.49969	0.0586503	0.253268	0.972069	0.270956	-1.82053	-1.27608	-0.81855	2.02735	1.11676	0.456146	0.164062	-0.451008	-0.0652101	1.79158	0.320522	0.0424406	0.674564	0.595776	-0.615859	0.618805	-2.38182	-0.0675899	0.0544165	0.368519	-0.049993	-0.739558
T72_S__k141_87988||full	-0.0806814	0.730777	1.04799	0.875476	0.202163	-1.80752	-0.10421	-0.182896	1.40782	0.753229	-0.509582	-0.3901	-1.28328	-0.108814	0.630544	-1.19954	-1.19621	-0.607242	0.539865	-0.942263	0.573725	-2.0443	-0.675292	1.78532	0.467883	1.37111	0.746036
T88_D__k141_705211||full	0.191664	-0.336188	0.735036	0.694159	0.966103	-1.48924	-0.404956	-0.593815	1.6825	0.0946329	-0.824615	-0.92089	-0.583081	-0.105198	0.0705518	-0.599584	-1.10128	0.610842	1.21658	-0.236699	0.480284	-1.62425	1.18885	2.56805	0.203006	-0.577343	-1.30512
T60_S__k141_482236||full	-1.02701	0.643567	1.56194	0.1004	0.0979547	-1.27495	-0.0787613	0.202809	1.45136	0.572219	-0.0963729	-0.644799	-0.495992	-1.5016	1.5867	-0.0803073	-1.2871	0.100948	0.356836	-1.95573	0.295191	-1.77266	0.733356	0.0970899	1.02926	1.43443	-0.0487691
T80_S__k141_603240||full	-0.745609	0.739858	-0.162143	0.721343	1.23194	-1.01015	-0.88653	-0.646184	0.0166387	0.859125	0.187966	-0.182387	-0.667034	-1.44296	2.29202	0.930276	-1.1593	0.485634	0.42208	0.535318	0.0520593	-2.47431	-0.461006	-0.581399	1.0571	1.12361	-0.235956
T8_S__k141_98186||full	-0.0762453	1.02188	2.12704	-0.361076	0.0329831	-1.29571	1.03705	0.0839713	0.147684	-0.409603	-1.59103	0.0222788	-1.04322	-0.228039	-0.213376	-0.423855	-1.27618	-0.29361	1.10621	-0.165135	1.26218	-1.65364	-1.07263	0.71031	0.264233	2.09537	0.192143
T100_S__k141_437580||full	-0.135312	0.419949	0.67565	0.66505	0.897961	-1.40518	-0.451329	-0.787998	1.77921	0.482959	-0.373814	-0.556692	-0.506601	-0.230903	0.0724484	-1.09597	-1.16258	-0.538731	1.13857	-0.486605	0.65733	-1.59612	-1.22571	2.58554	0.949073	0.692407	-0.462599
T40_D__k141_758088||full	-1.35254	-1.29671	0.823788	0.97487	1.51372	-1.07335	-1.01751	-0.961677	1.6967	1.46533	-0.794162	1.33727	-0.682485	-0.626647	2.48773	-0.514971	-0.459132	-0.403294	-0.347456	-0.291618	-0.235779	-0.179941	-0.124103	-0.0682645	-0.0124262	0.043412	0.0992503
T52_D__k141_598959||full	-0.272187	0.354699	1.29576	0.766744	1.39667	-1.48113	-0.553854	-0.964504	1.36857	0.0851672	-0.876844	-0.424624	-1.05491	-0.21258	0.208775	-0.817807	-1.37852	-0.105244	1.64862	-0.0859131	0.335763	-1.86971	-0.278573	2.03952	0.903916	0.261743	-0.289564
T52_S_k141_1045305||full	-0.244281	1.24319	0.909663	-0.15298	-0.31614	-1.1593	1.27817	0.770191	0.379532	0.206619	-0.781702	-0.176503	-1.32604	-0.379883	0.500706	-0.905017	-1.14149	-0.717633	0.736258	-0.139959	-0.105042	-2.05869	-0.701211	1.38356	0.108183	2.64663	0.143162
T60_S__k141_947655||full	-0.198112	0.422658	1.24987	1.00336	0.393651	-1.63762	-1.02322	-1.11369	1.48668	0.533856	-0.592695	-0.622342	-0.105315	-0.55593	0.843839	-0.496423	-1.25472	0.189406	0.683966	-1.08505	0.583235	-1.29543	0.910717	2.4011	0.729856	-0.478769	-0.972868
T60_S__k141_499575||full	-0.550893	0.519376	0.704642	1.47601	1.51753	-1.39139	-0.668369	-1.83326	0.516581	0.989147	-0.518087	0.00860729	-1.2589	-0.676601	0.780281	-0.478832	-0.741935	0.0967982	1.32816	-0.288168	0.0927321	-1.84091	-0.235193	1.80251	-0.0142632	1.03257	-0.36814
T100_D__k141_3758||full	-0.45362	0.275022	1.1105	1.02493	1.24655	-1.10615	-1.63068	-1.12986	-0.0602006	0.68502	-0.0518743	-0.577091	-0.395683	-0.574202	1.5874	0.543301	-1.27954	0.761193	-0.16786	0.0399502	0.6458	-2.4136	0.348612	1.90937	-0.391431	0.3441	-0.289971
T88_S_k141_961341||full	-0.257121	0.40472	0.737783	0.392424	1.08995	-1.05226	-0.263028	-0.558901	0.942011	0.639048	-0.400975	-0.441649	-0.73064	-0.493932	-0.171603	-0.945993	-1.06177	-0.86986	2.2067	-0.604277	1.22871	-1.34554	-1.19987	2.62437	-0.379083	0.231241	0.279548
T4_S__k141_30734||full	0.0988507	0.314423	0.656604	0.420815	1.82925	-1.23757	-0.499635	-1.18599	0.972917	0.689629	-0.696298	-0.482091	-0.672035	-0.277074	-0.0880943	-0.902097	-0.944424	-0.451339	1.36681	-0.576598	0.209423	-1.65752	-0.322226	2.83265	0.885666	0.189544	-0.473582
T72_S__k141_581635||full	0.0416823	0.512934	1.32591	0.819566	1.23783	-1.07274	-0.275868	-0.955133	0.888946	0.0851686	-0.983985	-0.805279	-1.06473	-0.435888	-0.510161	-0.845074	-1.29849	-0.319748	1.19675	-0.155921	1.32474	-1.52219	-0.172495	2.73105	-0.0252215	0.335625	-0.0572733
T36_S__k141_601273||full	-0.438586	0.417151	0.16924	0.200474	0.829673	-1.37229	-0.235506	-0.0544745	1.19623	2.57701	0.545254	-1.1311	-0.58795	-1.11683	0.570857	-1.21863	-1.97073	-0.56072	0.190613	-0.687895	1.30161	-0.890434	0.0625794	1.59665	0.143276	0.177873	0.286653
T72_S__k141_1083626||full	-0.311912	0.353822	0.729418	0.528565	0.936202	-0.877001	0.0312108	-0.593801	1.36612	0.288054	-1.06137	-0.953614	-0.73035	-0.418396	-0.0308761	-0.700012	-0.827669	-0.00750121	1.4604	-0.666622	0.604133	-1.65219	-0.0872538	3.32183	0.105334	-0.250211	-0.556316
T52_S_k141_723039||full	-0.0203651	-0.0269922	0.544362	0.381561	0.934461	-2.10921	-0.172057	0.094444	2.39804	-0.204447	-0.680438	-0.863399	-0.406127	-0.402823	0.903794	-0.110643	-0.661738	-0.337331	0.730343	-1.00254	0.12675	-2.05687	0.681848	2.00909	0.841044	0.104073	-0.694832
T0_S__k141_1018661||full	-0.820535	-0.289776	0.457065	0.890995	1.32392	-1.17101	-1.28696	-1.21919	0.514768	0.743501	0.166246	-0.919182	0.239123	-0.00529309	1.7237	1.61429	-1.02183	0.598864	0.470936	-0.758694	0.554644	-2.3782	0.186174	1.32229	-0.496819	0.204001	-0.643004
T100_S__k141_570256||full	-0.101036	0.394919	0.866958	0.185996	1.63538	-1.45915	-0.25514	-0.759994	1.69256	0.0124235	-0.505694	-1.12888	-0.569144	-0.447792	-0.0442204	-0.580161	-1.35658	-0.859638	1.45725	-0.320552	0.832988	-1.17703	0.25234	2.50294	0.730593	-0.279425	-0.719904
T80_S__k141_286562||full	-1.04388	0.584882	1.65324	0.871487	-0.200966	-0.903427	0.179636	0.442538	0.689528	0.632258	0.547028	-0.0906506	-0.415806	-1.30613	-0.754524	-0.970495	-1.08746	-0.0626222	-0.770323	0.656471	0.215346	-2.15622	-0.941162	-0.0931037	0.521283	1.66293	2.14013
T52_D__k141_311359||full	-1.09578	0.358665	0.982332	1.09191	1.01928	-1.05797	-1.05041	-1.04285	0.582734	0.765469	-1.02017	0.83733	-1.00504	0.745593	0.851802	-0.982359	-0.974798	0.52346	1.06135	-0.952115	1.08714	-0.936992	-0.929431	-0.92187	1.56624	1.39565	-0.899186
T32_S__k141_837549||full	-0.309425	0.311533	0.789627	0.905478	1.09464	-1.06613	-0.718032	-0.897892	1.393	0.182707	-1.03072	-0.680172	-0.520503	-0.264978	-0.237995	-0.561119	-1.04595	0.59735	1.65975	-0.597571	0.108486	-1.21111	0.258879	3.08385	-0.0518938	-0.309192	-0.882609
T104_S__k141_517042||full	0.152919	0.539594	1.31037	0.151492	1.07367	-1.01086	-0.160366	-0.55708	1.1323	0.294295	-0.753072	-0.696498	-0.449979	-0.981294	-0.189705	-1.12419	-1.8223	-0.964381	1.76508	-0.537879	1.02007	-1.2071	-0.677664	1.74557	1.57659	0.594413	-0.223996
T56_S__k141_1953||full	-0.297057	0.68116	0.480138	0.659595	-0.040819	-1.06785	-0.654969	-0.447957	2.60494	0.964389	-0.930342	-0.781982	-0.48174	-0.322587	-0.591956	-0.395801	-1.401	0.527418	0.3925	-0.846928	0.891458	-1.85868	0.762454	1.91197	0.967076	-0.0625341	-0.660891
T24_S__k141_679923||full	-0.48598	0.312348	0.998556	1.10673	0.479559	-1.19573	1.02271	-0.0239687	0.363332	-0.381464	-0.340213	-0.750244	-0.877442	-0.780321	0.796241	-0.565775	-1.12816	-1.15876	1.83544	-0.444349	1.30671	-2.12616	-0.629771	-0.204915	-0.0495326	1.86772	1.05344
T88_S_k141_1145440||full	0.530031	0.431056	0.966822	0.0115983	0.729107	-1.35763	-0.59028	-0.795679	1.51678	-0.0938354	-0.427363	-0.868686	0.185622	-0.47108	0.228119	-0.854796	-1.50317	-0.176701	1.78286	-0.644315	0.400971	-1.42805	-0.34902	2.73753	-0.191502	0.887946	-0.656328
T88_S_k141_53599||full	-0.0293158	0.383194	1.1849	0.685496	0.917413	-1.57985	-0.438375	-0.516345	1.6258	-0.165868	-1.16671	-0.945405	-0.237887	-0.258269	0.20109	-0.569691	-1.35186	-0.370488	1.03124	-0.720386	0.849935	-1.19871	0.254437	2.90278	0.0650639	0.178839	-0.731037
T84_S__k141_111603||full	-0.665639	-0.889985	1.31793	0.828865	0.698544	-0.44463	0.573305	-0.650232	0.850229	0.822767	-0.385861	-1.30657	-0.909856	0.775976	0.72276	-0.343103	-1.28364	-1.87062	1.36129	-1.87024	1.49001	-0.829967	0.481095	1.21569	-0.427752	0.319267	0.420375
T96_S__k141_426906||full	-0.258766	1.69003	1.55106	0.807744	0.330717	-1.77793	-0.31507	-0.213634	1.28313	-0.281859	-0.72771	-1.02742	-1.7682	-0.781301	0.22482	-0.968357	-0.781011	-0.19136	1.02024	-0.408681	0.366647	-1.48472	1.06101	1.515	0.212138	0.952305	-0.0288113
T8_S__k141_61442||full	0.276071	0.927498	1.05803	0.79153	0.290037	-1.78633	-0.143336	-0.391344	0.88671	0.249963	-0.762319	-0.382177	-0.767816	-0.135589	-0.349824	-1.0808	-1.03253	-0.434931	1.84967	-0.291947	-0.0420998	-2.17208	-0.709662	2.16905	0.887013	0.945993	0.151223
T44_S__k141_955964||full	-0.646818	-0.467247	-0.704953	-0.749193	-0.0778168	0.960454	0.0475191	1.13668	-0.859224	1.02227	0.489452	0.0814151	1.13514	-0.37142	0.410856	-0.120788	0.10549	-1.1478	-0.0458062	-1.6519	0.785255	2.32939	2.0491	-1.59155	-0.977181	-0.607179	-0.534156
T32_S__k141_12895||full	0.251267	0.9406	0.551949	0.204429	1.29971	-1.21098	-0.547754	-0.632869	1.48454	-0.215601	-0.806813	-0.456643	-0.776568	-0.538804	0.737096	-1.06961	-1.25634	-0.913659	1.14983	-0.171402	-0.552328	-1.0823	-0.0203418	2.81516	0.837192	0.793593	-0.813356
T8_S__k141_38751||full	-0.0428309	0.496741	0.870174	0.861974	0.452089	-1.4664	-0.770002	-0.849097	1.5828	0.34238	-0.735619	-0.649113	-0.647837	0.287487	-0.0858401	-0.239772	-0.952133	1.08049	0.491174	-1.02258	0.185582	-2.28081	0.0434201	2.56237	0.882129	0.253551	-0.650334
T48_S__k141_656653||full	-0.482033	-0.215709	1.28004	0.928892	0.749249	-1.54394	-0.311664	0.0606955	1.69351	0.186017	-0.53107	-0.720211	-0.338297	-0.0110341	-0.612752	-0.710106	-0.934445	-0.241569	1.19142	-1.33838	0.709904	-1.98726	0.177962	2.53965	0.513635	0.232687	-0.285193
T32_S__k141_275652||full	-0.638164	0.0494956	0.593842	-0.015643	1.09468	-1.19266	-0.236999	-0.414959	1.33846	0.976413	0.361166	-0.361498	0.0449611	0.324488	-0.597991	-0.566856	-1.17946	-1.07179	1.9228	-0.495983	-0.061934	-2.0322	-1.52143	1.88825	1.02646	0.996344	-0.229802
T80_S__k141_332403||full	-0.0394362	1.54008	0.692385	0.51858	0.863733	-1.65325	-0.73177	-0.363202	0.982708	-0.130306	-0.647739	-0.750981	-0.819784	-0.485401	1.42611	-1.15064	-0.939431	-1.13101	1.52406	-0.241567	-0.398796	-1.49504	0.281116	1.97724	1.23158	0.137521	-0.196759
T108_S__k141_155423||full	-0.778003	1.19435	1.21031	0.725993	0.350189	-1.34613	-0.257398	0.0351837	1.70578	-0.662555	-0.179876	-0.349996	-1.14843	-0.163019	-0.211732	-0.178656	-1.4784	0.225209	0.189431	-0.820467	0.577459	-2.07657	-0.628669	1.99968	-0.100098	1.67767	0.488748
T48_S__k141_1024248||full	-0.85061	-0.434649	0.76709	1.09319	1.25799	-1.1141	-0.922017	-0.627087	1.44891	0.88553	-0.482579	-0.4639	0.158721	-0.708001	0.174827	-0.164787	-1.1324	0.171364	0.831642	-0.175558	0.341907	-2.12927	0.221526	2.85822	-0.305744	-0.151108	-0.549112
T68_S__k141_458835||full	-0.403916	0.362122	0.586995	0.335259	1.00773	-1.62162	-0.05057	-0.721423	2.13987	0.910232	-0.751768	-0.87306	-1.35446	-0.389276	-0.116733	-0.135537	-0.739572	0.35808	1.28598	-0.412564	1.12358	-2.2513	-0.105824	1.72074	0.208472	0.432	-0.543428
T56_S__k141_222027||full	0.0678857	0.144534	0.542286	0.416149	1.81008	-1.45208	-0.459032	-1.09573	1.04556	0.34604	-0.571397	-0.511626	-0.832577	-0.431354	1.06738	-0.430105	-1.37426	-0.851129	1.71071	0.0741004	0.0298495	-1.54941	0.0488455	2.27107	0.837047	0.0908844	-0.943714
T8_S__k141_897156||full	0.462655	-0.110506	1.57216	0.49851	0.481893	-1.44326	-0.207789	-0.260297	0.763587	-0.222577	-0.423146	-1.01831	-0.361912	-0.229635	1.02265	-1.17566	-0.946222	-1.01706	1.8011	-0.620575	0.128042	-1.60424	-0.763165	2.22907	1.48613	0.338231	-0.379662
T36_S__k141_784189||full	-1.13701	0.601086	1.07233	0.91756	-0.28592	-1.27437	-0.186047	-0.210827	1.09966	0.464672	-0.0973205	-0.317059	-0.832127	-0.541932	1.62673	0.568113	-0.928514	0.235196	-0.11256	0.0838034	0.310666	-2.1316	-1.00902	-0.458009	-0.5518	2.80848	0.285822
T24_S__k141_79788||full	-0.0481752	-0.485284	0.145946	0.292538	1.73746	-1.77798	-0.126891	-0.742646	1.48294	0.361882	-0.366187	-0.274716	-1.03989	0.579205	1.66167	-0.498589	-1.39848	-0.15897	0.889003	0.0444973	-0.28972	-1.88727	0.115556	2.17207	0.409799	-0.00834941	-0.789428
T40_S__k141_561499||full	-0.0301473	0.677245	0.753974	0.50372	1.01036	-1.73309	-0.0670177	-0.812	0.521758	0.0615107	-0.612609	-0.0546608	-0.841295	-0.459093	0.616514	-0.0481554	-1.33035	0.699836	1.12214	-0.827838	0.119472	-2.53348	0.877429	2.28042	0.533471	0.524651	-0.952761
T68_S__k141_1065220||full	-0.174898	-0.13818	0.491866	1.35377	0.886909	-1.58508	0.262362	-0.725622	1.48651	0.0160133	-0.609535	-1.24824	-0.467921	-0.579474	0.0619733	-1.01224	-0.648836	0.159864	1.39248	-0.0504009	0.974153	-1.40518	0.333769	2.73231	0.099434	-0.990976	-0.614834
T36_S__k141_1053709||full	-0.175037	0.377675	1.50924	-0.492606	-0.503761	-0.294256	1.0434	0.689476	1.35021	0.222839	-0.798341	-1.36937	-1.14208	0.607446	-1.06602	-1.6001	-0.38776	-0.608547	1.00751	-1.28039	0.24472	-0.595677	-0.192337	2.71827	0.565341	0.470176	-0.30001
T80_S__k141_785268||full	-0.928511	0.434075	1.21298	1.50256	-0.31502	-0.419288	0.467464	0.373911	0.53646	0.457915	-1.06935	-0.765592	-0.632752	0.479143	-1.05937	-0.218623	-1.1732	-1.6676	0.971065	0.383299	0.586433	-1.29173	-1.61216	0.647791	-0.305081	2.14469	1.26049
T40_S__k141_871201||full	-0.0962678	0.144503	0.891637	0.830454	1.50799	-1.4262	0.12352	-0.686173	1.22466	0.117972	-0.691615	-0.638206	-0.902777	-0.57824	-0.0769317	-0.842651	-1.58787	-0.61415	1.44511	-0.341647	0.62746	-1.59169	-0.153329	2.44778	1.04196	0.286089	-0.4614
T76_S__k141_345379||full	0.13762	0.24305	0.759517	0.771647	1.50687	-1.23124	-0.251253	-0.966918	1.30645	0.218501	-0.875327	-0.818464	-0.814191	-0.752462	0.165669	-0.890104	-1.41688	-0.579047	1.68048	-0.187443	0.707538	-1.48709	-0.000119723	2.43263	0.779796	0.0880302	-0.527246
T112_S__k141_570784||full	-0.10646	1.73029	1.3564	0.639683	0.442618	-1.93285	-0.945301	-1.12555	1.11599	0.111576	-0.278824	-0.606992	-1.19431	-0.322247	0.353909	-0.658851	-1.41368	0.736304	1.06104	-0.808061	0.726074	-1.80596	0.844996	1.04619	0.440043	0.832345	-0.238372
T36_S__k141_1286925||full	0.199027	1.25808	2.19774	-0.262758	-0.190398	-1.32399	-1.16238	-0.490882	1.35291	0.704536	-0.919282	-0.358046	-0.960421	-0.461256	-0.141546	-0.641581	-1.2464	1.07942	0.216447	-1.09178	0.632319	-1.99429	1.04182	0.461429	0.788218	0.89551	0.417564
T64_S__k141_120415||full	-0.787588	0.697947	1.73572	0.625599	-0.113506	-1.51322	-0.42224	0.551325	1.20662	0.120242	-0.495429	-0.161832	-0.970893	0.150004	-0.199823	-0.176199	-1.02613	0.592273	-0.156366	-0.544588	0.350392	-2.69455	-0.902019	1.82729	0.0105368	1.26593	1.0305
T52_D__k141_644212||full	-1.23666	0.612518	0.775315	1.55082	0.35512	-1.2478	-0.410969	-1.18306	0.410022	0.569787	-0.0776351	-0.57367	-1.05007	1.70781	0.899131	0.00292667	-1.3095	0.599442	0.108251	-0.756857	-0.0928483	-2.02212	0.770548	1.85439	-0.278989	0.822985	-0.798876
T60_S__k141_806404||full	-0.287617	-0.0892531	1.40942	0.0508357	0.851578	-0.0262308	-0.809023	-0.62796	0.789508	0.0663501	-0.359354	-1.35288	-0.679834	0.26196	2.36959	-0.655476	-1.3948	-2.33054	1.60737	-0.199248	-0.0625791	0.238068	-0.157435	0.0613366	1.21107	0.900271	-0.785144
T68_S__k141_253453||full	-0.407833	0.782822	1.07777	0.450735	0.901165	-1.96213	0.247242	-0.734164	0.785211	0.589576	-0.420982	-0.936751	-0.568883	0.0363695	1.17684	-1.0871	-0.671796	-0.804578	0.749971	-1.24656	0.854535	-1.81527	-0.34472	1.9601	1.3043	0.665513	-0.581378
T112_S__k141_990964||full	-0.293619	0.299013	2.03958	1.47358	-0.0904927	-1.46301	0.281015	0.130667	0.836748	-0.64632	-0.517299	-0.790215	-0.736423	-0.240788	-0.792016	-0.710136	-0.806277	-0.899797	0.758094	-0.135146	1.1234	-1.95619	-0.424479	1.53248	-0.581024	1.08479	1.52387
T8_S__k141_1133048||full	0.0509414	-0.13705	1.23647	0.238523	0.711216	-1.32303	0.229765	-0.32865	1.67872	0.269662	-0.940537	-0.786181	-0.815731	-0.183989	-0.394014	-0.799376	-1.28153	0.232848	1.38168	-0.908533	0.61123	-1.8287	0.857621	2.62335	0.285212	-0.268976	-0.410943
T80_S__k141_309863||full	0.030733	-0.0544073	1.29739	0.758727	2.09307	-0.904943	-0.980805	-0.695487	0.371965	-0.173765	-0.680356	-0.724146	-1.21929	-1.10008	0.625301	-0.274993	-1.50598	-0.328996	1.99177	0.800768	0.222994	-1.64643	-0.0521982	1.4091	0.969303	0.076749	-0.306001
T60_S__k141_677977||full	-0.0416972	-0.0658818	1.45816	0.543912	0.988635	-1.27036	-0.196369	-0.617536	1.62307	-0.0908121	-0.563433	-1.14913	-0.636909	-0.613441	0.0977368	-0.686637	-1.53525	-0.178554	1.1153	-0.615264	0.675548	-1.26285	1.03884	2.73222	0.0924696	-0.266484	-0.575282
T24_S__k141_271851||full	0.108143	0.237184	0.254638	0.289376	-0.0379947	-1.57026	0.789018	-0.304048	0.354228	0.0456992	-0.176926	-0.333923	-0.600813	0.751956	1.51226	-0.0291474	-0.776166	-0.0733345	1.13564	-0.318661	-0.159171	-1.34043	-3.394	1.3678	0.702659	1.08741	0.478862
T0_S__k141_273740||full	0.333706	0.175823	0.941135	0.589064	1.618	-1.38902	-0.145721	-1.02817	1.25728	0.145702	-0.66082	-0.825838	-0.972493	-0.484708	-0.0391505	-0.790352	-1.52283	-0.76383	1.57213	-0.267666	0.679655	-1.45988	-0.18444	2.2704	0.907703	0.480024	-0.435705
T80_S__k141_3400||full	0.125314	0.482675	1.2339	1.07418	0.261806	-1.56035	-0.266311	-0.261974	0.701765	0.138086	-0.526079	-0.467292	-0.978618	0.0936149	0.000606917	-0.359261	-1.29229	0.369203	-0.27552	-0.297399	0.206492	-2.87769	0.3131	2.5428	1.02511	0.646581	-0.0524583
T24_S__k141_370126||full	-0.652287	1.33724	1.22424	0.342477	0.105893	-2.56874	-0.641573	-0.0295386	0.89514	0.39026	0.723973	-0.648594	-0.500795	0.597076	0.914865	-0.974923	-1.48739	0.694857	0.711547	-1.20298	-0.230874	-1.88489	0.847296	0.80788	0.538959	0.937267	-0.246383
T88_D__k141_439483||full	-1.24122	0.944857	1.17998	-1.12143	1.04342	-1.04156	-1.00163	0.783994	1.32358	-0.881833	-0.841901	-0.801968	-0.762036	1.50408	1.41287	-0.64224	-0.602307	-0.562375	2.08081	1.48638	-0.442579	-0.402646	-0.362714	-0.322782	-0.28285	-0.242918	-0.202985
T108_S__k141_788109||full	-0.0657224	1.29816	1.03511	0.0580955	-0.0198163	-1.48284	1.24077	0.344798	0.153355	0.384227	-0.772986	-0.477289	-1.4625	-0.0141637	0.31935	-1.01118	-0.954968	-1.09299	0.912195	-0.190787	0.176569	-1.86564	-0.971114	1.24881	0.445995	2.40898	0.355576
T104_S__k141_426350||full	-0.657413	-0.244339	0.353718	0.669603	0.489258	-1.27159	-1.04746	-0.796756	2.65294	0.676912	-0.37561	-0.23203	-0.474344	0.205338	0.682086	0.17452	-0.787814	0.991691	0.318683	-0.856783	0.243401	-2.09773	-0.10173	1.89027	0.627935	0.344358	-1.3771
T12_S__k141_1044948||full	-0.874332	1.408	0.822037	1.07982	-0.559332	-1.53582	1.0114	0.557507	0.145255	-0.365275	0.142381	-0.198513	-1.03131	1.10019	0.277281	-1.5312	-0.649068	-0.953417	0.402029	-1.46333	0.152605	-1.90653	-0.417127	1.12055	1.14178	1.39012	0.734312
T104_S__k141_180418||full	-0.229054	0.586925	1.29395	0.175096	0.604418	-1.90738	1.30679	0.306216	0.8877	-0.482026	-0.969594	-1.21251	-0.186081	-0.46609	0.850892	-0.216666	-1.54866	-0.630858	0.395673	-1.15816	0.847971	-1.97864	0.698711	0.895734	0.763866	1.65968	-0.2879
T92_S__k141_702663||full	0.0947486	0.305841	1.18027	0.997344	0.572272	-1.4766	-0.193838	-1.21662	1.87155	0.276901	-0.72651	-0.53429	-0.98601	-0.318234	-0.0905106	-0.438139	-1.70509	0.732344	0.764584	-1.12766	0.652468	-2.04204	0.21038	1.54535	0.544188	1.09254	0.0147611
T52_S_k141_337439||full	-0.483402	1.12827	1.79268	1.14883	0.681791	-1.40262	-0.902822	-1.15049	0.611983	-0.149401	-0.451771	-0.529976	-0.873912	-0.78231	0.839845	-0.0299077	-1.38443	0.518874	0.714391	-1.32451	0.787429	-2.06357	0.511164	1.10552	0.190326	1.22571	0.272305
T28_S__k141_272708||full	-0.338195	0.973947	1.11599	0.672247	1.09131	-1.13832	-0.662693	-0.00220147	0.687828	0.520128	-0.679362	-0.689235	-1.33863	-0.829302	-0.318595	-0.582135	-1.0776	-0.158383	1.68382	-0.774375	0.677437	-1.99868	-0.654384	2.27116	0.112261	0.783972	0.651992
T88_S_k141_1204496||full	-0.59039	0.886411	1.35265	1.04608	-0.0859281	-1.8176	-0.586526	-0.780326	2.48879	-0.872714	-0.796382	-0.61971	0.196776	-0.171082	-0.544472	-1.17575	-0.253077	0.331613	1.40507	0.191237	0.137681	-1.03345	0.453919	1.8701	-0.510468	-0.801987	0.279529
T20_S__k141_239746||full	-0.330452	0.136813	0.821837	0.459972	1.42637	-1.36859	-0.343122	-0.832427	1.64294	0.36786	-0.706462	-0.939863	-0.35533	-0.00546696	-0.0296632	-0.548376	-1.19041	-0.108758	1.19122	-0.525998	0.428303	-2.00134	0.342843	2.66806	0.3065	0.398799	-0.905265
T32_S__k141_945950||full	0.0167081	0.469596	1.22257	0.540339	0.660674	-1.12448	-0.579834	-0.833667	1.95957	0.624042	-0.550035	-0.801449	-0.985301	-0.511649	-1.14224	-0.649381	-1.39113	0.592116	0.714949	-0.549193	0.802887	-1.65897	0.0998666	2.52589	0.343829	0.32863	-0.124337
T56_S__k141_15616||full	-1.59988	0.26125	1.97207	0.922221	0.234336	-0.708092	-0.371874	-0.169541	1.13082	-0.0948436	-0.149909	-0.890077	0.0649888	0.485137	-0.500839	-0.431456	-0.937405	-0.708869	1.4399	-1.13988	1.07608	-1.27466	-1.57433	2.00089	-0.409792	0.689986	0.683783
T8_S__k141_1349972||full	0.0721579	0.194708	1.05373	0.523927	1.4023	-1.53974	-0.43775	-0.855655	1.80913	-0.0262621	-1.16534	-0.0337414	-0.933322	-0.453898	0.0304667	-0.713812	-1.69782	0.0697605	1.0024	0.0611299	0.621553	-1.75575	0.185407	2.20222	0.522383	0.459627	-0.597803
T76_S__k141_963933||full	-0.652583	-0.245655	0.687853	0.393324	1.51943	-1.4161	-0.450205	-0.981088	1.52171	0.744145	-0.193253	-0.54082	-0.660577	0.414346	0.579567	-0.0577799	-0.979382	-0.0479532	1.10007	-0.983	0.471491	-2.39456	-0.135446	2.13531	0.666648	0.466767	-0.962257
T36_S__k141_432413||full	-0.865005	-0.170208	0.670789	0.839857	0.761337	-0.746115	-0.493908	-0.85065	0.297932	1.96724	-0.0615255	0.124897	-1.12751	-0.442661	1.10049	0.0554743	-1.45282	-1.05406	1.28965	-0.401533	0.334108	-1.72034	-0.104373	1.5532	1.93137	-0.681497	-0.75413
T32_S__k141_875684||full	-0.322594	0.165187	0.325194	1.25031	0.795285	-0.863875	-0.776305	-0.97258	2.37567	-0.0927982	-0.499878	-0.315091	-0.552624	-0.217115	-0.0156672	-0.690494	-0.821911	-0.271055	0.979112	-0.354826	0.0320125	-2.10851	-0.451703	2.40505	0.721777	1.03677	-0.75934
T36_S__k141_780963||full	0.114299	0.509867	0.961623	0.299158	0.687626	-1.69288	-0.502537	-0.618317	1.58126	0.840369	-0.923343	-0.240103	-0.194675	-0.921601	-0.100599	-0.519799	-1.11333	0.325681	1.35956	-0.95205	-0.417655	-1.11721	-1.05841	2.59113	0.595653	1.15167	-0.64539
T96_S__k141_236121||full	-0.69466	0.525023	1.10476	0.977942	0.100456	-1.5612	-0.743816	-1.0421	2.07034	0.14407	0.133242	-0.41088	0.233298	0.0479651	-0.287991	-0.442289	-1.5616	-0.226925	1.13206	-1.14295	1.19489	-1.7113	0.197902	1.99739	0.543028	0.0472297	-0.623885
T60_S__k141_665205||full	-1.19878	0.30494	0.198188	0.254857	1.35747	-0.588036	-0.658371	-0.534269	-0.0844835	1.14286	0.521403	0.58644	-1.05043	0.273625	2.2678	-0.0470751	-1.33419	-0.0793879	0.0599606	-0.820525	-0.565513	-2.04401	-0.338505	-0.162485	0.227426	2.45585	-0.144757
T40_S__k141_87080||full	-0.139045	0.468377	1.40881	0.390042	0.902898	-1.69994	-0.7966	-0.13386	1.12839	0.0678675	0.0757735	-0.173813	-0.373507	-0.899841	0.549604	-0.837691	-1.19552	-0.777127	0.936043	-0.138251	-0.253309	-2.04251	-0.737914	2.73091	0.665755	0.49865	0.375808
T72_S__k141_1087677||full	-0.115594	0.625429	0.83041	-0.0164832	0.337964	-1.76466	0.0588809	-0.50273	2.05268	0.435762	0.0152436	-0.846468	-0.343357	-0.368701	0.565885	-0.553576	-1.63775	-0.517958	1.1788	-0.535552	0.330096	-1.77321	-1.06436	1.96364	1.32654	0.768238	-0.449163
T60_S__k141_629361||full	-0.0804499	-0.0844561	1.12921	0.337196	1.11178	-1.50303	-0.142326	-1.33	1.56709	-0.161759	-0.39809	-0.272499	-0.825701	-0.890974	1.72993	-0.232574	-1.29107	-0.457028	1.77575	0.271688	0.207066	-1.63298	-0.981702	1.66519	0.406599	0.464966	-0.381832
T84_S__k141_1128731||full	-0.886618	0.839054	0.770981	0.946104	0.460166	-1.23343	-0.249343	-0.380031	1.73581	0.478585	0.121632	-0.308375	-0.530842	-0.408297	-1.01193	-0.711078	-1.41678	-0.523943	1.03493	-1.04939	0.710937	-1.45247	-0.449934	2.71846	-0.301002	0.993837	0.10295
T32_S__k141_600240||full	-0.222354	0.29706	1.29281	0.38015	0.115147	-1.60167	-0.542892	-1.2701	2.46961	1.20494	-0.169218	-0.593403	-0.786595	-0.575758	-0.0123253	-0.341949	-1.19478	-0.200544	1.3837	-0.74266	1.22583	-1.43377	-0.943542	1.32509	0.351043	0.545686	0.0404863
T28_S__k141_314566||full	-0.567308	0.188826	-0.064479	-0.601779	-1.12906	0.290433	0.423359	1.21597	-0.635377	0.144816	-0.397881	0.874405	0.699455	-0.162555	0.282807	0.740755	1.94891	0.136157	-2.04159	-2.03489	0.195411	1.39649	0.715512	-0.502603	-2.0014	-0.0526522	0.938279
T48_S__k141_36500||full	-1.20631	0.540764	-0.738482	-0.397111	-0.17336	1.31419	0.360822	0.77786	-1.3868	-0.509328	-0.426669	0.565189	0.629021	-0.509132	0.406292	1.00678	2.57268	1.70515	-1.45815	-1.55647	0.119288	-0.173639	-0.486824	-1.04101	-0.669594	0.803787	-0.0689506
T4_S__k141_1204458||full	-0.569052	0.910934	0.809027	0.642422	1.34411	-1.5847	-0.266516	-0.992922	1.89802	0.0448595	-0.69826	-0.528291	-0.766158	-0.37564	-0.128439	-0.934034	-0.999997	-0.253009	0.4606	-0.349092	1.28424	-1.66468	0.310963	2.50249	-0.0424267	0.315736	-0.370196
T40_D__k141_315188||full	0.424579	-0.0750968	-0.184502	0.170093	0.399725	0.100569	-2.01581	-0.0722484	0.828031	0.485713	1.08506	0.581067	-1.67044	-1.61287	1.06652	0.647357	0.92553	0.627627	-1.32506	0.412498	0.650794	-1.15237	-1.09481	-1.03724	-0.979682	1.4493	1.36566
T92_S__k141_657013||full	0.236847	-0.232491	0.0311938	-0.902407	-1.11611	0.476573	0.366533	1.17101	-0.941713	-0.0548446	-0.238273	0.432716	0.655856	-0.496797	0.682589	0.739746	1.73876	0.656819	-2.28551	-0.874474	-0.32281	1.98718	0.391678	-2.23804	-0.52288	0.081016	0.577835
T0_S__k141_811704||full	1.86895	0.32664	0.757807	0.912322	0.143287	-1.62204	-0.735486	-0.755437	0.23462	0.669738	-1.23398	-0.985429	-0.763256	-0.385614	0.908934	-0.733692	-1.06022	0.436852	1.06609	-1.27445	0.776301	-1.76948	0.233593	1.9094	-0.0356447	0.483607	0.62658
T20_S__k141_932585||full	0.568237	-0.388393	0.0837962	-0.135731	0.937802	-1.33111	-0.148041	-0.307206	2.17522	0.918342	-1.23726	-0.355477	-0.748206	-0.052951	0.879206	-0.678229	-1.38043	-0.543314	0.958346	-0.104322	-0.254983	-1.0243	-0.0532356	2.93037	0.428888	-0.425471	-0.711558
T88_S_k141_11635||full	-0.355318	0.44955	0.775183	0.990805	0.561861	-1.88506	-0.675193	-0.88151	2.02923	-0.0576916	-0.457379	-0.51418	-0.65729	0.0844502	0.457464	-0.316805	-0.791347	1.20292	0.495343	-1.29817	0.595441	-2.08643	0.371751	1.76817	1.08067	-0.21249	-0.673987
T16_S__k141_600675||full	-0.305164	0.175127	1.06868	0.71471	0.989216	-1.54426	-0.380365	-0.946817	1.82781	0.0533717	-0.711648	-1.44277	-0.431542	0.405908	0.0706374	0.150554	-1.42593	-0.393804	1.79973	-0.352192	0.242137	-1.56087	0.0143312	2.16508	0.652681	-0.421399	-0.413213
T84_S__k141_1191486||full	0.25431	0.303654	1.16356	1.12741	0.40593	-1.50509	-0.411807	-0.731205	1.77634	-0.114648	-0.501378	-0.876326	-0.872878	-0.488174	0.0102182	-0.306453	-1.79389	0.836301	0.722273	-1.12204	0.7825	-2.16541	0.62243	1.41948	0.207003	1.16095	0.0969298
T16_D__k141_1402716||full	-0.967258	-0.563578	0.53244	0.964217	0.6333	-0.846374	-0.118423	-0.42116	0.44147	0.319048	-0.05056	-0.0889063	0.0597745	0.376464	0.387954	0.641863	-0.621278	0.61603	0.717531	0.0225126	0.963867	-2.89683	-2.85431	0.858431	0.462357	1.20869	0.222731
T72_S__k141_955840||full	-1.06311	0.84184	1.86268	0.833263	0.0371976	-1.47244	0.270006	-0.147972	0.703482	0.0282702	-0.545096	-0.635748	-0.131855	0.319117	-0.343068	-0.464739	-1.33471	-1.1313	1.42487	-0.267956	0.780956	-1.75074	-1.41577	1.71336	-0.19313	1.26353	0.819069
T0_S__k141_617548||full	-0.165372	0.0285811	0.583331	0.647236	1.58399	-1.46671	-0.949889	-1.38244	1.36384	0.972969	-0.229049	-0.306512	-0.677603	-0.445439	0.610583	-0.260008	-1.19083	-0.13483	1.52785	-0.510951	0.565357	-1.9923	-0.715655	1.80421	1.16396	0.066357	-0.490675
T56_S__k141_163807||full	-0.087665	0.415925	-0.304119	0.165989	0.526226	-1.26585	-0.496278	-0.693282	1.35235	0.584314	-0.759547	0.226043	-0.284436	2.09661	1.35596	-0.192926	-1.45019	-1.07355	0.443104	0.71894	-1.19504	-1.37169	-1.40608	1.40229	-0.0298728	1.62175	-0.298976
T52_S_k141_83814||full	-0.0171991	0.835781	0.714301	0.300049	0.53604	-1.84934	0.0909213	-0.234591	1.59557	0.223643	-0.783193	-0.788176	-0.659706	-0.149065	0.0700851	-0.2842	-1.40348	-0.667881	1.07397	-1.01107	1.17398	-1.65099	0.374269	2.72169	0.321254	-0.0813877	-0.451282
T84_S__k141_409594||full	-0.485296	0.143284	1.20417	1.08329	0.387812	-1.36334	0.127281	-0.400717	1.64137	0.229019	-0.560231	-1.02597	-0.579787	-0.093273	-0.874336	-0.0846562	-1.35708	-0.125485	0.841094	-1.29988	0.985987	-1.54101	0.47974	2.70969	0.299182	0.267423	-0.608289
T8_S__k141_1340317||full	-0.47175	0.629982	1.59119	0.923989	0.903146	-1.02218	-0.447662	-0.351899	0.74724	0.366146	-0.924189	-0.204385	-1.22865	-0.913561	-0.784058	-0.769636	-1.29369	-0.0288758	1.47734	0.013442	0.306424	-1.04947	-1.47515	2.41977	1.04126	0.693275	-0.148039
T4_S__k141_1089757||full	-0.384325	1.61473	1.04375	0.0108774	0.288641	-1.00633	-0.00484035	-1.22934	1.6464	0.639947	-0.219911	-0.74453	-1.1168	-0.613607	-0.50106	-0.88042	-1.09712	0.780714	0.313139	-0.419092	0.530328	-1.82022	-0.823054	2.31629	1.01485	0.649045	0.0119381
T100_S__k141_474177||full	0.012857	-0.254103	0.258017	0.561774	1.2886	-1.42762	-0.205294	-0.752307	2.08786	0.531787	-0.878823	-0.680557	-0.391376	-0.179443	0.729124	-0.273089	-1.68603	-0.272388	0.483103	-0.489815	0.218112	-1.59842	0.892724	2.52224	0.480497	0.110198	-1.08764
T20_S__k141_283450||full	-1.1801	0.323857	-0.20111	-1.17396	-0.737758	1.35795	1.13984	0.846513	-0.971351	-0.158515	0.277942	0.467083	1.11648	-0.124224	0.517274	0.919512	1.30539	-0.156022	-1.51507	-1.46664	-0.013928	0.583976	-1.32135	-1.27292	-1.22449	1.08915	1.57246
T76_S__k141_839426||full	0.452343	0.0974997	-0.0256833	0.143063	2.05919	-1.02274	-0.110246	-0.19709	0.556191	0.727298	-1.26254	-0.847435	-0.363087	-0.790165	0.760292	-0.559205	-1.26857	-0.822647	1.57987	-0.530185	0.241504	-2.2896	0.331184	2.1607	0.54404	0.438322	-0.00229271
T4_S__k141_1240681||full	0.0633568	1.90128	0.970088	-0.200183	-0.152967	-1.98873	0.052486	0.17902	1.86636	-0.20083	-0.990961	0.211878	-1.30714	0.158709	-0.686043	-0.512938	-1.15237	0.618638	0.239701	-1.08545	-0.0655306	-1.64567	0.062709	0.727305	0.680895	1.89227	0.364116
T32_S__k141_375945||full	-0.122337	1.05795	1.86811	0.474185	0.250215	-1.37033	-0.3193	-0.890135	0.954623	0.171974	-0.780489	-1.09035	-1.32275	-0.660983	0.310172	-0.387912	-1.2655	0.985235	1.3987	-0.729406	0.230631	-1.98687	1.03514	1.63899	0.399146	0.353364	-0.202083
T32_S__k141_215472||full	-0.410851	-0.496752	0.987271	0.297158	2.05019	-1.27194	-0.739934	-1.05375	1.73813	0.310684	-0.0797112	-0.504755	-0.760944	-0.0352035	0.337761	0.0694883	-1.48064	-0.367766	1.00902	0.17133	0.278579	-1.81891	-1.00197	2.07892	0.911886	-0.214609	-0.00269014
T32_S__k141_759234||full	-1.0746	0.0525374	0.709626	0.577026	0.557263	-0.5054	0.395406	0.0872769	0.476941	1.25736	-0.630005	-1.32602	-0.889721	0.686145	1.29458	-0.581299	-1.22714	-1.95976	1.66585	-1.16757	0.751182	-1.44255	0.445853	1.32964	-0.00204942	1.20957	-0.690138
T104_S__k141_746325||full	-0.241951	0.753156	0.361127	0.776269	0.319411	-1.04515	-0.488732	-0.0427598	2.21581	0.119588	-0.366429	-0.583388	-1.15777	-0.929121	0.593977	-0.950605	-1.11417	-0.415959	0.41809	-0.869581	0.986316	-1.67379	0.327803	2.73173	0.731204	-0.128897	-0.326183
T72_S__k141_599708||full	-1.01307	-0.107616	0.00232255	1.83895	1.2461	-1.36744	-1.14187	-0.622609	1.43995	0.915658	-0.212894	-0.849103	-1.12927	-0.0822623	1.06989	-0.0753245	-0.873258	1.39105	0.838358	-1.03159	0.846488	-1.76855	-0.352897	0.860806	0.942742	-0.390605	-0.373951
T84_S__k141_1176145||full	-0.558298	0.814185	0.703809	0.552694	1.90718	-1.10196	-0.841432	-0.928389	0.225098	1.10096	0.0265204	0.117987	-0.608972	-0.553975	0.00823556	-0.45132	-0.97084	-1.32499	0.292504	-0.347382	1.03723	-2.63241	-0.409111	1.38669	0.340135	1.29943	0.91642
T36_S__k141_437067||full	-0.419244	0.539082	1.36212	0.840358	0.562116	-1.49909	-0.60403	-1.21956	1.59799	-0.137671	-0.335197	-0.424271	-0.395797	-0.137481	0.400803	-0.747475	-1.0438	0.774102	0.541474	-0.895743	0.564312	-2.21622	0.0926425	2.54895	0.324343	0.254198	-0.32691
T92_S__k141_575178||full	0.017932	1.72314	1.62156	0.430649	-0.182435	-1.86148	-0.739599	-1.18937	1.69474	-0.213129	-0.214388	-1.00113	-0.245833	-0.825516	0.459719	-0.573897	-1.33606	1.05367	0.69614	-1.05939	-0.0342532	-1.51393	1.15947	0.570436	0.464602	0.883088	0.215266
T108_S__k141_767776||full	-0.999737	-0.264938	-0.0667685	-0.0322887	1.23408	-0.517074	0.0226159	-0.52966	1.39801	1.61357	0.0582552	-0.93212	-0.721131	-0.149599	2.21097	-0.211477	-1.37889	-0.183196	0.116948	-0.859106	0.258562	-1.86814	1.03047	-0.352282	-0.083406	1.9786	-0.77227
T52_D__k141_854398||full	0.0661586	-0.0979544	1.03804	0.299053	1.62954	-1.25802	-0.296006	-1.11442	1.75896	0.439251	-0.176413	-0.467783	-0.938904	-0.988268	0.232004	-0.769918	-1.76175	-0.179866	1.6443	-0.678333	0.243571	-1.0363	-0.980448	1.17022	1.37732	1.1947	-0.348748
T88_S_k141_14653||full	-0.576019	1.51905	1.34672	0.930534	-0.0600349	-1.88746	-0.290998	-0.0909442	1.39599	-0.13199	-0.635707	-0.0325827	-0.81692	-0.804443	0.225802	-0.770189	-1.20349	0.0798543	0.815456	-0.644392	0.319358	-2.41292	-0.0907459	1.20652	1.09778	1.21475	0.297014
T104_S__k141_409368||full	-0.374055	0.616124	1.4562	1.34848	-0.119208	-0.950446	0.362354	-0.0657133	0.326639	-0.0507752	-0.493807	-0.465653	-1.44111	-0.0110828	-0.438711	-0.87077	-0.78304	-0.543541	1.52279	-0.313365	0.473475	-1.77619	-1.97531	0.603172	1.53511	1.76883	0.659596
T100_S__k141_682129||full	-1.15274	0.939602	1.32446	1.26419	0.710218	-1.23116	0.0516405	-0.151859	1.76143	-0.239427	-0.746422	-0.731135	-0.65926	-0.784865	-0.610417	-0.401876	-1.6028	-0.305747	0.815921	-0.482021	0.513104	-1.81218	0.133348	1.74559	-0.156751	0.30461	1.50454
T64_S__k141_623714||full	-0.297619	0.895542	1.50543	0.842883	0.321891	-1.3353	0.456035	-0.591968	1.41243	-0.198154	-0.716276	-0.613552	-1.14528	-0.446397	-0.768654	-0.919598	-1.21658	-0.563175	1.29339	-0.57099	0.930382	-1.53674	-0.789333	2.2066	0.681532	0.864324	0.299172
T48_S__k141_821746||full	0.0386021	0.27133	1.28835	0.487165	1.09099	-1.39375	-0.152043	-1.11636	1.1725	0.385658	-0.769354	-0.423424	-0.369895	-0.166896	-0.0434678	-0.894142	-1.26393	-0.833494	1.28956	-0.578831	0.366353	-1.49214	-0.854892	2.71356	1.18101	0.367304	-0.299763
T88_S_k141_730980||full	-0.29409	0.287427	1.25184	0.446357	1.21511	-1.48413	0.313894	-1.06254	0.627532	0.0585974	-0.726496	-0.361557	-1.07457	-0.126811	0.765668	-0.596008	-0.942721	-0.164747	1.8418	-0.331959	0.739403	-2.53336	-0.484643	1.32956	0.229626	1.53136	-0.454541
T4_S__k141_302153||full	0.291595	0.633804	1.07978	0.785984	0.969623	-1.59662	-0.0819143	-0.703191	0.610037	0.191463	-0.989367	-0.478907	-1.22207	-0.285751	0.105387	-0.719807	-1.10135	-1.08379	1.85263	0.236384	0.573014	-2.11	-0.13309	1.76155	0.748224	1.18727	-0.520895
T84_S__k141_655231||full	-0.0657371	-0.644213	0.810378	1.27306	1.65512	-0.193456	-1.12337	-0.262563	0.285615	0.790917	-0.589992	-1.63367	-1.36094	-0.0221685	-0.112158	-0.698949	0.432043	-1.31118	0.667706	-0.0220615	2.17723	-0.770524	-0.871283	0.334736	1.02781	1.43254	-1.20488
T28_S__k141_1028994||full	-0.833494	1.42429	1.27103	0.753499	-0.513723	-1.44332	0.266757	0.777412	0.909429	-0.0637073	-0.637271	-0.133008	-1.78934	-0.619505	-0.843248	-0.682832	-0.526486	0.408749	1.00269	-0.32266	1.4064	-1.99026	-0.143994	1.90459	-0.57123	0.714093	0.275143
T12_S__k141_618167||full	-0.671871	0.805428	1.00364	1.20182	-0.0897759	-1.55266	-0.0853671	-0.999146	1.64022	1.48029	-0.753724	-0.228999	-0.518385	-0.881006	-0.749726	-0.217949	-1.27953	0.315173	0.864307	-0.515866	0.645714	-1.73834	-1.09759	1.42361	1.19049	0.99738	-0.188145
T36_S__k141_1285546||full	0.144765	-0.259465	0.48872	0.247372	1.86857	-1.27739	-0.779491	-1.24778	0.60711	0.855878	-0.624728	-0.566107	-0.472859	-0.175329	1.80465	-0.140308	-1.46569	-0.0476732	1.60128	-0.445072	0.282091	-1.6058	-0.842952	1.85498	0.614234	0.420465	-0.839476
T52_S_k141_924721||full	-0.481552	0.19236	0.343928	0.493686	1.90633	-1.56938	-0.987075	-0.921091	1.88775	0.392554	-0.210153	-0.953711	-0.175188	-0.608627	0.625246	-0.526336	-1.02483	0.0876162	1.75393	-0.541175	0.602667	-1.8162	0.305856	1.73308	0.0883736	0.110946	-0.709015
T104_S__k141_54693||full	-0.00523859	1.06272	1.23103	-0.325711	-0.227864	-1.2859	0.43888	1.67433	1.07624	0.0588476	-0.970379	-0.899403	-0.389712	-0.692395	0.33381	-1.23026	-1.06736	-1.75731	0.490746	-0.509812	-0.520158	-1.45497	1.3556	1.14454	1.57102	0.100172	0.798524
T24_S__k141_289886||full	-0.242336	0.404729	1.5487	0.741272	-0.445936	-0.612845	1.11536	-0.256622	0.257986	-0.371374	-0.563601	-0.748912	-0.0683857	0.0943648	-0.493707	-1.67458	-1.83131	-0.670573	1.14683	-0.713387	0.740577	-0.686139	0.765056	2.50557	0.336718	1.11403	-1.3915
T56_S__k141_822793||full	-0.638536	0.461978	0.95276	0.424803	0.60503	-1.19378	-0.890778	-0.555411	2.27302	0.0685651	-0.0752831	-0.841038	-0.539335	0.532516	-0.172017	-0.126555	-1.52211	-0.249173	0.73692	-0.987325	0.329897	-1.53659	0.974239	2.31592	1.01492	-0.324037	-1.0386
T36_S__k141_439373||full	-0.0343511	0.322197	1.00633	0.990054	1.38508	-1.31286	-0.347494	-0.854598	1.35942	0.162105	-0.972216	-0.697029	-1.01729	-0.420288	-0.293301	-0.38369	-1.38876	-0.617736	1.03586	-0.481977	0.955123	-1.34983	-0.356497	2.81309	0.291852	0.387905	-0.181082
T68_S__k141_772217||full	-1.45871	-0.596807	-0.468996	1.33896	1.71876	-0.79147	-0.992461	-0.842211	1.21905	1.26903	1.16661	-0.798679	-0.621343	0.431022	1.26117	0.056687	-0.757112	-0.238871	0.268193	-0.690395	-0.100072	-2.06044	1.21445	0.922595	0.218115	0.350912	-1.01799
T44_S__k141_534678||full	-0.927634	0.442364	-0.19332	0.469189	0.144586	-1.31312	-0.729576	-0.812394	0.761143	0.17908	-0.0502908	1.87785	-0.207923	1.23216	0.897887	-0.0300112	-0.116567	-0.465044	0.55323	0.726707	0.763523	-3.21682	-0.765691	0.800827	0.526201	0.618829	-1.16518
T36_S__k141_900488||full	1.20981	1.29668	1.26459	0.243753	-0.221057	-1.60691	0.563265	0.198065	0.151451	-0.166043	-1.3843	-0.490966	-1.2698	-0.570322	0.148419	-1.0088	-1.54023	-1.09276	0.833133	-0.0408587	0.979153	-1.19046	-0.0246145	1.7968	-0.118259	1.74853	0.291735
T60_S__k141_72445||full	-0.239838	-0.172405	0.937386	0.992292	0.871701	-1.40572	-0.242364	-0.397934	1.96637	0.314937	-0.336843	-1.25106	-0.981632	-0.848526	-0.0699914	-0.79024	-0.939482	0.268427	1.34174	-0.68628	0.643722	-1.56885	0.776377	2.41875	0.254181	-0.149474	-0.705248
T12_S__k141_297196||full	-0.501345	-0.148742	1.04463	1.95643	-0.42096	-1.07141	-0.0532631	0.975602	0.315693	0.339848	-1.10154	-1.26737	-1.169	1.25065	-0.298839	-0.567172	-0.801959	-1.78108	2.45343	-0.731877	0.468465	-0.124218	0.184505	0.162903	0.716906	0.776693	-0.606981
T48_S__k141_691433||full	0.550143	0.2283	0.793037	0.474876	0.608066	-1.20809	0.0393723	-0.057964	1.2655	-0.403532	-1.25608	-1.36268	-0.623643	-0.107591	0.217814	-0.167419	-1.41477	-0.0767432	1.02037	-1.14483	0.969113	-1.71644	1.37321	2.36468	0.425478	0.335167	-1.12533
T80_S__k141_101639||full	0.704748	1.12168	0.793383	0.658456	1.11377	-1.4541	-0.306271	-0.676485	1.04107	-0.0272145	-1.1136	-1.10179	-1.08893	-0.906966	0.198745	-1.40224	-1.20243	-0.391714	1.09618	0.0483176	0.247111	-1.30399	0.945408	2.43128	0.249935	0.507803	-0.182157
T8_S__k141_874080||full	0.307145	-0.223082	0.49024	0.449272	1.67618	-1.19664	-0.612463	-1.17358	0.777013	0.181114	-0.663324	-0.562643	-0.643856	-0.200908	2.07977	-0.689402	-1.25153	-0.837326	1.64507	-0.031288	-0.206486	-1.36091	0.650449	1.88903	0.826195	-0.235387	-1.08265
T12_S__k141_430611||full	0.146661	0.327161	0.0635901	1.63768	0.412737	-1.2213	-0.143639	0.0265837	1.53721	0.781497	-0.87827	-0.622098	-1.86625	-1.0446	0.428441	-0.669231	-1.56546	-0.108336	0.732942	1.02099	0.289007	-2.25772	-0.204848	1.26373	0.807317	0.692937	0.41326
T32_S__k141_512364||full	-0.572477	0.528481	1.13042	0.541696	0.814056	-1.84266	-0.506898	-0.358743	1.55262	0.26894	0.090162	-1.0608	-1.14168	-0.0821744	-0.0238447	-0.742962	-1.07454	0.382947	1.34747	-0.403004	1.35817	-1.53562	-0.410683	2.04273	0.752541	0.163342	-1.2175
T92_S__k141_676349||full	-0.508646	0.584055	0.701929	0.702378	1.99456	-1.74911	-0.443913	-0.696499	1.59591	0.326902	-0.222176	-0.399958	-0.814808	-0.620406	-0.0727716	-1.2843	-1.36138	-0.705047	1.09671	-0.439994	0.806711	-1.0901	-0.725854	1.91078	0.75408	0.867444	-0.206499
T8_S__k141_1022838||full	0.311675	1.86428	1.21754	-0.342371	0.555037	-2.03983	-0.0820571	0.00783158	0.891918	0.748676	-1.43774	-0.629853	-1.14648	-0.640791	0.0535391	-0.97248	-0.764312	-0.812124	1.30461	-0.496243	0.236172	-1.59577	0.38213	1.6993	0.761058	0.568889	0.357402
T24_S__k141_1053260||full	0.26798	1.9646	1.48837	0.535922	0.107052	-1.54982	-0.749842	-1.46533	1.17578	0.374226	-0.338235	-0.854235	-1.21994	-0.649042	0.257514	-1.00563	-1.10694	0.283713	0.590512	-0.89712	0.167847	-1.48995	1.16599	0.926021	0.379338	1.40125	0.239968
T52_S_k141_181958||full	-1.60769	-0.750077	0.477397	-0.0659809	0.239753	0.552781	0.813952	0.347933	-0.151994	1.22907	0.216415	-1.0979	-0.0176391	1.08414	1.38547	0.688296	0.0549237	-2.63493	0.236824	-1.00598	0.788398	-1.99661	-0.174168	-0.281006	0.713184	1.32112	-0.365696
T20_S__k141_1057583||full	-0.281728	0.0532347	0.792511	0.82121	1.56362	-1.44821	-0.600492	-0.840894	1.60693	0.333611	-0.499382	-1.01555	-0.629225	-0.458574	0.549918	-0.539145	-1.2876	-0.149395	1.12619	-0.603453	0.511724	-1.62009	0.0858175	2.64275	0.556936	-0.10515	-0.565571
T92_S__k141_860896||full	-0.300023	0.224381	0.572143	0.858949	1.49254	-1.32903	-1.00738	-0.773838	1.63254	0.65592	-0.0320587	-0.823386	-0.993526	-0.502428	0.931644	-0.524366	-1.50255	-0.833008	1.01355	-0.68356	-0.201476	-0.930199	0.71683	2.35387	0.154703	0.805111	-0.975365
T84_S__k141_1019546||full	-0.586757	1.07728	0.446496	0.80032	1.08132	-1.25173	-0.81921	-0.6973	1.38829	0.0854168	-0.364185	-0.640567	-0.714452	-0.294147	0.460128	-0.931377	-1.18793	-0.426735	1.64671	0.123802	0.750891	-1.70582	-0.990184	2.57164	0.396861	0.0302668	-0.249023
T36_S__k141_87892||full	-0.301386	0.202362	1.09054	0.530185	1.50663	-1.78832	-0.00949914	-0.84812	1.14003	0.692206	-0.818511	-0.286671	-1.12879	-0.168793	0.385708	-1.37022	-1.61302	-0.466178	1.46366	-0.000345274	0.755028	-1.22943	0.388477	2.03939	0.611451	0.0131924	-0.789591
T72_S__k141_429783||full	-0.61859	0.790531	0.564364	0.137262	1.56378	-1.3001	0.228476	-0.704263	1.44507	0.131409	-0.352484	-0.0712043	-0.961891	-0.0985775	-0.282249	-0.891179	-1.46752	-0.319078	1.35371	-0.328577	0.527391	-2.10985	-1.12177	1.91324	0.860424	1.15789	-0.0462195
T100_D__k141_1406||full	-0.307723	0.109481	0.123766	0.810038	0.538315	-0.495302	-0.689934	0.208774	0.710357	0.306532	-2.68835	0.147532	-0.109305	0.230151	0.844531	0.257268	0.165515	1.13625	0.578266	-0.0299775	0.40101	-2.41878	-2.39427	0.533341	0.305389	1.18644	0.540684
T20_S__k141_975356||full	-0.190845	0.66945	1.38225	0.29416	0.920973	-1.17033	-0.850541	0.0359269	1.10801	0.736968	-0.722759	-1.15009	-0.74544	-0.925233	-0.12916	-0.202382	-0.603448	-0.121935	0.921504	-0.945641	0.479109	-2.39834	-0.352913	1.51908	0.953918	1.95581	-0.468105
T112_S__k141_366195||full	-0.683439	0.581793	0.865239	0.801905	0.388149	-1.42987	-0.67232	-0.633404	1.96622	-0.0375353	-0.344358	-0.243343	-0.926196	0.0972904	0.601276	-0.766809	-1.60984	1.28919	1.08387	-0.944258	0.426669	-1.86877	0.558843	2.0711	-0.509621	0.100489	-0.16228
T20_S__k141_1217722||full	-0.517808	-0.238987	0.925404	0.717695	1.35745	-0.986421	-0.440804	-0.790937	1.69989	0.347712	-0.379478	-0.973345	-0.659793	0.0202914	-0.304163	-0.76284	-1.23635	-0.00315611	1.31798	-0.534072	0.773787	-1.58043	0.0930507	2.78456	0.507901	-0.302864	-0.834289
T72_S__k141_270513||full	-0.00706875	-0.234951	-0.574193	0.295712	-0.479589	0.499513	-0.494093	-0.557073	-0.873064	0.218951	0.245754	0.405059	0.380614	-0.404081	1.80436	0.531365	1.19448	2.15622	-1.99791	-0.68443	-0.361172	1.19151	0.496546	-1.8418	-1.81058	0.769783	0.130139
T32_S__k141_846940||full	-0.567423	0.0673845	0.533807	0.504792	0.0466848	0.256629	0.371854	1.63153	-0.166721	1.54954	-0.351039	-2.01562	-0.364699	-1.43976	0.898668	-0.687172	-1.40202	-1.20647	0.482859	-0.621577	0.995828	-0.981139	-1.23378	0.519667	1.83421	0.906713	0.437258
T76_D__k141_670637||full	-0.570732	0.75026	1.19896	0.8155	0.942556	-1.62439	0.110605	-1.02509	1.41929	0.434032	-0.715356	-0.448777	-0.718633	-0.385349	-0.0223688	-0.921738	-1.30753	-0.433788	1.32629	-0.262313	0.362328	-1.75154	-1.04555	2.0026	0.914898	1.05476	-0.0989312
T24_S__k141_767526||full	0.0953901	-0.115016	0.922128	1.18487	1.69185	-1.3607	-0.977763	-2.39999	1.00288	0.0923867	-0.766753	-0.327176	-0.497233	0.244249	0.907886	0.336268	-1.27197	0.859492	0.15793	-0.263621	0.28112	-1.62941	0.128332	1.44796	0.205596	1.02524	-0.973936
T32_S__k141_339631||full	-0.50305	0.0133422	0.664223	0.284803	1.08795	-1.38454	-0.932146	-0.0640986	1.10802	0.892257	-1.07813	0.197855	-0.429053	0.133724	0.415829	-0.211954	-1.27971	-0.140006	1.75357	-0.111171	1.06228	-2.01577	-1.37937	2.0025	-0.496287	1.04908	-0.640151
T48_S__k141_414149||full	-0.88215	0.189189	1.47778	1.11337	0.580417	-1.28026	-0.0566297	-0.228644	1.73929	-0.0312046	-0.660453	-0.880065	-0.431781	0.0191894	-0.752822	-0.705686	-1.10914	0.262479	0.906797	-1.23782	0.434014	-1.75526	-0.202681	2.44293	0.621351	0.859422	-0.431623
T4_D_k141_561842||full	-2.0158	0.202498	1.49965	0.538751	0.600163	-1.58397	0.938014	0.846627	1.20934	0.867172	-1.15215	-1.06578	-0.979415	-0.89305	2.06036	-0.720319	-0.633954	-0.547589	-0.461224	-0.374858	1.58282	-0.202128	-0.115763	-0.0293974	0.0569679	0.143333	0.229698
T44_S__k141_176010||full	-0.392677	0.22342	1.36955	0.377709	0.747926	-1.22787	-0.286426	-0.25749	2.03594	-0.264554	-1.04817	-0.604043	-0.855309	-0.697723	0.163444	-0.617174	-0.490501	0.0579346	1.16039	-0.917527	0.296291	-1.74006	0.522546	2.80322	0.477624	-0.435659	-0.4008
T12_S__k141_1053133||full	-2.11863	-0.688372	-0.312428	0.143841	-0.0050125	0.607799	-0.501489	-0.722937	1.13109	0.506625	1.39415	0.36749	0.741618	1.0573	-0.254015	0.769231	1.42519	0.804903	-0.319627	-0.831091	0.310171	-0.681212	-0.066815	-2.12263	-2.03076	0.384127	1.01149
T52_D__k141_383387||full	-2.65881	0.450407	0.352907	0.699645	1.13195	-0.0383756	0.352231	0.24864	0.304479	0.73882	-0.531257	0.400902	-0.678025	0.51899	-0.296231	0.104803	0.201974	-0.435014	-0.0390098	-0.669993	0.765483	0.22615	-3.37277	0.0207083	0.240641	1.15646	0.804299
T88_S_k141_80958||full	-0.41822	0.0964784	1.43871	0.277116	0.670934	-1.40844	-0.794725	-0.837107	1.94885	0.637622	-0.516804	-0.581976	-0.667075	-0.619671	0.0559834	0.520604	-1.23016	-0.261641	1.64651	-0.503915	-0.185492	-1.47388	0.398152	2.26305	0.954961	-0.546365	-0.863499
T64_S__k141_740142||full	-0.34392	0.612667	1.40721	0.784247	-0.311242	-2.0611	-0.316169	-0.518749	1.89457	0.0807639	-0.175171	-0.212774	-0.755105	-0.0680317	0.437949	-0.477666	-1.30181	0.633841	1.06994	-1.33485	0.852438	-2.33523	-0.0956382	1.33262	0.2715	0.59976	0.329954
T40_D__k141_9809||full	-0.741666	0.131522	0.903547	0.180755	0.893218	-0.553134	0.0987859	0.630471	0.905543	0.927327	-0.62115	-1.23143	-1.05568	-0.984407	1.72089	-0.873361	-0.721155	-2.39181	1.59366	-1.02553	0.24827	-0.453224	-0.12435	0.640496	1.15415	1.25322	-0.504949
T112_S__k141_118845||full	-0.464412	0.371762	1.0305	-0.452396	1.60678	-1.11412	-0.508914	-0.568314	1.88458	0.360372	-1.1095	-0.652639	-0.709239	-0.581107	1.05258	-0.350793	-1.72018	-0.471219	1.83494	0.126256	0.959058	-1.95318	0.299608	0.894612	-0.00730274	-0.294884	0.537161
T76_D__k141_2851||full	-1.47316	0.488046	0.609041	0.398046	0.732569	-1.46104	0.228644	0.212218	1.07667	0.990341	0.615035	0.486387	-1.44408	0.205779	1.07424	-1.43681	-1.43438	-1.43196	0.642443	0.220167	0.192549	0.18622	-1.41984	-1.41741	1.36894	1.05107	0.740271
T108_S__k141_642733||full	-0.707247	0.352308	0.941885	0.621969	0.300832	-1.4215	-0.28266	-0.609623	2.27603	0.0174197	-0.294532	-0.607665	-0.401541	0.0457786	-0.143464	0.439421	-1.27382	-0.46349	1.30706	-0.552737	-0.056432	-1.82112	-0.570526	2.60459	0.917242	0.0169031	-0.635086
T112_S__k141_927485||full	0.121178	0.217116	0.795289	1.24501	0.758063	-1.66997	-0.115867	-0.523251	1.55215	0.208732	-0.627131	-1.27438	-0.139043	-0.40114	-0.587053	-0.832967	-1.21883	0.371126	0.497614	-1.02368	0.544724	-1.78615	1.09107	2.46819	0.787478	-0.26668	-0.191605
T108_S__k141_900912||full	-0.643871	0.47994	-0.527672	-0.0216213	0.936003	-1.13042	-0.365131	1.02381	1.80024	1.77013	-0.628798	0.1183	-0.807564	0.170266	0.00318536	0.000903928	-2.43505	-0.625468	0.724229	-0.703997	0.18434	-1.76181	-0.672851	0.160546	0.63196	1.49724	0.823155
T0_S__k141_281412||full	-0.872629	0.610747	1.87559	0.950142	0.0715973	-1.50564	0.193919	0.0554286	0.660647	0.0449806	-0.55387	-0.674464	-0.283535	0.238039	-0.273639	-0.67452	-1.34378	-1.27973	1.42775	-0.171991	0.895746	-1.57982	-1.39554	1.83964	-0.197723	1.2856	0.657063
T108_S__k141_95005||full	-0.558724	0.977402	1.93924	0.92256	-0.309369	-1.13849	0.885595	-0.676159	1.17385	-0.29346	-0.758047	-0.381235	-0.91144	-0.465498	-0.989427	-0.857713	-1.20544	-0.745528	0.840551	0.22427	1.08234	-1.2225	-1.51976	1.28262	0.384526	1.55753	0.762317
T28_S__k141_605640||full	-0.0343588	0.106426	0.705297	0.452496	1.51942	-0.991134	-0.19367	-0.872488	1.69539	0.185626	-0.785432	-0.850382	-0.750068	-0.455796	-0.154114	-1.09583	-1.42247	-0.213111	1.17895	-0.151201	0.430809	-1.45621	1.32061	2.61804	0.201785	-0.359215	-0.629366
T40_D__k141_1007418||full	0.23772	-0.083004	0.455616	1.07056	0.398241	-1.41062	-0.852908	-0.984382	2.44199	0.476631	-0.380474	-1.03652	-0.738981	-0.0021294	1.17141	-0.793706	-1.11517	0.22657	0.911919	-0.995949	0.642679	-1.94241	-0.115402	1.55173	0.730994	0.573256	-0.437655
T16_S__k141_600997||full	0.412981	1.40596	1.42535	0.420412	0.281124	-1.60588	-0.0675374	-0.0353385	0.686769	-0.454391	-0.752162	-1.2631	-1.77645	-1.23725	0.98614	-0.69454	-0.98729	-0.427982	1.33923	-0.276567	0.261006	-0.705286	0.295327	2.37882	0.652653	0.185356	-0.44736
T112_S__k141_303704||full	0.197152	0.436646	1.28152	0.296034	0.704114	-0.410475	0.0818115	-0.0457991	0.778415	0.498112	-0.93796	-0.923756	-1.0345	1.24325	-1.42993	-1.57199	-1.2122	-1.93345	0.083422	-0.172842	1.76506	-0.765322	-0.305798	0.196588	0.167744	1.51208	1.50209
T64_S__k141_24790||full	-0.207552	0.431827	1.19299	0.715565	0.894171	-1.19346	-0.118869	-0.516259	1.32269	0.317527	-0.890848	-0.532477	-0.857262	-0.252432	-0.488767	-0.581179	-1.37222	-0.222802	1.16066	-0.0153175	0.117942	-2.3719	-1.03993	2.16659	0.90953	1.20594	0.225838
T88_S_k141_98649||full	0.298915	1.63543	0.362084	0.606877	0.797752	-1.01928	-0.22193	-0.641329	0.424648	0.35593	-0.509943	-0.917026	-0.308492	-0.464208	-0.175819	-1.3959	-1.7542	-0.496923	1.13439	-1.20009	0.312144	-1.2303	-0.0372486	2.80062	0.914129	0.748044	-0.0182773
T68_S__k141_154256||full	-0.43122	0.296458	-0.69804	-0.27956	-0.513454	-0.107636	0.0932445	0.798229	-0.628275	-0.199775	0.18161	0.520602	-0.00634598	-0.482995	1.77251	-0.557281	2.02362	1.50354	-0.136392	-0.876846	-0.106548	0.349505	0.420061	-3.39603	-0.533849	0.654446	0.340407
T76_S__k141_354446||full	0.276908	0.162484	0.660711	0.433108	1.29155	-1.10958	-0.328434	-0.894101	0.834976	0.234055	-0.838734	-0.833684	-0.646807	-0.559081	1.90581	-1.3541	-1.29445	-0.763836	1.82999	-0.0411148	-0.0689815	-1.38712	0.428918	1.99311	0.825402	0.0992321	-0.856226
T84_S__k141_299893||full	-0.17908	-0.44055	0.117458	0.523336	1.63318	-1.7906	-0.758193	-0.972359	1.77676	0.883974	-0.269119	-0.398877	-0.0492531	-0.826544	2.00178	-0.353739	-0.869414	-0.270548	0.717652	0.0012617	0.335325	-2.00463	-0.19418	1.86661	-0.267333	-0.188505	-0.0244112
T100_S__k141_521526||full	-0.184853	0.647028	1.56119	1.23933	0.359898	-1.33493	-0.1508	-0.760863	1.14641	-0.0718914	-0.719025	-0.224356	-0.886217	-0.934392	-0.615406	-1.03444	-1.52385	-0.143685	1.67798	-0.280691	1.13885	-1.53211	-0.708005	1.92239	0.593922	0.796968	0.0215492
T44_S__k141_252949||full	-1.5754	-0.152711	0.917194	1.51066	0.738712	-1.56048	-0.647503	-1.23402	0.476626	1.05799	0.055131	0.476607	-0.536501	0.458552	1.04928	-0.0122606	-1.26933	0.756063	1.97929	-0.522484	-0.383871	-2.11508	-0.0660826	0.646085	-0.177939	0.704569	-0.5731
T16_S__k141_731472||full	-1.32508	-0.275456	1.49646	1.06893	2.19989	0.191276	-0.287766	-0.454835	0.0578359	-0.214491	-0.434827	-1.1693	-1.02728	-1.12035	0.307662	0.958304	0.215097	-0.91727	-0.302094	-0.979135	0.715754	-0.401645	-1.06464	-0.237603	0.0477374	2.60075	0.352075
T16_S__k141_1178154||full	-0.0739855	0.857614	0.500359	0.329726	1.02846	-0.786114	0.489567	1.21347	-0.457734	-0.240401	-0.49784	-0.847851	-2.12571	-0.610636	0.384441	-0.968016	-1.3499	0.00539368	1.02965	-0.983172	1.21998	-1.79646	1.66105	1.65762	0.224558	0.359984	-0.224045
T28_S__k141_48887||full	-0.744172	-0.119551	-0.299344	-0.29593	-0.351082	0.522114	-0.0983141	1.26434	-1.47656	-0.581088	0.125472	0.827934	0.764401	-0.333418	0.374415	0.943778	2.49339	1.71174	-1.55766	-1.48334	0.245618	0.123486	-0.442657	-1.48464	-1.16825	0.794377	0.244943
T92_S__k141_875432||full	-0.773592	1.36065	1.1381	0.279219	0.48053	-2.25633	-0.507077	-0.620012	1.87277	0.00863341	-0.654981	-0.165308	-0.913108	0.818823	1.42408	-0.618	-0.92055	-0.0101235	0.0115312	-0.783533	0.0180396	-1.73776	1.22001	0.000647247	-0.48445	1.40064	0.41114
T52_S_k141_1056473||full	-0.921897	1.34157	0.972507	0.615705	-0.787094	-1.57509	-0.487381	0.248686	1.54857	0.488033	0.853379	-0.476257	-0.920578	-0.1397	0.398505	-0.780223	-1.15945	1.01705	0.182004	-1.44263	1.13513	-1.75645	-1.21036	-0.0276478	0.529232	1.08866	1.26574
T84_S__k141_1196312||full	0.379889	0.32774	0.511084	-0.286334	0.440628	-0.889513	0.248983	-0.427592	1.64256	-0.0418124	-0.653865	-0.848443	0.762909	-0.564663	-1.05907	-0.52899	-1.30084	0.448315	1.65544	-1.09557	0.429815	-1.46503	-1.09139	2.61799	1.06286	0.43159	-0.706694
T40_S__k141_141579||full	-0.00840691	0.244039	1.055	1.10543	1.04361	-1.2786	-0.193352	-1.25604	1.36902	-0.0614814	-0.570892	-0.87749	-0.95403	-0.162863	-0.354096	-1.05291	-0.864326	0.475194	1.48202	-0.456779	0.302462	-2.02109	0.107604	2.45039	0.345257	0.526436	-0.394108
T8_S__k141_5765||full	-2.03394	0.839552	1.84076	1.14962	-0.367419	-0.642879	-0.290437	-0.0899436	1.07047	0.595982	-0.0873671	0.0633687	-0.75918	0.398608	0.365507	-0.27245	-0.771363	-0.499715	-0.769668	-1.08579	-0.379759	-1.84406	-0.626909	0.732112	0.441286	2.37668	0.646935
T44_S__k141_582925||full	0.0625158	-0.0596603	0.922436	0.511491	1.32801	-1.70912	-0.28302	-0.67044	1.54415	0.108479	-0.720078	-0.433682	-1.1365	0.233808	0.244698	-0.104559	-1.25409	-0.346283	0.662182	-0.576853	0.389233	-1.84224	0.499304	2.71635	0.775226	0.0874021	-0.948755
T12_S__k141_647000||full	-0.346876	-0.155309	1.14681	2.22608	0.575754	-1.51514	-0.462907	-1.02313	2.00434	0.0584595	-0.438077	-1.07588	-0.940543	-1.09908	-0.187754	-0.233454	-0.947924	-0.554612	1.49851	-0.287275	0.907195	-1.4744	0.783434	0.827711	0.39882	0.38729	-0.0720483
T12_S__k141_792928||full	-1.02575	0.360127	0.473534	0.872996	1.17784	-1.48357	-0.568466	-1.26398	0.941415	1.28148	0.188041	-0.284875	-0.463086	-0.0296454	0.360128	0.353979	-1.48753	0.37204	1.03173	-0.0233021	0.216144	-2.84647	-0.0322458	0.713146	0.439253	1.5201	-0.79302
T56_S__k141_765858||full	-1.00359	0.0141094	1.06441	1.33147	0.0431174	0.931114	-0.282896	0.682254	-0.983419	1.39316	-0.454079	-1.85598	0.0610625	-0.533063	0.393258	-0.446133	-0.996644	-2.01163	0.583201	-0.632629	1.23446	-1.60899	0.0802423	0.433538	1.40944	1.1821	-0.0278675
T88_S_k141_591723||full	-0.273754	0.836492	1.56629	-0.397366	0.753331	-0.292509	0.463038	0.0571808	0.195865	0.00862014	-0.829244	-1.12149	-0.175342	-0.945493	0.240124	-1.49792	-1.52686	-1.34185	0.836355	-0.507374	2.10304	-1.02677	0.0502371	2.25107	0.412256	0.678823	-0.516755
T88_S_k141_94826||full	-0.408149	-0.203117	0.478151	1.23062	1.39131	-1.78227	-0.810065	-0.74376	2.47434	0.311695	-0.628756	-0.960627	-0.382837	0.175157	0.78163	-0.899574	-1.19244	-0.442336	0.906138	-0.735833	0.651401	-1.26045	0.343691	1.67578	0.405493	0.280427	-0.655613
T28_S__k141_365481||full	-0.398615	0.300837	0.0724461	0.811114	1.29712	-1.56524	0.598629	-0.0622745	1.39399	-0.393674	-0.563512	-0.766514	-0.80408	-0.837252	0.439102	-0.657187	-0.943989	0.230789	0.082683	-0.121351	0.916376	-0.881579	-0.187705	3.48962	-0.365347	-0.318277	-0.766103
T28_S__k141_1081063||full	-0.766864	-0.828711	1.11235	1.09584	0.509487	-1.94908	0.354487	-0.578572	1.32167	1.48603	-0.157191	0.194987	-1.63552	0.277541	0.76866	-0.330078	-1.47473	-0.902688	1.02049	0.37664	0.21043	-1.68183	0.0573026	1.03226	1.06649	0.373114	-0.952514
T12_S__k141_1055952||full_1	-0.488146	-0.179971	1.17347	1.64323	0.554621	0.252148	-0.306432	0.352621	-0.959214	1.25223	-0.611178	-1.38114	-0.0834252	-0.93241	0.37922	-0.662027	-1.04534	-1.80489	-0.178361	-0.926198	1.68949	-1.36908	0.0338297	0.731802	1.80916	1.02741	0.0285681
T28_S__k141_1170306||full	-1.34336	0.859747	1.65987	0.254363	-0.331301	-1.20615	0.93943	0.531201	1.74025	-0.252839	-0.570494	-0.677586	-0.340505	-0.0585337	-0.0835675	-0.879015	-1.12966	-0.853049	1.12325	-1.25655	0.724244	-1.43152	-0.492153	0.592	-0.227077	2.19095	0.518043
T112_S__k141_507094||full	-0.522627	0.148761	1.04358	1.25301	0.935077	-1.69307	-0.019135	-0.732537	1.10947	0.305149	-0.667922	-0.551765	-0.496133	-0.0843108	0.582682	-0.297584	-1.5702	-0.40616	1.32194	-1.23201	0.51436	-2.05441	-0.0682968	2.19833	0.485753	0.714602	-0.216569
T88_S_k141_716815||full	-1.25174	0.567206	-0.0379825	1.11216	2.21641	-0.866544	-0.61603	-1.17596	0.764992	0.385282	0.212108	-0.830334	-0.838616	-0.260126	0.875533	-0.382009	-1.74135	-0.130839	1.11596	-0.141303	0.97723	-1.64404	1.5897	0.944119	-0.605342	0.385649	-0.624133
T44_S__k141_659079||full	-0.101383	-0.0944396	0.456895	0.19574	1.55441	-1.29989	0.0587537	-1.37168	0.8987	0.793268	-0.733777	0.154736	-0.491736	-1.02288	1.54433	-0.446085	-1.09107	-1.54841	2.48379	0.234088	0.268478	-1.56345	0.333772	-0.0405085	0.714167	0.732896	-0.618712
T32_S__k141_853701||full	-1.36561	-0.553934	1.26624	1.42247	0.507729	-1.52957	-0.375532	-1.00588	2.28353	0.807749	0.31145	-1.34978	-0.0198775	-0.937105	0.369721	0.584758	-0.937541	-0.429678	1.28898	0.631588	-0.586977	-1.38054	0.333131	0.522246	0.831339	0.213068	-0.901972
T56_S__k141_481015||full	0.0247212	-0.419102	0.703247	0.746802	1.84124	-1.19782	-0.108177	-0.870983	1.32511	0.19142	-1.15385	-0.706443	-0.626277	-0.419442	0.636038	-0.720157	-1.56263	-0.27846	1.45043	-0.54971	0.477192	-1.4567	0.548944	2.28846	0.559597	0.218664	-0.942108
T28_S__k141_352535||full	-0.930167	0.662465	0.817975	0.30915	0.550258	-1.02209	0.175251	-0.106827	1.54021	-0.0461672	-0.48834	-0.168948	-0.352457	-1.25751	0.535503	-1.03273	-0.851489	0.38866	1.02118	-0.586711	-0.578929	-2.25027	1.33381	1.85101	1.72079	-0.261803	-0.97183
T16_D__k141_296504||full	-1.22926	-0.000619068	0.747199	1.73022	0.45428	-1.12439	-0.599383	-0.434209	0.618155	-0.177335	0.567586	0.820763	-0.575364	0.333423	0.156745	0.130945	-0.506123	0.229717	0.0132653	-0.499356	-0.14687	-0.809579	-3.16695	0.533997	-0.282936	1.94225	1.27383
T68_S__k141_1126818||full	-0.246538	-0.370938	0.135027	1.14777	1.67225	-1.20896	-0.646447	-0.535586	0.933769	0.414228	-0.441014	-0.493239	-0.698888	-0.0348265	1.39968	-0.784271	-0.791534	-0.978575	0.827722	0.0326837	-0.428294	-1.84936	0.75077	2.60488	0.518247	0.255292	-1.18384
T0_S__k141_698299||full	0.586713	0.42407	1.25343	0.45263	0.151481	-1.41634	-0.0648774	-0.628985	1.80324	0.127283	-1.03723	-0.741173	-1.26906	-0.716928	-0.255718	-0.368953	-1.31481	0.453138	1.34703	-0.667051	0.190642	-1.64482	0.472088	2.52226	0.687382	-0.171768	-0.173674
T32_S__k141_934243||full	0.0756054	0.107548	0.558343	0.645375	0.789007	-1.24759	-0.11952	-1.21063	2.33797	0.0385394	-0.663519	-0.67884	-0.538509	-0.15081	0.405672	-0.525336	-1.00796	-0.077762	0.41146	-0.776689	-0.322848	-1.70487	0.739845	2.41737	1.26967	0.441123	-1.21264
T104_S__k141_561120||full	-0.793479	0.0729914	-0.360886	0.913784	1.76276	-1.22364	-0.376881	-0.676161	0.941834	0.986155	-0.0842416	-0.912599	-0.702157	0.144621	1.66369	-0.0824982	-1.20182	0.0989057	0.0358873	-0.0960114	-0.0989617	-2.66718	0.855356	0.96564	1.228	0.631165	-1.02427
T48_S__k141_150710||full	-1.28942	0.531564	-0.0534347	1.0439	1.80102	-1.82348	-1.29058	-1.03777	1.58955	0.185342	0.354271	-0.244626	0.491048	0.151251	0.891873	0.127167	-0.437188	0.00584839	0.318863	0.0276162	0.0814091	-2.79764	-0.522381	0.63951	0.910988	0.428169	-0.0828725
T108_S__k141_868435||full	-0.393204	-0.460541	0.689621	1.40639	0.997936	-1.13058	-0.156226	-1.05274	1.28661	0.37621	-0.849369	-1.3432	-0.195355	-0.299184	0.613398	-0.32505	-1.01909	0.339908	1.3425	-0.620762	1.14853	-1.53133	-0.406413	2.56181	0.165235	-0.112044	-1.03306
T48_S__k141_844719||full	-0.955592	0.0239057	0.430791	0.982389	0.248934	-1.65706	-0.0717155	0.458928	1.15755	0.255584	0.488981	-0.388469	0.0750155	0.239274	0.896651	-0.541058	-1.13004	-0.707096	1.58494	-1.21454	0.157591	-2.73482	-0.33113	1.26636	-0.367138	1.6785	0.153255
T108_S__k141_1009838||full	0.054379	0.150653	1.45896	0.573944	-0.144153	-0.145128	-0.398068	0.858652	0.328143	-0.00393767	-0.328393	-0.94278	-0.577845	0.18232	-0.664856	-1.3898	-0.356876	-1.58948	1.37726	-1.10218	0.816812	-0.528226	-1.43762	0.338298	0.480655	3.09807	-0.108794
T16_S__k141_1073696||full	-0.459192	0.954558	1.27967	0.476807	0.870429	-1.40727	-0.104621	-0.119149	0.982605	-0.136769	-0.802483	-1.1513	-0.576342	-0.816472	1.14956	-0.726474	-1.34464	-0.446378	0.836675	-0.799731	0.363733	-1.94353	1.11304	2.26326	0.39851	0.647667	-0.502152
T88_S_k141_54157||full	0.921532	1.9403	0.408794	-0.162635	-0.601075	-1.48416	-0.910578	-0.0303526	1.30873	0.235115	0.347543	-1.48363	-0.648243	-0.874802	0.954113	0.5218	-1.00126	-1.12065	-0.649099	-0.656634	1.29167	-0.702956	-0.454301	1.29426	-0.646697	1.92016	0.283058
T24_S__k141_164047||full	-0.533094	0.579637	0.0578441	1.06222	0.939496	-1.58874	-0.126728	-0.0910624	2.37601	0.00210953	0.181166	-0.440277	-1.16587	-1.62313	0.374204	-0.402753	-1.03369	0.445016	-0.250261	-0.483122	1.08208	-2.20107	-0.208973	1.44232	0.37119	0.769025	0.46646
T28_S__k141_674877||full	-0.652274	0.079237	1.22603	1.26143	1.18714	-1.5407	-0.181777	-0.628571	1.2362	0.118273	-0.35492	-0.887578	-0.672355	-1.00018	0.0731469	-0.502245	-0.994953	-0.118109	1.4493	-0.893408	0.965418	-1.78533	0.32214	2.3929	0.152615	0.182635	-0.434062
T32_S__k141_940080||full	-0.72171	-0.457933	0.956152	0.735969	0.710255	-0.46273	0.169573	-0.498582	1.00153	0.564409	-1.26325	-0.873955	-0.947693	0.887861	1.39814	0.635018	-0.984533	-2.82421	0.910597	-0.37115	0.154777	0.153878	-0.90727	1.22145	1.20352	0.608778	-0.99889
T20_S__k141_885276||full	0.0477729	0.18733	0.958281	0.686024	1.4565	-1.46253	-0.337849	-0.930648	1.67242	0.175659	-0.728533	-0.868661	-0.985256	-0.396411	0.227179	-0.692264	-1.40966	-0.61456	1.53712	-0.438102	0.632866	-1.41177	-0.355086	2.13427	1.0689	0.377721	-0.530729
T32_S__k141_455085||full	-0.174847	-0.243264	1.06704	0.0103263	0.423757	-1.37908	0.246957	-0.542525	2.43786	0.403352	-0.243471	-0.380722	-0.917056	-0.0334098	0.132784	-0.680084	-1.13083	-0.358182	0.853629	-0.588784	0.56252	-1.89682	-0.697574	2.74565	-0.107248	0.51791	-0.027884
T4_S__k141_1094071||full	-1.37188	1.45756	0.184706	0.225119	-0.28198	-0.461096	-0.913012	-0.192001	0.199481	0.292181	0.665929	0.968944	-0.705491	0.108566	0.488389	0.926052	0.0567844	0.135725	0.394784	-0.178164	0.602105	-1.86652	-1.67509	-1.48365	-1.29222	1.84073	1.87405
T112_S__k141_306660||full	-0.23517	0.3547	0.997186	1.3801	0.537756	-1.86022	-0.443474	-0.320472	1.05408	0.490855	-0.61651	-0.244096	-0.437945	0.210182	-0.0229752	-0.803906	-1.27589	-1.15257	1.07434	-1.12067	0.567186	-1.73076	0.058654	2.37479	1.34016	0.0831251	-0.258464
T40_S__k141_812126||full	-0.465171	-0.585632	-0.608407	0.0266286	-0.574807	0.733392	-0.920356	-0.425597	-0.99353	0.580341	1.22795	-0.114134	1.24596	-0.0269902	2.01015	0.494488	1.61802	0.316932	-0.603525	-0.660688	-0.353849	1.51818	0.659602	-2.72232	-0.511778	-0.603993	-0.260878
T8_S__k141_162655||full	-0.850815	0.102408	1.17884	0.490642	1.61793	-0.358294	-0.136402	0.0253951	-0.216556	0.304788	-0.798883	-0.66593	-0.325939	0.345142	-0.386104	-1.15351	-0.856538	-1.37092	0.774753	-0.0553502	1.82808	-0.494992	-2.10663	1.76823	0.588232	1.58998	-0.837564
T52_S_k141_1088620||full	-1.16664	-0.913834	0.115733	-0.360725	-0.539863	1.02654	0.436743	0.807476	-0.0143873	0.959052	0.425901	0.500201	0.564937	-0.227104	0.0240146	0.305748	1.16834	0.649207	-2.2744	-2.25073	0.372261	0.294179	1.3269	-2.15605	-0.0816532	0.0133534	0.994807
T16_S__k141_153519||full	0.123366	0.0975165	0.739489	0.0854313	1.02084	-1.4688	-0.0791417	-0.706974	2.11028	0.776435	-0.00253337	-1.05745	-1.02762	-0.519449	0.417432	-0.744035	-0.591488	-0.34686	0.717945	-1.01168	-0.40193	-1.80355	-0.268276	2.40665	0.770192	1.19297	-0.428766
T108_S__k141_840010||full	0.305124	0.0519498	0.875391	-0.451065	-0.157675	-0.0692965	1.04402	0.84878	-0.356712	0.637503	-0.482293	-1.22677	-0.582635	0.375937	-0.284787	-0.868091	-0.590923	0.369657	0.798148	-1.02363	-1.65635	-2.05124	-0.271073	2.47528	0.639328	1.92413	-0.272718
T48_S__k141_486261||full	0.154821	0.0599888	0.924137	0.812812	1.40377	-1.41702	-0.404806	-1.17357	1.05994	-0.0452023	-0.716106	-0.814587	-0.761132	-0.857151	0.831195	-0.35284	-0.999541	-0.536426	1.98451	0.0285465	0.433143	-1.66624	0.207479	2.36499	0.224214	0.0476187	-0.792538
T16_D__k141_1017156||full	-0.636361	0.755333	0.647124	0.648741	1.43337	-1.7208	0.595305	-0.334158	1.16872	0.731463	-1.27682	-0.460594	-0.576892	-0.441308	-0.221847	-1.52464	-1.09024	-0.91653	1.24649	-0.77535	1.23925	-0.974014	-0.617057	1.425	1.346	0.910892	-0.581081
T28_S__k141_907437||full	-0.431496	-0.0542408	-0.24432	0.876517	2.11712	-1.51189	-1.2086	-0.515452	0.877538	1.43766	-0.491963	-0.396527	-0.305651	-0.0662689	0.941679	-0.742663	-0.953348	-0.487145	1.58594	-0.515428	-0.16199	-1.99733	0.796978	1.63709	0.297013	0.114289	-0.597502
T56_S__k141_698384||full	0.536818	0.893461	1.14554	0.869716	-0.0811984	-1.27835	0.0461398	-0.482237	0.478184	-0.0144293	-0.797944	-0.3295	-1.24843	-0.150132	0.246626	-1.4094	-1.10282	-0.628464	2.22743	-0.265899	-0.436663	-1.78025	-0.471764	2.1295	0.509219	1.12997	0.264874
T100_D__k141_183347||full	-0.64662	0.295682	0.00754467	0.301994	-0.174342	-0.759557	-0.996497	-0.388032	1.39308	0.602233	-0.149822	0.7163	-0.402545	0.947231	0.685303	-0.220827	0.00940426	0.99259	0.0318771	0.0387241	0.393707	-2.7664	-2.74252	1.0306	1.19532	0.652219	-0.0466365
T76_S__k141_315294||full	0.0655782	0.010418	0.747772	0.61548	1.83233	-1.2118	-0.43349	-0.898358	1.57605	0.304752	-0.92111	-0.49735	-0.61858	-0.703772	-0.332581	-0.772581	-1.26607	-0.758869	1.57933	-0.0646249	0.724256	-1.52547	-0.548961	2.39694	0.487673	0.373549	-0.160523
T84_S__k141_1178230||full	-0.775847	-0.0666036	1.20375	0.959511	0.376105	-0.411669	0.631437	0.0171237	0.385038	-0.187744	-0.870572	-0.948122	-0.794779	1.40257	0.328844	-1.06506	-1.40381	-1.67681	1.9116	-1.0494	1.16761	-1.41197	-0.292295	1.11637	0.518381	1.38977	-0.45344
T96_S__k141_516219||full	-0.822442	0.510779	1.2496	0.703967	1.51135	-1.80452	-0.259603	-1.05602	0.880529	-0.091825	-0.733343	0.0102358	-0.615564	0.0691532	0.613758	-0.608081	-1.12141	-0.0976714	1.56063	-0.413536	0.983725	-2.21579	0.0647884	0.923979	-0.16007	1.63667	-0.719295
T32_S__k141_773844||full	0.195911	0.252416	2.45069	-0.84266	0.0249391	-1.65554	-0.114604	0.452796	2.04215	0.409672	-1.17535	-1.12121	0.0108591	-0.905252	-0.308711	-1.34017	-0.650007	-0.0638106	1.02923	-0.115276	0.49204	-1.6852	0.478057	0.404757	-0.00270684	1.0305	0.70648
T32_S__k141_294384||full	0.527929	0.604084	0.710012	0.732899	0.44464	-1.10409	-0.73812	-0.403613	1.63108	0.0511131	-1.083	-0.676371	-0.867977	-0.0633089	-0.0853247	-1.18292	-0.633324	-1.08018	1.5824	-0.630574	0.930741	-1.70503	-0.413617	2.24285	1.46242	0.116902	-0.36963
T60_S__k141_324659||full	-0.871731	0.416448	0.102912	0.0495292	1.38985	-0.963932	-0.168383	-0.292854	0.427392	-0.160822	-0.490572	-0.333251	-0.710211	-0.389548	3.83599	-0.191049	-1.08766	-0.0773485	0.646534	-0.459758	-0.255505	-1.50925	0.248005	1.0667	0.171799	0.370484	-0.763765
T16_S__k141_858031||full	0.336205	0.844806	0.648553	0.544423	0.902594	-1.18272	-0.465373	-0.559981	2.00379	-0.406216	-1.22651	-0.563271	-0.434066	-1.00344	-0.122003	-0.824255	-1.07781	-0.135457	0.610242	-0.470936	0.142145	-1.49507	0.499212	2.94531	0.808198	0.12683	-0.445209
T4_D_k141_43191||full	-1.05225	0.704613	1.22131	1.41021	0.632426	-1.80765	-0.197924	-0.688373	0.225054	0.973027	0.107437	-0.989063	-0.0282693	-1.02788	0.711968	-0.150062	-0.767538	0.632159	0.706845	-1.25209	-0.386457	-2.28573	0.338406	1.40004	0.0685231	1.6239	-0.122632
T112_D__k141_206193||full	-1.93217	2.18596	1.80747	0.407455	-0.474518	-1.46935	-0.90077	-0.364095	1.78554	0.468	0.173576	-0.722664	-0.382992	-0.0566357	-0.652444	-0.00174276	-0.80738	0.301505	0.09336	-0.494193	0.589988	-1.88203	0.299749	0.87508	0.325784	0.446352	0.381164
T36_S__k141_887378||full	-0.277963	0.350207	1.19626	0.280098	0.864812	-1.71451	-0.982111	-0.297688	1.7259	0.522222	-0.712515	-0.455504	-0.573161	-0.0862498	0.783335	-0.169939	-1.57611	0.424127	0.704606	-1.15744	0.611418	-1.99735	-0.470747	2.26158	0.445568	0.434601	-0.133445
T76_S__k141_178469||full	-1.43699	0.807452	0.815776	0.551056	-0.152101	-1.84447	-1.09432	-0.791968	1.57789	0.98471	-0.0448766	0.985992	-1.25137	0.609227	1.05511	0.673649	-0.127212	0.229138	0.851648	-0.734962	0.559542	-2.52533	-0.177696	0.15128	0.309172	0.699549	-0.679896
T52_S_k141_1006458||full	0.202945	0.0386852	-0.0646425	0.0521148	-0.0402808	-0.820203	-0.211248	-0.436711	0.869459	0.161041	0.181656	-0.437016	0.21873	0.56074	1.83911	0.0720925	-0.66461	-0.483207	0.311337	-0.215499	-0.779964	-3.36226	-0.24256	1.71207	1.54071	1.04507	-1.04755
T56_S__k141_959001||full	-0.789244	0.623661	0.191424	0.571785	1.35594	-1.22259	-0.237577	-0.686752	1.82586	0.159421	-0.230445	-1.57414	0.020974	0.354567	0.80921	-0.631797	-1.39776	-0.203311	1.17212	-0.819946	0.546342	-1.91672	-1.00001	1.88678	0.359405	0.983564	-0.150754
T52_S_k141_1058286||full	-0.768518	0.698847	1.12347	0.174792	-0.306018	-1.32537	0.2059	-0.4781	2.2599	0.815188	-0.106935	-0.600474	-0.164729	-0.037145	0.536387	-0.631124	-1.80861	0.21793	-0.0820164	-1.68097	0.458287	-1.86641	-0.478603	1.76262	0.817036	0.656776	0.607893
T48_S__k141_945899||full	-0.320307	0.881773	0.752539	0.668379	-0.552846	-1.12937	-0.368061	-0.120711	1.51866	-0.0899416	-0.237214	-0.67177	-0.689981	0.266969	0.237237	-0.296024	-1.55192	1.82784	0.168492	-1.43766	0.912539	-2.5301	0.882857	1.47461	-0.386072	0.82431	-0.0342199
T112_S__k141_356672||full	-0.489941	-0.0944924	0.840751	0.969955	1.31955	-0.82115	-0.858799	-0.569788	1.33177	0.50758	-0.0693693	-1.13076	-0.667442	0.0231877	0.0213093	-0.737601	-1.67359	-0.0265005	0.973478	-0.535811	0.764684	-2.05034	0.275174	2.68019	0.256867	0.146798	-0.385717
T12_S__k141_972726||full	-0.756191	0.343781	-1.50784	1.44282	1.71245	-0.697908	-0.348851	-0.845478	0.833449	1.58563	-0.103065	-0.191706	-0.0925181	-0.396334	0.397648	-0.00294067	-1.57912	-0.0320007	0.490635	-1.03725	0.521342	-2.11273	-0.548809	1.35907	1.32746	0.681847	-0.443376
T16_D__k141_101037||full	0.25612	0.344153	0.928312	0.686017	1.29837	-1.18209	-0.334387	-0.919205	1.39384	0.252661	-1.06004	-0.670047	-1.07627	-0.626651	0.0640651	-1.14597	-1.27178	-0.409629	1.50116	-0.326382	1.01111	-1.5713	-0.158252	2.31235	0.953604	0.028291	-0.278038
T44_S__k141_939461||full	-0.653158	1.53344	0.864011	0.348659	0.376327	-1.19371	0.108367	-0.416773	0.430221	0.549421	-0.580302	-0.0941281	-0.708051	0.0433709	-0.280677	-0.28574	-1.2919	-0.173937	1.4795	-0.703679	0.289755	-2.39943	-1.74025	1.03893	0.854028	1.87253	0.733176
T32_S__k141_175304||full	0.309595	0.899592	1.33404	0.718256	0.780731	-1.31713	-0.906196	-0.167549	0.703218	-0.152026	-0.77095	-0.142287	-1.33769	-0.706861	-0.456442	-1.07864	-1.48275	-0.266918	1.94985	-1.08387	1.14878	-1.02401	0.483975	1.81387	0.99189	0.454529	-0.694984
T76_D__k141_181587||full	-0.513156	0.628205	0.398691	0.447322	1.43184	-1.44429	0.223235	-0.0936025	-0.583368	1.28381	-0.476774	0.29914	-2.06661	0.0500715	0.215996	-0.145198	0.0917066	0.0773406	0.543238	-1.33713	1.2586	-1.64046	-1.90814	0.341769	0.9743	1.73777	0.205709
T88_S_k141_450345||full	-0.62535	-0.212129	1.53345	0.334239	1.4487	-1.47363	-0.497889	-0.998071	1.5511	0.191915	0.0813211	-0.760509	-0.0489833	-0.81209	0.53741	-1.11293	-0.777123	-1.37795	1.47384	0.92446	0.499902	-1.42203	0.0993637	1.65828	0.888451	-0.0993567	-1.00439
T56_S__k141_346327||full	0.170555	0.341072	0.415609	0.81664	2.03087	-0.738736	-0.0608112	-0.700964	0.506296	0.133306	-1.06049	-0.954365	-0.684321	-0.485836	0.280657	-0.603805	-1.7747	-0.972513	1.26472	-0.63328	-0.034452	-1.64631	0.646172	1.97233	1.08201	1.31172	-0.621375
T92_S__k141_806630||full	0.0451279	0.111282	0.346432	0.337267	1.77116	-1.57089	-0.439225	-0.913224	1.23476	0.127142	-0.465929	-0.456844	-0.609882	-0.455539	1.44255	-0.557387	-1.1318	-0.790829	1.40151	0.00852275	-0.247126	-1.58857	0.248542	2.27095	1.1157	-0.115648	-1.11806
T16_D__k141_30725||full	-0.29103	0.159336	1.07584	0.764373	0.688724	-1.25928	0.0147732	-0.804792	1.45147	0.31558	-1.15206	-0.594105	-1.06333	-0.149177	0.69845	-0.411074	-1.45562	0.0285389	1.43578	-0.944523	0.624827	-1.797	0.477647	2.39827	0.170693	0.504904	-0.887204
T12_S__k141_377273||full	-0.795405	-0.35443	1.08886	1.71137	0.368569	-1.27485	-1.33637	-0.318459	0.820669	-0.135528	0.146278	-0.232945	-0.171067	0.144957	0.326414	-0.318569	-0.52834	-0.0481869	1.73213	-0.60121	1.95454	-2.36848	-0.546002	0.994262	-0.71538	1.08797	-0.630779
T100_D__k141_130195||full	-1.73342	-0.361503	1.00291	0.307989	1.15033	-0.0758915	0.238979	-0.23727	0.111588	1.04687	-0.470535	-0.0858237	-0.230134	0.255189	2.29854	0.0942228	-1.42485	-2.47339	0.309127	-0.927787	0.343333	-1.56031	0.73206	-0.00234255	1.04158	0.531396	0.119131
T100_S__k141_472429||full	0.214221	0.277406	0.701026	0.695841	1.72486	-1.17801	-0.743294	-0.908066	1.59215	0.135008	-0.618472	-0.627537	-0.704442	-0.513492	-0.121842	-1.39769	-1.15359	-0.599183	0.938736	-0.461474	0.546454	-1.19108	0.163161	2.79903	0.666024	0.249569	-0.485313
T108_S__k141_642417||full	0.965164	1.0242	0.742873	0.707108	0.276928	-0.0868495	-0.161748	-0.260499	-0.12818	-0.75966	-1.15483	-1.29593	-0.759075	-0.354685	0.542978	-0.64534	-1.11011	-0.907061	1.29149	-0.9667	-0.0264972	-1.4237	-0.221386	2.27581	1.93664	1.24473	-0.745678
T80_S__k141_415029||full	0.192438	0.790846	1.74597	0.833262	0.571077	-1.14714	-0.450523	-0.805973	-0.0566209	-0.376208	-0.546617	-0.520921	-0.488842	-0.877541	0.135859	-1.26344	-1.3283	-0.0507446	1.64357	-0.224815	0.107805	-1.65942	1.57665	2.12661	0.596157	0.437301	-0.960448
T32_S__k141_877280||full	-0.406707	0.79723	1.24731	0.581435	1.05433	-1.63117	-0.15722	-0.860012	1.25834	-0.0646452	-1.15611	-0.664043	-0.913176	-0.458518	0.396655	-0.0240235	-1.40837	0.326359	1.56379	-0.478997	-0.111337	-1.82505	0.837405	2.12616	0.348301	0.393557	-0.771505
T112_S__k141_400159||full	-1.13239	1.7451	1.90072	-0.093597	0.112975	-2.11406	-0.878056	-0.302278	1.51708	1.08872	0.220802	-0.704658	-0.179746	-0.126133	-0.34478	-0.877468	-0.950755	0.601164	0.436612	-1.14887	-0.463689	-1.32902	-0.180172	0.728017	1.24617	0.849037	0.379264
T80_S__k141_617382||full	-0.082502	0.184389	0.868177	1.56605	0.635908	-1.27293	-1.01856	-0.924636	1.36651	0.334043	-1.11625	-1.11029	-0.562919	0.0492465	-0.113474	-0.146058	-1.24164	1.01446	1.35328	-0.911762	0.575673	-1.6786	0.63377	1.76131	1.12053	-0.470637	-0.813094
T20_S__k141_446335||full	-0.213859	0.222546	-0.258658	-0.489461	-0.147641	1.63544	-1.31742	1.12996	-0.825434	0.839332	-0.134528	0.393212	0.397643	-0.847991	-0.332788	-0.18715	-0.207429	-0.638448	-0.491911	-1.23527	0.406267	2.46082	2.55684	-0.676613	-1.24775	-0.44366	-0.346051
T12_S__k141_264042||full	0.208124	0.59154	0.454386	1.16836	0.0262308	-1.78772	-0.204608	0.427437	2.01949	0.327903	-0.546843	-0.560336	-0.616638	-1.52628	0.140811	-0.996247	-0.634501	-1.0197	0.483557	-0.89802	0.417379	-1.82134	1.24221	2.0238	0.605489	0.222712	0.252802
T24_S__k141_981261||full	-0.863515	1.34883	1.76664	0.134221	-0.483244	-0.665758	-0.176389	-0.278931	1.83142	-0.938369	-0.644084	-1.09998	-0.114924	-0.105129	0.0851042	-0.277988	-1.29054	0.563793	0.196287	-0.313377	1.35321	-2.63523	0.514046	0.523663	-0.0349732	1.44227	0.162943
T16_D__k141_27428||full	-0.478061	0.21659	0.393296	0.897033	1.72595	-1.84923	-0.760849	-1.28357	1.50362	1.35792	0.841931	0.287381	-1.27081	-0.876063	0.372546	-0.557618	-0.663522	-0.951676	0.505217	-0.210205	-0.0319743	-1.26989	-1.19922	1.14067	0.0108778	0.847981	1.30167
T40_S__k141_636033||full	-0.811766	0.00584928	0.983263	-0.337838	0.999709	-1.54237	1.30198	-0.311375	1.16199	0.710544	-0.331622	-0.876032	0.0513938	0.00163025	-0.790119	-0.497121	-0.489791	-0.383879	1.24344	-1.0815	0.556737	-1.66026	-0.983791	2.60668	0.833476	0.449593	-0.808817
T28_S__k141_1052067||full	0.132683	-0.120131	0.863122	0.518149	2.07527	-1.37155	-0.497523	-0.914254	1.4187	0.416432	-0.902447	-0.443424	-0.850983	-0.536145	0.0273457	-0.659718	-1.45793	-0.528392	1.01916	-0.359759	0.451069	-1.53096	0.286947	2.34668	1.05533	0.0256788	-0.463355
T4_S__k141_657638||full	-1.02696	1.14533	0.590036	1.45314	0.351994	-1.52946	-0.571181	0.0444388	1.57417	0.0845827	-0.352618	-0.742207	-1.41226	-0.369223	1.23958	-0.089369	-1.1077	-0.49189	0.809704	-0.575187	-0.207276	-2.23058	1.14177	0.932443	-0.084748	1.37484	0.0486412
T80_S__k141_383576||full	-0.0572907	0.168358	0.481299	0.973679	1.50787	-1.69751	-0.266875	-0.990587	1.79289	-0.0419318	-0.511233	-0.77774	-0.769108	-0.523779	0.382981	-0.347038	-1.1852	-0.258785	1.0242	-0.55578	0.704432	-1.73971	0.123879	2.38092	0.956708	-0.148881	-0.625774
T96_S__k141_645387||full	-0.464305	0.859633	1.61112	0.066146	-0.125325	-0.360443	-0.289461	-0.216148	0.965391	-0.248429	0.0017181	-0.523068	-0.575036	0.0240655	-0.528296	-0.750392	-1.43744	0.0565039	0.412459	-1.10926	1.26104	-2.46912	0.562729	2.45958	-0.159244	1.4109	-0.435314
T36_S__k141_600912||full	0.598366	-0.244886	0.446031	0.26852	0.536517	-1.49751	0.055607	-0.57016	1.1103	1.90719	-0.204257	-0.722632	-1.99556	0.192304	1.61213	-1.11449	-1.36031	-1.54615	1.027	-1.02668	0.863457	-0.0976708	0.490324	0.0541665	1.05141	0.671023	-0.504036
T64_S__k141_304088||full	-1.09379	0.908325	1.30039	1.16556	0.533406	-1.17108	-0.206246	-0.642068	1.62549	0.144009	-0.0092529	-0.404896	-0.84622	-0.716126	-0.808917	-0.856654	-1.5155	-0.0543694	1.41865	-0.315628	0.853076	-2.38639	0.0473169	0.822539	0.617412	1.12268	0.468278
T24_S__k141_595135||full	-0.102637	0.258728	0.819928	0.63042	1.431	-1.4815	-0.330666	-0.550431	1.61037	0.23229	-0.497658	-0.763359	-0.844927	-0.531531	-0.155958	-0.704559	-1.15739	-0.20874	1.19726	-0.621892	0.571932	-1.91513	-0.423734	2.65635	0.496228	0.666434	-0.280828
T88_S_k141_632080||full	-1.26173	1.53729	0.809324	0.384835	0.384475	-1.14443	0.0810401	0.0434617	1.38995	0.530035	-0.000984139	-0.333917	-0.164709	-0.930665	-0.544042	-1.82323	-0.406454	-0.637888	1.31972	-1.34959	0.30543	-2.05656	0.298939	1.54426	0.632862	1.26009	0.132487
T64_S__k141_396057||full	-0.378166	-0.390904	1.00653	0.60594	1.59233	-1.57743	-0.254209	-0.81123	2.05467	0.387004	-0.409615	-0.829575	-0.808532	-0.0112498	-0.274095	-0.534425	-0.8529	-0.0684849	1.15156	-0.58014	0.60305	-2.13346	-0.0146644	2.22414	0.22581	0.149145	-0.0711083
T4_S__k141_560947||full	-0.441181	0.566421	0.745774	0.153786	0.261525	-1.1077	-0.0531501	-0.394222	1.13202	1.1271	-0.26778	-0.342622	-0.0707642	0.518044	-0.602407	-0.710179	-2.08356	-1.10535	1.46167	-0.969472	1.8132	-1.9343	-0.195331	1.91095	0.424595	-0.0119922	0.174937
T32_S__k141_445570||full	-0.632693	0.359261	1.12282	0.652324	0.211781	-1.80942	0.38703	-0.321059	2.29423	0.700448	-0.818089	-0.138262	-0.768976	-0.251201	-0.360751	-0.907074	-1.28658	0.152783	0.722497	-0.961241	0.529983	-1.96178	0.00574967	1.82379	-0.0825351	1.25239	0.0845775
T16_D__k141_946431||full	-0.644914	0.547001	0.132479	0.135425	0.395098	-0.497079	0.669595	-0.240886	1.23298	0.765737	0.0502715	-0.606808	-2.75991	0.580446	0.499746	-0.100273	-0.922839	0.165549	0.811616	-0.343498	0.182614	-2.96194	0.0761579	1.54846	0.308393	0.81273	0.163846
T56_S__k141_482849||full	-1.49096	0.809968	0.333121	-0.641475	0.608829	-0.240669	0.564407	-0.266456	1.15311	0.997383	-0.0422782	-1.87916	-0.549428	2.02659	1.21456	-1.38571	-0.928056	-0.0930318	-0.11796	-1.25314	0.709482	-1.07081	0.236712	0.612666	0.24495	1.53192	-1.08455
T72_S__k141_939430||full	-0.674029	0.525682	1.04374	1.04547	0.771958	-1.37483	-0.502305	-1.06131	1.31434	0.371888	-0.766237	-0.465985	-0.820156	0.229263	0.729567	-0.455743	-1.32021	0.0961338	1.1152	-1.04483	0.775714	-2.27187	0.515114	2.12108	-0.0669494	0.560672	-0.391345
T4_D_k141_168571||full	-0.402878	-0.00370912	0.777044	0.663626	1.40755	-1.21345	-0.331939	-0.712219	1.58763	0.338797	-0.460495	-1.03936	-0.537854	-0.300943	-0.152566	-0.498285	-1.30226	0.0115844	1.01093	-0.392213	0.992821	-1.63393	-0.343647	2.82345	0.849521	-0.287707	-0.849498
T112_S__k141_354058||full	0.262637	0.896424	2.03033	0.554504	0.643101	-1.07705	-0.534037	-0.286795	0.402444	-0.365524	-0.796904	-0.602499	-0.416705	-0.659158	-0.621171	-1.01394	-1.75512	-1.69109	1.61915	-0.465259	0.664542	-0.964	1.71856	1.1535	0.122559	0.974622	0.206873
T108_S__k141_386780||full	-0.477706	0.248642	2.45802	0.630424	0.70356	-1.69425	-0.246419	-0.792486	0.631003	-0.137686	-0.368393	-0.747042	-0.666634	0.0712707	-0.027218	-0.871613	-0.0477117	-0.635447	1.44345	-0.258041	0.057579	-1.82775	-0.516529	1.71862	-0.271628	1.90344	-0.279463
T96_S__k141_277448||full	-0.516542	0.0953947	0.851816	0.221129	2.01587	-1.43799	-0.554304	0.084046	1.18997	0.612229	-0.0633136	-0.0174164	-1.36678	-0.278317	-0.491186	-0.554112	-1.40251	-0.0256298	0.790724	-0.989373	0.685552	-2.16958	-0.416245	1.51424	1.67965	0.396264	0.146436
T44_S__k141_99090||full	0.0499789	0.264457	0.144503	1.27362	0.577182	-0.988679	-1.17673	-0.0553172	0.989359	0.630816	-0.908264	-0.511489	-0.431832	-0.639721	0.991662	-0.298476	-1.02549	1.2318	-0.146511	-1.23812	0.63944	-2.4664	0.0993406	2.56098	0.187054	0.443859	-0.197023
T8_S__k141_1326131||full	-0.401742	-0.0103156	0.699948	0.34779	0.553257	-1.77418	-1.32406	-0.550482	1.26688	1.46157	0.024589	0.703758	-0.667327	0.194711	1.7592	0.554624	-1.52208	-0.672595	0.53805	-0.642803	-0.87023	-1.40546	-0.75103	1.49898	-0.197338	1.55153	-0.365228
T84_S__k141_988544||full	-0.21558	0.895628	0.773895	0.36359	0.457075	-1.58641	-0.162518	-0.478667	1.00715	0.795666	-1.05121	0.141923	-0.901891	-0.536269	1.0427	-1.21899	-1.48496	-0.660619	1.38264	-0.37845	1.56251	-2.00134	0.77403	1.22331	0.435207	0.790601	-0.969023
T108_S__k141_900269||full	-0.380294	-0.373658	1.04869	1.00266	1.27156	-1.29572	-0.203395	-0.877341	1.69612	0.321534	-0.43195	-0.984734	-0.68759	-0.171281	-0.272919	-0.709238	-1.18656	0.127421	1.23129	-0.593657	0.633357	-1.6631	0.0207363	2.64757	0.579907	-0.0577773	-0.69162
T108_S__k141_30482||full	-0.694865	0.0474851	0.397773	0.201553	0.564096	-0.980212	-0.927583	0.459451	2.73967	0.642989	0.0475875	-0.428011	-0.718212	-0.81975	0.223485	-0.37684	-0.980131	-0.196229	1.00851	-0.700245	-0.203839	-2.41923	0.871414	1.43537	0.551519	1.10797	-0.853719
T12_S__k141_352844||full	-0.5983	0.499569	0.957782	0.364808	0.86034	-1.61113	-0.354719	0.557793	1.80233	-0.127649	-0.320639	-0.388837	-1.01874	0.282059	0.180953	-0.838578	-1.16614	-1.18856	1.3314	-0.607054	0.481442	-2.24985	-0.504892	1.84486	0.657476	0.918413	0.235861
T36_S__k141_1028030||full	-1.11265	-0.414864	-1.11148	-1.11089	-1.11031	1.84579	0.171176	1.17379	-1.10796	0.888713	1.25517	0.671616	0.659612	0.869892	0.549329	0.265998	1.4952	0.0933388	-1.1021	-1.10152	-0.10991	1.46256	-1.09976	-1.09917	-1.09859	0.0592841	0.117747
T88_S_k141_599390||full	-0.243463	0.0395169	0.464616	0.310488	1.77105	-1.49426	-0.653644	-0.739987	1.45857	0.192546	-0.561566	-0.501571	-0.847108	-0.147794	1.84388	-0.664529	-1.02175	-0.360045	1.20353	-0.482153	-0.252456	-1.67989	0.479052	2.22751	0.543195	-0.0216691	-0.862056
T108_S__k141_965098||full	-0.516252	0.103428	0.56381	0.631298	1.23892	-1.30845	-0.65756	-0.845634	2.03735	0.640831	-0.287706	-0.877545	-0.930245	-0.268481	0.111345	0.0468726	-1.07437	-0.0178783	1.21595	-0.637362	0.755692	-2.04645	0.128946	2.39221	0.379872	-0.0283815	-0.750201
T76_S__k141_755842||full	-0.225615	0.0788146	0.673142	0.434963	1.69884	-1.45422	-1.20096	-0.939874	1.53456	0.247238	-0.718904	-0.303009	-0.923811	-0.568329	1.84783	-0.299095	-0.950033	0.295501	1.18972	-0.476716	0.158686	-1.53954	-0.151009	2.21748	-0.115746	0.0259088	-0.535824
T36_S__k141_938234||full	-0.809882	-0.623859	0.678862	0.481684	0.43625	-1.08007	-0.123089	0.403635	1.75881	1.51246	0.547827	-1.01526	-0.712502	1.50261	-0.837528	-0.894952	-0.955067	-0.363227	0.265981	-1.02187	-0.155276	-1.76779	-0.947582	2.17256	0.421523	0.633085	0.492666
T32_S__k141_1027999||full	0.201276	0.785712	0.588999	0.281438	0.658678	-1.13053	0.518805	-0.616392	1.58974	0.336147	-0.827549	-1.22547	-0.335594	-0.328079	-0.531239	-0.313665	-1.45319	-1.56608	1.19158	0.227078	-0.00769504	-1.98366	-0.155364	1.93988	0.963343	1.52622	-0.334391
T12_S__k141_14514||full	-1.28508	1.13393	1.56797	1.58926	-0.192242	-1.20859	0.0115068	-0.466595	0.723368	-0.800434	-0.297113	-0.875632	-0.721755	-0.524007	1.08334	-0.85304	-0.828543	1.17613	0.636594	-0.448981	0.95397	-1.79755	-0.171489	-0.61583	0.176536	2.09428	-0.0599999
T84_S__k141_187107||full	0.113164	-0.358911	0.865531	0.500043	0.691676	-1.44539	-0.703184	-0.618663	1.75272	0.228337	0.293938	-1.00389	-0.39509	-0.118654	0.0386797	-0.481528	-1.32339	-0.151215	1.65905	-0.769727	1.37941	-1.48978	-0.0327327	2.5075	0.0514702	-0.0690475	-1.12031
T32_S__k141_528741||full	-0.542221	0.94014	0.722625	0.435235	0.652296	-1.02078	0.39607	-0.512258	1.67837	0.306967	-0.0121872	-1.28146	-1.29503	-0.44359	0.571238	-0.915372	-0.935383	-0.429199	0.267166	-0.600143	0.789932	-2.57448	-0.0975139	1.79038	0.0559422	1.55747	0.495784
T16_S__k141_163422||full	-1.40425	0.758841	0.0594834	1.37957	2.10578	-1.54953	-1.17808	-1.46971	1.51073	0.295977	0.36203	0.17151	-1.0641	-0.124145	0.471789	-0.462709	-0.615767	0.254137	0.726026	0.133584	0.868783	-1.31894	-1.41862	0.339264	-0.265917	1.1279	0.306344
T12_S__k141_1062749||full	-0.765446	0.303969	0.91738	1.45768	1.09263	-0.892253	-0.86919	-0.877623	0.971202	0.124634	0.716529	-0.0479978	-1.53583	0.0464106	0.190707	-0.661404	-1.58542	-0.235557	0.393396	-0.18565	1.08996	-2.45507	-0.680672	1.25833	0.199457	1.46777	0.562039
T84_S__k141_373924||full	0.123743	0.541958	1.23634	1.18281	1.54829	-1.41682	-0.228434	-0.581003	0.564198	-0.211887	-0.769026	-0.797032	-1.18751	-1.09784	0.562347	-0.740822	-1.53153	-0.484053	0.510952	-0.708663	1.64489	-1.5736	-0.262014	1.68776	0.621324	0.945472	0.42015
T32_S__k141_960444||full	-0.2388	0.823571	2.05243	0.416269	0.824903	-1.02129	-0.72088	-0.759735	1.20671	0.0818081	-0.244533	-0.524017	-1.59241	-0.536852	-0.419643	-0.672186	-1.79605	-0.140458	1.04049	-0.824414	1.25674	-1.59763	0.347468	1.09667	0.125164	1.49168	0.325005
T88_D__k141_93184||full	-1.36338	0.505868	0.372965	1.13924	0.290225	-0.656799	-1.32707	-0.137013	0.688928	0.384986	1.05606	0.329698	-0.41471	0.221181	0.60735	0.479541	-0.0945652	0.394864	-0.185801	-1.87121	0.201061	-1.69589	-1.60823	-1.52057	1.20719	1.60951	1.38658
T24_S__k141_808795||full	-0.568425	0.865614	1.20094	1.06539	-0.53433	-0.710696	0.712404	0.0938518	-0.183117	0.211938	-0.168969	-0.845702	-1.13401	0.239694	-0.584863	-0.45108	-0.502616	-1.02492	0.213512	-0.0449603	0.952245	0.777231	-3.21219	0.910565	0.889603	1.87878	-0.0458755
T8_S__k141_571830||full	-0.854112	-0.552049	1.59373	0.737135	1.29877	-0.175678	-0.721172	-0.787509	0.208711	-0.443945	-0.421838	0.387165	-0.426045	-0.428287	0.519452	0.545051	-0.626074	-0.662024	1.06592	1.0099	-0.251693	-0.546565	-3.44647	0.683314	0.540158	0.863443	0.89071
T32_S__k141_1330393||full	0.212042	1.32289	1.37131	0.595936	-0.019874	-1.61691	-0.504747	-1.04128	1.35806	-0.021902	-0.78163	-0.783042	-0.796685	-0.570762	0.887365	-0.395722	-1.40427	-0.640896	0.928539	0.597267	0.349598	-2.09966	0.779775	0.512266	1.94923	-0.426842	0.239935
T68_S__k141_992099||full	-0.523024	0.547982	0.544887	1.05429	0.654621	-1.26584	0.13584	-0.612678	1.22708	0.613227	-0.428099	-0.763127	-0.909981	0.108723	0.403633	-0.523444	-1.57838	0.767308	-0.261441	-1.05177	0.151917	-2.51836	0.627716	2.09738	0.914564	1.08319	-0.496213
T52_S_k141_481758||full	-0.1486	0.31484	1.30678	1.23233	0.904525	-1.48816	-0.341402	-0.876101	1.44282	-0.281247	-0.837227	-0.831671	-0.567693	-0.49061	-0.0767334	-0.847919	-1.24517	-0.0267075	1.07996	-0.36949	0.408507	-1.58331	0.839522	2.54132	0.726173	0.0366978	-0.821426
T16_S__k141_1169712||full	-0.34111	-0.263877	1.31697	0.379988	1.30198	-1.61604	-0.697324	-0.719322	2.26025	0.846381	-0.667046	-0.870122	-0.0496466	-0.822137	0.246616	-0.588629	-1.06179	-0.390193	0.769651	-0.670953	0.304109	-1.46242	0.562113	2.33843	0.221164	0.0262338	-0.353266
T0_S__k141_8825||full	-0.303596	0.242025	0.132258	0.970765	1.69188	-1.58504	-1.10369	-1.83	1.34408	0.70704	0.014107	0.11352	-0.523	-0.0383307	0.497332	-0.559461	-0.894102	1.60043	0.342393	-0.686959	0.388371	-2.1038	-0.110461	0.761253	0.339762	1.38814	-0.794917
T4_D_k141_180398||full	-1.5005	0.362469	0.443831	0.368079	0.851596	0.0841562	0.284216	-1.47466	0.546261	0.505201	0.783939	1.11132	-1.4562	-1.45251	0.790631	0.514186	0.138048	0.785035	0.10621	-1.43036	0.712186	-1.42297	-1.41928	-1.41559	0.771579	1.09666	1.31646
T12_S__k141_425094||full	-0.200517	-0.245883	0.112606	1.80752	0.446853	-0.730507	-0.0250481	-1.34031	1.08322	0.531392	-0.0312201	-0.206233	-0.555607	-0.443939	-0.178742	0.062334	-0.649206	-0.684669	1.11021	-0.158428	0.448463	-0.849693	-3.14353	1.65967	0.643755	1.37892	0.158599
T12_S__k141_1008050||full	-1.17888	-0.197062	1.87087	0.453069	0.2604	-1.78607	-0.306877	-0.490024	2.69731	1.07328	-0.706366	0.111289	-0.918382	-0.282996	-0.649263	-0.630302	-0.130921	-0.00850171	0.957248	-0.198583	0.815877	-1.7011	-0.757679	0.442963	0.511012	0.986381	-0.236697
T0_S__k141_216644||full	0.141926	0.0712721	1.17701	0.942624	0.641918	-1.45197	-0.942182	-1.27717	1.42353	0.49145	-0.709569	-1.06508	-0.34781	0.148812	0.634158	-0.428739	-1.17909	-0.153165	1.28036	-0.797753	0.510894	-1.26403	0.0307723	2.55418	0.938043	-0.42547	-0.944926
T12_S__k141_891832||full	-0.647049	-0.40275	0.00141361	0.843126	-0.0655796	-1.04942	-0.249572	-0.159393	0.670975	0.762514	0.0603743	-0.212506	0.160275	-0.129345	2.0552	0.97519	-0.673003	0.95184	-0.309315	-0.376854	0.0963594	-2.53889	-2.49456	1.48152	0.543963	0.0342174	0.671265
T88_S_k141_886687||full	-0.0388223	0.459412	0.640107	1.44319	1.33145	-1.74715	-0.143389	-0.990425	1.25253	0.76947	-0.877379	-0.58674	-0.696756	-1.05347	0.324731	-1.14408	-1.73725	-0.324878	1.31285	-0.282372	0.756353	-1.6623	-0.0715676	0.654358	1.05917	1.15128	0.201694
T76_S__k141_620327||full	-0.203985	0.565995	0.762945	-0.361209	0.0988575	-0.791336	0.877331	0.336627	0.797485	0.68494	-1.15207	-0.726235	-0.447178	-0.137287	-0.0447396	-0.383549	-0.508219	-1.80658	2.33818	-0.109455	-0.398287	-1.64342	-1.25144	1.97989	-0.363986	1.58357	0.303149
T36_S__k141_424282||full	0.17767	-0.478989	-0.256545	-0.464546	-0.486959	0.484481	-1.01839	-0.474006	-0.603859	1.24438	-0.0943206	0.153376	1.30598	-0.809407	3.0759	0.651433	0.682511	-0.3392	-0.58726	-1.25261	-0.93809	1.9396	0.252368	-0.635016	-0.507972	-1.26836	0.247845
T32_S__k141_676783||full	-0.0695143	0.0166607	1.22026	0.798289	0.733062	-1.49072	-0.203132	-0.529018	2.01797	-0.166425	-0.882716	-0.902959	-0.791666	-0.2144	0.0429037	-0.730372	-1.28076	0.394795	0.789647	-0.653439	0.587361	-1.71496	0.617259	2.57928	0.389186	0.175876	-0.732466
T112_S__k141_993163||full	-0.17209	-0.0316808	0.835928	0.736636	1.47008	-1.58235	-0.273909	-0.792096	1.48886	0.522599	-0.703545	-0.225295	-1.16119	0.525522	-0.218199	-1.12617	-1.98236	0.419235	1.14004	-0.328268	0.996123	-1.49979	-0.521599	1.4855	1.08966	-0.738541	0.6469
T28_S__k141_454614||full	-0.546244	-0.767763	1.54862	0.661914	1.54826	-1.39283	-0.805779	0.140628	1.92349	-0.2323	-0.927476	0.0778798	-1.1179	-0.0554413	-0.19594	-0.31227	-1.36021	-0.246331	0.499005	-0.184329	0.355108	-0.527964	-0.105711	2.71943	0.612242	-0.541435	-0.766668
T108_S__k141_965581||full	-0.803812	0.348514	1.058	1.16736	1.97665	-1.41636	0.0898822	-0.27175	-0.146906	0.695866	0.0886361	-1.22619	-0.756686	-1.21636	0.32478	-0.404001	-1.19305	-0.641978	1.3162	-0.784186	-0.24043	-1.85134	-0.0211788	1.52224	1.01458	1.16612	0.205393
T56_S__k141_721868||full	-0.612838	-0.363379	1.05425	0.235664	1.11525	-1.55339	-0.470934	-0.691135	2.09256	0.765708	-0.306891	-0.831912	-0.359124	0.113575	0.672598	-0.580199	-1.18048	-0.0670105	1.04038	-0.665098	0.487706	-1.48026	-0.408131	2.5131	0.773907	-0.738744	-0.555159
T96_S__k141_425828||full	-0.569198	-0.255259	0.798664	0.371409	1.32994	-0.978562	-0.33436	-0.8998	1.71201	0.259315	-0.440049	-0.763867	-0.549281	-0.123509	0.861717	-0.133562	-1.58293	-0.440458	1.19042	-0.360974	0.779913	-1.76314	0.1796	2.63083	0.360254	-0.155202	-1.12392
T48_S__k141_6637||full	0.511492	0.644765	0.817932	0.456305	1.13021	-1.57626	-0.424501	-0.647247	0.650204	0.108525	-0.809641	-0.288511	-0.857082	-1.07322	0.855519	-0.649029	-1.27545	-0.74948	1.75661	0.393928	0.154435	-1.8446	-0.584745	2.24146	1.07621	0.486703	-0.504529
T44_S__k141_593957||full	-1.09324	0.00982984	0.794259	0.285167	1.28828	-1.79596	-0.534043	-0.984703	1.53768	0.943868	0.245511	-0.0498843	-0.354078	-0.167724	1.31579	0.196999	-1.41975	0.431263	0.675349	-1.21238	0.336451	-2.17517	-0.110105	1.59372	0.472186	0.569925	-0.799235
T8_S__k141_116586||full	-0.500219	1.21764	1.19943	0.126747	-0.323065	-2.57699	-0.501107	-0.0122654	1.87833	1.27048	0.181987	-1.03657	-0.566993	0.838797	0.586339	-1.32792	-1.14929	-0.0345164	0.513212	-0.439008	-0.0121805	-1.16089	-0.62583	0.239793	0.497986	1.61246	0.103651
T88_S_k141_501245||full	0.606559	0.930833	0.896209	1.19931	0.099338	-1.78333	-0.431262	-0.223646	1.10412	0.14046	-0.696334	-0.567702	-0.998462	-0.74017	-0.470955	-1.03532	-1.18156	-0.357526	0.99531	-0.558937	0.84986	-1.80883	1.12181	2.29008	0.489711	0.631409	-0.500989
T20_S__k141_1017156||full	-1.99575	0.055983	1.42378	0.167803	0.351201	0.47013	0.0593141	0.0505903	0.950491	0.482251	0.559123	-0.779739	-0.986809	-0.284725	-0.441622	0.406616	0.0956628	-1.77368	1.98767	-0.538254	0.644977	-1.28525	-1.7445	-0.495613	0.33785	1.7178	0.564683
T92_S__k141_1185905||full	-0.549509	0.290729	1.23556	1.20888	1.10208	-1.29238	-0.359385	-0.511181	0.795199	-0.195473	-0.818439	-0.554335	-1.04959	-0.0398972	1.02502	-0.612117	-1.49558	0.0526405	1.02557	-1.11265	0.522414	-2.24885	1.22692	1.69473	0.452868	0.699409	-0.492625
T68_S__k141_494481||full	-0.329182	0.83967	-1.03169	-0.127581	-0.571394	0.262148	-0.575417	0.742798	-0.395433	0.178436	-0.357274	0.662221	-0.182734	-0.131111	0.431397	-0.106722	2.38787	1.29133	-0.726402	-0.803456	-0.35587	1.44188	-0.0378081	-2.8712	-0.954509	1.38443	-0.0643847
T44_S__k141_352094||full	0.25616	1.42871	0.615134	0.287391	0.0517369	-2	0.185408	0.318707	1.19866	0.354939	-0.836206	0.049141	-1.26914	-0.138235	0.432718	-1.53762	-1.23128	-0.955154	0.730662	-0.653888	-0.143654	-1.42542	0.386029	2.46825	1.03756	0.271939	0.117465
T12_S__k141_1322373||full	-0.299963	-0.114177	0.74965	2.09346	1.6438	-1.46144	-0.856123	-1.00561	-0.113378	-0.00914625	-0.276638	-0.0265349	-0.456294	-0.758421	0.451223	-0.446049	-1.45231	-0.380483	1.77165	-0.0863056	0.13532	-0.956064	-0.440988	2.46883	0.302857	0.126734	-0.603589
T112_S__k141_779161||full	-0.280591	-0.266886	0.816501	1.19536	1.41745	-1.69851	0.16983	-0.477038	1.7017	0.0101318	-0.65398	-0.739035	-1.26529	-0.367731	-0.28769	-0.58783	-1.2099	-0.209818	1.49633	-0.312024	0.891319	-1.74132	0.371288	1.61872	0.121594	1.16465	-0.877233
T60_S__k141_345682||full	-0.333611	0.220258	0.450213	0.536807	1.74554	-1.50199	-0.446552	-1.2509	1.50819	0.774634	-0.603947	-0.390368	-0.514608	-0.301486	0.168919	-0.209344	-1.31195	-0.491858	1.65769	-0.533573	0.488559	-1.62232	-0.689906	2.34831	0.664607	0.0413279	-0.402639
T4_S__k141_679225||full	-0.766185	1.49291	1.7702	0.770857	0.44134	-1.77753	-1.00604	-0.117005	1.23689	-0.084699	0.160973	-0.320547	-1.46569	-0.790086	0.621676	-0.658187	-1.26254	0.118725	0.500965	-1.02575	0.371087	-1.80134	0.370657	0.620541	0.459905	1.57097	0.56791
T68_S__k141_337942||full	1.20268	0.426463	1.00059	0.484777	0.76368	-1.58234	0.0651463	-0.623449	0.921181	-0.0247352	-1.14107	-0.960472	-1.17774	-0.586341	-0.0845604	-1.25138	-0.778546	-0.996588	1.72163	0.664828	0.013581	-1.09405	-0.0921681	2.41354	1.0622	-0.0101735	-0.336689
T56_S__k141_958850||full	0.844262	0.216788	0.465992	0.823865	0.877882	-1.64271	-0.462387	-0.424293	1.14268	0.459787	-1.28957	0.0670494	-1.35314	0.431782	0.272275	-0.863689	-1.63636	-0.336842	1.48185	-0.860932	-0.0978637	-1.6832	-0.0466279	2.09596	0.607091	1.05101	-0.140662
T108_S__k141_1021068||full	0.444028	0.294966	0.724733	-0.0444735	2.08624	-1.03883	-0.665942	-1.3302	0.559042	0.0870252	-0.619152	-0.865647	-0.705328	-0.499977	1.37931	-0.724646	-1.04917	-0.287307	1.48831	-0.00809777	-0.229312	-1.95286	1.07799	2.00215	-0.00806463	0.429564	-0.544343
T4_S__k141_615979||full	-1.76783	2.61291	0.396909	1.14033	0.235109	-1.40389	-0.446789	-0.247509	0.817223	0.0199635	-0.56644	-0.0206598	-0.129591	0.0104868	-0.0249054	-0.879018	-0.0227348	-0.289147	0.596534	-0.344117	-0.423377	-2.43937	-0.442461	1.15256	0.962418	0.395273	1.10812
T112_S__k141_280338||full	-0.457936	0.551585	1.95733	0.778098	-0.0152876	-1.54957	-0.0224203	-0.361834	1.38425	0.556114	-0.952999	-0.629014	-1.01823	0.176865	-1.06885	-0.727106	-1.01527	0.789137	0.672697	-1.14088	0.635704	-1.73025	-0.390543	1.91072	1.16619	0.527827	-0.0263357
T80_S__k141_634198||full	-0.242388	-0.161596	0.59281	1.13437	1.28495	-1.45278	-0.610717	-1.25579	1.43398	0.0881653	-0.275243	-0.917978	-0.209594	-0.0762712	0.741505	-0.742565	-1.20797	0.0204857	1.36639	0.060797	0.47254	-1.87144	0.408098	2.26509	0.53783	-0.0457566	-1.33692
T24_S__k141_774541||full	-1.39956	1.11713	1.1474	0.56138	-0.69791	-1.22357	-0.557595	-0.449856	2.11849	1.74879	0.226884	-0.750714	-0.823186	0.0166287	0.29907	-0.117791	-0.398584	0.245984	-0.411278	-1.10584	-0.187206	-1.51434	-0.831266	-0.0726749	0.22641	2.13101	0.702195
T36_S__k141_881778||full	-0.611194	0.600186	1.84434	1.0647	0.836058	-1.2951	-0.693729	-0.891549	1.20003	0.26818	-0.874254	-0.304667	-1.04128	-0.181154	-0.347644	-0.70645	-1.31327	0.495893	0.68861	-0.407793	0.692258	-1.97212	-0.609131	1.93652	0.0164076	1.34237	0.263772
T44_S__k141_184643||full	-1.23539	0.469504	0.582425	0.644624	0.918155	-1.34067	-0.836833	-0.488307	0.830366	0.966931	0.138962	0.150421	-0.625715	0.188662	0.578746	0.137385	-0.93253	-0.200706	1.46072	-0.716303	0.829361	-2.786	-1.28582	1.5252	0.175413	1.16498	-0.313574
T80_S__k141_997257||full	-0.10062	0.0503839	1.0338	0.788758	1.07357	-1.03585	-0.550854	-0.893533	1.93738	0.000640304	-0.929785	-0.93939	-0.700224	-0.152102	-0.397441	-0.670415	-1.32321	0.428956	1.24703	-0.850646	0.831124	-1.45176	0.499098	2.54537	0.228146	0.0734284	-0.741861
T52_S_k141_637179||full	-0.166493	1.30864	0.642655	0.263887	-0.031399	-1.52038	1.34632	0.656813	0.403073	0.287909	-1.07381	-0.482628	-1.01713	0.265926	-0.204029	-1.09068	-1.41282	-1.27434	1.53423	-0.55085	0.424577	-1.33732	-0.635938	0.664645	0.129357	2.44138	0.428407
T52_D__k141_471964||full	-0.0616623	0.527693	0.661209	-0.016866	-0.340229	-1.96547	-0.569194	0.840253	2.14702	0.454802	0.0206423	-1.05554	0.240505	-1.13913	-0.0787725	-0.0293219	0.238929	0.0791885	1.13776	-1.1029	0.0930173	-2.5509	-0.0763996	1.63382	1.09259	-0.125323	-0.0557174
T72_S__k141_81691||full	-0.849366	0.57519	1.17056	0.546952	1.83965	-1.87679	0.00539187	-0.742721	0.455554	0.359867	-1.10955	-0.40363	-1.25002	0.355169	1.2324	-0.309945	-0.849173	-0.0280243	1.02288	-0.675271	-0.15165	-2.18698	0.906178	0.566295	0.745185	1.2866	-0.634745
T80_S__k141_841747||full	-0.239276	0.451227	0.808093	0.968768	1.61743	-2.34999	-0.223849	-0.566449	1.15911	-0.163406	-0.351434	-0.79333	-0.666118	-0.203887	0.534182	-0.269491	-1.46029	0.608857	0.797503	-1.11752	-0.189588	-1.75465	0.797896	1.72016	0.84098	0.680237	-0.63516
T28_S__k141_549250||full	-1.2851	-0.056195	1.23502	0.0696013	1.38504	-1.24408	-0.742859	-0.879564	1.01473	0.757435	-0.0672832	-0.196417	-0.480818	0.452583	1.5887	0.616776	-1.20111	-0.17641	1.30128	-0.818373	-0.429576	-2.67666	0.0563208	0.378608	0.515576	1.16557	-0.282803
T36_S__k141_735970||full	-0.940475	0.196544	0.552499	0.482097	0.741817	-1.00349	-0.0230193	-0.0344435	2.55901	0.898644	-0.663725	-0.468186	-0.983197	-0.0788743	-0.409276	-0.687556	-1.30824	-1.34282	0.628639	0.0954835	0.339332	-1.44021	0.387209	2.62175	-0.245066	0.33803	-0.212465
T68_S__k141_229748||full	-1.08225	-0.0108932	1.06955	0.0200113	0.460116	-1.39336	0.225498	-0.156467	1.67039	1.6331	-0.307264	-0.184706	-0.636783	0.880109	-0.497855	-0.862892	-1.23284	0.176996	0.626234	-1.226	0.0964681	-1.8022	-0.890651	2.26548	0.773603	0.637703	-0.251095
T12_S__k141_59665||full	-0.413951	0.659194	0.649984	1.60973	0.630837	-1.28822	-0.60232	-0.142695	1.21396	0.149094	-1.00713	0.164973	-0.730805	-0.253883	-0.536889	-0.339519	-0.586345	-0.777018	0.253864	0.1456	0.133399	-2.50402	-1.15389	2.31053	0.274524	1.21508	0.925918
T56_S__k141_635185||full	-0.070814	-0.120411	0.972955	-0.258457	1.18368	-1.33294	-0.588221	-0.479455	0.270857	1.37486	-1.11167	-0.354547	0.228008	0.548319	0.640458	0.958254	-1.24983	-0.523429	-0.0124418	-0.879842	1.23746	-2.25761	-0.461128	1.1722	0.0838185	2.07134	-1.04142
T24_S__k141_97894||full	-0.148847	0.550724	1.18945	0.58447	1.20073	-1.51547	-0.172467	-0.919403	1.40964	0.388592	-0.44771	-0.35626	-0.98039	-0.562728	-0.591817	-0.801969	-1.34504	-0.533874	1.35788	-0.329356	0.544235	-1.48837	-0.984629	2.32491	0.983435	0.802094	-0.157841
T16_D__k141_696319||full	-0.0383619	0.0636807	1.1219	0.0804224	-0.17812	-0.673483	-0.368749	-0.359328	1.58406	0.500672	0.619509	-0.385116	-1.02191	0.166857	-0.471616	-0.240348	-3.9123	0.977989	0.649563	-0.177348	0.867872	-0.505526	0.526221	1.10512	0.291477	-0.141689	-0.0814432
T80_S__k141_937464||full	-0.455703	1.04248	1.31776	0.91168	0.7591	-1.82556	-0.463755	-0.95504	1.09802	0.0189473	-0.903012	-0.510025	-0.761188	-0.318144	0.891451	-0.726544	-1.04818	-0.272558	1.43774	-0.477616	0.36974	-2.01444	0.521754	2.02758	0.0261799	0.755655	-0.446333
T12_S__k141_761624||full	-1.15769	-0.212781	0.828585	1.40853	-0.180842	-1.79888	1.34956	0.227517	0.55286	-0.0102189	0.350696	-0.748897	-0.149275	1.1358	0.0727822	-1.23648	-1.12252	-1.26141	1.91699	-0.969125	0.393051	-0.964078	-0.0765022	1.13605	1.12739	0.606235	-1.21734
T104_S__k141_587589||full	-0.175675	0.784343	0.990978	0.75171	0.760441	-1.39218	-0.389734	-0.946341	2.01033	0.0442466	-0.391425	-0.965781	-0.602184	-1.09543	-1.06014	-0.188101	-0.68753	-0.135478	0.924018	-0.339862	0.705383	-1.23636	-0.177656	2.95852	0.134645	0.037528	-0.318261
T76_S__k141_934183||full	-0.454235	0.759744	0.914107	0.241347	1.04467	-1.08238	0.948181	-0.800113	0.173885	0.837564	-0.721058	-0.847948	-0.949962	-1.14813	1.06568	-0.823104	-1.17918	-0.696885	2.44031	-0.585409	0.373735	-1.49989	-0.825089	1.02663	-0.22882	1.26584	0.750512
T68_S__k141_160356||full	-0.38593	0.560955	1.644	0.889396	0.488165	-1.34421	0.200428	-0.69228	1.5882	-0.393411	-0.925701	0.035639	-1.1522	-0.394321	-0.936254	-0.828514	-1.24436	-0.427131	1.54905	-0.405013	0.912696	-1.41261	-0.784797	2.00538	0.659007	0.836688	-0.0428691
T44_S__k141_919042||full	-1.19587	0.852183	1.34242	0.354992	-0.00516045	-1.28032	0.491737	-0.101577	0.826318	0.0993089	-0.0392937	0.101724	-0.442989	0.478932	0.827959	-1.61308	-1.2487	-0.335602	0.562027	-1.3675	0.365993	-1.93319	-0.559445	2.54336	0.233339	1.02025	0.02218
T76_S__k141_654887||full	-0.225862	0.699061	1.20616	0.618471	1.39649	-1.32867	-0.00135371	-1.13055	0.64755	0.425018	-0.679186	-0.242477	-0.738126	-0.784557	-0.452536	-1.17712	-1.18954	-0.109521	1.50251	-0.0373143	0.136171	-1.88235	-0.236948	2.62233	0.265034	0.71241	-0.0150907
T52_S_k141_947828||full	-1.34882	-0.345246	0.980816	1.12267	-0.506942	-0.187283	-0.122281	-0.171665	0.822282	0.89317	0.206933	-0.212118	-0.737661	0.425583	-1.46142	0.601293	0.583281	0.114958	0.439833	-1.01295	1.44005	-0.14226	-3.31442	0.771175	-0.324777	1.10487	0.380918
T48_S__k141_1020122||full	-1.19367	0.326062	1.29057	0.501112	0.0682412	-1.42674	-0.101443	-0.408323	1.39682	0.50217	-0.13219	0.599605	-0.0503932	0.394642	1.02838	-0.631547	-0.927744	-1.06066	0.519808	-0.775036	0.29073	-2.41027	-1.3439	0.328252	0.40601	2.23062	0.578888
T4_D_k141_255298||full	-0.296279	0.903076	1.29843	1.02803	1.50975	-1.48952	0.127428	-0.893057	-0.0677852	0.208384	-0.731118	-1.46863	-0.508766	-1.2679	0.913588	-0.435434	-1.30015	-0.13152	0.817949	-0.557716	0.0724232	-1.54414	0.344835	2.24211	0.901786	0.563916	-0.239693
T104_S__k141_11247||full	-0.309816	0.0883264	1.16152	0.831254	1.10313	-1.74272	-0.160948	-0.773369	2.07029	0.24031	-0.490302	-0.852918	-1.11013	-0.0960163	-0.10533	-0.673731	-1.11461	0.204727	0.609425	-0.462602	0.49132	-1.82468	-0.297769	2.42852	0.678596	0.236281	-0.128759
T32_S__k141_787747||full	-2.10191	0.860901	0.552772	1.02109	0.514743	-1.52094	0.692701	0.198388	0.583438	1.33131	0.48513	-0.39518	-0.735744	-0.614937	0.241121	-0.271783	-1.1186	0.308233	1.00775	-1.2511	0.241962	-2.3216	-0.0768088	-0.0124735	0.291178	1.81602	0.274344
T56_S__k141_739785||full	-0.0741625	-0.21928	0.854154	0.598313	0.997847	-1.83719	-1.0367	-0.592896	1.64779	-0.149914	-0.86667	-0.331341	-0.222669	0.64739	1.67716	-0.465985	-0.786414	-0.692743	1.5113	-0.292535	-0.595233	-1.70916	0.895942	1.52151	0.385511	0.457162	-1.32118
T52_D__k141_359009||full	-2.39286	0.537882	0.271019	0.785948	0.73638	-0.355536	-0.306008	0.623933	1.1347	0.664066	-1.58896	0.740057	-1.42818	0.612053	0.939885	0.671397	-1.10662	1.00802	-0.94584	-0.86545	1.39899	-0.70467	-0.62428	-0.543889	-0.463499	1.50418	-0.302719
T16_D__k141_121325||full	-1.04391	0.666179	0.67978	-0.170243	0.0348934	0.795547	-0.765293	-0.549879	0.918421	-0.171414	-0.0134535	-0.239292	-0.580797	0.208989	0.607039	0.288358	-0.370029	0.142388	0.536428	-0.0187792	1.15019	-1.30258	-3.81625	0.63861	0.743073	1.24603	0.385993
T28_S__k141_31332||full	-0.213516	0.113548	0.686701	0.050931	0.860946	-1.79148	-0.301528	0.361616	2.3754	-0.161017	-0.333309	-0.40866	-1.39462	0.388734	0.149902	-0.323225	-0.241865	-1.17026	1.01783	0.0809079	0.235879	-2.3468	-0.66033	1.83501	0.738109	0.792118	-0.341017
T64_S__k141_907680||full	-0.833897	0.276601	0.536976	0.675363	0.621229	-1.37826	-0.262561	-0.970698	2.14116	0.751256	0.0629644	-0.0518802	-0.917752	-0.186001	0.159402	-0.363195	-0.951651	-0.0673739	0.833348	-0.826616	1.18996	-2.2394	-0.811111	2.23652	0.157853	0.642617	-0.424855
T40_S__k141_253||full	0.161721	0.0343979	0.806534	0.721186	1.32266	-1.62453	-0.109059	-0.749092	1.69721	0.105291	-0.619221	-0.843084	-0.812703	-0.461996	-0.346196	-0.444686	-1.11397	-0.131188	1.38772	-0.860925	0.820099	-1.70494	-0.34948	2.46698	0.803951	0.303709	-0.460394
T80_S__k141_228083||full	-0.816673	-0.354935	0.171318	0.928988	0.585338	-1.34216	0.33223	-0.142686	1.9949	0.921178	-0.624049	-0.629926	-0.0851506	0.801204	0.0382456	-0.208911	-0.997061	-0.489024	0.490633	-0.641979	-0.87685	-1.98934	-0.868312	2.7824	0.683972	0.390332	-0.0536852
T20_S__k141_801227||full	-0.586171	0.342263	-0.786195	-1.11042	0.159771	1.35454	1.26097	2.02725	-0.791649	-0.0508821	-0.783686	0.0498192	0.35502	-1.11867	-0.48724	-0.261012	0.667268	0.172581	-0.669869	-1.12073	1.21594	1.35732	-0.833713	-1.50916	-1.18364	1.71726	0.613055
T100_S__k141_684905||full	-0.469512	0.606733	1.14144	-0.16613	0.278579	-0.786814	0.335875	-0.0631402	0.911203	0.64223	-0.54946	-0.408768	-0.214106	0.797406	-0.857553	-0.887174	-1.14792	-1.57053	2.03478	-0.663094	-0.289543	-1.64255	-1.31101	1.48708	0.697912	1.94024	0.153811
T80_S__k141_828368||full_1	-0.844794	-0.175031	1.325	1.45959	0.473353	0.788354	-0.346961	0.281723	-1.01808	1.263	-0.343311	-1.6467	0.161555	-1.02375	0.0467392	-0.6614	-1.20963	-1.78438	0.601738	-0.4841	1.4359	-1.65262	0.150101	0.890503	1.33454	0.833846	0.144816
T112_S__k141_1006758||full	-0.956962	0.385445	0.886261	0.762722	0.469391	-0.627449	0.478856	-0.235638	-0.0758928	0.426264	-0.593644	-0.754533	-0.873797	0.293317	1.26752	-0.803804	-1.66485	-1.18039	2.4454	0.157946	1.02491	-1.15315	-1.50577	1.56025	-0.660516	0.0521894	0.875917
T68_S__k141_1017598||full	-0.754993	0.346954	0.631603	0.165016	0.0512747	0.29338	-0.233437	0.00808758	0.838659	1.33921	-0.336186	-0.632633	-0.838862	0.115304	-0.320053	-0.634902	0.354986	-0.412919	-0.388887	-1.84326	2.09189	-0.139971	-1.91475	-1.06557	-0.0733219	2.63508	0.718294
T8_S__k141_578225||full	-0.536747	-0.239775	0.787235	1.06959	1.23557	-1.39554	-0.467548	-1.02332	1.11363	0.300922	-0.456547	-0.682612	-0.415306	-0.299013	0.796702	-0.579605	-0.765038	0.156098	1.40312	-0.287453	0.504214	-1.83941	0.329966	2.7365	-0.0261647	0.000521211	-1.41998
T108_S__k141_170807||full	0.0820672	0.350664	0.68109	0.189506	0.571065	-0.887718	-1.27709	-0.00976879	0.648193	0.77561	0.351531	0.526631	-0.0335763	-0.304746	0.978355	-0.688124	-1.39297	-0.770421	-0.781773	0.0963027	0.045551	-2.11515	-0.454391	-1.39199	1.00657	2.81139	0.993199
T112_S__k141_495983||full	-1.29977	0.506836	1.94022	1.07991	0.296596	-1.30549	-0.0465624	-0.177644	0.659203	0.189586	-0.502918	-0.257855	-0.143668	0.277607	-0.232813	-0.614578	-1.30239	-1.52069	1.51477	-0.408634	0.788191	-1.5615	-1.42184	1.61058	0.0257578	1.03401	0.873099
T0_S__k141_683057||full	0.273427	-0.100142	0.568647	0.512279	1.17064	-1.34324	0.22749	-1.16258	1.43824	0.213458	-0.626526	-0.785554	-0.713105	-0.231896	-0.331193	-0.84424	-1.08384	0.248567	1.48797	-0.172003	0.455273	-1.46966	0.430678	2.91122	0.469547	-0.369634	-1.17381
T36_S__k141_327357||full	-0.69577	0.702861	0.807456	0.487275	0.369584	-1.38035	1.04397	-0.686529	-0.0209997	1.37454	-0.930727	-1.35164	-0.617286	0.580554	0.595597	-0.286543	-1.15186	-1.22113	1.61774	-0.75923	0.90132	-0.957448	-0.320948	2.55049	0.1518	-0.180456	-0.62227
T20_S__k141_559795||full	-0.587233	0.321865	1.20961	0.569819	1.34879	-0.812549	-0.202999	-0.29018	0.369332	0.300969	-0.351584	-0.119638	-0.758862	-0.171994	0.137929	-1.37865	-1.81833	-1.85959	2.25533	0.246008	0.549696	-1.44488	-0.55907	1.30319	0.0610035	1.35982	0.322208
T60_S__k141_677266||full	0.640436	1.02607	0.920845	0.734858	0.639422	-1.25851	-0.0111139	-0.269499	0.51328	-0.608666	-1.02142	-0.446608	-1.15776	-0.866914	0.652612	-0.537407	-1.46414	-0.974179	1.52692	-0.467553	0.549766	-1.93546	-0.388765	1.67573	0.878339	1.72421	-0.0744979
T32_S__k141_1222778||full	-0.469826	-0.36538	1.45262	-0.0286784	0.700535	-1.64946	0.139378	-0.125084	1.68714	-0.0420606	-0.827112	-0.46954	0.00723592	-0.273032	2.11824	-1.12042	-1.53452	-0.726551	1.62498	-0.420218	-0.244135	-1.17025	0.168287	1.80014	-0.170871	0.349973	-0.411397
T8_S__k141_381079||full_1	0.188191	0.132566	0.854051	0.713838	1.76559	-1.25206	-0.135411	-1.02543	1.42008	0.0678848	-0.931496	-0.788877	-1.0211	-0.697524	-0.0273747	-0.684783	-1.40912	-0.51634	1.28359	-0.380943	0.756612	-1.35639	-0.0124219	2.48691	0.717665	0.297023	-0.444738
T12_S__k141_1299858||full	-0.958447	-0.190645	0.713472	1.48909	-0.789395	-0.0804991	-1.00686	-0.797009	0.341705	0.607372	0.890426	0.346665	0.214478	0.183076	0.481148	0.655594	-0.156896	0.414485	-2.00014	0.290029	1.249	-1.52406	-1.36536	-1.20667	-1.04798	1.47338	1.77404
T64_S__k141_776900||full	-0.248975	1.19827	1.8305	0.954125	0.123607	-1.97277	-0.338078	-0.468422	-0.304568	0.0648575	-0.0268671	-1.43486	-0.771951	-0.28189	1.56679	0.0552912	-1.35041	0.537906	0.624139	-1.2066	-0.451453	-1.60066	0.598161	1.54062	0.66985	0.878593	-0.185209
T24_S__k141_1152173||full	-0.108926	1.49609	2.00495	0.636969	0.20339	-1.10462	-0.889855	-0.361792	0.226704	-0.16271	-1.26253	-0.340389	-0.762325	-1.00499	-0.0710284	-0.324805	-1.13826	0.286708	0.856002	-1.03783	1.27015	-1.69148	-0.0698097	2.3492	0.54335	0.409047	0.0487906
T72_S__k141_301976||full	-0.626044	-0.144612	0.803112	0.728206	1.2555	-1.23251	-0.339599	-0.915688	1.44168	0.479552	-0.792873	-0.832155	-0.236219	-0.032048	1.02052	-0.302051	-1.39744	0.821332	1.01218	-0.807627	-0.329513	-2.20697	0.228707	2.20978	0.786747	0.219066	-0.811028
T12_S__k141_1359660||full	0.551294	-0.147477	0.215117	1.70535	0.340805	-1.61836	0.759935	-0.353012	0.594771	0.88668	-1.27559	0.0257823	-1.13916	-0.740142	0.651646	-0.850204	-1.03133	-0.865054	0.472557	-1.01926	0.588594	-1.18284	-0.337644	1.33305	2.49856	0.500011	-0.564061
T56_S__k141_824373||full	-0.12797	0.756949	1.26481	0.490847	1.30192	-1.08045	-0.369471	-0.878679	1.03727	-0.926448	-0.640651	-0.288544	-1.76102	0.381554	-0.567316	-0.852609	-0.93207	0.540225	0.238932	0.667417	0.975267	-1.71988	0.25892	2.6324	0.356191	-0.594249	-0.163352
T32_S__k141_792550||full	-0.392782	-0.111704	0.378959	-0.234549	1.07285	-0.943895	0.0301584	0.0108189	1.70702	0.159211	-0.478764	-1.27553	0.0208489	0.0562409	0.462624	-0.399502	-1.31681	0.624165	0.454285	-0.619394	1.90961	-1.94079	-0.936216	2.42209	-0.918551	0.709289	-0.449682
T52_S_k141_651924||full	-0.282795	0.394995	1.6217	0.861208	0.565	-1.5516	-0.476867	-0.951067	1.58924	0.394473	-0.531087	-0.927961	-0.89522	-0.400576	0.464083	-0.927418	-1.00009	0.0154175	1.01825	-0.516227	0.533509	-1.96098	-0.175955	2.3526	0.488348	0.590701	-0.291694
T32_S__k141_860204||full	-0.267677	0.548014	0.53907	1.65155	-0.607913	-1.51874	0.194017	0.288005	0.989296	-0.139209	-1.87076	-1.62019	-0.0246222	0.295988	2.24797	-0.244753	-0.890971	0.293243	-0.0942756	-0.633184	1.01818	-1.51022	0.314749	0.630039	-1.0376	1.08401	0.36599
T12_S__k141_1051339||full	-1.1118	0.00956819	1.65954	0.939326	0.978753	-1.49977	-0.407845	-1.12878	0.678788	0.434528	-0.761409	-0.770626	0.0175813	-0.294423	1.45144	-1.02326	-0.266903	-0.117296	2.02134	0.092351	0.58287	-2.28977	0.410034	0.878173	-0.728871	0.399522	-0.15306
T36_S__k141_1093671||full	0.0202569	-0.224745	0.56964	0.426756	-0.123984	-0.620724	0.0742563	0.635595	0.532693	0.6497	-1.00919	-1.20463	-1.14105	0.0881685	1.21593	-0.901433	-0.841893	-1.79568	3.09277	0.117386	0.0557816	0.728372	0.0025889	0.213437	0.754898	0.421947	-1.73685
T64_S__k141_563278||full	-0.499522	0.249392	-0.433969	0.37696	0.492544	-1.92301	0.149644	0.804466	0.912898	-0.406652	0.0214223	0.0713537	0.193016	-0.35088	1.73389	0.396283	-0.512594	-0.441762	0.781654	-0.384956	0.576178	-2.51211	-1.6976	1.39773	0.666968	1.43862	-1.09997
T16_S__k141_83247||full	-1.22875	0.447608	0.910555	0.903348	1.02634	-1.00892	-0.755824	-1.15268	0.979703	0.690701	-0.313029	0.066559	-0.325954	0.224652	1.5059	-0.210669	-1.13713	-0.971657	0.964234	-0.435902	-0.0804843	-2.638	-0.191014	0.428666	0.452246	1.9754	-0.125894
T4_S__k141_1194750||full	0.00251169	0.0148113	0.849332	0.743254	1.40838	-1.27694	-0.59919	-0.771851	2.05205	0.136655	-0.844353	-0.947123	-0.691405	-0.756154	0.105237	-0.654961	-1.23547	0.0398639	1.20475	-0.714626	0.394597	-1.35481	0.409495	2.59723	0.398681	0.0134149	-0.523391
T84_S__k141_659463||full	0.047044	0.278488	1.07895	0.832554	1.45789	-1.32278	-0.152335	-0.784065	0.93873	0.212547	-0.97102	-0.647985	-0.827461	-0.502106	-0.550946	-0.976923	-1.26494	-0.556284	1.56934	-0.339999	1.39952	-1.34052	-0.525798	2.48582	0.319741	0.427723	-0.285191
T4_S__k141_947182||full	0.0954082	0.510479	1.01712	0.490982	1.49053	-1.39414	0.0225058	-0.937847	1.04893	0.265911	-0.893557	-0.332595	-0.615407	-0.411234	-0.555959	-0.938529	-1.27487	-1.03062	1.35274	-0.494936	0.35676	-1.32729	-0.436339	2.74665	1.01583	0.386339	-0.156863
T12_S__k141_830247||full	0.0575764	0.684895	1.50795	1.04179	0.838663	-1.09248	-0.166315	-0.712581	0.104167	0.0746674	-0.894316	-1.65589	-0.463921	-0.401363	0.896624	-1.48288	-0.780298	-2.1543	1.50358	-0.362152	0.983644	0.829673	-0.475527	0.815823	0.924936	1.10616	-0.728124
T32_S__k141_1247055||full	-0.542912	-0.461103	0.187582	0.45863	0.695876	-1.23877	-0.313301	-0.359935	1.70505	1.30676	-0.0861326	-0.401467	-1.40906	-0.0831037	2.41718	0.0989759	-0.374533	-1.23242	0.376933	-0.19241	-0.49767	-1.87979	-0.404978	2.06493	0.460573	-0.333391	0.0384879
T100_S__k141_205007||full	0.201114	0.243341	1.20364	0.722543	1.24825	-1.19878	-0.285493	-0.990131	1.40375	0.211246	-0.666012	-0.599641	-1.20068	-0.887991	-0.192243	-0.886809	-1.26759	-0.555653	1.45695	-0.217958	0.611411	-1.40559	-0.542105	2.45708	0.848874	0.630092	-0.341612
T68_S__k141_34189||full	-0.475901	1.93079	0.402062	-0.973801	0.321671	-0.898394	-0.696009	0.248931	1.96602	-0.549891	-0.677213	-1.19577	-0.459616	-0.76481	-0.30681	-0.165571	1.87228	-0.155545	0.669247	-0.546127	0.452476	-1.30846	0.165066	2.30696	0.0602918	-0.284768	-0.937113
T20_S__k141_574842||full	0.0702444	1.60107	1.7337	0.709148	-0.345991	-1.76962	-0.153651	0.29552	0.801271	-0.460686	-0.86288	-1.18007	-1.28414	-1.41891	0.822165	-0.704071	-0.889003	-0.490478	1.55758	-0.493408	0.34267	-0.904585	0.442176	1.82207	0.256811	0.693915	-0.190856
T52_S_k141_84462||full	-1.6768	-1.91408	0.681188	0.881942	1.62074	-0.41373	0.699728	-0.723254	0.325406	0.851819	1.15312	0.28968	-0.97072	-0.296727	-0.482128	1.18709	0.419626	-1.70884	0.692397	0.220418	0.909518	-0.359378	-1.46987	-0.400162	0.55596	1.04567	-1.11862
T108_S__k141_710802||full	-2.2279	0.717468	0.906741	1.14453	-0.474336	-0.313274	-0.67389	-0.131191	-0.461995	0.307649	-0.718925	0.756057	-0.538556	0.911909	1.22737	1.16689	-0.167373	0.517253	0.897446	0.254944	0.0349293	-1.78988	-0.921948	-0.695449	-1.58475	1.99351	-0.137241
T16_S__k141_136776||full	-0.80905	0.0535251	1.40238	0.952955	0.189195	0.141541	0.597178	0.73794	-0.654598	1.48309	-0.118687	-2.25778	-0.166129	-1.90873	0.562745	-0.522043	-0.830256	-1.54748	0.348992	-0.517466	0.334226	-0.729597	-0.318214	0.13175	1.94207	1.18396	0.318475
T0_S__k141_490478||full	0.653316	0.623372	1.34835	0.0206422	0.395467	-1.24829	-0.616879	-0.525967	1.92077	-0.0535324	-0.635614	-0.953332	-1.11594	-0.653144	-0.238719	-0.0454969	-1.30705	-0.798092	1.74114	-0.687386	-0.44368	-1.15295	0.912439	2.21547	0.76019	0.470345	-0.585434
T32_S__k141_432133||full	-0.681185	0.756445	0.71261	0.0628747	0.047484	0.254721	0.15735	0.439146	0.30577	0.283894	-1.18587	0.267728	-0.429715	0.409345	0.160159	-0.663587	-1.18563	-0.952521	1.4059	-0.227347	-0.662942	-1.79825	-1.89906	-0.155835	0.963482	2.94534	0.669692
T60_S__k141_487335||full	-0.0762411	-0.194156	0.76801	0.652282	1.87839	-1.62882	-0.177464	-0.830105	0.922627	-0.0518727	-0.408844	-0.783126	-0.441033	-0.287108	0.499644	-0.970345	-1.06447	0.348245	1.3673	-0.572509	0.258849	-1.75974	0.412189	2.51922	0.941536	-0.512824	-0.809626
T72_S__k141_500908||full	0.435608	0.969888	1.38582	0.0915725	1.10107	-1.91318	0.0334775	-0.584686	1.11776	0.241553	-0.386771	-1.21549	-0.987744	-0.661621	-0.108669	-0.756117	-1.06726	-1.13289	0.924201	0.302093	0.137576	-1.21453	-0.922741	1.27359	1.04901	2.07881	-0.190339
T108_S__k141_437049||full	-0.749277	1.16118	0.607694	0.588046	0.442559	-1.24132	-0.481	-0.529774	1.31295	1.11421	-0.0974526	-0.0768664	-0.938859	0.00805697	-0.546449	-1.11865	-1.46135	-0.180224	1.17338	-0.156932	0.905718	-2.6507	-0.326764	1.64065	0.827823	0.894313	-0.120959
T4_D_k141_1234534||full	0.528999	0.383666	0.788306	0.954863	0.60952	-2.22366	-0.134432	-0.0131476	0.526583	0.201779	-0.212191	-0.702369	-1.08031	-0.194706	0.840367	-0.391376	-0.850016	-0.0567107	0.0137402	-0.318372	0.0534599	-2.7998	0.0788829	2.46561	0.586879	0.818439	0.125992
T0_S__k141_1034440||full	-0.299357	0.138246	0.906547	1.27474	0.541709	-1.38103	-0.239896	-1.14195	1.20904	0.64708	-0.325965	-0.52228	-0.300214	-0.544859	0.348169	-0.936033	-1.26173	0.136616	1.34986	-1.22712	0.160955	-1.59629	0.241114	2.77624	0.658395	0.105907	-0.717865
T28_S__k141_45115||full	0.458202	0.607647	1.43231	0.503524	0.0338312	-1.66202	-0.410245	0.852624	0.625429	0.369807	-0.940823	-0.623734	-0.839214	-0.757747	0.605274	-1.87289	-1.18798	-1.311	1.62251	0.0811533	0.220169	-1.1933	0.574578	2.01606	0.826236	-0.317721	0.287314
T100_D__k141_425025||full	-1.55648	0.688777	0.361218	0.15424	0.587649	0.123932	-1.34257	0.427771	0.392859	0.868383	1.11043	1.14026	-1.12867	-1.09301	0.708608	1.51031	-0.98606	-0.950409	-0.914757	-0.879106	0.486507	-0.807803	-0.772151	-0.7365	-0.700848	2.12023	1.1872
T8_S__k141_1243341||full	0.0481436	0.726859	1.31905	0.688761	0.860055	-1.78354	-0.472144	-0.176276	0.779236	0.388278	-0.420876	-0.288024	-0.806978	-1.71863	0.947768	-0.522504	-1.11327	-0.753575	0.944933	-0.221152	-0.157763	-2.29927	0.364863	1.06945	0.296784	1.92968	0.370122
T44_S__k141_843304||full	0.363964	0.649987	-0.556524	-0.722173	-0.594987	-0.156933	0.239034	0.770725	-0.696767	-0.284898	0.375509	0.360812	-0.0827179	-1.14106	0.584435	0.111422	1.52979	1.19971	-0.148928	-0.843166	-0.0153836	0.691712	0.982726	-3.72403	-0.295492	0.396696	1.00655
T0_S__k141_887188||full	0.282323	0.203299	0.469613	1.30328	0.10798	-1.42651	-1.21268	-1.03792	1.67675	0.2379	0.0563817	-0.631621	-0.161986	-0.626378	0.975699	-0.127516	-1.505	1.1042	1.09838	-1.32664	1.17616	-2.31323	0.213496	0.265689	-0.172829	1.15312	0.218036
T88_S_k141_532011||full	-0.611281	-0.127325	0.99811	-0.240879	0.936933	-0.491867	0.900804	0.594522	0.251695	0.638203	-0.581423	-1.33247	-0.936061	1.15866	1.38944	-1.42231	-0.599634	-2.44939	-0.185621	-1.23534	1.31141	-0.311595	-0.446042	0.614822	1.30476	1.18389	-0.312014
T40_D__k141_680238||lt2gene	-0.575974	0.210851	0.459219	0.246974	2.13545	-1.04645	-0.220057	-0.475723	1.43419	-0.436005	-0.309675	-0.759096	-0.529999	0.0959135	-0.0620362	-0.662374	-0.703085	-1.77118	1.49983	-0.0795769	0.491917	-1.64749	1.95137	-0.00825807	1.62916	-0.643784	-0.22411
T72_S__k141_802612||full	-0.988672	0.766142	0.926654	0.474886	0.19436	-1.69948	-0.439846	-0.631806	1.3411	0.65965	0.40136	-0.120047	-0.78335	1.49413	0.69835	-0.598942	-1.28093	0.873255	-0.199075	-1.60551	0.378148	-2.2552	0.228463	-0.627947	0.854455	1.43	0.509846
T52_S_k141_897553||full	-0.815991	-0.418539	-0.302735	-0.0359559	-0.961286	0.480435	0.655508	0.942656	-1.06443	-0.194835	-0.00925965	0.829474	0.370017	-0.131954	0.279162	1.04014	2.16795	1.7324	-1.11679	-1.60803	0.360708	0.284182	-0.204518	-2.62486	-0.475521	0.710075	0.112
T32_S__k141_870575||full	-0.0172809	0.605781	0.37251	0.143719	0.555143	-0.951618	0.378486	-1.35486	1.96102	1.26177	-0.508625	-1.45724	-0.939127	-0.478987	-0.091654	-0.66995	-0.725451	-0.622575	1.17036	-0.238382	0.467236	-1.76481	0.871328	2.39892	0.540527	-0.484342	-0.421888
T48_S__k141_481841||full	-1.78236	0.768547	1.97616	0.54897	0.635742	-1.17155	-0.275107	-0.383667	0.938189	0.0681901	-0.375523	-0.482628	0.716592	0.161276	-0.217986	-0.284047	-1.5017	-0.89346	0.867959	-0.540602	1.09935	-1.91152	-0.934417	1.56386	-0.0696207	1.33989	0.139482
T92_S__k141_10385||full	-1.49886	-0.286379	0.591821	-0.205764	1.91073	-0.705589	-0.314308	-0.526489	1.06018	1.38728	0.631085	-0.346231	-0.685739	0.422939	-0.286302	-0.0639109	-0.940597	-0.922059	1.77692	-0.195432	-0.310225	-1.63994	-1.33131	1.04951	1.0911	1.31218	-0.97461
T80_S__k141_994153||full	-0.0523962	0.498513	1.14501	0.331707	1.59765	-1.30807	-0.313816	-1.34738	1.22725	0.180735	-0.909665	-0.869826	-0.911136	-0.301888	0.196483	-0.282976	-1.52277	0.426588	0.918912	-0.450932	0.595644	-1.84507	0.607681	2.33633	0.486812	0.293757	-0.727154
T84_S__k141_246179||full	0.0432809	-0.0740293	0.168945	0.502162	2.017	-1.60126	-0.357641	-0.912769	1.20954	0.683694	-0.282639	-0.624573	-0.6484	-0.147479	-0.261303	-0.755612	-1.46836	-0.0634429	2.13198	0.126287	0.918858	-1.65842	-1.06572	1.70767	0.500952	0.0390004	-0.127728
T88_S_k141_101209||full	-0.237946	0.387011	1.73524	0.439864	0.237967	-0.957782	0.0931636	0.118036	1.63938	-0.112889	-0.378106	-0.688712	-0.672535	-0.0790233	-0.684682	-0.998406	-1.36237	-1.89381	0.195042	-0.676684	1.60801	-1.03783	-0.984141	1.41829	0.625566	1.76913	0.498216
T112_S__k141_600259||full	-0.571083	0.362569	-0.274273	-0.978893	-0.545664	1.18293	1.11374	1.08325	-1.9202	0.157669	-0.318553	0.660535	1.06652	-0.0229479	0.264011	0.475525	0.833305	0.140309	-1.64507	-1.61756	-0.337775	0.801388	0.656475	-1.50751	-1.48	0.991672	1.42964
T36_S__k141_1132569||full	-0.0700474	0.163096	1.5251	0.158622	0.164562	-0.909037	0.210458	-0.540321	0.596879	0.525389	0.312397	-0.647038	-0.137752	-0.0572067	0.791683	-0.98279	-1.68074	-0.912305	0.856839	-0.494121	0.420833	-2.74968	-0.968884	0.701035	0.372113	1.90776	1.44316
T84_S__k141_1198796||full	-0.923304	-0.468075	1.08141	-0.0130989	0.750432	0.0482744	0.76511	0.205752	0.187105	1.12123	-0.359017	-1.0034	-0.608079	-0.0579252	0.0857216	-0.385652	-0.513442	-2.17484	1.70038	-0.0872282	1.071	-2.68548	-0.486918	1.03046	0.160567	1.41874	0.140283
T68_S__k141_831025||full	0.397366	1.20401	1.37716	0.906248	0.177056	-1.25603	-0.374294	-0.378553	0.575666	-0.642308	-1.20133	-0.854653	-0.763417	-1.66781	-0.4554	-1.04559	0.237284	-0.811036	1.52497	0.750082	1.04365	-0.727685	0.871874	2.3755	-0.323708	-0.347515	-0.591543
T84_S__k141_277981||full	0.159162	-0.0439152	1.20777	0.672073	0.265881	-1.21964	0.998897	-0.326937	0.394966	0.383431	-0.80297	-0.935819	-0.857088	-0.204033	-0.64516	-0.825134	-0.703647	-1.30733	1.9992	-0.00275446	1.7771	-1.25979	-1.48348	1.91893	0.673918	0.533412	-0.367028
T8_S__k141_771417||full	-0.0302646	0.393178	1.43455	2.05805	0.12723	-1.25277	0.57338	-0.183943	0.868887	-0.745009	-0.629535	-1.52806	-1.34048	-0.646838	-0.365512	-0.484177	-1.56545	-0.543724	1.40591	-0.581459	0.904697	-1.16827	-0.0308122	1.51359	0.157388	0.687716	0.971727
T16_S__k141_461243||full	0.0240318	-0.107257	1.35561	0.899045	1.27937	-1.47356	-0.509215	-0.801055	1.60063	0.369983	-0.681596	-0.936823	-0.847723	-0.51241	-0.0822339	-0.56015	-1.63417	-0.914065	1.26168	-0.139617	1.40863	-1.23247	-0.293978	2.11282	0.132716	0.316404	-0.0345904
T68_S__k141_1033134||full	0.133559	0.176688	0.757859	0.764809	0.783186	-0.81256	-0.195358	-0.575718	0.922938	0.187241	-0.879397	-0.77536	-0.403914	-0.599141	-0.146649	-1.02868	-1.05338	-0.244456	1.41376	0.111671	0.194105	-1.93388	0.503216	3.33332	0.256647	0.0550014	-0.945504
T24_S__k141_664901||full	0.0804167	1.75314	1.34533	0.193562	-0.855364	-1.14909	0.535042	-0.1263	1.47373	-0.457362	-1.34016	-0.927632	-0.714877	0.139799	-0.373226	-1.46259	-0.846943	1.02332	0.844684	-1.0817	0.0154937	-1.405	0.244042	0.548788	-0.18957	2.1144	0.618074
T16_D__k141_103450||full	-0.255322	0.175189	0.121449	0.305263	0.734694	-0.802564	-0.657915	-0.143064	0.665293	0.696763	-0.362906	0.697309	-0.822124	-0.190609	0.807318	1.09528	-0.485121	-0.456911	0.184975	-0.40429	0.130257	-2.70308	-2.69501	0.962633	1.1883	1.23129	0.982899
T28_S__k141_534739||full	-0.212974	0.0237038	-0.269746	-0.526994	-0.271161	-1.20673	0.521256	1.10578	1.60639	0.111015	0.481586	-0.274399	-0.273523	0.0338571	-0.301065	-0.331081	-0.395999	1.19521	0.905765	-0.806034	-0.180845	-0.551505	-3.23778	2.28031	0.557505	0.100583	-0.0831288
T36_S__k141_1036382||full	0.261734	0.836511	0.649189	0.46727	1.14833	-1.4701	0.0270776	-0.872056	1.21151	0.251132	-1.19164	-1.38144	-1.13841	-0.104173	0.804003	-0.537095	-0.209611	-0.761536	0.163018	0.20263	0.379591	-2.09992	-0.221614	2.34032	1.51301	0.14317	-0.410896
T68_S__k141_106301||full	-0.282108	0.178984	0.811332	0.568826	0.83242	-1.27661	-0.798106	-0.809379	1.87142	0.253195	-0.583478	-0.619741	-0.586945	-0.0336751	0.949383	-0.324192	-1.41751	0.49023	0.809846	-1.30363	0.688001	-1.77092	0.0340595	2.61345	0.402988	-0.0348068	-0.663031
T40_S__k141_960573||full	-0.00872486	0.603085	0.987463	0.367778	1.00803	-0.97953	-0.505618	-0.457052	1.84425	-0.401439	-0.645019	-0.921459	-0.92038	-0.519994	0.722736	-0.95275	-1.18403	-0.916319	0.91379	-0.203051	1.24138	-2.12177	-0.390714	2.02012	1.11487	0.035757	0.268586
T76_S__k141_297434||full	0.00999207	-0.335634	0.414576	0.0993907	0.830057	-0.992906	0.103111	-0.176829	1.00325	0.493875	-1.38154	-0.933406	-0.453903	0.573192	1.77309	-0.664981	-1.18247	-1.91364	2.35819	-0.295994	0.711847	-0.242069	-0.479097	1.51366	0.411475	0.120212	-1.36346
T84_S__k141_539011||full	-1.8704	0.179552	0.874965	0.275854	0.0414246	-0.425506	0.202447	0.630607	0.930057	0.548337	0.0340914	-0.751557	-0.830632	-0.0912973	1.02216	0.0112545	-0.18244	-1.017	1.14017	-0.83082	1.84079	0.388193	-3.05696	-0.127022	-0.0337118	1.2451	-0.14766
T60_S__k141_557360||full	-0.0431238	-0.0976607	0.418164	0.611694	0.570468	-1.08273	-0.312101	-0.704033	2.44964	-0.118974	-0.457771	-1.13425	-0.271389	0.0117202	0.200678	-0.494098	-1.06056	0.51403	1.19436	-1.27676	0.382448	-1.53286	-0.135276	2.53532	0.994063	-0.116953	-1.04405
T64_S__k141_59423||full	-1.20363	1.33546	1.16956	0.274076	-0.194032	-1.34272	-0.0519595	-0.123088	1.90538	-0.398092	-0.408025	-0.313392	-0.547095	0.126131	-0.708145	0.228603	-0.915722	-0.32569	1.77298	-0.736757	0.397197	-1.99732	-0.583404	2.18924	0.694859	0.122809	-0.367215
T4_D_k141_449057||full	-0.388227	0.620213	1.01802	0.387323	0.755933	-1.4936	-0.413189	-0.957147	0.984107	0.749035	0.100898	-0.652363	-0.671919	-0.313617	0.752804	-0.716676	-1.52421	-0.569924	2.23053	-0.14547	0.5973	-2.18678	-0.661111	1.46543	0.259461	1.11449	-0.341304
T4_D_k141_323877||full	-0.0208265	0.34859	1.15985	0.269947	0.461443	-0.900935	-0.718325	-0.728908	1.85594	0.0623394	-0.0840562	-1.11729	-1.02296	-0.46012	0.193611	-0.0107022	-1.44785	-0.123996	1.63123	-1.03647	1.32398	-1.90065	0.165499	2.21452	0.24168	0.0703343	-0.425886
T0_S__k141_12946||full	-1.37783	0.42256	0.496002	0.844073	0.537025	-1.88238	-0.777828	-0.77003	1.48399	1.79832	0.289309	0.425388	-1.15715	0.997685	0.697609	0.00495857	-1.1596	0.688392	0.233361	-0.815795	-0.140368	-2.05665	-0.656408	-0.409119	0.706832	1.16471	0.412943
T112_S__k141_356280||full	0.0250604	-0.139192	0.699178	0.436571	1.65306	-1.28802	-0.533882	-0.810652	1.03619	0.126876	-0.802909	-0.659665	-0.59489	-0.124977	1.61461	-0.775156	-1.07315	-0.884252	1.56446	-0.283965	-0.151898	-1.47304	0.398549	2.25442	1.11027	-0.333718	-0.989872
T64_S__k141_597225||full	-1.20918	0.327907	1.52363	1.44695	-0.203417	0.508331	-0.143064	0.550221	-0.533106	1.16495	-0.678708	-1.73208	0.26607	-0.974009	-0.0530919	-0.441022	-0.849203	-1.67423	0.656446	-1.0475	1.4109	-1.72455	0.299664	0.619109	1.15589	1.08994	0.243162
T52_S_k141_1263163||full	-0.498242	0.727608	1.39067	0.451936	0.782904	-1.70435	0.201459	-0.964675	1.19592	0.717785	-0.535241	-0.476438	-0.746015	-0.370712	-0.110653	-1.03126	-1.23558	-0.85972	1.40922	0.291845	0.933088	-1.89873	-0.746765	2.16942	0.261707	0.404541	0.240281
T88_S_k141_1063764||full	-1.58465	-0.196112	2.1547	1.33391	-0.379738	-1.07893	0.625998	-0.191557	0.647924	0.0442674	-0.0460508	-0.544993	-0.87167	0.0807452	0.603212	-0.35093	-0.612229	-1.27134	1.26513	-0.776458	1.83616	-1.65011	-0.575395	1.21532	-0.769636	0.421186	0.671233
T84_S__k141_859190||full	0.296506	0.320177	-0.257172	0.403123	0.985415	-0.739755	-0.152033	-0.341811	0.465401	0.637424	0.120537	-0.676315	-2.55869	-0.0765013	0.841683	-0.0376657	-0.113725	-0.763892	1.22167	0.243811	1.14304	-0.95769	-2.83358	1.22424	1.05762	0.719331	-0.171144
T84_S__k141_163904||full	0.135274	0.5189	0.82971	0.596662	0.947725	-1.17296	-0.174514	-0.416198	1.08396	-0.102559	-0.484551	-0.697578	-0.886217	-0.364401	0.46171	-1.28313	-0.87693	-1.02008	1.26258	-0.406158	1.12464	-2.02344	-1.16919	2.23053	1.19426	0.879799	-0.18784
T76_S__k141_567795||full	-0.858182	-0.232395	-0.770643	1.32341	0.416814	-0.601768	-1.03687	0.318704	-0.618458	0.514977	0.941211	0.866128	0.106085	-1.27659	0.519446	0.460086	0.731011	2.63139	-0.0807832	-0.847244	0.665106	-1.92263	-1.04448	-0.0709888	-1.47646	1.02215	0.320969
T40_D__k141_789421||full	-1.11053	-0.6458	0.388754	0.259728	1.59364	-0.402793	-0.0991943	0.24468	0.75435	1.62164	-0.649661	-1.20624	-0.399178	-0.107502	2.0682	-0.496894	-0.598249	-2.4427	1.43595	-0.180184	-0.455147	-1.16524	-0.386	0.636253	0.180818	0.995074	0.166226
T4_S__k141_343229||full	0.341259	0.452178	0.962739	0.866486	0.943658	-1.46878	-0.0591332	-0.929027	0.768905	-0.051718	-1.21686	-0.802792	-0.494449	-0.767653	0.591439	-0.74139	-1.14689	-0.169349	1.85129	-0.377522	0.229902	-1.73588	0.433446	2.27923	0.420088	0.930079	-1.10926
T36_S__k141_772590||full	0.457186	0.377562	0.417682	0.610983	1.2105	-1.44009	-0.385618	-0.732169	1.43918	0.199594	-0.867555	-1.10987	-0.744682	-0.440478	0.307182	-0.596036	-1.02232	-0.180082	1.08896	-0.211043	0.392359	-1.47043	-0.239693	3.12641	0.574317	0.122551	-0.884407
T84_S__k141_1160348||full	-0.368162	0.164156	0.761955	0.217003	-0.245421	-0.953298	-0.613861	0.146155	0.393989	1.3615	-0.0856229	1.49623	-1.25295	-0.0778281	1.80811	-0.070253	-0.549906	-0.327462	-0.681733	-1.19442	-0.506398	-1.43942	-0.982429	-1.04622	0.23913	2.5135	1.29366
T60_S__k141_206853||full	0.532504	-0.0815123	0.321421	0.217109	1.56508	-1.33282	-0.497255	-0.84588	1.05852	0.0779963	-0.767564	-0.661069	-0.560282	-0.357563	1.89589	-0.791106	-1.15259	-0.823328	1.66153	-0.234151	-0.0454747	-1.43249	0.548249	2.14173	0.807791	-0.19505	-1.04969
T28_S__k141_945845||full	-0.45159	1.18305	1.54913	0.870415	-0.265202	-0.466282	-0.204965	-0.0449515	1.52161	-0.530657	-0.930924	-0.88573	-1.67642	-0.685074	0.136624	-1.02996	-0.855506	-1.07726	1.03408	-0.426967	1.37561	-0.859776	-0.253163	2.38711	-0.270729	0.829478	0.0280368
T4_D_k141_485959||full	-0.285728	0.328507	-0.49333	1.06787	0.863193	-0.880599	0.848916	-0.221852	1.63363	0.262965	-1.01607	-1.93478	-0.200451	0.100546	0.0770418	-0.350837	-2.42362	-0.84377	1.3533	-0.0832423	1.04381	-0.712358	0.908188	1.81517	-0.356366	-0.408784	-0.0913419
T36_S__k141_950418||full	-0.276199	-0.383954	0.311265	-0.0208782	0.927005	-1.5358	-0.184203	0.00260179	1.63081	0.81514	-0.663947	-0.810972	0.373196	-0.0257263	1.53929	-0.707734	-1.14137	0.0780569	1.63816	-0.977892	-0.350432	-2.4174	0.563625	1.68906	-0.0247068	0.649812	-0.696802
T8_S__k141_1102941||full	-0.0989673	1.35352	1.31435	0.593769	-1.28812	-1.40583	-0.436182	-0.0466665	0.553489	0.713143	-0.064416	-0.214422	-1.16596	0.411275	-0.928213	0.543402	-0.710401	-0.71063	1.36529	-0.582505	1.28601	-2.67165	-0.733385	0.817123	0.648318	0.786886	0.670781
T16_S__k141_1156290||full	-0.63701	0.346121	0.299914	0.606779	1.33404	-1.54167	-0.420552	-0.0963027	1.67935	0.303106	0.0965956	-0.591531	0.276097	-0.393257	0.0290556	-0.761328	-1.33738	-0.287727	0.83799	-1.34614	0.405229	-2.37426	0.267792	2.08474	0.377051	1.28434	-0.441048
T108_S__k141_557616||full	-0.572515	0.296347	0.844821	0.772313	0.556667	-1.91372	0.380061	0.0237573	1.60791	-0.201876	-0.794319	-0.0145305	0.0294279	-0.436085	0.267934	-0.741471	-1.10596	-0.604584	1.21344	-0.0868383	0.33066	-2.40499	-1.01378	1.95887	0.616425	1.32914	-0.337098
T96_S__k141_609563||full	-0.401101	1.71285	0.93708	-0.159264	0.0166041	-1.4308	-0.168237	-0.3983	0.951791	1.0557	-0.142227	-0.775836	-1.24983	-0.388651	-0.0899632	-0.540721	-1.39566	0.0931442	1.27664	-0.267667	-0.200778	-1.68094	2.57572	0.0151947	0.385199	1.07522	-0.805179
T16_S__k141_541335||full	-0.479406	0.215324	0.301992	0.571461	0.86297	-1.42173	-0.420448	-0.412318	2.32148	1.17697	-0.50691	-0.815959	-0.698758	-0.189974	-0.319481	-0.225704	-0.991993	0.298722	0.847096	-1.18245	0.481071	-2.01587	-0.355751	2.45413	0.319253	0.274464	-0.0881824
T8_S__k141_306841||full	-0.676875	-0.568988	2.02335	-0.114324	-0.375847	-0.746671	-0.325311	-0.211756	0.498293	0.79469	-0.404526	-0.790176	0.556666	0.437882	0.786733	-0.906962	0.132362	0.357261	1.35399	0.113815	0.536167	-1.23227	-3.26124	0.703196	-0.15552	1.29009	0.185974
T88_S_k141_492790||full	-0.0291376	0.0187088	1.8925	0.462534	0.751556	-0.965954	-0.0427065	-0.493324	1.10746	-0.889406	-1.00623	-0.78463	-0.642247	-0.221449	1.03872	-0.986922	-0.610623	-1.17905	1.65164	-0.457628	-0.421699	-2.00794	0.905601	1.81806	1.01474	-0.301792	0.379229
T56_S__k141_1077087||full	-0.136466	0.528627	0.448141	0.260642	0.853372	-1.48869	0.408948	-0.279622	1.65034	0.699426	-0.870885	-1.09925	-0.554888	-0.428788	1.02867	-1.27483	-1.16656	-1.42103	1.3554	-0.0208733	0.0150166	-1.63469	0.00653429	1.94942	1.38896	0.241798	-0.458701
T36_S__k141_490252||full	-0.976331	0.815184	1.9425	-0.192786	0.424213	-1.03042	0.129071	0.210878	1.86543	1.01691	-0.898632	-0.387391	-1.01859	-1.23636	-0.94817	-1.218	-1.37279	0.0849772	0.27474	0.00161283	0.551626	-1.11366	-0.38692	2.11483	0.241738	0.701977	0.40436
T32_S__k141_110623||full	-0.237658	0.800122	1.43294	-0.816982	-0.352057	-1.5756	0.363059	0.177101	1.13361	1.6274	-0.463447	-0.611684	0.306791	-1.16436	0.0576189	-0.75077	-1.22138	-0.245261	1.11914	-0.616219	0.443213	-2.41461	-0.084214	1.71438	1.01293	0.0744339	0.29152
T88_S_k141_928605||full	-1.99145	-0.145989	1.36619	0.257679	0.673371	-0.0741708	-0.0236137	0.731665	0.887664	1.65157	-0.407554	-0.565472	-0.661777	-0.0439163	0.207306	-0.780671	-1.12744	-2.98513	1.04729	-0.4575	1.17845	0.402807	-0.536517	0.597454	0.514874	0.113919	0.170953
T52_S_k141_1130492||full	0.034731	0.453587	-0.635547	-0.726728	-1.00876	0.374872	-0.0423277	0.510126	-0.450675	0.123228	0.512026	0.226383	-0.0141884	-0.427578	1.12212	0.356372	1.64501	1.54662	-1.0451	-1.1058	-0.32749	0.999478	0.311273	-3.39219	-0.279035	0.189309	1.05028
T52_S_k141_181386||full	-0.473839	0.0127471	0.757703	1.15922	2.15778	-1.6515	0.185076	0.465926	-0.0366246	0.482496	-0.00391907	-0.968945	-1.06575	-1.71249	0.879969	-0.560023	-1.64667	-0.995094	0.880174	-0.470536	0.539618	-1.26144	-0.0143778	1.26883	1.11096	0.421212	0.539502
T64_S__k141_864872||full	0.426669	1.0432	1.51009	0.53919	1.16183	-1.82427	-0.310024	-1.07891	0.929316	-0.248628	-1.08675	-0.924079	-0.246322	-1.08024	0.0561286	-0.703463	-1.2193	0.073514	1.39375	-0.553158	0.224115	-1.93457	0.783948	1.63035	0.585967	0.319628	0.532023
T8_S__k141_105155||full	-1.19098	0.34108	1.15271	-0.537423	-0.151929	-1.60686	1.59979	1.22704	1.72668	-0.462075	-0.44274	0.126886	-1.72891	0.54491	1.10009	-0.260059	-1.74173	-0.191676	0.620979	0.221755	-0.50174	-1.06532	-1.04502	-0.0934414	1.00536	1.05614	0.296496
T56_S__k141_721167||full	-0.509204	0.360233	0.77951	-0.39231	0.619028	-0.637709	-0.65506	-0.320756	0.869739	0.957319	-0.198205	-0.364602	-0.154351	2.16021	0.13947	-0.86758	-0.654424	-1.65332	1.37801	-0.399196	-0.781567	-1.62072	-1.82994	0.575426	1.05223	1.6522	0.495575
T4_S__k141_98066||full	0.140765	0.0331202	0.987227	0.821724	1.42446	-1.06284	-0.282169	-1.43107	1.41898	-0.202079	-1.19366	-0.928314	-0.265232	-0.41701	0.255349	-0.433305	-1.59285	-0.0120861	1.16838	-0.341264	0.660882	-1.48654	0.806991	2.51045	0.368451	-0.461942	-0.486423
T12_S__k141_618524||full	-0.708837	0.308383	1.15771	0.539183	-0.118654	-1.67518	-0.684776	-0.103909	2.281	1.14646	-0.244152	-0.567339	-0.10195	-0.261349	-0.224093	-0.380757	-1.85176	-0.0193269	0.485691	-0.948172	1.34098	-1.34538	0.425709	1.55813	1.18081	-1.05063	-0.137781
T0_S__k141_16637||full	-0.490128	0.358268	0.99606	0.989628	0.77048	-1.24544	-0.362602	-1.08905	1.26171	0.967761	-1.01242	0.0867701	-0.750313	0.353725	0.458403	-0.13054	-1.21157	0.243008	-0.33969	-0.880787	-0.305489	-2.58668	-0.332849	1.75071	-0.0219758	1.54432	0.978706
T12_S__k141_1349029||full	-0.0490742	1.74194	2.09862	0.599736	-0.247175	-1.54005	-0.311759	-0.618294	0.806981	-0.625908	-0.298496	-1.18408	-1.24661	-0.448873	0.209279	-0.57707	-1.46171	0.84161	0.0174807	-0.515231	0.924825	-1.60943	0.243695	1.41858	0.90351	1.07453	-0.147017
T16_S__k141_98721||full	-1.13092	0.877375	0.967519	0.454807	0.688654	-1.15716	0.0493633	-0.101436	1.14375	-0.0922033	-0.676768	-0.227074	-0.327833	0.221018	-0.369937	-0.351467	-0.465084	-0.329968	0.922967	-0.413973	0.689835	-3.48423	-0.165386	1.81624	-0.154085	1.05258	0.563427
T68_S__k141_1144373||full	-0.000871542	0.134764	1.48304	0.843332	0.576699	-0.8587	-0.217119	-0.819875	1.60388	-0.17887	-0.702718	-0.790892	-1.03756	-0.97721	-0.401282	-0.739628	-0.9338	0.354517	1.15418	-0.636809	0.413315	-1.6157	0.324487	2.90112	0.612472	0.131875	-0.622641
T100_S__k141_3064||full	0.532383	0.315619	1.08278	0.713488	-0.074542	-1.68898	-0.612984	0.19417	1.49217	0.509501	-0.428469	-0.889587	-0.315006	-0.602102	-0.483796	-0.403512	-1.52344	-0.321154	0.716008	-1.44188	1.60971	-1.54885	0.180427	2.23082	0.515988	0.839586	-0.598345
T76_S__k141_784304||full	-0.866684	0.96582	0.777788	0.932178	0.594257	-1.31022	0.365513	0.835142	-0.992587	0.310318	-0.169176	-1.15087	0.223447	-1.70549	0.862529	0.607337	-1.24079	0.626886	1.43992	-1.36596	-1.52172	-1.44808	-0.182309	1.19354	0.918424	0.608027	0.692747
T0_S__k141_340874||full	0.364101	0.288113	1.28431	0.947076	0.588508	-1.04067	-0.313996	-0.43949	1.10999	-0.00147015	-0.95742	-1.2357	-0.784521	-0.337799	-0.786095	-0.513181	-1.26669	-0.628637	1.49578	-0.459277	1.07482	-1.16168	-0.243179	3.01116	-0.309949	0.105757	0.210147
T104_S__k141_80464||full	0.955824	0.150809	0.387146	0.352231	1.35842	-1.43531	0.0114202	-0.679636	0.637674	0.135102	-0.89919	-0.556093	-0.917665	0.0737645	0.55602	-1.0997	-1.41159	-0.200179	1.69445	-0.819627	0.287317	-1.9841	0.169376	1.4909	2.09702	0.144477	-0.498875
T36_S__k141_1362744||full	-0.0453332	0.20386	1.14824	0.12369	0.586119	-0.949717	-0.382385	-1.09652	1.07856	1.94715	0.999686	-1.29197	-1.16505	-0.276182	-0.741007	0.693927	-1.3684	-1.40971	-0.0987464	-0.634259	0.784482	-1.648	1.44873	0.257936	0.178484	1.44822	0.208213
T72_S__k141_446820||full	-0.289723	-0.207331	0.762014	0.174257	1.58911	-1.10736	-0.39226	-0.628392	1.56885	0.234794	-0.834521	-0.312349	-0.110246	-0.411021	0.965069	-0.801472	-1.20168	0.0174895	0.952909	-0.379998	-0.315258	-1.94564	-0.839357	1.97946	2.05823	0.245986	-0.771559
T16_S__k141_683682||full	-0.864162	0.306827	1.17975	1.47067	1.4722	-1.32427	-0.864278	-1.09191	1.2976	-0.103993	-0.382386	-0.608577	-0.252469	-0.11966	-0.544274	-0.5689	-1.43173	0.322473	1.39471	-0.223879	0.649702	-1.52764	-1.06852	2.11049	0.347589	0.46043	-0.0357904
T84_S__k141_914605||full	-0.280406	0.0709997	0.801395	0.633923	0.234306	-0.778852	-1.00062	-0.589346	0.115774	0.818694	2.02541	-0.9908	-0.0294326	-0.2191	1.17706	-0.622009	-0.975814	-1.31645	-0.885355	-1.07745	1.74637	1.37674	-0.487191	-1.67311	0.400711	1.58042	-0.0558631
T52_D__k141_282475||full	-2.22347	-0.0435509	0.585735	0.663824	0.520149	-0.204282	-1.97338	0.313286	1.09091	0.56401	0.457985	0.0878934	0.275683	0.39273	0.524328	0.476535	0.279924	0.657638	1.12764	-1.43152	1.18208	-1.34816	-1.30648	-1.2648	-1.22312	0.961987	0.85642
T36_S__k141_1272820||full	-0.79038	-0.505953	0.319813	1.24627	1.62398	-1.24472	-0.929282	-1.34917	2.06897	0.447342	0.0816503	-0.338005	-0.360504	-0.273414	0.553733	-0.261883	-1.1496	1.08344	0.304721	-0.615405	0.476313	-1.9632	0.0380136	2.03933	-0.282579	0.113345	-0.332837
T96_S__k141_385449||full	-0.537805	-0.12678	1.64768	-0.228808	0.825897	-0.466812	0.862892	0.0801962	1.19591	0.550429	-0.560187	-1.24687	-0.870276	-0.470395	0.146766	-1.01424	-1.22925	-2.42277	1.15634	-0.698334	1.40732	-1.06861	0.408339	1.08999	0.279874	1.37043	-0.0809246
T84_S__k141_369842||full	-0.387608	0.184231	0.806656	0.893367	0.796192	-1.73456	-0.436316	-0.847498	1.9788	0.15023	-0.206278	-0.751075	-0.439111	0.24968	-0.224433	-0.93037	-0.914304	-0.0267148	1.04609	-0.69585	1.06753	-1.45729	-0.122493	2.69932	0.452049	-0.218695	-0.931546
T72_S__k141_435929||full	0.0289332	0.0447223	-0.136211	-0.630077	-1.76594	0.360377	0.00638966	0.452945	-0.390075	0.581342	0.206539	1.41134	0.423471	-1.40705	0.420476	0.270684	2.1937	1.84331	-1.20766	-1.16778	-1.1279	0.826869	0.818809	-1.00827	-0.968392	-0.928514	0.847956
T60_S__k141_949649||full	-0.416632	0.390349	-0.728103	0.69715	0.865297	-1.275	-0.59297	-0.673151	2.27844	0.383336	-0.226652	-1.07136	-0.74019	0.0715586	1.36474	0.70098	-0.813551	-0.0463944	0.284807	-0.826537	1.03461	-1.85451	0.775649	1.62092	-0.601534	0.77756	-1.37881
T32_S__k141_1298978||full	-2.04333	0.295476	0.509548	0.934968	1.02734	-1.32845	-0.547334	-0.948683	1.00475	1.50008	0.424689	-0.0859184	-1.03298	0.586938	0.687301	0.581233	-0.886426	0.228636	1.4183	-0.909938	0.217395	-1.81007	-1.3232	1.39306	-0.177704	0.416009	-0.131681
T84_S__k141_26678||full	0.252634	0.884596	0.857709	0.997195	-0.233575	-1.80866	-0.162942	-0.673122	1.63048	-0.462223	0.0429673	-0.787597	-0.774162	-0.484454	0.442701	-0.645192	-1.6636	0.711555	0.175744	-0.198836	1.16817	-1.95025	-0.0532015	2.09102	0.994503	0.432233	-0.783686
T12_S__k141_377399||full	-0.55485	-0.0436725	1.00259	1.79777	0.62983	-0.2825	0.359597	-0.988714	-0.237245	1.79358	-0.587656	-1.71684	-1.39814	0.39715	-0.77145	-0.447778	-1.02973	-0.846115	1.1248	-0.582918	1.19287	-0.945299	-1.16832	1.19552	1.02416	0.907531	0.17583
T68_S__k141_80791||full	-0.373731	-0.480407	1.42473	0.839133	1.09265	-1.34529	-0.848161	-0.759955	1.8338	1.05759	0.405014	-1.17878	-0.251502	-0.288375	-0.2926	-0.187841	-0.566646	-0.980234	-0.054356	-1.24836	0.634044	-1.80564	-0.656394	1.70161	1.10444	1.10778	0.117472
T84_S__k141_1022577||full	0.937305	0.850643	1.51678	0.410117	1.08228	-1.27206	-0.267345	-1.14956	-0.31379	-0.532284	-1.02712	-0.875225	-0.738015	-0.390706	0.119122	-0.926922	-0.910312	-0.226127	1.88333	-0.364429	0.652826	-1.57891	0.317038	2.35911	0.328676	0.65522	-0.539636
T68_S__k141_685679||full	-1.17821	1.03354	0.935594	0.829824	-0.382116	-1.74551	0.227029	0.495631	1.62622	-0.167792	-0.448715	-0.706009	-0.0110368	-0.17952	-0.703996	-0.240567	-0.57469	0.0500944	1.20026	-1.26774	0.652715	-1.64762	0.105102	2.70204	-0.372159	0.3998	-0.632158
T64_S__k141_545905||full	-0.389675	-0.962595	0.711715	-0.248976	1.59248	-1.39011	-0.784001	-0.859653	2.66884	0.750353	-0.415532	-0.888048	-0.612531	0.890409	0.993811	0.226932	-0.804141	-0.607077	0.303306	-0.274326	0.673354	-1.39849	0.596861	1.01223	1.01537	-0.738289	-1.0622
T56_S__k141_9728||full	-1.00266	0.244108	1.97526	0.844656	1.27978	-1.93788	-0.699427	-0.967837	0.179005	0.883188	-0.0689297	-0.324345	-0.298116	0.960634	-0.571871	-1.13934	-1.24011	0.181886	1.07608	-0.116424	1.47524	-1.9936	-0.344696	0.667588	0.033245	0.259824	0.644738
T28_S__k141_933389||full	-0.311049	0.491928	0.902346	0.723973	1.27941	-1.47762	0.00524912	-1.09417	1.03785	0.246321	-0.685331	-0.700981	-0.683771	-0.572416	0.583006	-0.44125	-0.816907	0.33363	0.826345	-0.832507	0.36676	-2.05962	-0.786881	2.76417	0.542544	0.782419	-0.423451
T56_S__k141_14795||full	-0.326965	0.507242	1.41146	1.3866	0.0447053	-1.02535	-0.0100345	-0.726403	0.821224	0.183704	-0.924252	-0.369767	-1.21616	0.152534	0.459342	-0.944775	-1.33051	0.0171996	0.187367	-0.66722	0.856162	-2.4484	0.379719	2.36578	0.401568	0.965091	-0.149866
T60_S__k141_324432||full	-0.0545817	0.427882	0.360476	0.748865	1.27202	-1.34829	-0.305096	-0.190079	1.4449	0.368077	-1.0575	-0.658919	-1.12119	-1.1658	0.93477	-0.879889	-1.00866	-0.72228	1.70457	-0.45428	0.195911	-1.391	0.566748	2.39469	0.528412	0.143922	-0.733671
T104_S__k141_114477||full	-0.0151013	0.0381017	0.655836	0.513113	1.35908	-1.3294	-0.147259	-0.939084	1.40852	0.483692	-0.836886	-0.823125	-0.251404	-0.334151	0.170367	-0.832174	-1.3589	-0.121078	0.752207	-0.043441	0.514361	-1.40404	0.170683	3.21336	0.550706	-0.687057	-0.706916
T100_S__k141_11866||full	-0.00184942	-0.0920136	0.308612	0.285688	2.0394	-1.42261	-0.812474	-1.21408	1.3027	0.447011	-0.378011	-0.35872	-0.779409	-0.238801	1.45411	-0.481085	-1.26798	-0.468545	1.72463	-0.173839	-0.0952391	-1.63153	0.276394	1.75847	0.739451	0.121726	-1.042
T4_D_k141_854026||full	-0.378334	-0.21128	1.00635	1.14331	1.07291	-1.18492	-1.09431	-0.468863	1.33556	0.376038	-0.121129	-0.773484	-1.62785	0.221965	0.298961	0.271446	-0.636669	0.172797	0.6559	-1.12411	0.471569	-2.49804	0.687763	2.12381	0.379309	0.395367	-0.494061
T16_D__k141_790576||full	-0.612943	-0.134183	0.664646	1.45176	0.551668	-0.808911	-0.582401	-0.155549	-0.100584	0.227761	0.158469	0.4931	-1.47319	-0.103447	0.830892	-0.422829	-0.254599	-0.392878	0.71181	0.0411709	1.40521	-0.904208	-3.34462	0.532201	0.112382	1.80559	0.303682
T88_S_k141_1017025||full	0.3172	0.336717	0.942764	1.00114	1.59922	-1.55326	-0.604195	-0.962124	0.195898	0.921402	-1.06389	-0.216446	-0.613353	-0.741463	0.128163	-0.6685	-1.16538	0.0459963	0.836984	0.270385	0.229366	-1.95327	-1.53214	1.3668	0.972631	1.72686	0.182491
T92_S__k141_863652||full	-0.439549	1.81732	1.92368	0.228841	-1.12322	-1.95932	-1.03781	-0.363078	1.83318	0.317915	0.454167	-1.09856	-1.31179	-0.208817	1.03676	-0.0628631	-0.438593	0.142844	-0.0598287	-0.981532	-0.239513	-1.03288	0.838939	-0.0473519	0.410208	1.23163	0.169207
T76_S__k141_701198||full	-1.6905	-0.25958	0.761617	0.355616	0.314027	-0.391973	-1.01813	-0.192507	2.20185	0.383481	0.0130731	-0.0245463	-0.293748	0.036285	0.699725	0.166181	-0.321575	-0.274564	2.43778	-0.641877	0.355225	-2.90225	-0.223844	0.117577	-0.0912806	0.533002	-0.0490652
T48_S__k141_635313||full	-0.750212	0.898539	1.1123	0.885423	1.44803	-1.52912	-0.148114	-0.420206	1.02192	0.325357	-0.815874	-0.250768	-0.700783	-0.637221	-0.472004	-0.896487	-1.35799	-0.689061	1.12502	-0.49922	0.346617	-1.48186	-0.67654	2.51544	0.927901	0.602696	0.116216
T96_S__k141_717882||full	-0.576582	0.508472	0.93031	0.389766	1.93423	-1.4759	0.137442	-0.639854	0.62624	0.97148	-0.129428	-1.21499	-0.871339	-1.12398	0.134475	-0.426824	-1.24717	-0.598633	1.32452	-0.432195	-0.176138	-1.65102	0.516504	2.28081	0.935007	0.0584739	-0.183687
T12_S__k141_1228380||full	0.0748396	0.0921736	0.645481	1.90634	0.835259	-0.895192	-0.355967	-0.940119	0.345807	0.825134	-1.34698	-1.01181	-1.00479	-0.0815604	-0.643635	-1.15628	-0.249487	0.380821	-0.291061	0.194178	1.67117	-1.25229	0.38117	2.3804	0.534297	0.401121	-1.43903
T88_S_k141_475265||full	-0.213448	-0.101565	1.08154	0.887125	0.720024	-1.44339	-0.184273	-0.505067	2.03727	0.35114	-1.0012	-0.929915	-0.649995	-0.242856	0.329742	-0.661087	-1.16915	-0.078339	0.857157	-0.991773	0.429026	-1.60648	0.181288	2.66	0.739363	0.136134	-0.631276
T72_S__k141_785682||full	0.229634	0.877191	0.944136	-0.0766243	0.558954	-1.35558	0.688336	-0.653817	0.656737	-0.665874	-1.51226	-0.555194	-0.567363	0.334386	0.584141	-1.30144	-1.41709	0.602865	0.800384	0.0187778	1.15637	-1.16438	0.660501	2.83513	-0.240844	-0.617731	-0.819344
T36_S__k141_1038117||full	-0.893513	0.957463	0.532435	0.595438	0.362348	-1.20815	0.811734	1.11976	-0.85679	0.413831	0.0259381	-1.06311	0.428908	-1.91026	0.0459531	0.79972	-0.758363	0.678378	0.937827	-0.852923	-1.94915	-1.95471	0.483068	1.19834	0.435995	1.12492	0.494915
T16_S__k141_142474||full	-0.479984	-0.46036	0.336652	0.78208	1.59366	-1.17001	-0.668276	-0.998777	1.59712	0.660526	-0.24884	-0.809167	-0.559945	-0.0743507	0.889561	-0.383018	-1.1864	0.556223	1.16159	-0.999187	0.773223	-2.06997	0.547639	2.14647	0.043533	-0.187964	-0.792036
T68_S__k141_745052||full	-1.1467	0.655539	1.25533	0.707313	-0.110036	-1.04005	-0.28531	-0.512523	-0.398875	0.431611	0.288882	-0.0734847	-0.391323	0.0259378	0.381294	0.66593	1.00951	-0.539655	0.138437	0.286785	0.387287	-0.751725	-2.28941	0.101758	-2.18656	2.60567	0.784361
T32_S__k141_1002889||full	-1.41809	-0.137488	0.554208	1.20852	0.71514	-0.92568	-1.19031	-1.73871	2.2188	1.33718	-0.0657881	-0.284766	-0.257257	0.046499	1.14085	-0.0732538	-0.867422	-0.461074	0.899353	-0.0925117	0.284189	-1.46185	-0.0700946	1.80367	-0.431797	0.138585	-0.870895
T60_S__k141_985228||full	-1.26446	1.01079	1.96955	0.704754	0.128655	-1.93896	-0.132318	0.452204	1.04457	0.588118	-0.409426	-0.566784	-1.55841	-0.306043	0.415508	-0.259216	-0.254816	-0.0949912	0.175985	-0.334172	0.0225151	-2.27393	-0.953651	0.805116	0.743774	1.46432	0.821314
T60_S__k141_215211||full	-0.51793	0.623069	1.24856	1.07045	1.16676	-1.57284	-0.226679	-0.821073	0.981509	-0.0898192	-0.854712	-0.17989	-1.12831	-0.615594	1.03788	-0.74214	-1.15466	-0.130028	0.943847	-0.636044	0.529585	-2.27154	0.520054	1.83137	-0.191382	1.14709	0.0324597
T72_S__k141_508473||full	-0.827613	-0.080159	1.46447	0.0543929	1.67134	-1.5588	-0.633141	-0.0843262	1.19443	-0.551074	-0.488238	-0.665389	-0.452409	0.326284	-0.295451	0.381733	-0.737661	1.03278	1.15802	-1.14836	0.26299	-1.97185	0.916673	2.21995	-0.142878	-0.44973	-0.595959
T44_S__k141_1115020||full	-1.44118	-1.09999	0.611439	-0.289993	-0.00588267	0.0648599	-0.345503	0.432762	-0.643774	2.14832	1.47901	-0.366449	-0.616891	-0.603852	1.25078	2.13062	1.52721	-1.61139	0.370357	-1.06169	0.123507	-0.413068	-0.607937	-0.631344	-0.422497	-0.445549	0.468116
T64_S__k141_376383||full	-0.458574	0.0299976	1.00773	0.755578	0.554504	-1.39789	-0.481785	-0.788896	1.50145	0.298384	-0.282138	-0.733042	-0.207921	0.347611	0.649403	0.127723	-1.17467	-0.408467	1.14668	-1.22188	-0.0298395	-2.01972	-0.315255	2.60115	1.07363	0.386367	-0.960144
T16_D__k141_1318075||full	-1.24298	1.06391	1.35815	-0.408337	-0.216819	-1.27939	0.923841	0.205361	1.84244	0.642107	-0.234206	-0.629091	-0.319631	-0.664877	-0.417555	-1.01054	-0.667502	-0.509208	0.531746	-0.698567	0.0130661	-1.73164	0.299629	2.53363	0.402914	0.99178	-0.778224
T84_S__k141_274935||full	-0.412986	-0.0580212	0.440319	1.42913	0.366111	-0.240056	-0.0319739	-0.122926	0.552453	0.980314	-1.05565	-0.173873	-0.309298	0.123123	-0.648323	-1.10404	-1.50559	-1.85582	1.35273	-0.237568	1.7646	-0.753866	-1.84709	1.47201	0.889302	1.23013	-0.243142
T96_S__k141_33116||full	0.361962	-0.181631	0.430298	0.21984	1.69878	-1.28113	-0.404417	-1.04127	1.19709	0.29495	-0.759992	-0.676913	-0.82136	-0.350574	1.65472	-0.639557	-1.14525	-0.786386	1.62436	-0.0596864	-0.0655128	-1.46835	0.495292	2.04429	0.838961	0.0319842	-1.21049
T40_D__k141_20426||full	0.926613	0.27897	0.282432	-0.00981988	0.141261	-1.383	-0.364662	-0.521762	1.33656	0.966231	-0.629985	-0.434991	-0.463475	-0.973879	0.114472	-0.256903	-1.27684	0.0738146	1.78148	-0.801487	0.664908	-1.57874	0.207683	2.98072	0.12532	-0.411486	-0.773431
T80_S__k141_2480||full	-0.296596	-0.147656	0.620656	1.11941	1.37526	-1.38947	-0.573599	-1.31802	1.47994	0.557864	-0.588999	-0.877738	-0.109424	-0.31973	-0.141356	-0.372405	-1.35171	0.56756	1.29472	0.0405041	0.395949	-1.74263	0.0842979	2.47951	0.590235	-0.704001	-0.672566
T112_S__k141_148932||full	-0.680495	-0.0761811	1.17815	0.706143	0.081588	-1.43217	-0.304672	-0.619836	2.49837	0.314199	-0.261328	-0.752106	-0.397296	-0.637408	0.303134	0.00954205	-0.892522	-0.0805838	1.12478	-1.07522	0.668725	-1.80224	0.524444	2.25105	0.480825	-0.146812	-0.982079
T76_D__k141_893903||full	-0.44001	0.242244	1.3101	0.66983	1.20253	-1.3182	-0.0798374	-0.856397	1.40554	0.34148	-0.454192	-0.880189	-0.908789	-0.698751	0.12541	-0.595944	-0.887877	0.189291	1.21618	-1.38215	0.235543	-1.94852	-0.079113	2.2262	1.19974	0.541088	-0.37522
T12_S__k141_1153664||full	-0.343633	2.00354	1.69071	0.809303	-0.14913	-1.66193	-1.1836	-1.0438	1.01716	-0.0101787	-0.0417344	-0.978583	-1.43091	-0.0992641	0.507025	-0.251879	-1.09795	1.00394	0.575668	-0.980138	0.12292	-1.45072	1.05115	0.479579	0.160544	1.31214	-0.0102246
T68_S__k141_788922||full	-0.256414	0.161661	1.0381	1.4542	0.693516	-1.19698	0.129802	-0.875613	1.65036	-0.106109	-1.07909	-1.22706	-0.38132	-0.411321	-0.842221	-0.735466	-0.631575	-0.11598	0.786901	-0.477475	0.765422	-1.56861	0.905967	2.67586	0.460808	-0.0805763	-0.736785
T76_S__k141_543763||full	-0.167117	0.872807	0.897586	0.913779	1.43573	-1.24027	-0.258292	-0.676645	0.756316	-0.0289755	-0.554198	-1.28965	-1.03385	-1.28885	0.396365	-0.231452	-1.08072	-1.20466	1.69668	0.485983	0.937867	-1.38228	-1.1575	1.65687	0.58517	1.00393	-0.0446381
T8_S__k141_100481||full	0.101933	1.29186	1.46495	-0.0154118	-0.34643	-1.45227	-0.278152	-0.757871	1.50046	0.25338	-0.329036	-0.28772	-0.629572	-0.0539719	-0.0762748	-1.23263	-1.95167	0.504626	0.770181	-0.807364	1.49383	-1.98861	0.364578	0.987679	0.0546524	1.49992	-0.0810592
T32_S__k141_229533||full	0.117089	0.147399	0.610952	0.515966	1.31896	-1.59607	-0.0151231	-0.602243	1.77106	0.456805	-0.812945	-1.0899	-0.655535	-0.0242659	0.406841	-0.477738	-1.57369	-0.763014	0.718307	-0.557642	0.507378	-1.53483	-0.557726	2.4779	1.09928	0.552563	-0.439772
T8_S__k141_573098||full	-0.651445	1.04654	1.30344	0.665697	-0.0928614	-1.40745	-0.616862	-0.116101	1.96842	0.422058	-0.22605	-1.20982	-0.27444	-0.945013	-0.256011	-0.249467	-1.27881	0.684087	-0.125499	-0.831886	0.810065	-2.08342	1.04811	2.01227	-0.171155	0.552707	0.0229112
T56_S__k141_334817||full	-0.180446	-0.849511	1.38354	1.00232	1.41761	-1.10474	-1.53667	-1.38294	1.49779	0.593739	-0.652694	-0.27799	-0.354948	0.353901	1.19589	-0.798646	-1.27974	0.059155	0.767422	-0.144917	-0.4423	-1.73662	1.30428	0.650745	1.03213	0.298007	-0.814361
T8_S__k141_307442||full	-1.12996	0.545559	1.23471	0.790289	0.539538	-1.94095	-1.18806	-0.807738	1.3683	1.05038	0.755347	-0.146895	-1.52278	0.278779	1.15728	0.103307	-0.994664	0.469177	0.367673	-1.1477	-0.452251	-1.71191	1.20079	0.552528	0.56574	0.729489	-0.66595
T80_S__k141_1136492||full	-0.252571	0.302939	1.24972	0.788337	0.588317	-1.74383	-0.856208	-0.62578	1.38828	0.517942	-0.34549	-0.873735	-0.367802	0.00317266	-0.556454	-0.699059	-0.833195	1.05334	0.97564	-0.381023	0.125552	-1.24833	-0.498859	3.16844	-0.123872	-0.185444	-0.570034
T24_S__k141_189396||full	-0.778984	-0.0268641	0.503625	0.615404	1.40931	-1.12632	-0.498894	-0.720088	1.80694	-0.293178	1.64563	-0.10147	-1.01855	0.423372	0.200897	-0.245574	-2.0728	-0.136907	-0.172532	-0.498492	0.224792	-1.9402	-0.773382	0.880456	0.81409	1.69486	0.184862
T112_D__k141_866076||full	-0.0794583	0.147929	0.485141	0.630699	0.371414	-1.49045	-0.273758	-0.816941	2.18693	0.710774	-0.721998	-0.714175	-0.552021	-0.218306	-0.0740061	0.557787	-1.1397	0.964412	0.157989	-0.894864	0.639928	-2.50601	0.39279	2.01528	0.251328	0.767311	-0.798023
T12_S__k141_891064||full	-1.58211	1.21111	1.22626	0.798853	0.020811	-1.061	-0.26913	-0.532181	0.61858	1.24857	-0.286261	-1.11578	-1.5182	0.381399	1.20459	-0.224845	-1.10736	0.910785	0.925802	-1.1991	-0.278713	-1.9305	0.916224	1.19099	0.626856	0.339076	-0.514721
T32_S__k141_380759||full	-0.903802	0.955536	0.0113319	0.379928	0.250322	-0.875294	-0.946732	0.320092	2.19999	0.990243	0.677082	-1.64121	-0.441546	0.194045	0.352304	-0.895556	-1.8836	0.469279	0.696508	-1.64609	1.0714	-1.50758	0.503675	0.555843	-0.0738777	1.09868	0.089042
T48_S__k141_405207||full	-0.626921	0.320903	0.533302	0.856372	0.286651	-1.37855	-0.59883	-1.10891	2.18337	0.429542	-0.241914	-0.510541	-0.401611	0.404223	0.463634	0.214463	-1.15086	0.0172641	0.528274	-0.806307	0.416339	-2.35578	0.752614	2.24847	0.529539	0.0784422	-1.08318
T32_S__k141_1268896||full	-0.328422	-0.0517837	0.400127	-0.000502112	1.24948	-1.11734	-0.73764	-0.462689	1.90288	-0.00088475	-0.281605	-0.984358	-0.0980811	0.360027	0.857624	-0.212153	-0.703374	-0.337598	1.2859	-0.606237	1.36523	-0.950536	-2.91996	1.53226	0.456689	0.290265	0.0926722
T8_S__k141_1132829||full	-0.353222	0.553963	1.10023	0.579473	0.91616	-1.26697	-0.234811	-0.702047	1.2005	0.976227	-0.996374	-0.136923	-0.297824	-0.495901	-0.209546	-1.12062	-1.35691	-0.745727	1.55052	0.190474	-0.346765	-1.94377	-1.16246	1.88584	0.685471	1.29993	0.431088
T72_S__k141_1090683||full	-0.160632	0.151776	0.438378	0.66198	0.998357	-1.26699	-1.01154	-0.77734	0.0427413	0.881407	0.961941	-1.16101	-1.00375	-0.489429	1.84447	-0.998191	-0.780968	0.517831	2.76656	-0.612855	0.0320455	-1.18291	-0.597949	0.384839	1.08204	-0.0867442	-0.634055
T12_S__k141_797695||full	0.00170631	1.14558	1.50354	0.595557	0.053595	-0.819435	-0.516196	-0.723113	1.01183	0.13953	-0.51958	-0.726603	-1.32761	-0.764513	-0.0759418	-0.624105	-0.991892	-0.629519	1.49721	-0.882293	1.38389	-2.26092	0.612664	1.83875	0.244433	0.882875	-0.0494473
T96_S__k141_694583||full	0.0915378	0.205164	1.014	0.719161	1.27282	-1.35066	-0.688274	-1.1132	1.6982	0.0655047	-0.751558	-0.995585	-0.728411	-0.299314	0.131965	-0.096088	-1.19651	-0.218649	1.14503	-0.882668	0.568618	-1.59856	0.63209	2.55007	0.567311	-0.0485709	-0.693421
T56_S__k141_10078||full	0.372283	0.552676	1.11623	1.25637	0.835227	-1.35984	-0.566792	-1.16732	0.965162	-0.0065827	-1.11305	-0.503878	-1.00727	-0.359245	0.595757	-0.812038	-1.2241	-0.610504	1.59288	-0.287076	0.229773	-1.75468	-0.234365	2.41442	0.489403	0.287926	0.298645
T64_S__k141_406735||full	0.0491518	0.535832	0.816828	0.255392	0.274087	-1.31311	-0.343992	-0.426367	1.78093	1.18541	-0.5258	-1.16359	-1.21464	-0.68142	0.140595	0.24592	-0.862831	0.148558	0.321997	-1.00075	0.120225	-1.97976	0.576563	2.48772	1.09497	0.442358	-0.964283
T64_S__k141_299172||full	0.0930818	1.12727	0.964861	0.160821	0.329426	-1.48194	-0.660949	-0.41321	1.75171	0.836507	-1.04206	0.164459	-1.33311	0.0631177	-0.380427	-1.10077	-0.642236	-0.354844	0.509372	-0.5686	0.564876	-1.63925	-1.23247	2.4185	0.92602	0.607888	0.331962
T8_S__k141_112095||full	-1.7358	0.593571	1.81306	0.227291	-0.6357	-0.834585	1.0612	0.214118	1.06736	0.479495	-0.105661	-0.437951	-0.48445	0.664738	0.0868448	-0.990096	-1.12027	-0.491557	0.399469	-0.790329	0.100697	-0.80189	-0.0283104	-1.93533	0.705888	2.53151	0.446694
T68_S__k141_916441||full	-0.298803	0.842845	0.532818	0.992731	0.790994	-1.95225	-0.354907	-0.618314	1.88806	0.374207	-0.769816	-0.689045	-0.556691	-0.788752	0.283413	-0.382945	-1.07324	0.0447983	0.911769	-0.401171	0.239275	-2.17475	0.468968	2.37259	0.367941	0.235753	-0.285467
T32_S__k141_179721||full	0.0423939	0.344371	0.804567	-0.0323428	1.429	-1.05494	-0.227239	-0.837177	1.16073	0.34869	-0.801408	-0.287036	-0.801352	-0.730837	0.11044	-0.205638	-1.51912	-0.546635	2.25728	-0.655449	0.463697	-1.81115	-0.23189	1.82031	1.41046	0.413467	-0.863189
T16_S__k141_225629||full	-0.0377224	0.279173	0.817274	0.703112	1.77335	-1.20341	-0.68679	-0.896321	0.890298	-0.322464	-0.969892	-0.73284	-0.616857	-0.248472	-0.0228474	-0.357058	-1.29224	-0.0666981	2.03686	-0.0878271	0.982976	-1.6083	0.184498	2.48275	-0.363542	-0.19843	-0.438579
T36_S__k141_486154||full	-1.04728	-0.0253005	1.25725	0.333793	1.83834	-1.21935	-0.256172	-1.03356	1.59108	1.32428	-0.291625	-0.453773	-0.748118	-0.234234	-0.262778	-0.474288	-1.1835	-0.677345	0.974016	-0.552372	0.537529	-1.52296	-1.09827	1.30478	-0.304229	1.62651	0.597582
T32_S__k141_1202583||full	-0.135261	0.450761	1.07078	0.316952	0.0280141	-0.881506	-0.0169189	-0.73796	1.747	0.398719	-0.835398	-0.792192	-0.510231	-0.808441	-0.352302	0.118948	-1.24405	0.539818	0.941453	-0.599425	0.608731	-2.2478	0.73337	2.90066	-0.223778	-0.243589	-0.226353
T84_S__k141_466077||full	-0.852551	0.52827	2.10029	1.07659	0.347367	-0.872597	0.420425	-0.355782	0.0161529	-0.49604	-1.0108	-0.55514	0.047205	-0.116409	-0.602718	-0.972364	-1.1924	-1.0174	1.62801	-0.105728	0.841135	-1.18348	-0.55842	2.34558	-0.977434	1.06692	0.45133
T36_S__k141_838861||full	-1.30066	-0.506189	-0.239711	0.703334	-0.231694	-0.606293	-0.727788	-0.918105	0.990388	2.16692	0.386737	0.372634	-0.112124	1.38212	1.11956	0.657141	0.130841	0.372637	0.170948	-1.7148	0.366557	-1.58217	-1.51585	0.50575	-1.38322	1.37225	0.14079
T8_S__k141_942870||full	-1.04549	0.72887	1.41931	0.21067	0.801914	-1.24112	0.811351	0.355235	1.30688	0.368003	-0.354744	-0.840884	-0.805982	-0.956548	-1.1651	-1.13359	-1.58845	0.298173	0.417876	-0.169967	0.46878	-1.05071	-0.447784	2.69983	0.248738	0.85861	-0.193884
T104_S__k141_406704||full	-0.0692514	0.0435208	0.511227	0.305021	0.666556	-0.782518	-0.0400083	-1.10339	2.55927	0.504871	-0.384429	-0.586232	-0.62014	-0.33397	0.0600622	-0.256157	-1.38758	-0.175725	0.0985273	-1.06178	0.136673	-2.01649	0.479744	2.55619	0.637638	0.877237	-0.618859
T64_S__k141_6410||full	-1.21859	0.64179	0.668164	0.284378	1.29768	-1.67816	-0.2841	-0.859998	2.16252	0.575996	-0.60258	0.0623941	-1.18453	0.267434	0.421422	0.517671	-1.32075	-0.318248	1.06731	-0.11304	-0.147346	-2.19118	-0.451415	1.38323	0.595238	0.74979	-0.325076
T36_S__k141_1042159||full	-0.402981	-0.38141	0.925483	0.72457	1.43394	-0.579865	0.129044	-0.509437	1.01819	0.215021	-0.955998	-0.385853	-0.731266	-0.248995	-0.327606	-0.830746	-1.45051	-0.52986	1.50293	-0.199844	0.77478	-2.05068	-0.232992	2.83435	0.659012	-0.12483	-0.274443
T28_S__k141_8672||full	-1.21426	0.397439	1.67978	0.942444	-0.782559	-2.11975	-0.0289347	-0.303321	0.411777	0.744922	1.35176	0.246079	-0.790384	0.336871	1.45092	-0.373548	-1.32039	0.581786	0.316727	-1.33277	-0.489811	-1.8194	0.162087	0.375422	-0.306048	1.34239	0.540771
T52_S_k141_489146||full	-0.919497	1.40714	1.11395	0.532751	0.433198	-1.28409	0.00336195	-0.519863	1.25435	0.273445	-0.554157	0.106219	-1.02409	-0.965813	-0.589346	-0.456099	-1.1047	0.25722	1.18323	-1.05339	1.14923	-1.88681	-0.786137	1.68588	1.0055	1.26888	-0.530367
T60_S__k141_229049||full	-0.536903	1.47389	1.77879	0.112114	-0.748856	-1.17168	0.424045	-0.440383	1.52817	-0.370498	-0.304899	0.431577	-1.04928	-0.73085	0.694757	-1.00934	-1.47843	-0.84832	0.876614	-1.07901	0.652493	-1.21746	-1.01931	0.8625	1.0796	1.42417	0.666502
T44_S__k141_1230827||lt2gene	-0.121854	0.915215	-0.133148	-1.3973	-1.38914	0.670406	1.18289	0.581659	-1.35648	-0.302987	0.405179	1.13146	1.00116	-1.31565	-0.0285296	0.581033	1.61351	1.04898	-1.27482	-1.26666	-0.0674984	-0.0490629	0.133205	-1.234	-1.22583	0.30586	1.59241
T108_S__k141_135627||full	-0.603407	0.818842	-0.35355	0.868594	1.26604	-0.893093	-0.67572	-0.937198	1.62255	0.308477	-0.120437	-0.236213	-1.04838	-0.40644	1.54775	0.499429	-0.799992	-0.254599	0.221533	-1.1681	-0.44146	-2.20804	-0.716098	0.440945	1.43553	1.91816	-0.0851146
T60_S__k141_70592||full	-0.405983	0.303948	1.46257	0.780714	0.0552256	-1.60314	-0.913282	-0.875961	1.84571	0.373085	-0.219192	-0.839225	-0.258669	-0.291231	1.13199	-0.463553	-1.56673	0.323994	1.05496	-1.3021	0.647266	-1.19959	0.478822	2.27101	-0.084199	-0.307709	-0.398728
T88_S_k141_655665||full	-0.885451	0.439957	0.789217	0.711958	0.47906	-0.970955	0.572114	0.396012	1.29651	0.236334	-0.696687	-0.209488	-0.242026	0.19831	-0.97402	-0.564661	-1.30893	-1.71527	1.19619	-0.86512	0.758931	-1.52827	-1.57349	0.946238	1.5055	1.78008	0.227943
T36_S__k141_693324||full	-0.2269	0.239932	1.35904	0.794724	1.01525	-1.22847	-0.432254	-1.18191	1.35153	0.152689	-1.15016	-0.346578	-0.301306	-0.0482836	0.427382	-0.970717	-1.36637	-0.102959	0.831658	-0.957256	0.572013	-1.84054	0.410762	2.43466	0.78048	0.543161	-0.759569
T84_S__k141_25551||full	-0.641034	0.0793984	0.223467	0.377182	0.321201	-1.09379	-0.813228	-0.84242	0.928272	1.22869	-0.183423	0.448391	-0.168674	0.531739	0.481246	0.031371	-0.882685	-0.0908774	1.13338	0.0851045	1.298	-0.912294	-3.29812	1.6013	0.943927	0.0144201	-0.800549
T24_S__k141_523172||full	-0.301568	-0.107168	1.27022	0.948992	0.951126	-1.47481	-0.303771	-0.563667	1.77295	0.201384	-0.835761	-0.967363	-0.387417	-0.289802	0.235532	-0.8605	-1.12769	0.00195457	0.887817	-1.08162	0.497859	-1.72451	0.37146	2.55472	0.667062	0.294999	-0.630424
T4_D_k141_751663||full	-0.848841	1.18449	0.930886	-0.0476287	0.209896	-1.44505	0.644655	0.0888653	0.0372078	0.486505	-0.66105	-0.36226	-0.691385	0.562655	-0.092996	-0.12641	-0.421429	0.100159	1.10738	0.231838	-0.0614233	-1.47469	-3.13356	1.6407	0.46131	1.56289	0.117284
T84_S__k141_587930||full	-0.0894893	0.0493019	1.30584	0.974357	0.813863	-0.743126	-0.695933	-1.44268	0.369371	0.222683	-1.10368	-0.169042	-0.390033	0.104307	0.22023	-0.998499	-0.579852	-1.20382	2.34012	-0.302797	2.00172	-1.63879	-0.0526998	1.39649	0.319854	0.176279	-0.883967
T96_S__k141_61144||full	0.161831	0.0811416	0.8507	0.625692	1.63418	-1.39633	-0.343633	-1.33284	1.30121	0.454288	-0.53883	-0.794593	-0.817946	-0.672748	-0.219033	-0.679234	-1.13577	0.150115	1.62685	-0.322943	0.537082	-1.56901	-0.142709	2.50714	0.404239	0.332189	-0.701033
T84_S__k141_444168||full	0.892073	1.30356	-0.491107	1.20092	0.67656	-1.38632	-0.109596	-0.410144	0.705835	-0.739533	-0.599669	-0.912075	-0.50729	-0.508487	0.205833	-0.841903	-1.15254	0.257939	0.934774	-1.20367	1.1814	-2.05324	0.444303	1.0028	1.87668	1.03214	-0.799229
T28_S__k141_1262038||full	-0.775563	0.435145	0.634417	1.38476	0.502611	-1.32077	0.356557	-0.617457	1.98399	0.41971	-0.742948	-1.00948	-0.679884	-0.0319749	-0.676752	-0.835132	-0.893298	-0.22096	1.37845	-0.732027	0.729927	-1.9537	-0.579596	2.15572	0.510943	0.150267	0.427042
T60_S__k141_1011969||full	0.155792	0.992176	1.98016	0.224217	0.44831	-1.55317	-1.11107	0.141288	0.531882	-0.639019	-0.124623	-0.155082	-1.82907	-1.05478	0.169805	0.0721487	-1.02094	0.716852	0.767214	-0.841517	0.953456	-1.62777	0.30717	2.29757	0.231854	0.195881	-0.228739
T112_S__k141_790505||full	-0.956428	0.442166	1.53968	0.512447	1.60002	-1.99197	-0.0905672	0.103912	0.225385	0.927681	0.320691	-1.18945	-0.37478	-1.35962	0.315231	-0.250948	-0.875475	-0.922425	1.05202	-0.532366	-0.133414	-1.8002	0.090266	1.95579	0.879798	0.50574	0.00682698
T12_S__k141_213722||full	-0.559334	0.137474	0.425504	0.213237	1.10851	-1.02345	-0.507236	-0.439918	2.44127	-0.29489	-0.309769	-0.274333	-0.627279	0.419115	0.0642508	-1.08673	-1.32874	-0.171603	1.54258	-1.03792	1.01359	-1.65115	0.286129	2.27742	0.205246	-0.200601	-0.621366
T92_S__k141_522270||full	-0.819685	-1.2299	-0.0351177	-0.722785	-0.688607	1.76329	0.422893	0.443949	-0.219516	2.12934	0.244447	0.134631	0.204409	-0.317917	-0.00360721	0.0542003	0.69344	0.272472	-1.32219	-1.86962	0.360008	1.81184	0.792123	-1.32403	-1.60734	0.370913	0.462357
T108_S__k141_432244||full	-0.376278	0.340868	1.59621	1.11951	-1.10917	-1.36095	1.27001	-0.453044	0.642145	0.624308	-0.188554	-0.502397	-0.401664	0.479774	0.0955173	-1.48077	-1.32466	-1.61545	1.17821	-1.19951	0.505789	-1.29161	0.131888	0.608333	1.87038	0.388751	0.452343
T72_S__k141_1101694||full	0.669631	0.284224	-0.720972	-0.685736	0.229843	-0.0540708	0.456534	-0.323304	-0.0146027	-1.35849	0.995423	0.133472	0.653012	-0.220641	-0.184133	-0.528976	0.345797	1.63147	-0.421396	-0.822043	-1.85411	-0.241474	0.842695	3.23742	0.018712	-0.971071	-1.09721
T28_S__k141_424712||full	-0.403706	0.90078	0.719395	0.382264	0.779115	-1.58502	0.189284	0.319419	0.878227	-0.720896	0.362306	-0.182384	-0.928947	0.19085	0.895978	-0.842902	-1.71317	-1.52725	1.66608	-0.971254	-0.707279	-1.1336	-0.807094	2.04111	0.688478	0.626879	0.883342
T48_S__k141_686514||full	-0.817494	0.0115106	0.657515	0.777829	1.88046	-1.61513	-0.707955	-1.28426	1.36677	0.68091	-0.101895	-0.285964	-0.732724	0.0844903	0.810098	-0.198254	-1.12425	-0.223312	1.2618	-0.521139	0.381614	-2.1469	-0.554089	1.64148	1.06613	0.176408	-0.483659
T80_S__k141_605059||full	0.16508	0.956125	0.40602	0.598616	0.493769	-1.55534	-0.200879	-1.63117	2.19479	-0.112833	-0.625359	-0.784315	-0.332721	-0.0404676	0.220986	-0.736143	-1.24393	0.456251	0.801728	-0.867686	0.768513	-1.64638	1.25178	1.46616	1.24702	-0.372328	-0.877298
T108_S__k141_7818||full	-1.28824	1.35566	1.50283	-0.0150437	-1.08173	-2.04572	-0.0112785	0.222332	1.13563	0.635414	0.0353194	-0.280797	-0.262586	0.594751	1.25974	-0.12906	-0.367958	-0.591536	0.535087	-1.10911	0.270792	-2.15693	-0.374798	1.60112	-0.699266	1.03167	0.233703
T16_S__k141_977138||full	-0.265898	-0.166163	0.882314	0.922039	1.34683	-0.371175	-0.371113	-0.107386	0.144854	1.44823	-1.05422	-0.622633	-1.11278	0.255868	-0.807171	-1.04781	-0.560968	-0.80899	0.116859	-1.45699	2.07577	-0.639791	-1.6051	1.42062	1.67598	0.461824	0.246996
T28_S__k141_70963||full	-0.421395	0.40132	1.17593	0.15669	-0.805611	-1.0131	-0.465669	0.0156616	1.09036	0.377169	0.370862	0.103334	-0.566287	0.0711646	-0.162102	-0.331026	-0.589655	0.0869502	1.50739	-0.103713	0.63864	-1.42925	-3.41516	1.63408	0.730483	0.571449	0.371485
T56_S__k141_4838||full	-0.20804	0.611138	0.91283	0.790926	1.90566	-2.14956	-0.0923785	-1.55999	0.973294	0.584332	-0.699693	-1.05268	-0.739259	0.313331	0.168385	-1.22506	-1.45633	-0.0427468	0.703036	-0.253691	1.44085	-0.492032	0.473909	1.69196	0.015962	-0.0900273	-0.524121
T52_S_k141_1149848||full	-0.164725	0.289715	0.306856	0.141293	0.451839	-0.730257	-0.792234	-1.16605	2.01017	0.686793	-0.421233	-0.468207	-0.352059	-0.0761945	0.112789	-0.16383	-0.839473	0.79197	1.28288	-0.310691	0.0778173	-2.48171	-0.444261	2.78478	0.358923	-0.0820608	-0.802839
T12_S__k141_647989||full	-1.14453	-0.0563955	0.0747714	0.825205	1.15455	-0.455113	-0.510774	-0.511138	0.871657	0.772703	0.927452	-0.115503	-0.535177	-0.508074	0.503467	0.408355	0.139379	0.453008	-1.98918	0.337348	0.166914	-1.70119	-1.60519	-1.50919	0.398567	1.84597	1.76209
T80_S__k141_308810||full	-0.491528	0.0366788	0.698	0.783968	1.36397	-1.51393	-0.342931	-0.804175	1.67486	0.341476	-0.371005	-0.700085	-0.554134	0.019324	0.23339	-0.734187	-1.36391	-0.171395	1.25217	-0.639757	0.838988	-1.84135	-0.143129	2.59629	0.405216	0.0580692	-0.630879
T56_S__k141_696794||full	-0.32599	-0.212871	0.871258	0.504307	0.553085	-1.45029	-0.0229665	-0.844825	2.09634	0.738689	-0.305054	-0.642031	-0.676839	-0.17494	0.37124	-0.372755	-1.13516	-0.146294	0.806504	-0.806558	0.471228	-1.90772	0.18676	2.7911	0.649726	-0.144136	-0.871807
T40_S__k141_741166||full	-0.7099	0.544152	0.906253	0.909764	0.769806	-1.33846	-0.0959161	0.394539	1.65875	-0.0951446	0.953046	-0.995199	-0.882352	-0.980914	-0.506595	-1.4052	-0.901958	-0.657152	0.267743	-0.604716	0.364534	-1.91298	0.175019	1.88973	1.77899	0.328793	0.145365
T88_S_k141_817591||full	-0.323155	1.90321	2.01338	-0.526366	-0.881077	-1.57124	0.0272009	-1.03913	1.6651	0.434592	-0.067365	-0.983145	-0.423589	0.470822	-0.410106	-0.704967	-1.02895	-0.137448	0.459802	-1.70243	0.593764	-1.08705	1.24396	0.498629	0.85092	0.600985	0.123644
T28_S__k141_1207073||full	-0.286188	1.16412	1.69306	0.715094	-0.434823	-1.94643	-0.155458	-0.467421	0.874003	0.00165747	0.290297	-1.19674	-1.14985	-0.125525	1.09111	-0.145644	-1.06096	0.478956	0.693869	-1.70107	0.263109	-1.98629	0.567108	1.2658	0.728699	0.958437	-0.128917
T68_S__k141_228715||full	0.1909	0.333763	0.878443	0.480067	1.01657	-1.43409	-0.0803652	-0.471922	1.22795	-0.0276195	-0.863204	-0.672924	-0.86586	-0.419256	0.340654	-0.842739	-0.907357	-1.01018	1.8574	0.249202	0.385928	-1.97606	-0.529182	2.58689	0.41374	0.574648	-0.435394
T112_S__k141_427048||full	-0.513264	0.724832	1.82381	1.23991	0.420053	-1.28554	0.305266	-0.938883	1.06485	-0.452568	-0.717651	-0.693972	-0.807615	-0.281907	-0.216454	-0.781678	-1.48872	-0.29908	1.27887	-0.561029	0.785819	-1.78713	-0.829683	1.86726	0.671232	0.879261	0.594001
T104_S__k141_767057||full	-0.217678	1.43511	1.76638	-0.204661	0.896275	-1.62476	-0.134536	-0.0557765	1.11903	-0.915962	-0.592347	-0.75865	-1.03009	-0.54595	0.487431	-0.579767	-1.01005	-0.631929	0.910428	-1.18039	0.191469	-1.67601	1.76081	1.2933	0.344417	0.967945	-0.0140251
T8_S__k141_298630||full	-0.0264285	1.4449	0.912595	-0.157965	-0.0640129	-1.4905	1.12395	0.328911	0.221958	0.360567	-0.849061	-0.268314	-1.33074	0.201927	0.290757	-1.07295	-0.984666	-0.925448	1.24694	-0.22276	-0.433513	-1.82229	-0.552708	0.925648	0.149259	2.68682	0.307123
T112_D__k141_519554||full	-0.437714	-0.108529	-0.0840282	-0.111363	0.432727	0.504115	-0.298749	-0.281504	0.146151	0.381093	-0.0816995	0.00658276	0.125546	-0.309591	0.457301	0.892648	0.284175	2.03627	-1.58022	-1.52215	1.36245	-1.40601	-1.34794	-1.28987	-1.2318	1.6575	1.80463
T28_S__k141_1143435||full	-0.113644	1.09752	0.695807	1.13169	0.389844	-1.68595	-0.889776	-0.302598	0.619057	-0.269592	-0.77783	0.092416	0.4143	-0.586116	-0.879415	0.48027	-1.01913	-0.493206	1.19844	-0.818331	0.266798	-2.16153	2.43873	1.25357	0.517704	0.176819	-0.77586
T72_S__k141_230858||full	-1.06001	-0.416201	1.07691	0.630447	-0.0735594	-1.43713	-0.550743	-0.716278	1.92326	0.910567	0.0212581	-0.417102	-0.0761468	0.799647	0.0821685	-0.217811	-0.379579	2.34332	0.385256	-0.878653	-0.159344	-2.20275	-1.23627	0.77367	1.05731	0.193745	-0.375978
T92_S__k141_871321||full	0.0522702	0.563226	0.839891	0.601095	1.18994	-1.43386	-0.246	-1.06374	1.71402	0.298889	-1.02722	-0.836008	-0.808019	-0.716665	0.282785	-0.612237	-1.22268	-0.244766	1.09757	-0.567094	0.264512	-1.50785	0.959303	2.60667	0.176932	0.213627	-0.574574
T8_S__k141_549171||full	-0.36515	1.98529	1.81341	0.208357	-0.51853	-0.890844	-0.224336	0.0128547	0.536277	0.248593	0.0676242	-0.706545	-0.0655759	-0.868245	-0.703772	-1.73126	-0.868422	-0.505189	-0.0632722	-0.097008	0.250213	-1.90592	-0.697228	0.843973	1.00112	1.93607	1.30751
T104_S__k141_682750||full	-0.963785	0.167585	1.40053	0.7856	1.65656	-1.57931	-0.487835	-0.765424	0.909729	0.837734	-0.299115	-0.933104	-1.26211	-0.56758	0.841964	-0.185212	-0.911125	-0.517048	1.31237	-0.0494397	0.0147287	-1.61163	-0.291494	2.18828	0.547756	0.443028	-0.681657
T52_S_k141_252639||full	0.0123365	0.340046	0.660149	0.902687	-1.64966	-1.97147	0.73778	1.27058	2.25831	-0.628209	-0.233845	0.223322	-0.2371	-0.512764	-0.145002	-0.524977	-1.11304	-0.906604	0.759739	-0.549076	0.278617	-2.07238	0.500897	1.10476	0.482157	0.75467	0.258069
T28_S__k141_801082||full	-0.238312	0.325242	1.08336	0.216314	1.15132	-1.36845	-0.0235508	-0.670868	1.14033	0.317495	-0.67966	-0.613811	0.0130411	0.0691326	-0.466889	-0.803127	-1.56385	-0.542083	1.31067	0.246464	0.820663	-2.06016	-1.0174	2.67215	0.274612	0.416564	-0.00920104
T88_S_k141_1028847||full	-1.44849	0.0341668	1.25795	0.416854	0.365343	-0.968145	0.242237	-0.540445	2.16767	0.571337	-0.145968	-0.705592	0.138051	-0.624344	0.105287	0.0950148	-1.46778	-0.333699	0.758092	-0.172233	0.0138288	-2.38083	-0.335846	2.01599	1.08306	0.581524	-0.723025
T84_S__k141_1228196||full	-0.858393	-0.725811	1.47137	0.0345347	1.95994	-1.25222	-0.806659	-0.0424787	0.428746	-0.13382	0.0713104	-0.744435	-0.903295	-0.0934076	2.05093	-0.437192	-0.298763	-1.52489	1.76411	-0.116947	0.761933	0.431804	-0.800392	0.408277	0.760897	0.257749	-1.66289
T104_S__k141_657541||full	-0.417828	0.202872	0.938869	0.681642	0.611113	-1.24379	-0.268123	-0.561394	1.43566	0.385032	-0.405411	-0.976351	-0.800556	-0.192784	0.79049	-0.191283	-1.21428	1.35701	0.156119	-1.54394	0.482523	-2.23657	0.0120637	2.1407	1.27217	0.123266	-0.537216
T88_S_k141_1190616||full	-0.181713	0.294334	0.607239	1.02828	0.821353	-1.36753	-1.03252	-0.739829	1.68905	0.402088	-0.906535	-0.955384	-0.0107651	1.06031	-0.0600381	-0.039093	-1.41253	-0.0690244	0.229624	-1.26719	0.494129	-1.82159	0.744247	2.2982	1.01138	-0.359591	-0.456898
T8_S__k141_1214448||full	-2.05624	0.457083	0.806503	0.522942	1.74877	-0.153288	-1.40819	-1.26638	1.7757	-0.821067	0.951047	-0.62587	0.153372	1.3563	0.423586	0.0805347	-1.67533	-0.0673571	0.0644682	0.243585	0.315683	-1.7147	-0.456032	0.179214	0.200451	0.744838	0.220367
T72_S__k141_965093||full	-0.283025	0.455364	0.929003	0.620427	1.75399	-0.930839	-0.171158	-0.823133	1.01225	0.0938702	-1.50115	-1.00228	-1.18656	-0.224649	0.184072	-0.594379	-1.07095	0.00176701	1.4285	-0.41408	0.886759	-1.46127	-0.454458	2.65093	0.153786	0.236355	-0.289149
T32_S__k141_1196725||full	-1.02549	-0.139105	1.86352	0.396076	-0.429345	-1.52183	-0.844929	-0.261423	2.49014	1.01915	-0.777063	-0.277001	-0.774216	0.0598437	0.64747	0.154664	-0.287796	-0.654144	1.23025	-0.361765	0.780583	-2.18787	-0.118373	1.08127	-0.0165074	-0.419933	0.373827
T8_S__k141_1359549||full	-0.161777	1.16392	0.472169	0.0859502	-0.241344	-1.36192	0.0947634	-0.458272	0.585203	0.331248	0.226542	0.288736	-1.51595	0.103893	0.81709	-0.96471	-0.731256	0.593822	1.08099	-0.405307	0.853479	-3.12295	-0.452064	1.3845	1.27028	0.845243	-0.782287
T56_S__k141_920742||full	-0.0628178	0.749157	0.923512	0.815925	1.68735	-1.66609	-0.339847	-0.996967	1.29639	-0.365416	-0.84817	-1.0886	-0.864522	-0.44153	0.28773	-0.713391	-0.999227	0.235408	1.12938	-0.384449	0.544997	-1.89775	-0.00926585	2.19618	0.83464	0.12139	-0.144027
T112_S__k141_650427||full	-0.0704427	0.653154	0.79651	0.88197	0.861561	-1.271	-0.502857	-1.06373	1.71341	-0.0369997	-0.547537	-0.747892	-0.372714	-0.567698	-0.528779	-0.901785	-1.27512	0.650411	0.853581	-0.491385	0.775456	-1.33327	-0.434794	2.97953	0.477248	0.103676	-0.600504
T72_S__k141_892745||full	-0.155676	0.299974	1.37183	0.638008	1.05046	-1.52894	0.0314477	-0.73208	1.30785	-0.000777538	-0.613947	-0.619595	-0.761412	-0.56772	-0.260632	-0.585766	-1.54649	-0.806619	1.77272	-0.414624	1.24359	-1.53137	-0.540419	2.00631	0.780994	0.649524	-0.486647
T84_S__k141_246630||full	-1.89228	-0.600057	0.798767	-0.617152	0.570283	-0.73923	1.31179	1.17828	0.375814	0.864578	0.732067	-0.684245	-0.219998	0.986296	1.37822	-0.5877	-0.628725	-2.03118	0.206128	-0.767046	1.12109	-1.75955	0.457953	-0.52829	-0.199794	1.36351	-0.0895409
T0_S__k141_11623||full	-0.0114405	0.0432823	1.33871	0.536943	0.589192	-1.35814	-0.647875	-0.541097	2.26957	-0.262296	-1.00157	-0.649964	-0.542801	-0.570803	0.354667	-0.53979	-1.36644	0.522533	0.756245	-0.830947	0.323356	-1.28603	1.46577	2.20856	0.519882	-0.693791	-0.625729
T24_S__k141_591619||full	-0.395973	-0.692339	0.874427	0.676718	0.927939	-1.20425	-0.450781	-1.03184	2.16121	0.608694	-0.264807	-1.08876	-0.815421	0.268799	0.819025	0.0300751	-1.01385	0.840315	0.297528	-0.741915	-0.160221	-2.00052	0.518764	2.0899	0.816852	0.00357466	-1.07314
T32_S__k141_1117712||full	-0.944867	1.59284	0.655529	0.6581	0.179683	-1.62717	-0.934433	-0.930683	0.739791	0.937276	1.58576	-1.03482	-1.25199	-0.34312	1.09021	0.0517746	-0.509802	0.873095	0.2634	-1.37198	-0.259168	-1.33917	0.262145	-0.306335	0.252859	2.05458	-0.343506
T108_S__k141_612825||full	-1.83333	0.226226	1.74287	0.259754	0.338455	-0.100434	0.771611	-0.549082	-0.0921628	0.920073	0.0016421	-0.560143	-0.690213	-0.112541	1.58536	-0.682661	-0.690184	-1.14377	0.614759	-1.34235	0.746237	-1.85261	0.367894	-0.413082	1.0318	2.03945	-0.583559
T28_S__k141_252991||full	0.288777	-0.0143478	0.238035	0.363502	1.65755	-1.3621	-0.656945	-0.9193	0.762726	0.20437	-0.663108	-0.59432	-0.701851	-0.308269	2.21825	-0.550127	-0.948237	-0.532694	1.23525	-0.0554874	-0.237756	-1.41675	0.619355	2.02353	1.15966	-0.466322	-1.34339
T96_S__k141_419533||full	0.0765539	0.158952	1.01557	0.273539	0.904432	-1.37922	-0.359697	-0.695091	1.07636	-0.252362	-0.401529	-0.491459	0.0324336	0.263549	1.23294	-0.900586	-1.08077	-0.988089	0.0470374	-0.729232	-0.0403083	-1.60609	1.20936	2.80718	1.08214	0.0583144	-1.31394
T52_S_k141_807857||full	-0.714316	-0.409413	0.582023	1.16653	1.75623	-1.92849	-0.431047	-0.511764	0.555135	0.744743	0.618194	-0.911323	-0.503731	-0.296336	1.21004	-0.565598	-0.976595	0.501772	0.881718	-1.2265	0.121373	-1.80418	0.125415	2.04618	-0.238182	0.856484	-0.648363
T36_S__k141_515464||full	-1.89926	0.666876	0.895789	1.16813	0.58823	-2.03706	-0.166512	0.246443	0.741143	0.773266	0.224174	0.361797	-0.200091	-0.0476395	-2.28509	0.153392	0.115921	-0.0675447	0.642727	0.467251	1.02229	0.0188291	-2.50556	0.346441	-0.156642	0.586848	0.345845
T56_S__k141_510193||full	-0.794316	0.785462	0.580012	1.04993	0.444644	-1.3349	-1.25472	-0.645102	1.69979	0.769422	-0.0631379	-0.683682	-0.809608	0.184866	-0.691943	-0.530061	-1.18529	1.25527	0.598797	0.146079	1.49278	-2.31936	0.67378	1.43579	-0.240611	0.0647516	-0.628653
T80_S__k141_413606||full	0.03989	0.474952	0.416428	0.898662	1.64393	-1.30855	-0.0673917	-1.3202	1.40818	-0.396402	-0.211786	-0.724456	-1.09336	-0.0796634	-0.698571	-0.573714	-1.59478	-0.280005	1.30829	0.408325	0.914419	-1.39545	-0.218071	2.15677	1.21599	-0.542554	-0.38089
T104_S__k141_636517||full	-0.0497439	1.88277	1.45319	0.928918	-0.263579	-1.87174	-1.20913	-0.36745	1.47151	0.6774	0.0658148	-0.825612	-1.38827	-0.416102	-0.796966	-0.910228	-1.33548	-0.156772	1.08279	-0.811741	0.280936	-0.811531	0.144628	0.931952	0.788774	1.20658	0.299062
T16_S__k141_111388||full	-0.824066	-0.510145	0.0508485	0.574556	2.35857	-1.61937	-0.106993	-0.608558	1.4617	0.301949	0.126043	-0.426453	-0.804612	0.138885	0.151996	0.164423	-1.19749	-0.0983391	0.826212	-0.712491	1.11727	-1.31476	-0.542533	2.46167	0.196402	-0.171972	-0.992737
T16_S__k141_81821||full	-1.96256	0.869247	0.0344665	1.33921	1.74368	-1.24964	0.0865003	-1.17801	1.2732	0.461438	-0.0535683	-0.837522	-0.0523494	-0.424732	0.997408	-0.828457	-0.773742	0.108364	1.21545	0.222412	0.135131	-1.53591	-1.39061	-0.639146	0.41487	1.25674	0.768121
T8_S__k141_109174||full	-0.33512	0.101139	0.885849	0.459102	1.16029	-0.870163	-0.103685	-0.755523	1.34313	-0.152542	-0.586834	-1.12029	-0.203017	-0.151618	0.66272	-0.737175	-1.43179	0.715454	0.305056	-0.706853	0.19085	-2.11547	0.799753	2.94238	0.497978	-0.0828896	-0.710735
T20_S__k141_840184||full	-0.541015	0.0807626	0.685779	0.54285	1.92091	-1.5336	-0.789588	-1.27043	1.25528	0.71114	-0.0748091	-0.411538	-0.657208	-0.226204	0.463835	-0.372966	-1.3068	0.00933186	1.71885	-0.410419	0.325392	-1.99761	-0.207574	1.77194	0.937627	0.123431	-0.747366
T36_S__k141_685956||full	0.081412	0.192054	1.16168	0.74763	0.938021	-1.33456	-0.456108	-0.608774	1.84671	0.0347813	-0.667867	-0.973635	-1.01499	-0.662693	-0.602306	-0.186546	-0.999858	-0.302545	0.776178	-0.49115	1.08285	-1.45114	0.18269	2.85503	0.575636	-0.0913378	-0.631167
T60_S__k141_486938||full	0.0478552	0.86196	1.0072	0.376903	1.24677	-1.91216	0.0341642	-0.408904	0.89618	-0.10212	-0.867231	-0.295665	-1.27695	-0.281575	0.214574	-0.472604	-1.33945	-1.03547	1.71019	0.244335	0.649323	-1.75001	-0.919135	1.76567	0.952582	0.90486	-0.251298
T28_S__k141_423100||full	0.0773263	0.059597	0.49426	0.569141	1.55544	-1.34864	-0.42704	-0.93777	1.46577	0.0869211	-0.696771	-0.78102	-0.54909	-0.488207	1.08024	-0.818252	-1.11531	-0.829053	1.6217	0.0275286	0.141043	-1.59539	0.210363	2.26112	1.059	-0.0826542	-1.04025
T16_S__k141_774386||full	-0.242462	0.502926	1.18854	0.517785	1.66711	-1.21061	-0.742139	-0.69403	0.791255	0.382716	-0.553337	-0.654161	-0.99667	-0.800598	0.242229	-0.187106	-1.25542	-0.7569	1.63674	-0.485379	0.515877	-1.60645	-0.742111	2.49348	0.407904	0.781363	-0.200554
T108_S__k141_911428||full	0.058568	0.872885	1.35694	0.682236	0.287153	-1.66654	-0.364678	-0.675534	0.40996	-0.260949	-0.673535	0.177111	-0.947925	-0.378182	1.81637	-0.279816	-1.12015	-0.377885	0.760763	-0.464414	0.0666904	-2.46032	-0.420884	1.36138	0.6091	1.90125	-0.269601
T84_S__k141_410521||full	-0.0496749	0.00513679	1.15154	0.837408	0.628816	-1.84601	-0.17395	-0.137052	2.11948	0.0370515	-0.440481	-0.983905	-0.724063	-0.431276	-0.300511	-0.586419	-1.63708	0.157984	0.649222	-0.846996	1.18498	-1.57228	0.745399	1.99184	0.901625	-0.217792	-0.462996
T28_S__k141_502394||full	-0.448658	0.926969	1.06112	0.88182	-0.14365	-1.65774	-0.369253	-0.149836	0.153787	0.877072	0.470788	-1.0799	-0.0522929	-0.559131	1.88948	-1.22103	-0.872291	-0.106242	-0.654717	-1.45657	0.872386	-1.686	0.352577	1.72708	0.528012	1.35378	-0.637552
T68_S__k141_379721||full	0.491732	0.510204	0.767734	1.02875	1.14906	-1.40269	-1.25425	-1.07734	0.605412	0.125764	-0.306662	-0.773707	-0.81069	-0.375184	0.508598	-0.405828	-0.665602	0.0711148	1.61069	-0.251724	0.504763	-2.26938	-1.29038	1.9433	0.961834	0.788115	-0.18364
T32_S__k141_763061||full	0.145767	0.670243	1.03143	0.735826	1.19966	-1.10139	-0.402801	-0.292108	0.893469	-0.145336	-1.11583	-0.873348	-1.10776	-0.933441	0.471373	-1.0125	-1.56617	-1.06004	1.67095	0.206311	0.807338	-1.19709	0.360689	2.09164	1.10301	0.192514	-0.772413
T8_S__k141_1067449||full	-0.817295	1.20328	2.29246	0.688004	-0.954134	-1.14121	-0.414182	0.664469	0.539667	-0.395181	0.205765	-0.655749	-1.18691	0.487683	-0.125645	-1.35069	-0.447173	-1.31689	1.2556	-0.80662	1.48903	-0.699587	-1.08716	0.102437	0.129495	1.40147	0.939074
T32_S__k141_699176||full	-0.512523	-0.245025	0.366258	0.687156	0.872369	-1.23248	-1.15255	-0.639899	2.18808	0.188326	-0.00708306	-0.274218	-0.666745	0.437582	1.03417	-0.109417	-0.935767	0.242222	0.0863517	-0.50102	0.121921	-1.90896	0.112786	2.52705	1.181	-0.752576	-1.10702
T24_S__k141_21845||full	0.00732293	0.414667	0.952758	-0.0746221	1.25868	-1.28194	0.167849	-0.592602	1.06088	0.147382	-1.24623	0.0789952	-1.03843	-0.144711	0.208354	-1.00122	-0.941096	-0.848562	1.87777	0.0200486	0.135653	-1.52813	-0.668026	2.37341	0.182155	1.41089	-0.93125
T48_S__k141_2109||full	-1.29382	-0.669502	0.904331	0.764304	1.95317	-0.976904	-0.138631	-0.638994	0.131004	1.14336	-1.00672	-0.708781	0.158417	0.775268	0.25319	0.207135	-0.486674	-1.52933	0.655015	-0.761785	2.03783	0.494467	-1.79541	-0.261428	1.20996	0.453398	-0.872869
T80_S__k141_427140||full	-0.155545	-0.252709	0.799589	0.926142	0.549807	-1.22924	-1.35317	-1.25446	2.24195	1.7472	-0.298716	-0.963504	-0.260249	0.439811	0.375018	-0.156312	-1.10107	-0.4358	0.694677	-0.679268	0.00985818	-2.0796	-0.584044	0.887714	1.05462	0.839664	0.237641
T20_S__k141_801143||full	0.00681382	0.248732	0.504109	0.22541	-0.602279	-0.859661	-0.836089	-0.555449	2.86759	0.132313	-0.614992	-1.15965	0.588637	0.0550698	-0.25328	-0.0234695	0.0833099	0.0258143	0.728501	-0.674214	0.201446	-1.89762	0.282552	2.74925	-0.318579	-0.0260796	-0.878187
T4_S__k141_1097577||full	-1.29095	1.23352	1.65596	0.918463	-1.00766	-1.08247	0.803793	0.606649	1.08657	0.083811	-0.76234	-0.795254	-1.8201	0.690132	-0.312996	0.226783	-1.05544	-0.221792	0.511067	-0.381336	-0.087868	-1.85108	-0.333635	-0.340487	0.862727	1.61608	1.04786
T84_S__k141_305489||full	-0.613937	-0.365775	0.940458	-0.155244	0.418242	-0.91403	0.434378	1.53201	0.728135	0.242946	0.467991	-0.579473	-0.552036	-0.480047	-0.526556	-0.236625	-0.300148	-1.38357	1.01572	-0.455028	1.22996	-0.92583	-3.14781	0.839462	1.2098	0.577984	0.999025
T96_S__k141_186311||full	0.0456446	0.563879	1.39621	0.343714	1.27043	-1.47508	-0.00792711	-0.727726	0.879147	0.417278	-1.1524	-0.431707	-1.01233	-0.225461	0.0592409	-0.932354	-1.71203	-0.96454	1.63444	0.435288	0.0968464	-1.76629	-0.298406	1.74377	0.910417	1.02901	-0.119071
T76_S__k141_88994||full	-0.992279	0.936353	0.198221	0.888669	0.324405	-1.90878	0.586635	0.575566	0.572292	0.938998	-0.199874	-1.23694	-0.318551	-0.715214	0.657272	0.819447	-1.52688	0.362585	1.01753	-1.02097	-0.335354	-1.93219	-1.05012	0.709828	2.03064	0.511736	0.106978
T60_S__k141_773826||full	-0.177872	0.855968	0.551046	0.623998	-0.548504	-0.874246	-0.329449	-0.554188	1.13004	-0.411494	0.16309	0.271595	-0.395044	0.444238	0.63714	-0.705937	-1.37001	0.829291	0.467056	-0.932997	0.479333	-3.33156	-0.592982	1.80639	1.01711	0.771109	0.17689
T60_S__k141_787952||full	0.44588	1.42148	1.8994	0.767102	0.371067	-1.66336	-0.65986	-0.808206	0.746779	-0.203793	-0.371164	-1.0203	-1.49914	-1.02777	0.436481	-0.86768	-1.15795	0.405844	0.191941	-0.307628	0.68024	-1.75819	0.948488	0.689122	0.305727	1.66413	0.371357
T72_S__k141_1091454||full	-1.34212	0.174103	0.643483	0.695329	1.47303	-1.46158	-0.578453	-1.25149	0.38729	0.443352	-0.232347	0.145126	-0.541368	0.278493	2.13578	0.719771	-0.924944	0.52178	1.38821	-0.688548	-0.249053	-2.30795	0.247716	-0.401879	0.246266	1.20844	-0.728441
T12_S__k141_731759||full	-0.686712	0.6578	0.95708	1.19473	1.00308	-1.48471	-0.311107	-0.10998	-0.224674	0.232737	0.278248	-0.634946	-0.329645	-0.594307	0.744554	-0.613657	-1.95882	0.480681	0.611246	-1.21327	0.693706	-2.05261	1.7262	0.301596	-0.509262	1.87501	-0.0329499
T4_D_k141_929434||full	-1.79585	0.426283	0.394128	0.834202	0.397653	-1.63691	0.086712	-0.0133741	0.424637	1.38148	1.00025	0.531885	-1.41439	-1.38261	0.672952	0.883448	0.543641	0.865501	-1.22367	0.457788	0.640826	-1.1283	-1.09652	-1.06473	-1.03294	1.20842	1.03947
T100_S__k141_515431||full	-0.939424	0.232368	1.33584	1.89947	-0.106073	-1.8375	-0.495444	-0.764407	0.84524	-0.300557	0.187768	0.132627	-0.736822	0.101716	0.718838	0.582508	-0.843179	0.411991	0.369557	-0.976791	0.539932	-2.35376	-0.426564	1.82595	-0.415009	1.27513	-0.263404
T100_S__k141_753840||full	-1.21798	0.848469	1.50969	1.40445	-0.37972	-0.943678	0.139898	0.456209	-0.0324019	-0.530691	-0.333307	-0.294341	-1.18628	1.02432	0.108277	-0.202622	-0.634335	-0.785951	0.736513	-0.708768	0.85597	-1.68232	-1.97594	0.598068	0.985704	2.10043	0.140333
T8_S__k141_406486||full	-0.138745	-0.130866	1.23831	0.677021	0.29925	-0.977365	-0.601958	-0.901996	2.45773	0.225923	0.260976	-0.447578	-0.826097	-0.969691	-0.446204	-0.863901	-1.40961	0.441184	0.88901	-0.246706	0.335735	-1.53867	-0.156654	2.23706	1.38605	-0.244304	-0.547906
T48_S__k141_684077||full	0.507874	0.232083	1.17547	0.454424	0.189381	-1.17872	0.422218	-0.462364	-0.0588812	-1.11455	-0.750785	-0.280379	0.898652	-0.137042	0.625233	-0.928097	-1.1287	0.641789	0.105271	-0.979551	-0.396937	-1.94492	1.5062	2.53466	0.086839	1.21892	-1.23809
T60_S__k141_313118||full	-1.52629	0.69623	1.70245	0.227471	0.617168	-1.0157	0.0955536	-0.0278138	1.40118	0.00230445	0.333571	-1.18939	-0.878509	0.20044	0.706752	-0.0150184	-1.56555	-1.58065	0.22641	-0.774183	1.18561	-1.93645	1.2888	0.19307	0.146563	1.20822	0.277787
T28_S__k141_1026293||full	-0.764279	-0.215408	1.09135	0.491056	2.14175	-1.51993	-0.662318	-0.055031	0.319627	1.2341	-0.534999	-1.27827	-0.310828	-0.178395	0.483995	0.339685	-0.711795	-1.31584	1.4493	-1.41265	0.485324	-0.627046	-0.924546	0.618659	1.65463	0.999908	-0.798045
T40_D__k141_835245||full	0.236437	0.190166	0.102726	-0.134952	-0.439706	0.00189251	-0.70699	-0.562806	1.19087	1.33921	1.09808	-0.110847	-0.806695	-0.173034	0.492284	-0.472067	-1.07197	-0.425093	-0.32168	0.0345881	0.825681	-3.70775	0.915668	0.307246	0.691132	1.41826	0.0893384
T48_S__k141_922712||full	-0.780492	0.679983	1.28769	0.44394	0.156986	-2.11008	-1.43417	-0.699837	1.43781	1.08989	-0.0436614	0.315675	-1.23282	0.502649	1.16844	0.0185141	-1.11237	1.0199	0.926014	-0.921706	-0.169294	-1.98043	0.439939	0.57599	0.396606	0.696688	-0.671849
T4_D_k141_309327||full	-0.473297	0.275261	1.20637	0.349194	1.25435	-1.25519	-0.0884395	-1.19703	1.3346	0.745908	-0.586579	-0.366902	-0.889133	0.0582907	-0.464671	-0.517682	-1.35937	-0.537665	1.48017	-0.377107	0.719914	-1.64563	-0.825851	2.30135	0.82258	0.755587	-0.719035
T108_S__k141_591993||full	-0.479306	0.798219	0.721425	1.66926	0.758984	-1.09327	-0.0172197	-0.766107	-0.482895	0.00728131	-0.788686	-0.483755	-0.482753	-0.332958	0.597614	-0.324057	-1.78605	0.629441	1.2716	-0.654103	0.511957	-2.12517	-0.0391855	1.66945	0.822258	1.5442	-1.14617
T56_S__k141_763889||full	-0.396628	0.0821133	1.4735	0.694736	0.847831	-1.66249	-0.359869	-1.08703	1.36402	0.37256	-0.43203	-0.717528	-0.0885841	-0.343596	0.131347	-0.0805583	-1.48552	0.241684	1.12926	-1.25892	0.861848	-2.06678	0.77205	1.82713	0.923412	0.0386862	-0.780646
T84_S__k141_821586||full	-0.77419	-0.429926	0.0220703	1.39203	1.48363	-1.02908	-0.643454	-0.474067	1.40305	0.544406	-0.304067	-0.880325	-0.868018	0.0130923	0.507524	-0.0393738	-1.12539	0.425403	0.351123	-0.326004	0.887898	-1.86016	0.328771	2.51699	0.633633	-0.198794	-1.55678
T92_S__k141_959007||full	-0.322461	0.372037	1.15664	0.606636	0.885125	-1.18565	-0.754773	-0.645149	2.17355	0.461824	-0.704584	-0.614267	-0.944881	-0.5958	-0.393861	-0.631119	-1.18898	-0.192191	1.35766	-0.795363	0.769403	-1.61534	-0.080011	2.32639	0.819567	-0.206963	-0.0574264
T92_S__k141_734063||full	1.37078	0.428961	0.815179	0.864301	0.122509	-1.03997	-0.298988	-0.0713502	0.837301	-0.00792108	-0.735258	-1.09622	-1.18725	-0.636298	-0.231511	-1.66618	-1.32493	-1.34515	1.71203	-0.162681	0.942446	-0.226581	-0.151125	2.49135	0.735003	-0.121027	-0.0174241
T32_S__k141_542824||full	-0.230327	0.474075	1.04984	0.627715	1.17399	-1.5741	-0.633575	-1.18974	1.94051	-0.156655	-0.638135	-0.441491	-0.742656	-0.043958	-0.437524	0.0734282	-1.65261	0.309147	0.643719	0.482495	0.408715	-2.00182	0.570245	2.18691	0.4353	0.0468921	-0.68038
T44_S__k141_296574||full	0.605028	0.59345	0.227233	1.36491	0.255331	-1.39066	-0.376887	-0.799163	0.957528	-0.0816671	-0.90511	0.578859	-0.611692	-0.939612	1.50095	-0.840779	-0.999581	-1.13709	0.185185	-0.80336	0.674697	-1.61216	0.157436	1.17292	1.75271	1.59276	-1.12124
T52_S_k141_1220734||full	-0.298361	0.0403562	0.825363	0.955962	0.678065	-1.3472	-0.0987908	-0.57704	2.15168	0.318112	-0.540728	-0.842215	-0.80119	-0.595461	0.0204467	-1.1368	-1.14721	0.430429	0.914536	-0.956242	0.456096	-1.52556	0.640955	2.54581	0.645924	0.00347692	-0.76042
T8_S__k141_905973||full	-0.332111	-0.13142	1.33432	0.784185	-1.03732	-1.39304	0.105291	1.36309	2.13216	0.589275	-1.14891	-1.24303	-1.34232	0.172875	0.0755302	-0.129309	-1.42377	-0.367373	0.690704	-0.823768	0.431154	-0.566303	0.897667	1.72613	0.200609	0.482581	-1.04689
T112_D__k141_203208||full	-0.530643	0.666488	0.160261	0.230809	-0.583065	-0.330893	-0.0813172	-0.0682331	0.772741	0.748588	-0.34606	-0.906351	0.364472	0.192827	0.601166	0.389998	-0.154794	0.415974	0.582467	-0.86435	0.500645	-2.83805	-2.78713	0.417737	1.49222	1.35433	0.600162
T48_S__k141_9587||full	0.269141	-0.103002	1.47381	0.251392	-0.40282	-0.338814	-0.130203	-0.638232	1.70648	0.351378	-1.71225	-0.502897	0.631008	-0.420258	-0.591164	-1.3116	-0.869679	-0.433799	1.4268	0.131691	0.645005	-1.66755	-0.478364	2.54955	-0.194193	0.917555	-0.558969
T64_S__k141_544537||full	-0.168801	1.07969	1.12918	0.445381	0.498719	-1.16682	-0.0718351	0.271091	0.887282	0.0388856	-0.39525	-1.1829	-1.52008	-0.295778	0.185327	-0.489522	-1.62879	-0.0633083	0.154748	-1.05421	1.81014	-2.09398	0.528747	1.13813	0.421956	1.82734	-0.285344
T100_D__k141_778090||full	0.15843	0.502714	0.667921	0.145034	0.245273	-0.5	-1.94891	-0.498988	0.549719	0.58104	-0.0301339	0.13812	-0.0705601	-0.0967493	0.873883	0.354049	-1.83007	0.00969378	1.44952	0.616349	0.607793	-1.77065	-1.75877	-1.74689	1.29907	1.19909	0.854014
T4_S__k141_1200311||full	-0.269773	0.928837	0.771533	-0.106544	0.293472	-1.08548	0.222233	0.600577	0.394746	-0.763916	0.216551	-0.45881	-0.823393	-0.135527	-0.493965	0.30619	-1.09756	0.6105	0.850706	-0.761266	1.37182	-2.80832	-0.196812	0.689747	-0.391504	2.67336	-0.537397
T60_S__k141_945147||full	-0.76663	0.548362	1.13789	1.12747	-0.303058	-0.881207	-0.599359	-0.863015	1.25511	0.106553	-0.474584	-0.678754	-0.457133	-0.128608	2.10033	-0.183999	-1.29038	1.05741	0.424134	-1.44389	-0.427886	-2.14778	0.947718	0.954317	0.11506	1.32581	-0.453883
T28_S__k141_119837||full	-0.402006	0.185791	0.637156	0.552822	0.990455	-1.72022	-0.128096	-0.844441	1.69155	0.618929	-0.0801395	-0.209447	-0.73775	-0.716728	1.25005	-0.728021	-0.922681	-0.0760483	0.0537064	-0.726944	0.604025	-1.86927	-0.660967	2.68103	0.555218	0.632185	-0.630162
T76_S__k141_485086||full	-0.433563	0.668976	0.694853	-0.174581	0.00749769	-0.524323	0.751265	-0.267234	0.39102	0.167608	-0.767596	-0.0265901	-0.949037	0.337179	0.13825	-0.214367	-0.448312	0.00916695	1.4871	0.398674	0.314282	-1.50251	-3.56575	1.23313	-0.123872	1.33134	1.0674
T12_S__k141_1148937||full	-1.17327	0.0258782	0.737071	0.544543	0.588881	-1.02606	0.0867302	-0.211756	1.82396	0.75452	-0.281889	0.596345	-1.06081	0.121785	0.269929	-0.230046	-1.41176	0.297879	-0.143393	-1.251	0.641152	-1.84331	-1.66044	1.37016	0.0488627	2.13489	0.251146
T104_S__k141_553667||full	0.626582	0.850947	1.46575	0.807594	-0.0617976	-0.898698	0.294522	-0.868474	0.190552	-0.394006	-0.827012	-1.11226	-0.947078	0.110214	-0.401239	-0.987903	-1.01537	0.587988	0.865587	-0.694304	-0.158014	-2.1661	1.43606	2.05575	0.86947	1.14303	-0.771784
T0_S__k141_803643||full	-0.0917524	-0.339393	0.968225	0.409105	0.36831	0.289188	0.573344	1.03964	-0.817707	1.25351	-0.350517	-2.27621	0.17822	-1.52025	1.04435	-0.494408	-0.800059	-1.62835	0.355729	-0.628142	0.555512	-1.54637	-0.706942	1.2291	1.37253	1.16373	0.399601
T28_S__k141_1186855||full	-0.483402	0.157191	0.662654	-0.86053	0.248271	-0.809517	1.66214	0.550463	1.41103	0.254805	-1.05663	-1.47538	-0.747943	-0.413694	0.843098	-0.137522	-0.285603	-1.712	1.76689	-0.45646	1.18551	-0.984002	-1.14864	1.69611	0.667574	0.216947	-0.75136
T36_S__k141_185817||full	-1.52261	0.448492	2.12802	0.404839	1.57306	-1.24454	-0.617743	-0.767457	0.646771	0.928005	-0.897841	0.178952	-0.888575	-0.498705	0.68687	-0.221929	-0.801166	-0.531916	0.913518	-0.826002	0.463605	-1.76634	-1.04388	1.13808	0.33863	1.24851	0.531353
T12_S__k141_422664||lt2gene	-1.351	-0.0471524	1.01933	0.492879	1.61266	-0.866834	-0.571548	-0.549735	1.68906	0.295634	-1.25668	-0.97309	-0.401901	1.16811	0.832584	-0.230394	-1.4728	-0.161004	-0.486887	-0.156321	0.96496	-1.45904	1.49747	0.796411	1.22026	-0.783343	-0.821627
T16_S__k141_251836||full	0.110406	-0.780049	0.422322	0.827192	2.17651	-1.43857	-1.24194	-0.438984	2.13995	0.426144	0.345297	-1.36774	-0.459224	-0.114562	0.140176	-0.765955	-1.36729	-0.276443	0.444141	-0.329828	-0.37297	-1.26004	0.890808	1.40353	1.17149	0.203265	-0.487622
T104_S__k141_230537||full	0.9918	0.855511	1.67552	0.590349	-0.0887774	-1.08514	0.186425	0.314006	-0.209926	-0.287035	-1.18297	-1.4088	-0.776604	-0.683941	-0.278619	-0.855721	-1.33922	-1.263	0.905622	-0.574478	1.23061	0.459137	-0.250159	0.879563	2.54865	0.440167	-0.792956
T88_S_k141_630774||full	0.690669	0.323784	0.588675	0.0456705	0.539887	-1.85692	-0.0501712	0.484271	1.72286	-0.189326	-0.563367	-0.307245	-0.910674	-0.413162	0.644825	-0.384724	-1.87965	-1.12316	1.82611	-0.677858	-0.0278063	-1.78433	-0.123071	0.859912	1.53475	1.10632	-0.0762533
T8_S__k141_1251818||full	-0.154585	0.543961	2.87598	0.488968	-0.23164	-1.74924	-0.329567	-0.524154	1.03628	-0.455245	-1.04943	-0.403863	-0.683739	-0.354083	0.750192	-0.187271	-0.921746	-0.582318	0.596919	-0.422065	0.881468	-1.42168	-0.816665	1.10038	0.122374	1.87683	0.0139479
T92_S__k141_584259||full	-0.321379	0.46782	0.413422	0.787336	0.869759	-1.55759	-0.218827	-0.333062	2.17285	1.02886	-0.594372	-0.883509	-0.885698	-0.835118	-0.148702	-0.572912	-1.2098	0.143416	0.63339	-1.117	0.648814	-1.73979	-0.0024813	2.34494	0.602966	0.546736	-0.240058
T76_S__k141_850822||full	-0.871194	0.313036	1.68502	0.716615	0.360297	-0.885367	0.588012	-0.0244677	0.850862	-0.0389359	-0.426834	-0.759006	-1.27489	0.453376	-0.503972	-1.24144	-0.833792	-1.42015	0.925371	0.682336	0.690394	-1.25583	-1.27157	2.61816	-0.0615753	0.923811	0.0617212
T112_D__k141_931305||full	-0.286041	0.322474	0.830931	0.514226	0.871283	-2.54574	-0.142113	-0.117273	0.477156	0.458259	-2.54416	0.217947	0.103373	0.53104	0.832947	0.476071	-0.17177	0.346188	0.645542	0.12952	0.837612	-0.904767	0.736639	-2.54007	0.457752	0.231031	0.231946
T0_S__k141_632939||full	-0.0522971	0.179239	0.864315	0.655411	1.36735	-1.26329	-0.428092	-1.13982	1.39813	0.280025	-0.48627	-0.957852	-0.727544	-0.529407	0.0888754	-0.439217	-1.23014	-0.0595518	1.38402	-0.307927	0.435793	-1.75616	0.489406	2.79267	0.225642	0.0804079	-0.863721
T108_S__k141_933260||full	-0.352905	1.06732	0.700716	0.366283	0.502547	-0.804727	-0.297422	0.826383	1.74165	-0.378025	-0.00971389	-1.13868	-1.16293	-0.90106	-0.270322	-1.08741	0.0915845	-1.6549	1.46051	-1.1923	0.268137	-1.21183	-0.578103	1.14197	0.315564	2.19969	0.357966
T16_S__k141_1106361||full	-0.650802	0.792739	1.22665	0.396753	0.833299	-0.777268	-1.15035	-1.33164	1.39244	0.742271	-0.35269	-0.636143	-0.973766	-0.213918	0.409968	-0.283927	-1.40347	0.643712	1.19018	-0.556068	0.106255	-1.77133	-0.34189	2.40037	0.791416	0.370573	-0.853368
T12_S__k141_772395||full	0.25403	0.246547	0.472747	0.93604	1.0541	-1.48293	-0.72784	-0.455986	1.62388	-0.339942	-0.126381	-1.2366	-1.03874	-0.458699	0.970401	-0.2613	-1.28797	-0.38438	0.969028	-0.00282156	0.366642	-1.75797	0.324367	2.81559	0.0260734	-0.216037	-0.281844
T20_S__k141_861016||full	0.255863	-0.132824	0.860466	0.486231	1.85942	-1.12652	-0.28941	-1.16023	0.612516	0.295417	-0.478544	-0.338156	-1.05358	-0.558079	0.664545	-0.411448	-1.65742	-1.16662	1.9226	0.116917	0.282977	-1.40514	-0.217851	1.30151	1.36079	1.10173	-1.12516
T28_S__k141_119184||full	-0.310754	1.51935	1.6307	0.409312	0.0292609	-1.94558	-0.274835	0.246206	1.09839	-1.08428	-0.356121	-0.505756	-0.744678	-1.04775	-0.0262545	-0.134207	-0.774367	1.29103	0.239575	-0.535288	0.119159	-2.10042	-0.0243887	2.14521	0.538233	0.688201	-0.0899474
T32_S__k141_1191223||full	0.380294	-0.0138795	0.606593	0.544698	-0.208839	-1.17085	0.0839979	-0.00900579	1.90479	0.508415	-0.747391	-0.8788	-1.12878	0.652748	-0.547302	0.118989	-0.123754	-1.28792	1.07749	-1.26899	0.340729	-1.78868	-1.02713	2.54928	0.732807	0.819472	-0.118968
T64_S__k141_449378||full	-0.211052	-0.268497	0.755923	0.910661	1.44811	-1.20063	-0.7605	-0.725412	1.53964	0.939693	-0.767513	-0.780023	-0.595049	-0.31284	-0.207319	-0.475859	-1.39281	-0.0736457	0.912267	-0.451838	0.878752	-1.56952	-0.0506062	2.78348	0.31585	0.123304	-0.764558
T40_D__k141_273399||full	-0.590292	0.243945	1.18404	0.893532	1.2817	-1.4862	0.0845005	-0.403544	0.981334	0.124594	-0.208444	-0.721923	-0.694664	-0.715871	0.21682	-0.941095	-1.08467	0.0441051	0.949235	-1.021	0.154431	-2.19408	0.111415	2.55134	0.778317	0.825003	-0.362523
T4_S__k141_684746||full	-0.426986	0.678719	1.2581	0.402519	0.485848	-1.60769	-0.848239	-0.446258	1.95302	0.137054	-0.505549	-0.712038	-0.496113	-0.7436	0.283226	-0.151095	-0.543369	0.325051	1.11304	-1.19085	0.0870164	-1.97241	0.562332	2.58405	0.27788	0.0810501	-0.584711
T68_S__k141_509989||full	-1.26786	-0.20358	1.81364	-0.167151	0.868692	0.0909063	0.127725	0.208533	-0.0376993	0.966604	0.380969	-1.60873	-0.747556	0.52287	1.20137	-1.56263	-0.866529	-2.42845	1.1503	-0.716471	0.577009	-0.443657	0.294791	0.173021	0.798442	1.35229	-0.476835
T76_S__k141_14579||full	0.0518976	1.45379	0.830044	0.118311	0.292662	-1.54241	-0.221222	0.560303	0.975927	-0.36719	-0.800652	0.140547	-1.1198	-0.986196	-0.559433	-1.65267	-0.252987	0.55796	2.13734	-0.66869	0.128033	-1.96161	-0.239372	1.8317	0.641101	0.472896	0.17972
T68_S__k141_460492||full	-1.05453	-0.197361	2.137	0.157114	-0.879106	-1.17998	-0.285454	-0.598926	1.5208	1.42037	0.310584	0.0809684	-0.54933	0.374565	-0.299492	-0.540378	-0.702733	0.956519	0.409439	-0.692398	0.370563	-2.54541	-0.384752	1.31399	0.066825	1.27044	-0.479336
T72_S__k141_43551||full	-1.24737	0.147378	1.05636	0.306663	1.70729	-0.970501	-0.752385	-0.713464	-0.415141	1.1979	-0.0218806	-0.576402	0.343292	-0.470928	0.189875	1.11467	-0.963789	-0.752448	0.932599	-0.680672	1.90373	-0.428467	-1.72585	-0.707595	1.50786	1.08978	-1.07051
T52_S_k141_744444||full	-0.937194	0.472266	1.84173	1.02788	-1.19268	-0.751479	0.290573	-0.0951123	0.752279	-0.0591447	-1.01284	-0.556697	0.270004	0.671116	-0.682228	-0.599019	-1.02459	0.216004	1.09672	-0.31937	1.64587	-1.7259	-1.71065	1.24308	-0.440047	1.53649	0.0429305
T12_S__k141_712092||full	-0.974745	0.201328	0.815605	0.738406	-0.357179	-0.897967	-0.604669	-0.603451	2.07025	1.23799	-0.107278	-0.348526	-0.333997	0.0172172	-0.0177267	-0.306708	-0.803866	1.16285	-0.0824099	-0.730397	0.26997	-2.40982	-1.04654	2.29153	0.460834	0.863531	-0.504225
T80_S__k141_1170278||full	1.17082	0.937793	0.772834	0.193334	0.952672	-1.49982	0.395387	-0.296249	-0.0233833	-0.553561	-1.11113	-0.813703	-0.923932	-0.32355	-0.0450727	-0.480114	-0.873029	-1.04855	0.989901	0.759821	-0.540221	-1.65153	-0.23509	2.61302	1.59225	0.501085	-0.459976
T112_S__k141_1086991||full	-0.608403	0.0457279	0.56661	0.63542	1.1706	-1.3828	-0.698058	-1.54642	1.14567	1.17291	-0.403727	0.338329	-0.892268	0.925743	0.049985	0.498447	-1.02697	0.750063	0.914217	-0.620568	-0.270091	-2.76287	-0.16697	0.678434	0.777279	1.35066	-0.640941
T8_S__k141_549956||full	0.0189963	-0.88391	-0.128517	-0.672608	0.953713	0.296171	-0.485806	-0.0910669	-0.377166	0.340921	-0.127152	0.46525	-0.400712	-0.252606	0.663226	0.885503	0.848273	0.602881	0.190321	0.379721	0.427268	1.94146	-2.80679	-2.7852	0.0176367	0.834285	0.145911
T48_S__k141_1032959||full	-0.9774	0.605082	0.871206	0.121615	0.0565088	-1.00202	-0.0945419	-0.174896	0.733015	0.256113	-0.258031	-0.479878	0.0914705	0.187191	0.881776	-0.258956	-0.496574	0.763108	0.518749	-0.862685	0.759378	-0.874306	0.685097	-3.8332	0.649811	1.18539	0.946976
T24_S__k141_99546||full	-0.552568	0.772397	0.698566	-0.138702	1.20115	-0.89422	0.0995529	0.407413	1.19868	-0.0607703	-0.902198	-0.302246	-1.0029	0.431878	0.202674	-1.47867	-0.891089	-0.970247	1.52261	-0.131562	-0.441496	-1.32913	-2.03218	1.61323	1.12858	1.49778	0.353483
T16_S__k141_171183||full	0.221618	0.296603	0.565157	0.507313	1.21437	-1.27197	-0.375009	-0.763594	0.747553	-0.2751	-0.879454	-0.453052	-0.471541	-0.363513	1.57747	-0.736919	-1.50078	-0.599888	1.77754	-0.0104417	-0.0967782	-1.48716	0.381874	2.48358	0.976172	-0.468341	-0.995706
T16_D__k141_467562||full	-0.672476	-0.143183	0.519482	1.1033	1.27181	-1.53595	-0.762505	-0.875243	1.68093	1.3206	-0.233525	-0.520649	-0.93807	0.617112	-0.00377103	-0.400532	-1.39251	0.804949	0.435603	-0.740083	0.24689	-2.11084	-0.504686	1.83214	0.470906	0.805881	-0.275583
T104_S__k141_643889||full	-1.49169	1.33729	1.41151	1.10685	-0.566945	-1.01842	-0.642267	0.294474	0.929848	1.57881	0.100127	-0.336267	-0.933865	-1.46114	0.18133	-0.296212	-1.02788	0.171071	-0.54054	-0.246964	0.283349	-1.70934	-0.554033	-0.288118	1.62586	1.61139	0.48176
T104_S__k141_723536||full	0.899042	-0.0970641	0.410587	0.542028	1.27424	-1.42145	-0.522905	-0.455416	1.39436	0.771148	-0.5667	-0.829416	-0.924355	-1.1007	-0.753936	-0.665748	-0.694478	-0.0110675	1.78255	0.000702941	0.0445686	-1.78885	-0.57674	1.4677	2.12656	-0.313514	0.00884701
T80_S__k141_12126||full	-0.863431	-0.375304	1.17231	0.875612	0.855217	-1.46485	-0.687793	-0.754862	2.3038	0.310262	0.0984528	-0.664443	-0.792531	-0.050732	-0.182847	-0.231903	-1.21519	0.479438	0.957993	-0.0365233	1.04295	-1.84384	-0.471678	1.96733	0.601625	-0.0773125	-0.951764
T104_S__k141_413266||full	-0.548813	0.690654	1.35425	0.435924	0.613292	-1.09961	-0.329545	-0.657111	1.84598	0.305119	-0.473637	-0.670099	-0.879235	-0.935909	-0.776673	-0.469475	-1.36072	0.407132	1.13188	-0.798979	1.03198	-1.55733	0.191397	2.53546	0.567055	-0.105206	-0.447787
T8_S__k141_1427190||full	-0.0438175	0.360583	0.313543	0.485217	1.49249	-1.27963	-0.387686	-0.468598	1.61246	0.111574	-0.633158	-0.927661	-0.68799	-0.749415	0.126298	-0.771891	-1.68176	0.685063	1.40971	-0.627574	0.798747	-1.14894	0.0664711	2.71942	-0.147947	0.199487	-0.824996
T76_S__k141_413124||full	-0.426901	0.0157398	0.898963	0.272313	0.159844	-0.761449	0.0534142	-1.22907	2.57246	0.552722	0.368227	-1.45777	-0.652319	-0.300218	-0.0889716	-0.334209	-1.10604	0.00660175	0.236649	-0.301527	1.30342	-2.21774	0.963301	1.47795	0.79729	0.284118	-1.08681
T60_S__k141_216408||full	-0.444868	0.927307	-0.0595981	1.06897	-0.207621	-1.19787	-0.303314	-0.296186	0.457271	0.842561	-0.553319	-0.363537	-0.220872	0.57007	0.82564	-0.046376	-0.794347	0.602566	0.365434	-0.5765	0.0457857	-3.82359	0.0112999	1.49889	0.97174	0.670387	0.0300742
T88_S_k141_735910||full	-0.165456	-0.440887	2.00118	-0.0642143	-0.430886	-0.736176	-0.104939	-0.10367	1.06688	-0.344868	0.713204	-0.4804	-0.867977	0.861377	0.542475	-0.69391	-1.46213	0.0113213	1.1098	-1.12136	-0.0380661	-2.09529	-0.639803	1.73061	1.22519	1.42345	-0.895461
T16_D__k141_325255||full	-2.51578	-0.123208	0.562348	0.805142	-0.258544	0.136448	0.21064	0.0201547	1.14708	0.143207	1.08383	0.20533	-0.469227	-0.0294803	1.23027	0.877521	0.391398	-1.74809	-1.70293	0.0667442	0.855286	-0.4778	0.61972	-1.47714	-1.43199	0.784929	1.09415
T48_S__k141_203486||full	0.154978	0.785292	0.396813	-0.16366	2.09768	-1.25219	-0.6085	-1.80212	1.06586	0.0251096	-0.623216	-0.466362	0.623911	-0.349745	0.0791635	-0.893087	-1.42309	0.69596	1.27372	0.182426	0.49751	-1.82024	-1.21366	1.39376	0.847694	0.771362	-0.275366
T36_S__k141_1291007||full	-1.83985	0.307493	0.451524	0.60909	2.00207	-1.19621	-0.0684691	-1.49254	1.0212	0.816284	-0.586059	-0.00440794	-0.406632	0.379392	1.54774	0.572474	-0.853954	0.039648	0.107655	-0.0167526	-1.25268	-2.27027	0.220671	0.953005	0.554478	0.636354	-0.231252
T32_S__k141_938625||full	-1.30128	0.420636	0.856115	1.27372	-0.229243	-1.39162	0.260573	-0.985089	1.88277	-0.630401	0.0316032	-0.228257	-1.38931	1.54529	0.273127	-1.02345	0.0353952	0.42572	1.49849	-0.285876	0.336888	-1.79659	-0.880208	1.20792	0.131496	0.75821	-0.796638
T8_S__k141_1330500||full	-1.17088	0.964416	1.71598	0.899407	0.380299	-1.33641	-0.643094	-1.22906	1.02431	0.07092	-0.0491159	-0.366323	-1.06757	0.338111	0.897277	0.195405	-1.36419	0.756678	-0.0476112	-0.764177	0.55896	-2.61355	0.38001	1.43683	0.263165	0.565176	0.205051
T60_S__k141_812028||full	-0.1751	1.04514	0.90078	-0.121634	0.619828	-0.500665	-0.428898	-0.90716	1.27704	0.723746	-0.700242	-1.01971	-0.839774	-0.361455	-0.37374	0.213976	-0.892101	-0.0164851	1.13225	-0.877423	0.747409	-2.37573	-0.837609	1.81877	0.846581	1.83925	-0.737042
T8_S__k141_1412741||full	-0.155502	0.365208	1.79572	-0.102206	1.30152	-1.32275	-0.700947	-0.358872	0.72542	0.284101	-0.844819	-0.460927	-0.502043	-0.903237	0.814912	-0.730685	-1.1847	-0.725254	1.30414	-0.400082	0.281857	-1.61627	0.556743	2.77131	0.0394461	0.233193	-0.465276
T100_S__k141_324651||full	-0.445719	-0.306171	0.805025	0.220957	1.61628	-1.55926	-0.69382	-1.15874	1.66056	0.403724	-0.0982099	-0.774201	-0.504746	0.211328	0.794388	0.671346	-0.773539	-0.113795	1.16749	-0.678773	0.163652	-2.0333	-0.716925	2.32618	0.551742	-0.106827	-0.62864
T8_S__k141_387327||full	-0.740424	0.114994	1.47347	0.611473	1.28829	-1.15076	-0.991056	-0.906662	2.21086	0.398492	-1.42993	-0.529482	-0.844728	0.147876	0.494902	-0.496956	-0.402686	-0.328861	0.471562	-0.210362	-0.628716	-1.11353	-0.429138	2.32902	1.24447	-0.229788	-0.352324
T40_D__k141_17252||full	-2.54015	0.197876	1.70942	-0.244581	1.22459	-0.72651	0.47594	0.180482	0.271786	0.52724	0.139618	-1.35889	0.255177	0.815259	1.7959	-0.396887	-1.1609	-2.20764	0.252126	-0.122711	0.471608	-0.434876	0.831386	-0.280433	0.471844	0.238764	-0.385448
T104_S__k141_675291||full	-2.04703	0.598721	1.65914	0.808916	-0.326546	-0.622658	0.674965	0.40942	0.334698	0.430262	-0.216655	-0.759357	-0.939789	0.913568	1.0907	-0.585264	-0.825605	-1.72224	0.663879	-0.94551	0.453195	-1.18318	0.76817	-1.15855	0.889481	1.84439	-0.207111
T100_S__k141_336332||full	-0.764526	0.781358	1.13718	-0.0293693	0.750902	-1.548	0.400743	-0.0492965	1.26734	-0.0122335	0.358639	-0.172745	-0.851467	0.567392	-0.49039	-0.769479	-1.60514	-2.00837	1.41947	-0.629276	0.0619753	-1.10817	-0.0404178	2.49442	0.18897	0.424376	0.226114
T16_D__k141_441898||full	-1.54952	1.76146	1.13761	0.705146	-0.345401	-0.955414	-0.450217	-0.701778	1.35489	0.275006	1.01576	-0.428756	-0.647021	-0.0563278	0.136311	-0.384454	-1.51394	0.759093	-0.31674	-1.36363	0.531887	-1.94437	0.324798	-0.182426	0.233469	1.92908	0.675482
T100_S__k141_413632||full	0.133626	0.346914	1.02296	0.713269	0.301376	-1.35461	-0.151091	-0.535167	1.55551	0.0601973	-0.467222	-0.754143	-0.400478	-0.198018	-0.424566	-0.8109	-1.48953	-0.387285	1.02002	-0.37455	0.595892	-1.70497	0.133953	3.01252	0.918763	0.245019	-1.0075
T108_S__k141_476134||full	0.345633	1.29521	1.64014	0.641822	-0.664821	-2.00683	-0.156008	-0.129126	1.26195	-0.291387	-0.632057	-0.664397	-0.610697	-1.07817	-0.195457	-0.506552	-0.745996	0.999724	0.726864	-1.5138	0.788628	-2.08335	0.866651	1.13681	0.52501	0.654228	0.395994
T20_S__k141_485013||full	-0.209941	1.5237	1.56082	0.87555	-0.0201823	-1.9266	-1.00923	-1.21207	1.54449	0.625416	0.476282	-0.746296	-1.15927	-0.268927	-0.37065	-0.617038	-1.37229	0.390573	0.787635	-1.25829	0.464432	-1.35702	0.355907	1.04667	0.713592	0.709739	0.452994
T4_S__k141_9944||full	-1.38961	0.594421	0.217791	1.17043	0.093721	-1.15806	-1.36627	-0.954892	2.02811	0.726252	0.491207	-0.949695	-0.125061	-0.0577445	1.69642	0.362544	-0.783969	0.967048	0.655303	-1.27135	0.215669	-1.71747	-0.276499	0.966079	-0.0233868	0.879797	-0.990784
T88_S_k141_889132||full	0.656728	0.619751	1.29882	0.192073	0.351647	-0.802634	-0.0475085	-0.0826222	0.748858	-0.00161143	-1.31994	-0.825835	-0.445376	-1.13185	0.711144	-1.98771	-1.96908	-0.739105	2.37711	0.00373827	0.770085	-0.696098	-0.193238	1.14875	0.0993323	1.10369	0.160882
T84_S__k141_953661||full	0.956622	0.304134	0.605125	0.481953	0.747008	-1.03675	-0.285598	-0.799821	1.57923	0.119644	-0.843098	-0.856156	-1.079	-0.429422	0.114644	-1.27102	-1.05221	-1.23941	1.36605	-0.45302	1.08513	-0.895045	-0.18364	2.53077	1.2824	-0.210014	-0.538502
T52_S_k141_503850||full	0.236134	1.10701	1.96729	0.957189	0.890357	-1.28695	-0.798763	-1.0346	0.512728	-0.270649	-1.16163	-0.467926	-1.4867	-0.256821	-0.690901	-0.704111	-1.54767	-0.111848	1.57165	-0.381167	1.04834	-1.13826	0.148327	1.37072	0.858942	0.747354	-0.0780494
T32_S__k141_385526||full	-1.16269	0.300264	1.47676	-0.123731	0.450933	-0.517964	0.390276	-0.606071	1.89799	0.499271	-0.402944	-0.695855	-0.566631	0.102771	-0.42854	-0.292023	-0.613448	-0.517857	-0.118117	-0.434921	1.38377	-0.566719	-3.0507	0.646549	1.53828	0.480759	0.930586
T52_D__k141_470218||full	-1.15038	-0.458661	1.44154	1.3638	1.65892	-2.07931	-0.00155083	-0.989189	0.475518	1.00395	-0.824642	0.14699	-1.14302	0.311232	1.21707	-1.00124	-1.26513	0.360945	0.33521	0.334209	0.0485078	-1.2249	-0.015056	0.936319	1.1152	0.370947	-0.96728
T80_S__k141_476964||full	-0.3911	-0.152488	1.43285	0.528208	0.654795	-1.22792	-0.447272	-0.457116	1.80212	0.493594	-0.550021	-1.21441	-0.659273	-0.501079	-0.468429	-0.187328	-0.705071	0.175971	0.882239	-0.797311	0.932641	-1.2918	0.598725	2.80877	0.615024	-1.12975	-0.744554
T28_S__k141_763214||full	-0.792772	0.702837	0.363147	0.250172	1.71593	-1.58914	0.0898062	-0.413515	1.59099	-0.0735563	-0.794273	-0.376582	-0.331423	-0.598456	0.788805	-0.757434	-1.96301	-0.192113	1.62803	-0.294248	0.404359	-1.3101	-0.198231	1.86241	1.21348	-0.192946	-0.732174
T56_S__k141_618311||full	-0.622683	0.131243	0.614063	0.852601	1.23236	-1.35212	-0.55811	-0.916479	1.43037	0.401469	0.153862	-0.683193	-0.535448	0.0444103	-0.010975	-0.53446	-0.98992	0.169532	1.03542	-0.863136	0.707742	-1.94166	-0.47181	2.82163	0.809396	-0.0391729	-0.884931
T80_S__k141_96075||full	-0.969656	0.177343	1.82749	0.344279	1.50018	-1.05077	-1.06133	-0.565689	0.162079	1.49714	0.247242	-1.12681	-0.125974	-0.484628	0.284875	-0.832674	-0.479724	-1.58626	0.157081	-0.253056	1.27042	0.230839	-1.44731	0.464492	0.851374	1.92294	-0.953895
T60_S__k141_12215||full	-0.58051	0.607356	1.55048	0.995359	-0.138938	-1.90409	0.208553	0.88931	1.38777	-0.45396	-1.07302	-0.668541	-0.656279	-0.456435	-0.586956	-0.243099	-0.943959	-0.415095	0.931534	-0.858703	1.08441	-1.57385	0.25388	2.2597	0.928876	-0.00321138	-0.540574
T68_S__k141_1113627||full	0.323211	1.07734	1.61704	1.40902	-0.523813	-1.67768	-0.963114	-0.188951	1.1601	-0.273196	-0.858574	-1.14306	-1.837	-0.299074	1.10432	-1.14079	-0.637015	0.316922	0.319163	-0.344766	0.569094	-0.859338	1.93614	0.887462	0.0336765	0.387986	-0.395113
T84_S__k141_465033||full	-0.47657	0.1676	0.794733	0.824064	-0.19352	-1.22029	-0.155851	-0.90479	1.38435	-0.0100314	0.948269	-0.745369	-1.27737	-0.00566036	2.74967	-0.663903	-1.5642	-0.311586	0.797885	-0.706465	0.582434	-1.703	0.715478	1.18884	-0.381036	0.251852	-0.0855331
T92_S__k141_987836||full	-0.728824	-0.0122112	0.962624	0.664055	1.0708	-0.989862	-0.380342	-0.918046	1.85586	0.363404	-1.08655	-0.421745	-0.627511	0.448223	0.699538	-0.621845	-1.34842	0.402835	0.534798	-1.05944	0.345501	-1.78634	-0.0919859	2.66192	0.189894	0.546774	-0.673104
T36_S__k141_4975||full	-0.452739	0.253538	0.929624	0.792838	0.906237	-1.33719	-0.722851	-1.39187	1.92693	-0.0238806	-0.567532	-0.0903701	-0.153275	-0.0324853	0.453089	-0.98752	-1.08455	0.0970836	0.819081	-0.716603	0.664503	-1.45365	0.112738	2.5454	0.964504	-0.215445	-1.23559
T28_S__k141_770819||full	-0.276947	2.25321	1.0038	0.786763	0.124779	-1.97635	-0.51962	-0.645845	0.0446754	-0.185155	-0.846975	-0.539838	-0.900082	0.607478	1.14652	-0.261588	-1.43051	0.165889	0.822388	-0.0110491	-0.536251	-2.17073	0.510717	1.21738	0.876704	0.854186	-0.113546
T48_S__k141_420837||full	-0.0278014	0.283372	0.908073	0.982221	0.543627	-0.745062	-0.0577694	-0.570326	1.81641	-0.102714	-1.0077	-1.14486	-1.10817	-0.459683	-0.120341	-0.277366	-0.940405	-0.504072	0.78108	-0.967906	0.59743	-1.50001	0.295747	3.17592	0.45523	0.0256565	-0.330583
T12_S__k141_934178||full	-0.796964	-0.0251072	0.256407	1.48628	2.3942	-1.04768	-0.0542737	-0.844072	0.427666	0.146191	-0.720009	-1.41938	-1.28332	0.164302	0.792609	-0.606397	-1.0746	0.92588	1.18901	0.0832673	-0.466482	-1.05474	-0.866561	1.52053	0.648179	1.07841	-0.853345
T24_S__k141_1042353||full	-0.443905	-0.212771	1.36975	0.713251	0.841095	-1.79755	0.446928	-0.526485	1.08047	0.468887	-0.480311	-0.511688	-0.756773	-0.238973	0.65209	-0.241214	-1.44079	0.107053	0.650825	-0.816801	-0.0318106	-2.2621	0.133605	2.56224	0.378059	0.841208	-0.484287
T112_S__k141_1004135||full	1.10011	0.049604	1.29297	0.00541768	0.401572	-2.13264	0.271966	-0.663848	1.84193	0.207724	-0.494684	-1.355	-0.916011	0.38124	0.776496	-0.900695	-1.52289	-0.592247	0.453748	-0.432389	0.494785	-1.68223	0.357557	1.7367	0.165998	0.563062	0.591737
T8_S__k141_1116030||full	-0.615832	-0.20319	1.24304	0.741608	0.670915	-1.11129	-0.1657	-0.84789	0.513833	1.20072	0.0891633	-0.643723	-0.878977	0.214205	-0.0739578	-0.706939	-0.790477	0.356897	1.38607	0.181537	0.550894	-1.31638	-3.0366	1.59984	0.528085	0.855786	0.258364
T96_S__k141_203132||full	-0.156372	0.262616	0.859357	0.674149	1.83565	-1.09295	-0.175789	-1.07857	1.25086	-0.0392379	-0.702396	-0.563564	-0.947875	-0.565316	-0.00913866	-0.613398	-1.48627	-0.14045	0.698291	-0.360151	0.509765	-1.57707	0.18217	2.86515	0.932014	-0.0336384	-0.52784
T96_S__k141_113193||full	-0.969743	1.42207	1.11665	0.642214	0.294022	-1.2592	0.29865	0.246218	0.96582	0.140574	-0.868246	-0.0944139	-1.34282	-0.190689	-0.431303	-0.248527	-1.33138	-0.348069	0.901841	-0.415488	0.530973	-2.28381	-1.23165	1.3374	0.831254	1.76141	0.526251
T16_S__k141_431809||full	-0.771184	-0.974677	-0.57641	-0.239109	1.75335	0.427807	-0.887613	-1.94648	0.145291	0.179691	0.110411	0.163543	0.475793	0.836151	2.2802	1.61787	0.892835	1.37535	-1.0348	-0.951915	-0.869034	0.68047	-0.703272	-0.620391	-0.53751	-0.45463	-0.371749
T80_S__k141_576781||full	-0.735722	-0.0305179	1.16347	0.97571	0.128386	-1.17723	-0.395556	-0.601999	2.27179	0.402138	-0.731617	-0.24908	-1.26333	-0.330132	1.0004	-0.411362	-1.10689	1.18206	0.146935	-0.322112	0.125396	-2.38169	-0.337152	1.25957	1.34711	0.526826	-0.455416
T84_S__k141_1006434||full	-0.930742	-0.00386821	0.863953	0.983582	1.74949	-1.21225	0.122336	-0.390281	0.636154	0.22822	-0.74455	-0.386099	-0.103672	-0.170541	-0.348657	0.575479	-0.962174	-1.84502	0.314984	0.228815	1.46766	-2.06361	-1.42235	1.69709	0.14283	0.701545	0.871674
T16_S__k141_1077858||full	-0.790498	-0.277816	0.547912	0.40339	1.47153	-1.1636	-0.562973	-1.05672	1.75017	0.523473	-0.150655	-0.280633	-0.464223	0.765766	0.265711	-0.106964	-1.14289	-0.226874	1.48157	-0.824448	0.164649	-2.1272	-0.551434	2.29172	0.690388	0.207015	-0.83636
T64_S__k141_903785||full	-1.26986	0.914601	1.17084	0.380909	0.6838	-1.47918	-0.644682	0.299554	0.494377	-0.267398	-0.17694	0.104199	-0.494389	1.2095	0.226922	0.231853	-1.029	-0.345948	1.44315	-0.865267	-0.613835	-2.98938	-0.202993	1.28263	1.16101	0.538353	0.237176
T20_S__k141_98025||full	-0.789714	1.76302	0.342816	1.0596	0.961613	-1.11747	0.212115	-0.0486273	-0.347058	-0.20025	-0.515026	-1.03662	-0.0758376	-1.34102	0.632127	-0.502582	-1.50646	0.0209531	1.46919	-1.13084	-0.145498	-1.7355	2.04921	1.16182	0.659055	0.318966	-0.157988
T56_S__k141_29882||full	0.285626	0.0552154	0.372953	0.369279	1.61026	-1.59864	-0.434787	-0.899627	1.42281	0.234188	-0.60173	-0.597529	-0.696406	-0.373618	1.15117	-0.476129	-1.36022	-0.80636	1.59961	-0.142615	-0.0955809	-1.50735	0.315751	2.22899	1.11197	-0.290681	-0.876561
T100_D__k141_418678||full	-1.60299	0.169257	0.126902	0.745887	1.12605	0.0156105	-1.43884	-1.41148	0.854131	1.09105	-0.045397	0.768464	-1.27468	1.20657	0.754413	1.03978	-1.16524	-1.13788	0.832561	0.393503	0.848635	-1.02844	-1.00108	1.34365	-0.946365	-0.919005	0.654947
T72_S__k141_149941||full	-0.543521	0.280225	0.44929	1.27015	1.45098	-1.33447	-0.824849	-0.633993	1.72842	-0.139653	-0.544083	-0.613319	-0.756334	-0.603352	0.399689	0.144645	-1.35486	0.130236	1.18417	-0.617316	0.413303	-1.53373	-0.845308	2.51067	0.288478	0.672464	-0.577937
T108_S__k141_725777||full	-0.502809	0.0351954	0.840115	0.861809	0.784237	-1.49243	0.266712	-0.58443	2.30876	0.0698494	-0.466812	-0.216813	-1.17063	-0.351393	0.199645	-1.01261	-1.11967	-0.780923	0.994842	-0.653703	1.41413	-1.89422	-0.1488	1.19919	0.596033	1.37652	-0.551801
T80_S__k141_683119||full	0.439773	0.333089	1.80529	0.241113	0.413811	-1.70806	0.545048	-0.138273	0.625061	0.964289	-1.29673	-0.672679	-0.613335	-0.734848	-0.45871	-0.977019	-1.86609	-0.614472	0.77179	0.863431	0.258498	-1.63348	-0.544334	1.87761	0.820992	0.93482	0.363414
T20_S__k141_559019||full	-0.668638	0.487251	0.836064	0.763	0.681778	-1.01076	-0.784017	-0.704207	1.44524	1.17727	0.662519	-0.715261	-1.47188	-0.626487	-0.326429	-0.214144	-1.31173	-0.284311	1.00359	-0.777589	0.85957	-1.96204	0.30534	2.32696	0.713582	0.113831	-0.518502
T96_S__k141_280629||full	-1.25861	0.974793	1.79758	0.00842343	-0.986302	-1.67801	0.0425089	-0.247326	1.20723	0.204479	0.0298687	0.355083	-0.52018	0.368809	1.53482	-0.719959	-0.998019	-0.323397	1.20015	-0.79064	0.569504	-2.09988	-0.3864	1.34347	-0.46954	1.14442	-0.302863
T20_S__k141_328418||full	0.00239783	0.610151	0.49529	-0.118253	1.39193	-0.579302	-0.00596876	-0.417816	1.41217	-0.0652689	-0.505337	-0.288729	-1.08342	-0.864293	-0.302491	-0.513687	-1.51119	-0.450834	1.12895	-0.362262	-0.0847546	-1.74553	-0.289863	3.08008	1.13952	0.45855	-0.530028
T64_S__k141_198294||full	-0.266121	-0.191553	0.809938	0.632364	1.68521	-1.81104	-0.494831	-1.1579	1.1205	0.0655623	-0.534549	-0.0495625	-0.468017	0.411713	1.62489	0.117207	-1.79334	-0.496879	0.980408	-0.091449	-0.437371	-1.82976	-0.274035	1.63646	0.610823	0.943979	-0.742658
T88_S_k141_766036||full	-1.51368	1.06277	1.70017	0.821271	-0.145799	-0.645543	-0.291775	-0.403158	0.293642	0.401077	-0.752023	-0.0451226	-0.266859	0.69614	0.995343	-0.781285	-1.23658	-1.15717	0.880849	-0.740372	0.965965	-1.91642	-0.768683	0.507028	-0.386691	2.32354	0.403352
T48_S__k141_404966||full	0.0489849	0.783214	1.07122	-0.250838	0.30357	-1.17747	-0.119822	-1.04296	1.99626	0.161473	-1.24876	-0.323383	-0.583571	0.349223	-0.593864	-0.188614	-0.935556	1.49828	0.582772	-1.26243	0.178675	-2.17978	0.0324056	1.66375	1.33991	0.523375	-0.626072
T52_S_k141_89225||full	0.21342	-0.183413	0.411775	0.385031	1.39427	-1.22846	-0.702222	-1.05378	1.71614	0.866399	-0.435704	-0.450456	-0.787772	-0.323091	0.610618	0.0139436	-1.47456	-0.57944	1.38032	-0.549748	-0.088092	-1.73301	-0.58304	2.27287	1.32311	0.172208	-0.587309
[truncated: 1,646 more rows]
