# Supplementary material for: Sub-daily virus sampling at the Bermuda Atlantic Time Series reveals diel and depth-structured population dynamics without community-level shifts
Source: PLoS Biol. 2026 Mar 6;24(3):e3003474. doi: 10.1371/journal.pbio.3003474 (PMC12965618; doi:10.1371/journal.pbio.3003474)
Supplement: S13 Table — Table containing viral populations that were diel along with the archetype (cluster) they belong to and the time block they peaked on average throughout the study (time_rank). The x and y columns pertain to coordinates for plotting. (XLSX) [file pbio.3003474.s019.xlsx]

## Sheet: Sheet1
Virus	time_rank	cluster
T88_S_k141_1242316||full	4	2
T76_S_k141_432020||full	6	3
T100_D_k141_239299||full	2	2
T48_S_k141_621235||full	2	3
T76_S_k141_426764||full	6	1
T88_S_k141_1051064||full	2	1
T12_S_k141_332025||full	6	1
T84_S_k141_777595||full	2	3
T84_S_k141_567117||full	6	1
T36_S_k141_343822||full	2	3
T112_S_k141_11435||full	2	1
T16_D_k141_1121563||full	2	3
T108_S_k141_546405||full	6	1
T40_S_k141_280071||full	6	1
T28_S_k141_1094483||full	4	2
T48_S_k141_273297||full	6	3
T8_S_k141_121971||full	1	1
T12_S_k141_1014303||full	6	1
T84_S_k141_28469||full	2	1
T56_S_k141_963929||full	1	1
T80_S_k141_961122||full	6	3
T88_S_k141_185289||full	2	3
T20_S_k141_352681||full	6	1
T40_D_k141_1182991||full	2	3
T12_S_k141_46771||full	2	3
T28_S_k141_1292113||full	4	2
T60_S_k141_897724||full	2	1
T44_S_k141_328544||full	2	3
T68_S_k141_1085402||full	2	3
T20_S_k141_1090038||full	2	1
T8_S_k141_469420||full	6	3
T108_S_k141_332053||full	2	3
T96_S_k141_94350||full	2	1
T108_S_k141_705929||full	2	1
T24_S_k141_600484||full	2	1
T56_S_k141_743420||full	1	1
T28_S_k141_1286155||full	6	1
T28_S_k141_678681||full	2	3
T84_S_k141_1061983||full	2	3
T28_S_k141_3218||full	2	1
T4_S_k141_1024259||full	2	3
T100_S_k141_51734||full	2	1
T84_S_k141_346367||full	6	3
T92_S_k141_318887||full	1.5	1
T44_S_k141_1280188||full	4	2
T88_S_k141_296049||full	6	1
T12_S_k141_1164047||full	6	1
T80_S_k141_1698||full	1	1
T100_S_k141_115723||full	6	1
T40_S_k141_2701||full	6	1
T36_S_k141_939036||full	1	1
T12_S_k141_1381072||full	6	3
T92_S_k141_1120738||full	6	1
T24_S_k141_164650||full	6	1
T32_S_k141_882274||full	6	1
T28_S_k141_376519||full	6	1
T64_S_k141_883965||full	2	3
T88_D_k141_562158||full	6	3
T40_S_k141_1028630||full	6	1
T72_S_k141_146273||full	3	3
T76_S_k141_156134||full	2	1
T32_S_k141_769643||full	6	1
T36_S_k141_1279911||full	1	1
T88_D_k141_880977||full	2	3
T112_S_k141_1025710||full	6	1
T100_S_k141_707353||full	2	3
T80_S_k141_250244||full	6	3
T104_S_k141_53035||full	2	1
T52_D_k141_618716||full	2	3
T104_S_k141_354646||full	2	3
T4_D_k141_270380||full	2	1
T0_S_k141_32713||full	2	1
T96_S_k141_194345||full	6	1
T36_S_k141_867845||full	2	1
T80_S_k141_1132974||full	6	1
T100_S_k141_205998||full	6	1
T104_S_k141_673685||full	6	1
T72_S_k141_441296||full	1	3
T32_S_k141_343320||full	6	1
T12_S_k141_40131||full	6	3
T100_S_k141_61538||full	6	3
T32_S_k141_1075293||full	6	3
T100_D_k141_128117||full	2	2
T56_S_k141_961992||full	1	1
T56_S_k141_237817||full	3	3
T80_S_k141_696734||full	6	1
T104_S_k141_727241||full	6	1
T92_S_k141_206337||full_1	3	2
T16_D_k141_1325435||full	2	3
T48_S_k141_476825||full	6	1
T92_S_k141_93388||full	2	1
T72_S_k141_18273||full	6	1
T32_S_k141_303117||full	2	1
T60_S_k141_745248||full	2	1
T80_S_k141_845835||full	2	1
T112_S_k141_246084||full	6	1
T28_S_k141_766314||full	4	2
T36_S_k141_794223||full	2	3
T88_S_k141_8744||full	6	1
T52_S_k141_501598||full	4	2
T16_S_k141_1117732||full	6	1
T76_S_k141_259253||full	6	1
T4_S_k141_35732||full	6	3
T32_S_k141_601777||full	2	3
T104_S_k141_120048||full	6	1
T0_S_k141_715886||full	2	3
T8_S_k141_967248||full	1	1
T68_S_k141_382039||full	6.5	1
T60_S_k141_644||full	4	2
T96_S_k141_285120||full	2	3
T32_S_k141_1037254||full	3	3
T92_S_k141_898328||full	6	1
T28_S_k141_504791||full	4	2
T36_S_k141_781417||full	2	3
T12_S_k141_842569||full	3	3
T72_S_k141_580110||full	6	1
T84_S_k141_988493||full	6	3
T16_D_k141_1420481||full	2	1
T8_S_k141_1105176||full	2	3
T52_S_k141_512689||full	6	1
T48_S_k141_827120||full	2	3
T40_S_k141_22095||full	6	1
T48_S_k141_809164||full	1.5	3
T36_S_k141_199637||full	2	3
T4_S_k141_937412||full	1	1
T4_D_k141_582093||full	3	2
T24_S_k141_1006940||full	6	1
T84_S_k141_1099297||full	6	1
T104_S_k141_208041||full	2	3
T4_S_k141_1264344||full	6	3
T100_S_k141_683646||full	2	1
T112_S_k141_878344||full	2	1
T112_S_k141_95262||full	2	1
T84_S_k141_329484||full	2	1
T32_S_k141_854673||full	6	1
T40_D_k141_573340||full	2	3
T48_S_k141_101538||full	6	1
T88_S_k141_235596||full	2	3
T84_S_k141_1313741||full	6	3
T48_S_k141_200393||full	2	1
T68_S_k141_776027||full	6	1
T84_S_k141_24511||full	6	1
T24_S_k141_377358||full	2	1
T32_S_k141_419484||full	6	1
T96_S_k141_285081||full	2	1
T40_D_k141_374519||full	2	3
T52_D_k141_540672||full	2	3
T56_S_k141_490075||full	6	1
T28_S_k141_1032992||full	4	2
T32_S_k141_250112||full	2	1
T24_S_k141_1049385||full	6	1
T60_S_k141_203085||full	6	1
T12_S_k141_488277||full	6	1
T52_S_k141_720403||full	2	3
T48_S_k141_631903||full	6	1
T56_S_k141_156153||full	6	3
T16_S_k141_269515||full	6	1
T4_S_k141_860313||full	6	1
T40_S_k141_996725||full	6	1
T108_S_k141_708946||full	2	3
T16_S_k141_684245||full	6	3
T108_S_k141_322534||full	2	1
T112_S_k141_425476||full	6	3
T112_S_k141_715972||full	2	1
T36_S_k141_34316||full	2	3
T44_S_k141_1026868||full	4	2
T68_S_k141_983981||full	6	1
T60_S_k141_337552||full	2	1
T36_S_k141_617161||full	4	2
T80_S_k141_232038||full	2	1
T100_S_k141_782660||full	2	1
T4_S_k141_1013678||full	6	1
T64_D_k141_703186||full	2	1
T28_S_k141_1051546||full	6	1
T20_S_k141_778993||full	2	1
T56_S_k141_987917||full	6	1
T8_S_k141_137967||full	6	3
T68_S_k141_917503||full	2	3
T68_S_k141_459493||full	2	1
T76_S_k141_515877||full	2	1
T108_S_k141_404243||full	2	1
T104_S_k141_626434||full	6	1
T52_D_k141_839965||full	2	1
T12_S_k141_352943||full	1	1
T44_S_k141_261732||full	6	1
T4_S_k141_357078||full	2	1
T4_D_k141_777082||full	6	3
T16_D_k141_176848||full	2	3
T56_S_k141_896526||full	2	1
T16_S_k141_149875||full	2	3
T104_S_k141_773682||full	6	1
T4_D_k141_716631||full	1	3
T28_S_k141_281323||full	6	1
T68_S_k141_376523||full	4	2
T12_S_k141_811683||full	6	3
T88_S_k141_969700||full	2	1
T60_S_k141_199058||full	6	1
T76_S_k141_151253||full	6	3
T28_S_k141_350345||full	6	1
T92_S_k141_1110403||full	6	3
T100_D_k141_248145||full_1	2	3
T80_S_k141_991257||full	2	1
T76_S_k141_207855||full	6	3
T76_S_k141_222250||full	2	1
T108_S_k141_71138||full	6	1
T28_S_k141_1020229||full	2	1
T24_S_k141_679539||full	6	1
T32_S_k141_1006799||full	6	3
T0_S_k141_964779||full	6	1
T76_D_k141_183883||full	3	3
T36_S_k141_92089||full	1	3
T104_S_k141_619710||full	6	1
T112_S_k141_511223||full	2	1
T40_S_k141_632479||full	2	1
T12_S_k141_440865||full	2	1
T84_S_k141_209451||full	2	3
T16_D_k141_1032251||full	6	1
T52_S_k141_1004084||full	2	1
T64_S_k141_240954||full	6	1
T84_S_k141_1099714||full	2	3
T100_S_k141_115511||full	6	1
T92_S_k141_888598||full	2	1
T32_S_k141_759416||full	2	3
T108_S_k141_773405||full	6	1
T96_S_k141_472227||full	6	1
T16_S_k141_828830||full	2	1
T100_D_k141_608534||full	2	1
T76_S_k141_28886||full	2	3
T28_S_k141_1070575||full	6	3
T8_S_k141_285178||full	6	1
T32_S_k141_281331||full	2	3
T52_S_k141_403655||full	6	1
T52_D_k141_660060||full	2	3
T80_S_k141_29836||full	1	1
T88_S_k141_174683||full	6	1
T32_S_k141_949784||full	2	3
T20_S_k141_1076519||full	2	1
T88_S_k141_192499||full	6	1
T108_S_k141_965530||full	2	3
T32_S_k141_1123968||full	6	1
T28_S_k141_461594||full	6	3
T52_D_k141_296174||full	2	3
T8_S_k141_128359||full	6	3
T84_S_k141_1094604||full	6	1
T112_S_k141_607979||full	4	2
T4_S_k141_977802||full	2	1
T88_D_k141_682917||full	6	3
T80_S_k141_604199||full	2	1
T4_D_k141_71277||full	2	1
T88_S_k141_729724||full	2	1
T12_S_k141_1336771||full	2	1
T44_S_k141_1076554||full	2	3
T104_S_k141_467315||full	2	3
T8_S_k141_97405||full	2	3
T108_S_k141_79047||full	6	1
T32_S_k141_932073||full	6	1
T104_S_k141_598624||full	6	1
T72_S_k141_235372||full	6	1
T8_S_k141_656113||full	2	3
T84_S_k141_1077967||full	2	3
T8_S_k141_1351324||full	2	1
T84_S_k141_1067316||full	2	1
T112_S_k141_606075||full	6	1
T76_S_k141_909755||full	6	1
T24_S_k141_830776||full	2	1
T64_S_k141_380275||full	6	1
T8_S_k141_529303||full	6	1
T16_D_k141_407529||full	6	1
T60_S_k141_270345||full	2	1
T92_S_k141_1230609||full	1	1
T56_S_k141_615860||full	1	1
T80_S_k141_98807||full	6	1
T112_S_k141_857460||full	2	3
T52_S_k141_225685||full	2	1
T28_S_k141_499233||full	6	1
T84_S_k141_10331||full	2	3
T52_S_k141_715161||full	2	3
T12_S_k141_634247||full	6	1
T16_D_k141_559843||full	1	1
T84_S_k141_4809||full	2	3
T0_S_k141_543027||full	6	1
T12_S_k141_134008||full	2	1
T108_S_k141_861484||full	2	1
T24_S_k141_993936||full	6	1
T8_S_k141_948026||full	6	1
T12_S_k141_1384548||full	4	2
T76_S_k141_640284||full	6	3
T88_D_k141_570342||full	2	1
T104_S_k141_156231||full	1	1
T12_S_k141_1348109||full	2	3
T52_S_k141_919704||full	1	1
T84_S_k141_84638||full	2	1
T28_S_k141_1085711||full	2	1
T80_S_k141_693489||full	1	1
T76_S_k141_553227||full	6	1
T4_S_k141_271694||full	6	1
T20_S_k141_1141956||full	6	3
T44_S_k141_820412||full	2	3
T112_D_k141_633006||full	2	1
T12_S_k141_985726||full	2	3
T100_D_k141_225242||full	6	1
T104_S_k141_641279||full	6	1
T108_S_k141_718117||full	2	3
T44_S_k141_424857||full	6	3
T88_S_k141_155735||full	2	3
T8_S_k141_577265||full	4	2
T72_S_k141_832367||full	6	1
T80_S_k141_908180||full	2	1
T20_S_k141_39137||full	6	1
T60_S_k141_497273||full	2	1
T4_S_k141_264781||full	2	1
T12_S_k141_138504||full	6	1
T32_S_k141_539323||full	6	1
T24_S_k141_389744||full	2	1
T4_S_k141_525946||full	6	3
T100_S_k141_685451||full	4	1
T88_S_k141_256748||full	2	3
T92_S_k141_1254734||full	2	1
T36_S_k141_109738||full	6	1
T28_S_k141_632780||full	6	3
T104_S_k141_312727||full	2	3
T88_S_k141_1156066||full	6	3
T88_S_k141_386206||full	1	1
T4_S_k141_109888||full	6	1
T48_S_k141_236787||full	2	3
T84_S_k141_817467||full	1	1
T8_S_k141_565750||full	6	1
T84_S_k141_905395||full	2	3
T92_S_k141_629796||full	2	1
T52_S_k141_503585||full	2	1
T92_S_k141_682338||full	6	3
T24_S_k141_437160||full	4	3
T96_S_k141_371276||full	4	2
T72_S_k141_124700||full	6	1
T84_S_k141_1077821||full	2	1
T64_S_k141_928119||full	6	3
T40_D_k141_1030490||full	2	3
T8_S_k141_46818||full	2	3
T104_S_k141_529974||full	6	1
T36_S_k141_458257||full	3	2
T92_S_k141_673403||full	6	1
T88_S_k141_883316||full	6	1
T84_S_k141_751949||full	2	3
T112_S_k141_831138||full	2	3
T88_S_k141_626339||full	6	1
T20_S_k141_576661||full	6	1
T12_S_k141_916539||full	2	3
T4_S_k141_1296260||full	6	1
T52_D_k141_78574||full	2	3
T80_S_k141_380409||full	6	1
T12_S_k141_7726||full	1	1
T20_S_k141_860510||full	6	1
T28_S_k141_483390||full	4	2
T36_S_k141_516508||full	2	1
T104_S_k141_511227||full	6	3
T32_S_k141_1057912||full	6	3
T40_D_k141_323890||full	6	1
T100_S_k141_56076||full	2	1
T8_S_k141_24321||full	2	1
T48_S_k141_759637||full	2	1
T36_S_k141_449007||full	3	2
T80_S_k141_250188||full	2	3
T52_S_k141_403316||full	6	1
T76_D_k141_880834||full	2	3
T76_S_k141_210733||full	6	1
T56_S_k141_639493||full	6	1
T64_S_k141_120433||full	6	1
T4_S_k141_1200567||full	2	3
T8_S_k141_1372949||full	6	1
T72_S_k141_1112172||full	2	1
T32_S_k141_564028||full	1	1
T8_S_k141_658023||full	2	3
T8_S_k141_897282||full	2	3
T40_S_k141_563112||full	2	1
T72_S_k141_799614||full	2	1
T12_S_k141_636066||full	2	3
T104_S_k141_399645||full	6	1
T112_S_k141_1034586||full	6	1
T32_S_k141_611719||full	2	3
T68_S_k141_69425||full	4	2
T16_S_k141_788066||full	6	1
T12_S_k141_964503||full	2	1
T8_S_k141_1040826||full	2	3
T32_S_k141_1117209||full	6	1
T40_S_k141_542139||full	1	3
T8_S_k141_407179||full	6	1
T28_S_k141_924775||full	4	2
T96_S_k141_45958||full	6	1
T8_S_k141_1347441||full	6	1
T32_S_k141_1004312||full	1.5	1
T36_S_k141_426004||full	2	3
T52_S_k141_172231||full	2	1
T84_S_k141_420815||full	6	1
T12_S_k141_816683||full	2	3
T8_S_k141_135448||full	2	1
T52_D_k141_595882||full	1	3
T4_S_k141_1688||full	6	3
T8_S_k141_659834||full	2	3
T60_S_k141_217938||full	2	1
T8_S_k141_406147||full	1	3
T104_S_k141_354313||full	6	3
T92_S_k141_700411||full	6	1
T68_S_k141_173704||full	2	1
T44_S_k141_137723||full	3	3
T56_S_k141_347929||full	6	1
T16_S_k141_945560||full	3	3
T48_S_k141_218268||full	2	1
T8_S_k141_765117||full	6	3
T100_S_k141_549675||full	6	1
T84_S_k141_748541||full	6	3
T52_S_k141_563286||full	6	1
T108_S_k141_618212||full	6	1
T12_S_k141_904366||full	2	1
T56_S_k141_145020||full	6	1
T20_S_k141_144720||full	4	2
T84_S_k141_709703||full	2	3
T92_S_k141_1197313||full	2	1
T104_S_k141_310969||full	6	3
T24_S_k141_818134||full	2	3
T108_S_k141_447048||full	1	1
T84_S_k141_360574||full	1	1
T88_S_k141_639627||full	2	1
T16_S_k141_127385||full	2	3
T8_S_k141_793390||full	4	2
T76_S_k141_634203||full	3	3
T4_S_k141_1222676||full	6	1
T52_S_k141_308859||full	4	2
T28_S_k141_513620||full	2	1
T8_S_k141_1255417||full	6	3
T112_S_k141_653118||full	1	1
T4_D_k141_1206975||full	3	3
T80_S_k141_874977||full	6	1
T104_S_k141_234995||full	2	1
T32_S_k141_1195961||full	6	3
T8_S_k141_252832||full	6	3
T32_S_k141_937767||full	2	1
T76_S_k141_853148||full	6	1
T76_S_k141_637516||full	6	1
T20_S_k141_503511||full	4	2
T24_S_k141_1064640||full	6	1
T48_S_k141_948719||full	1	1
T60_S_k141_746515||full	2	1
T20_S_k141_1138624||full	1	3
T104_S_k141_365685||full	2	1
T68_S_k141_787835||full	4	2
T0_S_k141_348352||full	1	1
T44_S_k141_267473||full	4	2
T12_S_k141_24509||full	3	3
T12_S_k141_715140||full	2	1
T8_S_k141_627943||full	6	3
T48_S_k141_469161||full	2	1
T20_S_k141_325515||full	2	1
T108_S_k141_199053||full	6	1
T60_S_k141_886706||full	6	1
T32_S_k141_18234||full	2	3
T88_S_k141_639498||full	6	3
T36_S_k141_598637||full	2	1
T84_S_k141_590295||full	6	1
T108_S_k141_161439||full	2	1
T44_S_k141_878098||full	2	3
T84_S_k141_512149||full	1	1
T96_S_k141_46554||full	6	1
T104_S_k141_161581||full	6	3
T76_S_k141_1042042||full	6	3
T52_S_k141_1220133||full	2	3
T88_D_k141_436441||full	2	3
T108_S_k141_972654||full	6	3
T72_S_k141_1086392||full	6	3
T20_S_k141_125412||full	4	2
T4_S_k141_1102623||full	6	1
T76_S_k141_716571||full	6	3
T8_S_k141_799247||full	2	3
T24_S_k141_905827||full	2	3
T84_S_k141_1070954||full	2	3
T8_S_k141_1440570||full	3	3
T4_D_k141_474015||full	1.5	3
T108_S_k141_469655||full	6	1
T40_D_k141_788990||full	6	1
T16_S_k141_455184||full	4	2
T56_S_k141_361150||full	2	3
T84_S_k141_213367||full	2	3
T96_S_k141_99523||full	6	1
T44_S_k141_1156676||full	6	1
T84_S_k141_956162||full	2	3
T12_S_k141_742370||full	6	3
T8_S_k141_1228782||full	2	3
T4_S_k141_1155486||full	6	1
T36_S_k141_85403||full	2	3
T0_S_k141_146919||full	6	1
T12_S_k141_123833||full	6	1
T48_S_k141_632085||full	2	1
T100_D_k141_925114||full	2	3
T12_S_k141_639575||full	2	3
T96_S_k141_248950||full	3	3
T64_S_k141_779305||full	2	3
T0_S_k141_210999||full	6	1
T36_S_k141_798699||full	6	1
T4_D_k141_1045287||full	2	3
T104_S_k141_215898||full	6	1
T92_S_k141_1112404||full	2	3
T48_S_k141_288320||full	6	1
T24_S_k141_1115216||full	4	2
T112_S_k141_300079||full	6	1
T12_S_k141_125427||full	6	1
T36_S_k141_1311408||full	6	1
T52_S_k141_11496||full	2	3
T8_S_k141_420055||full	6	1
T100_S_k141_536033||full	2	3
T76_S_k141_355601||full	2	3
T40_S_k141_932118||full	2	3
T60_S_k141_432509||full	2	1
T56_S_k141_107024||full	2	1
T104_S_k141_88138||full	2	1
T16_S_k141_991420||full	2	1
T52_S_k141_715098||full	2	3
T68_S_k141_1127038||full	2	1
T84_S_k141_26871||full	2	1
T32_S_k141_303543||full	6	1
T8_S_k141_292345||full	2	3
T112_S_k141_992563||full	6	1
T28_S_k141_547252||full	6	1
T88_S_k141_35968||full	6	1
T112_S_k141_394821||full	2	3
T32_S_k141_405875||full	6	3
T80_S_k141_44713||full	6	1
T8_S_k141_1035451||full	2	3
T112_S_k141_292085||full	2	3
T80_S_k141_715000||full	6	1
T72_S_k141_1093569||full	1	1
T100_S_k141_579458||full	6	1
T52_S_k141_3057||full	2	3
T4_S_k141_444886||full	2	1
T104_S_k141_227041||full	6	1
T76_S_k141_900252||full	1	1
T92_S_k141_176023||full	6	3
T92_S_k141_879313||full	2	1
T104_S_k141_793570||full	2	1
T24_S_k141_301736||full	6	3
T16_S_k141_39738||full	2	1
T108_S_k141_65378||full	2	1
T32_S_k141_605028||full	1	1
T8_S_k141_953625||full	6	1
T76_D_k141_39459||full	2	1
T84_S_k141_992902||full	6	1
T76_S_k141_825339||full	6	1
T4_S_k141_222860||full	2	3
T4_D_k141_175485||full	2	1
T84_S_k141_493393||full	6	1
T88_S_k141_75503||full	6	1
T52_S_k141_167382||full	2	3
T24_S_k141_760974||full	6	1
T28_S_k141_837597||full	6	1
T12_S_k141_1142993||full	2	3
T8_S_k141_1322371||full	6	1
T40_S_k141_796550||full	6	3
T80_S_k141_162444||full	6	1
T4_D_k141_492369||full	3	2
T96_S_k141_235329||full	6	1
T28_S_k141_176938||full	3	3
T84_S_k141_1244872||full	2	3
T92_S_k141_190901||full	2	1
T52_D_k141_125251||full	2	1
T12_S_k141_243445||full	6	1
T16_S_k141_761062||full	2	1
T92_S_k141_950036||full	2	1
T108_S_k141_715402||full	2	1
T8_S_k141_311313||full	6	3
T60_S_k141_632307||full	2	1
T100_S_k141_11340||full	6	1
T88_D_k141_628295||full	2	3
T8_S_k141_526376||full	2	3
T104_S_k141_426707||full	1	1
T16_S_k141_533930||full	6	1
T92_S_k141_309816||full	3	2
T88_S_k141_339591||full	6	3
T16_D_k141_1313512||full	2	1
T16_D_k141_571995||full	6	1
T36_S_k141_426563||full	3	2
T52_S_k141_811757||full	1	1
T8_S_k141_1282086||full	2	3
T56_S_k141_486605||full	6	3
T12_S_k141_381420||full	2	1
T32_S_k141_1327007||full	2	1
T24_S_k141_618480||full	6	1
T100_S_k141_55845||full	6	1
T104_S_k141_782574||full	6	1
T4_S_k141_222257||full	6	1
T32_S_k141_945049||full	6	3
T64_S_k141_181442||full	2	1
T8_S_k141_484166||full	2	3
T76_S_k141_755141||full	2	1
T92_S_k141_803289||full	6	1
T112_D_k141_793704||full	2	2
T44_S_k141_1288594||full	6	1
T16_S_k141_478143||full	1	1
T80_S_k141_1137606||full	2	3
T112_S_k141_285112||full	6	1
T92_S_k141_597155||full	2	1
T16_D_k141_274352||full	2	3
T88_S_k141_1036430||full	6	1
T24_S_k141_10727||full	1	1
T12_S_k141_748611||full	2	3
T28_S_k141_973897||full	4	2
T84_S_k141_1247828||full	2	3
T52_S_k141_985783||full	2	1
T84_S_k141_414871||full	2	3
T28_S_k141_460882||full	1	3
T8_S_k141_505773||full	6	1
T60_S_k141_698988||full	2	3
T4_S_k141_430112||full	6	1
T68_S_k141_736597||full	1	3
T32_S_k141_1160271||full	6	1
T0_S_k141_425731||full	2	1
T12_S_k141_874160||full	2	3
T8_S_k141_858640||full	6	1
T84_S_k141_243612||full	2	1
T12_S_k141_153298||full	2	1
T56_S_k141_18245||full	2	3
T40_S_k141_845269||full	6	3
T4_S_k141_108833||full	6	1
T76_D_k141_141992||full	2	3
T84_S_k141_1128834||full	2	3
T100_S_k141_682033||full	6	1
T88_S_k141_176739||full	2	1
T64_S_k141_790818||full	6	1
T28_S_k141_1079631||full	6	1
T28_S_k141_12651||full	6	3
T0_S_k141_366160||full	1	1
T8_S_k141_777624||full	1	3
T0_S_k141_67697||full	2	3
T72_S_k141_87988||full	2	3
T88_D_k141_705211||full	1	1
T60_S_k141_482236||full	2	3
T80_S_k141_603240||full	2	3
T8_S_k141_98186||full	6	3
T100_S_k141_437580||full	1.5	1
T40_D_k141_758088||full	2	3
T52_D_k141_598959||full	6	1
T52_S_k141_1045305||full	6	3
T60_S_k141_947655||full	2	1
T60_S_k141_499575||full	2	1
T100_D_k141_3758||full	2	1
T88_S_k141_961341||full	6	1
T4_S_k141_30734||full	6	1
T72_S_k141_581635||full	6	1
T36_S_k141_601273||full	2	1
T72_S_k141_1083626||full	6	1
T52_S_k141_723039||full	6	1
T0_S_k141_1018661||full	2	1
T100_S_k141_570256||full	6	1
T80_S_k141_286562||full	2	3
T52_D_k141_311359||full	2	3
T32_S_k141_837549||full	6	1
T104_S_k141_517042||full	6	1
T56_S_k141_1953||full	6	1
T24_S_k141_679923||full	2	3
T88_S_k141_1145440||full	6	1
T88_S_k141_53599||full	6	1
T84_S_k141_111603||full	2	3
T96_S_k141_426906||full	6	1
T8_S_k141_61442||full	6	1
T44_S_k141_955964||full	4	2
T32_S_k141_12895||full	6	1
T8_S_k141_38751||full	1	1
T48_S_k141_656653||full	6	1
T32_S_k141_275652||full	6	1
T80_S_k141_332403||full	6	1
T108_S_k141_155423||full	6	3
T48_S_k141_1024248||full	2	1
T68_S_k141_458835||full	6	1
T56_S_k141_222027||full	1.5	1
T8_S_k141_897156||full	6	1
T36_S_k141_784189||full	2	3
T24_S_k141_79788||full	1	1
T40_S_k141_561499||full	6	1
T68_S_k141_1065220||full	6	1
T36_S_k141_1053709||full	6	1
T80_S_k141_785268||full	2	3
T40_S_k141_871201||full	6	1
T76_S_k141_345379||full	6	1
T112_S_k141_570784||full	6	1
T36_S_k141_1286925||full	1	1
T64_S_k141_120415||full	6	3
T52_D_k141_644212||full	2	1
T60_S_k141_806404||full	1	3
T68_S_k141_253453||full	2	1
T112_S_k141_990964||full	6	3
T8_S_k141_1133048||full	6	1
T80_S_k141_309863||full	1	1
T60_S_k141_677977||full	6	1
T24_S_k141_271851||full	6	3
T0_S_k141_273740||full	6	1
T80_S_k141_3400||full	1	1
T24_S_k141_370126||full	6	3
T88_D_k141_439483||full	1	3
T108_S_k141_788109||full	6	3
T104_S_k141_426350||full	2	1
T12_S_k141_1044948||full	6	3
T104_S_k141_180418||full	2	3
T92_S_k141_702663||full	2	1
T52_S_k141_337439||full	2	1
T28_S_k141_272708||full	6	1
T88_S_k141_1204496||full	6	1
T20_S_k141_239746||full	2	1
T32_S_k141_945950||full	6	1
T56_S_k141_15616||full	6	3
T8_S_k141_1349972||full	1	1
T76_S_k141_963933||full	2	1
T36_S_k141_432413||full	2	1
T32_S_k141_875684||full	2	1
T36_S_k141_780963||full	6	1
T96_S_k141_236121||full	6	1
T60_S_k141_665205||full	2	3
T40_S_k141_87080||full	6	1
T72_S_k141_1087677||full	6	1
T60_S_k141_629361||full	2	1
T84_S_k141_1128731||full	6	1
T32_S_k141_600240||full	2	1
T28_S_k141_314566||full	4	2
T48_S_k141_36500||full	4	2
T4_S_k141_1204458||full	2	1
T40_D_k141_315188||full	3	2
T92_S_k141_657013||full	4	2
T0_S_k141_811704||full	2	1
T20_S_k141_932585||full	1	1
T88_S_k141_11635||full	1	1
T16_S_k141_600675||full	1	1
T84_S_k141_1191486||full	2	1
T16_D_k141_1402716||full	2	3
T72_S_k141_955840||full	6	3
T0_S_k141_617548||full	2	1
T56_S_k141_163807||full	1	3
T52_S_k141_83814||full	6	1
T84_S_k141_409594||full	6	1
T8_S_k141_1340317||full	6	1
T4_S_k141_1089757||full	1	1
T100_S_k141_474177||full	2	1
T20_S_k141_283450||full	4	2
T76_S_k141_839426||full	2	1
T4_S_k141_1240681||full	6	3
T32_S_k141_375945||full	6	1
T32_S_k141_215472||full	1	1
T32_S_k141_759234||full	2	3
T104_S_k141_746325||full	6	1
T72_S_k141_599708||full	2	1
T84_S_k141_1176145||full	2	3
T36_S_k141_437067||full	2	1
T92_S_k141_575178||full	6	1
T108_S_k141_767776||full	2	3
T52_D_k141_854398||full	2	1
T88_S_k141_14653||full	6	1
T104_S_k141_409368||full	6	3
T100_S_k141_682129||full	6	1
T64_S_k141_623714||full	6	1
T48_S_k141_821746||full	1	1
T88_S_k141_730980||full	2	1
T4_S_k141_302153||full	6	1
T84_S_k141_655231||full	2	3
T28_S_k141_1028994||full	6	3
T12_S_k141_618167||full	2	1
T36_S_k141_1285546||full	2	1
T52_S_k141_924721||full	2	1
T104_S_k141_54693||full	6	1
T24_S_k141_289886||full	6	1
T56_S_k141_822793||full	1	1
T36_S_k141_439373||full	6	1
T68_S_k141_772217||full	2	1
T44_S_k141_534678||full	2	3
T36_S_k141_900488||full	6	1
T60_S_k141_72445||full	6	1
T12_S_k141_297196||full	2	3
T48_S_k141_691433||full	6	1
T80_S_k141_101639||full	6	1
T8_S_k141_874080||full	1	1
T12_S_k141_430611||full	2	1
T32_S_k141_512364||full	6	1
T92_S_k141_676349||full	2	1
T8_S_k141_1022838||full	6	1
T24_S_k141_1053260||full	6	1
T52_S_k141_181958||full	2	3
T20_S_k141_1057583||full	2	1
T92_S_k141_860896||full	2	1
T84_S_k141_1019546||full	6	1
T36_S_k141_87892||full	2	1
T72_S_k141_429783||full	6	1
T100_D_k141_1406||full	2	3
T20_S_k141_975356||full	6	1
T112_S_k141_366195||full	6	1
T20_S_k141_1217722||full	1	1
T72_S_k141_270513||full	4	2
T32_S_k141_846940||full	2	3
T76_D_k141_670637||full	1	1
T24_S_k141_767526||full	2	1
T32_S_k141_339631||full	2	1
T48_S_k141_414149||full	6	1
T4_D_k141_561842||full	2	3
T44_S_k141_176010||full	6	1
T12_S_k141_1053133||full	3	2
T52_D_k141_383387||full	2	3
T88_S_k141_80958||full	1	1
T64_S_k141_740142||full	2	1
T40_D_k141_9809||full	2	3
T112_S_k141_118845||full	6	1
T76_D_k141_2851||full	2	3
T108_S_k141_642733||full	1	1
T112_S_k141_927485||full	6	1
T108_S_k141_900912||full	6	3
T0_S_k141_281412||full	6	3
T108_S_k141_95005||full	1	3
T28_S_k141_605640||full	1	1
T40_D_k141_1007418||full	2	1
T16_S_k141_600997||full	6	1
T112_S_k141_303704||full	1	3
T64_S_k141_24790||full	1	1
T88_S_k141_98649||full	6	1
T68_S_k141_154256||full	4	2
T76_S_k141_354446||full	6	1
T84_S_k141_299893||full	2	1
T100_S_k141_521526||full	6	1
T44_S_k141_252949||full	2	3
T16_S_k141_731472||full	2	3
T16_S_k141_1178154||full	6	1
T28_S_k141_48887||full	4	2
T92_S_k141_875432||full	2	3
T52_S_k141_1056473||full	2	3
T84_S_k141_1196312||full	6	1
T40_S_k141_141579||full	6	1
T8_S_k141_5765||full	2	3
T44_S_k141_582925||full	1	1
T12_S_k141_647000||full	2	1
T12_S_k141_792928||full	2	3
T56_S_k141_765858||full	2	3
T88_S_k141_591723||full	6	1
T88_S_k141_94826||full	2	1
T28_S_k141_365481||full	6	1
T28_S_k141_1081063||full	1	1
T12_S_k141_1055952||full_1	2	3
T28_S_k141_1170306||full	6	3
T112_S_k141_507094||full	2	1
T88_S_k141_716815||full	2	1
T44_S_k141_659079||full	2	1
T32_S_k141_853701||full	1	1
T56_S_k141_481015||full	2	1
T28_S_k141_352535||full	6	1
T16_D_k141_296504||full	3	3
T68_S_k141_1126818||full	2	1
T0_S_k141_698299||full	6	1
T32_S_k141_934243||full	1	1
T104_S_k141_561120||full	2	1
T48_S_k141_150710||full	2	3
T108_S_k141_868435||full	2	1
T48_S_k141_844719||full	2	3
T108_S_k141_1009838||full	6	3
T16_S_k141_1073696||full	6	1
T88_S_k141_54157||full	2	3
T24_S_k141_164047||full	2	1
T28_S_k141_674877||full	6	1
T32_S_k141_940080||full	1	3
T20_S_k141_885276||full	1.5	1
T32_S_k141_455085||full	2	1
T4_S_k141_1094071||full	2	3
T112_S_k141_306660||full	6	1
T40_S_k141_812126||full	4	2
T8_S_k141_162655||full	6	3
T52_S_k141_1088620||full	4	2
T16_S_k141_153519||full	2	1
T108_S_k141_840010||full	6	3
T48_S_k141_486261||full	2	1
T16_D_k141_1017156||full	6	1
T28_S_k141_907437||full	2	1
T56_S_k141_698384||full	6	1
T100_D_k141_183347||full	1	3
T76_S_k141_315294||full	2	1
T84_S_k141_1178230||full	2	3
T96_S_k141_516219||full	2	1
T32_S_k141_773844||full	6	1
T32_S_k141_294384||full	6	1
T60_S_k141_324659||full	6	3
T16_S_k141_858031||full	6	1
T4_D_k141_43191||full	2	3
T112_D_k141_206193||full	6	3
T36_S_k141_887378||full	2	1
T76_S_k141_178469||full	2	3
T52_S_k141_1006458||full	1	3
T56_S_k141_959001||full	6	1
T52_S_k141_1058286||full	2	3
T48_S_k141_945899||full	4	1
T112_S_k141_356672||full	2	1
T12_S_k141_972726||full	2	1
T16_D_k141_101037||full	6	1
T44_S_k141_939461||full	6	3
T32_S_k141_175304||full	6	1
T76_D_k141_181587||full	2	3
T88_S_k141_450345||full	1	1
T56_S_k141_346327||full	6	1
T92_S_k141_806630||full	1	1
T16_D_k141_30725||full	2	1
T12_S_k141_377273||full	2	3
T100_D_k141_130195||full	2	3
T100_S_k141_472429||full	6	1
T108_S_k141_642417||full	6	1
T80_S_k141_415029||full	6	1
T32_S_k141_877280||full	6	1
T112_S_k141_400159||full	6	3
T80_S_k141_617382||full	6	1
T20_S_k141_446335||full	4	2
T12_S_k141_264042||full	6	1
T24_S_k141_981261||full	6	3
T16_D_k141_27428||full	3	3
T40_S_k141_636033||full	6	1
T28_S_k141_1052067||full	1	1
T4_S_k141_657638||full	2	3
T80_S_k141_383576||full	2	1
T96_S_k141_645387||full	6	1
T36_S_k141_600912||full	2	1
T64_S_k141_304088||full	6	1
T24_S_k141_595135||full	6	1
T88_S_k141_632080||full	6	1
T64_S_k141_396057||full	2	1
T4_S_k141_560947||full	6	1
T32_S_k141_445570||full	2	1
T16_D_k141_946431||full	6	3
T56_S_k141_482849||full	2	3
T72_S_k141_939430||full	2	1
T4_D_k141_168571||full	1	1
T112_S_k141_354058||full	6	1
T108_S_k141_386780||full	2	3
T96_S_k141_277448||full	6	1
T44_S_k141_99090||full	2	1
T8_S_k141_1326131||full	2	3
T84_S_k141_988544||full	2	1
T108_S_k141_900269||full	1	1
T108_S_k141_30482||full	6	1
T12_S_k141_352844||full	6	1
T36_S_k141_1028030||full	4	2
T88_S_k141_599390||full	1.5	1
T108_S_k141_965098||full	2	1
T76_S_k141_755842||full	2	1
T36_S_k141_938234||full	1	3
T32_S_k141_1027999||full	6	1
T12_S_k141_14514||full	2	3
T84_S_k141_187107||full	2	1
T32_S_k141_528741||full	2	1
T16_S_k141_163422||full	2	3
T12_S_k141_1062749||full	2	3
T84_S_k141_373924||full	2	1
T32_S_k141_960444||full	2	1
T88_D_k141_93184||full	3	3
T24_S_k141_808795||full	2	3
T8_S_k141_571830||full	3	3
T32_S_k141_1330393||full	1	1
T68_S_k141_992099||full	2	1
T52_S_k141_481758||full	1	1
T16_S_k141_1169712||full	2	1
T0_S_k141_8825||full	2	1
T4_D_k141_180398||full	3	3
T12_S_k141_425094||full	2	3
T12_S_k141_1008050||full	1.5	3
T0_S_k141_216644||full	1	1
T12_S_k141_891832||full	2	3
T88_S_k141_886687||full	2	1
T76_S_k141_620327||full	6	3
T36_S_k141_424282||full	4	2
T32_S_k141_676783||full	6	1
T112_S_k141_993163||full	1	1
T28_S_k141_454614||full	1	1
T108_S_k141_965581||full	6	1
T56_S_k141_721868||full	1	1
T96_S_k141_425828||full	2	1
T48_S_k141_6637||full	6	1
T44_S_k141_593957||full	2	1
T8_S_k141_116586||full	2	3
T88_S_k141_501245||full	6	1
T20_S_k141_1017156||full	3	3
T92_S_k141_1185905||full	2	1
T68_S_k141_494481||full	4	2
T44_S_k141_352094||full	6	1
T12_S_k141_1322373||full	2	1
T112_S_k141_779161||full	2	1
T60_S_k141_345682||full	2	1
T4_S_k141_679225||full	2	3
T68_S_k141_337942||full	6	1
T56_S_k141_958850||full	6	1
T108_S_k141_1021068||full	6	1
T4_S_k141_615979||full	6	3
T112_S_k141_280338||full	6	1
T80_S_k141_634198||full	1	1
T24_S_k141_774541||full	2	3
T36_S_k141_881778||full	2	1
T44_S_k141_184643||full	2	3
T80_S_k141_997257||full	6	1
T52_S_k141_637179||full	6	3
T52_D_k141_471964||full	6	1
T72_S_k141_81691||full	2	1
T80_S_k141_841747||full	2	1
T28_S_k141_549250||full	2	3
T36_S_k141_735970||full	6	1
T68_S_k141_229748||full	1	1
T12_S_k141_59665||full	6	3
T56_S_k141_635185||full	2	3
T24_S_k141_97894||full	6	1
T16_D_k141_696319||full	1	1
T80_S_k141_937464||full	6	1
T12_S_k141_761624||full	6	3
T104_S_k141_587589||full	6	1
T76_S_k141_934183||full	2	3
T68_S_k141_160356||full	6	1
T44_S_k141_919042||full	6	3
T76_S_k141_654887||full	6	1
T52_S_k141_947828||full	2	3
T48_S_k141_1020122||full	2	3
T4_D_k141_255298||full	2	1
T104_S_k141_11247||full	1	1
T32_S_k141_787747||full	2	3
T56_S_k141_739785||full	1	1
T52_D_k141_359009||full	2	3
T16_D_k141_121325||full	1	3
T28_S_k141_31332||full	6	1
T64_S_k141_907680||full	2	1
T40_S_k141_253||full	6	1
T80_S_k141_228083||full	1	1
T20_S_k141_801227||full	4	2
T100_S_k141_684905||full	6	3
T80_S_k141_828368||full_1	2	3
T112_S_k141_1006758||full	6	3
T68_S_k141_1017598||full	2	3
T8_S_k141_578225||full	2	1
T108_S_k141_170807||full	2	3
T112_S_k141_495983||full	6	3
T0_S_k141_683057||full	1	1
T36_S_k141_327357||full	6	1
T20_S_k141_559795||full	2	3
T60_S_k141_677266||full	6	1
T32_S_k141_1222778||full	6	1
T8_S_k141_381079||full_1	2	1
T12_S_k141_1299858||full	2	2
T64_S_k141_776900||full	4	1
T24_S_k141_1152173||full	6	1
T72_S_k141_301976||full	1	1
T12_S_k141_1359660||full	2	1
T56_S_k141_824373||full	1	1
T32_S_k141_792550||full	2	1
T52_S_k141_651924||full	2	1
T32_S_k141_860204||full	2	3
T12_S_k141_1051339||full	2	1
T36_S_k141_1093671||full	2	1
T64_S_k141_563278||full	6	3
T16_S_k141_83247||full	2	3
T4_S_k141_1194750||full	4	1
T84_S_k141_659463||full	6	1
T4_S_k141_947182||full	6	1
T12_S_k141_830247||full	2	1
T32_S_k141_1247055||full	1	1
T100_S_k141_205007||full	6	1
T68_S_k141_34189||full	6	1
T20_S_k141_574842||full	6	1
T52_S_k141_84462||full	3	3
T108_S_k141_710802||full	2	3
T16_S_k141_136776||full	2	3
T0_S_k141_490478||full	6	1
T32_S_k141_432133||full	6	3
T60_S_k141_487335||full	1	1
T72_S_k141_500908||full	1	1
T108_S_k141_437049||full	6	1
T4_D_k141_1234534||full	2	1
T0_S_k141_1034440||full	2	1
T28_S_k141_45115||full	6	1
T100_D_k141_425025||full	3	3
T8_S_k141_1243341||full	2	1
T44_S_k141_843304||full	5	2
T0_S_k141_887188||full	2	3
T88_S_k141_532011||full	2	3
T40_D_k141_680238||lt2gene	1	1
T72_S_k141_802612||full	1	3
T52_S_k141_897553||full	4	2
T32_S_k141_870575||full	6	1
T48_S_k141_481841||full	6	3
T92_S_k141_10385||full	1	3
T80_S_k141_994153||full	6	1
T84_S_k141_246179||full	1.5	1
T88_S_k141_101209||full	1	3
T112_S_k141_600259||full	4	2
T36_S_k141_1132569||full	2	3
T84_S_k141_1198796||full	2	3
T68_S_k141_831025||full	6	1
T84_S_k141_277981||full	6	1
T8_S_k141_771417||full	6	1
T16_S_k141_461243||full	2	1
T68_S_k141_1033134||full	6	1
T24_S_k141_664901||full	6	3
T16_D_k141_103450||full	2	3
T28_S_k141_534739||full	6	3
T36_S_k141_1036382||full	1	1
T68_S_k141_106301||full	2	1
T40_S_k141_960573||full	6	1
T76_S_k141_297434||full	2	1
T84_S_k141_539011||full	2	3
T60_S_k141_557360||full	6	1
T64_S_k141_59423||full	6	1
T4_D_k141_449057||full	2	1
T4_D_k141_323877||full	6	1
T0_S_k141_12946||full	2	3
T112_S_k141_356280||full	1	1
T64_S_k141_597225||full	2	3
T52_S_k141_1263163||full	6	1
T88_S_k141_1063764||full	2	3
T84_S_k141_859190||full	2	3
T84_S_k141_163904||full	6	1
T76_S_k141_567795||full	2	2
T40_D_k141_789421||full	2	3
T4_S_k141_343229||full	6	1
T36_S_k141_772590||full	6	1
T84_S_k141_1160348||full	2	3
T60_S_k141_206853||full	2	1
T28_S_k141_945845||full	6	1
T4_D_k141_485959||full	6	1
T36_S_k141_950418||full	6	1
T8_S_k141_1102941||full	6	3
T16_S_k141_1156290||full	6	1
T108_S_k141_557616||full	6	1
T96_S_k141_609563||full	6	1
T16_S_k141_541335||full	2	1
T8_S_k141_306841||full	2	3
T88_S_k141_492790||full	1	1
T56_S_k141_1077087||full	6	1
T36_S_k141_490252||full	6	1
T32_S_k141_110623||full	6	1
T88_S_k141_928605||full	2	3
T52_S_k141_1130492||full	4	2
T52_S_k141_181386||full	2	1
T64_S_k141_864872||full	6	1
T8_S_k141_105155||full	1	3
T56_S_k141_721167||full	1	3
T4_S_k141_98066||full	1	1
T12_S_k141_618524||full	6	1
T0_S_k141_16637||full	2	3
T12_S_k141_1349029||full	6	1
T16_S_k141_98721||full	6	3
T68_S_k141_1144373||full	6	1
T100_S_k141_3064||full	6	1
T76_S_k141_784304||full	6	3
T0_S_k141_340874||full	6	1
T104_S_k141_80464||full	6	1
T36_S_k141_1362744||full	3	3
T72_S_k141_446820||full	1.5	1
T16_S_k141_683682||full	1.5	1
T84_S_k141_914605||full	2	2
T52_D_k141_282475||full	2	3
T36_S_k141_1272820||full	2	1
T96_S_k141_385449||full	2	3
T84_S_k141_369842||full	1	1
T72_S_k141_435929||full	4	2
T60_S_k141_949649||full	2	1
T32_S_k141_1298978||full	2	3
T84_S_k141_26678||full	2	1
T12_S_k141_377399||full	2	3
T68_S_k141_80791||full	2	1
T84_S_k141_1022577||full	6	1
T68_S_k141_685679||full	6	1
T64_S_k141_545905||full	1	1
T56_S_k141_9728||full	2	3
T28_S_k141_933389||full	2	1
T56_S_k141_14795||full	2	1
T60_S_k141_324432||full	6	1
T104_S_k141_114477||full	1	1
T100_S_k141_11866||full	2	1
T4_D_k141_854026||full	2	1
T16_D_k141_790576||full	2	3
T88_S_k141_1017025||full	2	1
T92_S_k141_863652||full	2	3
T76_S_k141_701198||full	2	3
T48_S_k141_635313||full	6	1
T96_S_k141_717882||full	6	1
T12_S_k141_1228380||full	2	1
T88_S_k141_475265||full	2	1
T72_S_k141_785682||full	6	1
T36_S_k141_1038117||full	6	3
T16_S_k141_142474||full	2	1
T68_S_k141_745052||full	2	3
T32_S_k141_1002889||full	2	1
T60_S_k141_985228||full	6	3
T60_S_k141_215211||full	2	1
T72_S_k141_508473||full	6	1
T44_S_k141_1115020||full	3	2
T64_S_k141_376383||full	1	1
T16_D_k141_1318075||full	6	1
T84_S_k141_274935||full	2	3
T96_S_k141_33116||full	1	1
T40_D_k141_20426||full	6	1
T80_S_k141_2480||full	1	1
T112_S_k141_148932||full	2	1
T76_D_k141_893903||full	6	1
T12_S_k141_1153664||full	2	3
T68_S_k141_788922||full	6.5	1
T76_S_k141_543763||full	6	1
T8_S_k141_100481||full	2	1
T32_S_k141_229533||full	1.5	1
T8_S_k141_573098||full	6	1
T56_S_k141_334817||full	1	1
T8_S_k141_307442||full	2	3
T80_S_k141_1136492||full	6.5	1
T24_S_k141_189396||full	1	3
T112_D_k141_866076||full	2	1
T12_S_k141_891064||full	6	1
T32_S_k141_380759||full	2	3
T48_S_k141_405207||full	2	1
T32_S_k141_1268896||full	2	3
T8_S_k141_1132829||full	6	1
T72_S_k141_1090683||full	2	1
T12_S_k141_797695||full	6	1
T96_S_k141_694583||full	6	1
T56_S_k141_10078||full	6	1
T64_S_k141_406735||full	6	1
T64_S_k141_299172||full	6	1
T8_S_k141_112095||full	1	3
T68_S_k141_916441||full	6	1
T32_S_k141_179721||full	6	1
T16_S_k141_225629||full	6	1
T36_S_k141_486154||full	2	3
T32_S_k141_1202583||full	6	1
T84_S_k141_466077||full	6	1
T36_S_k141_838861||full	2	3
T8_S_k141_942870||full	6	1
T104_S_k141_406704||full	2	1
T64_S_k141_6410||full	1	1
T36_S_k141_1042159||full	1	1
T28_S_k141_8672||full	2	3
T52_S_k141_489146||full	6	1
T60_S_k141_229049||full	6	3
T44_S_k141_1230827||lt2gene	4	2
T108_S_k141_135627||full	2	3
T60_S_k141_70592||full	2	1
T88_S_k141_655665||full	6	3
T36_S_k141_693324||full	2	1
T84_S_k141_25551||full	2	3
T24_S_k141_523172||full	2	1
T4_D_k141_751663||full	6	3
T84_S_k141_587930||full	2	1
T96_S_k141_61144||full	2	1
T84_S_k141_444168||full	6	1
T28_S_k141_1262038||full	6	1
T60_S_k141_1011969||full	6	1
T112_S_k141_790505||full	6	1
T12_S_k141_213722||full	6	1
T92_S_k141_522270||full	4	2
T108_S_k141_432244||full	1	3
T72_S_k141_1101694||full	5	1
T28_S_k141_424712||full	6	1
T48_S_k141_686514||full	2	1
T80_S_k141_605059||full	6	1
T108_S_k141_7818||full	6	3
T16_S_k141_977138||full	2	3
T28_S_k141_70963||full	6	3
T56_S_k141_4838||full	2	1
T52_S_k141_1149848||full	1	1
T12_S_k141_647989||full	3	3
T80_S_k141_308810||full	2	1
T56_S_k141_696794||full	2	1
T40_S_k141_741166||full	6	1
T88_S_k141_817591||full	1	1
T28_S_k141_1207073||full	6	1
T68_S_k141_228715||full	6	1
T112_S_k141_427048||full	6	1
T104_S_k141_767057||full	6	1
T8_S_k141_298630||full	6	3
T112_D_k141_519554||full	3	2
T28_S_k141_1143435||full	6	1
T72_S_k141_230858||full	1	3
T92_S_k141_871321||full	6	1
T8_S_k141_549171||full	6	3
T104_S_k141_682750||full	2	1
T52_S_k141_252639||full	6	3
T28_S_k141_801082||full	6	1
T88_S_k141_1028847||full	1	1
T84_S_k141_1228196||full	2	3
T104_S_k141_657541||full	2	1
T88_S_k141_1190616||full	1	1
T8_S_k141_1214448||full	1	3
T72_S_k141_965093||full	6	1
T32_S_k141_1196725||full	1	1
T8_S_k141_1359549||full	6	3
T56_S_k141_920742||full	6	1
T112_S_k141_650427||full	6	1
T72_S_k141_892745||full	6	1
T84_S_k141_246630||full	2	3
T0_S_k141_11623||full	6	1
T24_S_k141_591619||full	1	1
T32_S_k141_1117712||full	2	3
T108_S_k141_612825||full	2	3
T28_S_k141_252991||full	1	1
T96_S_k141_419533||full	1	1
T52_S_k141_807857||full	2	1
T36_S_k141_515464||full	2	3
T56_S_k141_510193||full	6	1
T80_S_k141_413606||full	1	1
T104_S_k141_636517||full	6	1
T16_S_k141_111388||full	2	1
T16_S_k141_81821||full	2	3
T8_S_k141_109174||full	1	1
T20_S_k141_840184||full	2	1
T36_S_k141_685956||full	6	1
T60_S_k141_486938||full	6	1
T28_S_k141_423100||full	2	1
T16_S_k141_774386||full	6	1
T108_S_k141_911428||full	2	3
T84_S_k141_410521||full	6	1
T28_S_k141_502394||full	2	3
T68_S_k141_379721||full	6	1
T32_S_k141_763061||full	6	1
T8_S_k141_1067449||full	6	3
T32_S_k141_699176||full	1	1
T24_S_k141_21845||full	6	1
T48_S_k141_2109||full	2	3
T80_S_k141_427140||full	2	1
T20_S_k141_801143||full	6	1
T4_S_k141_1097577||full	1	3
T84_S_k141_305489||full	6	3
T96_S_k141_186311||full	6	1
T76_S_k141_88994||full	6	3
T60_S_k141_773826||full	6	3
T60_S_k141_787952||full	2	1
T72_S_k141_1091454||full	2	3
T12_S_k141_731759||full	2	3
T4_D_k141_929434||full	2	2
T100_S_k141_515431||full	2	3
T100_S_k141_753840||full	2	3
T8_S_k141_406486||full	1	1
T48_S_k141_684077||full	5	1
T60_S_k141_313118||full	2	3
T28_S_k141_1026293||full	2	3
T40_D_k141_835245||full	2	3
T48_S_k141_922712||full	2	3
T4_D_k141_309327||full	1	1
T108_S_k141_591993||full	2	1
T56_S_k141_763889||full	1.5	1
T84_S_k141_821586||full	2	1
T92_S_k141_959007||full	6	1
T92_S_k141_734063||full	6	1
T32_S_k141_542824||full	1	1
T44_S_k141_296574||full	2	1
T52_S_k141_1220734||full	6	1
T8_S_k141_905973||full	6	1
T112_D_k141_203208||full	2	3
T48_S_k141_9587||full	1	1
T64_S_k141_544537||full	2	3
T100_D_k141_778090||full	2	3
T4_S_k141_1200311||full	6	3
T60_S_k141_945147||full	2	3
T28_S_k141_119837||full	2	1
T76_S_k141_485086||full	6	3
T12_S_k141_1148937||full	2	3
T104_S_k141_553667||full	6	1
T0_S_k141_803643||full	2	3
T28_S_k141_1186855||full	6	1
T36_S_k141_185817||full	2	3
T12_S_k141_422664||lt2gene	1	1
T16_S_k141_251836||full	1	1
T104_S_k141_230537||full	6	1
T88_S_k141_630774||full	6	1
T8_S_k141_1251818||full	2	3
T92_S_k141_584259||full	2	1
T76_S_k141_850822||full	6	1
T112_D_k141_931305||full	2	3
T0_S_k141_632939||full	2	1
T108_S_k141_933260||full	6	3
T16_S_k141_1106361||full	1	1
T12_S_k141_772395||full	6	1
T20_S_k141_861016||full	2	1
T28_S_k141_119184||full	6	1
T32_S_k141_1191223||full	6	1
T64_S_k141_449378||full	2	1
T40_D_k141_273399||full	6	1
T4_S_k141_684746||full	6	1
T68_S_k141_509989||full	2	3
T76_S_k141_14579||full	6	1
T68_S_k141_460492||full	2	3
T72_S_k141_43551||full	2	3
T52_S_k141_744444||full	6	3
T12_S_k141_712092||full	2	1
T80_S_k141_1170278||full	6	1
T112_S_k141_1086991||full	2	3
T8_S_k141_549956||full	4	2
T48_S_k141_1032959||full	2	2
T24_S_k141_99546||full	6	3
T16_S_k141_171183||full	6	1
T16_D_k141_467562||full	2	1
T104_S_k141_643889||full	2	3
T104_S_k141_723536||full	6	1
T80_S_k141_12126||full	1	1
T104_S_k141_413266||full	6	1
T8_S_k141_1427190||full	6	1
T76_S_k141_413124||full	2	1
T60_S_k141_216408||full	2	3
T88_S_k141_735910||full	1	3
T16_D_k141_325255||full	2	2
T48_S_k141_203486||full	6	1
T36_S_k141_1291007||full	2	3
T32_S_k141_938625||full	1	3
T8_S_k141_1330500||full	2	3
T60_S_k141_812028||full	6	1
T8_S_k141_1412741||full	6	1
T100_S_k141_324651||full	1	1
T8_S_k141_387327||full	1	1
T40_D_k141_17252||full	1	3
T104_S_k141_675291||full	2	3
T100_S_k141_336332||full	6	1
T16_D_k141_441898||full	2	3
T100_S_k141_413632||full	1	1
T108_S_k141_476134||full	6	1
T20_S_k141_485013||full	6	1
T4_S_k141_9944||full	2	3
T88_S_k141_889132||full	6	1
T84_S_k141_953661||full	6	1
T52_S_k141_503850||full	6	1
T32_S_k141_385526||full	1	3
T52_D_k141_470218||full	2	1
T80_S_k141_476964||full	6	1
T28_S_k141_763214||full	6	1
T56_S_k141_618311||full	2	1
T80_S_k141_96075||full	2	3
T60_S_k141_12215||full	6	1
T68_S_k141_1113627||full	2	1
T84_S_k141_465033||full	2	1
T92_S_k141_987836||full	2	1
T36_S_k141_4975||full	1	1
T28_S_k141_770819||full	6	1
T48_S_k141_420837||full	6	1
T12_S_k141_934178||full	2	1
T24_S_k141_1042353||full	2	1
T112_S_k141_1004135||full	1	1
T8_S_k141_1116030||full	2	3
T96_S_k141_203132||full	1	1
T96_S_k141_113193||full	6	3
T16_S_k141_431809||full	4	2
T80_S_k141_576781||full	1	1
T84_S_k141_1006434||full	2	3
T16_S_k141_1077858||full	1	1
T64_S_k141_903785||full	6	3
T20_S_k141_98025||full	6	1
T56_S_k141_29882||full	1	1
T100_D_k141_418678||full	3	3
T72_S_k141_149941||full	2	1
T108_S_k141_725777||full	2	1
T80_S_k141_683119||full	1	1
T20_S_k141_559019||full	2	1
T96_S_k141_280629||full	6	3
T20_S_k141_328418||full	6	1
T64_S_k141_198294||full	1	1
T88_S_k141_766036||full	2	3
T48_S_k141_404966||full	1	1
T52_S_k141_89225||full	2	1
T112_S_k141_77108||full	6	3
T8_S_k141_486315||full	2	1
T60_S_k141_748519||full	6	3
T88_S_k141_1240009||full	2	3
T4_S_k141_866756||full	6	1
T100_S_k141_474942||full	2	1
T28_S_k141_511887||full	6	1
T88_D_k141_698755||full	2	1
T92_S_k141_324417||full	6	1
T48_S_k141_419573||full	1	1
T24_S_k141_898296||full	6	1
T64_S_k141_498391||full	2	1
T76_S_k141_499403||full	6	1
T0_S_k141_1035219||full	2	1
T92_S_k141_857501||full	6	1
T80_S_k141_571116||full	1	1
T104_S_k141_25453||full	6	3
T56_S_k141_581737||full	2	3
T36_S_k141_441510||full	1	1
T64_S_k141_778988||full	2	1
T72_S_k141_319685||full	6	1
T76_S_k141_484685||full	2	1
T60_S_k141_535770||full	2	3
T16_D_k141_637305||full	1	1
T84_S_k141_1173562||full	2	1
T0_S_k141_96201||full	6	1
T40_D_k141_761087||full	6	1
T64_S_k141_870065||full	6	1
T84_S_k141_3320||full	6	1
T52_S_k141_15547||full	6	3
T84_S_k141_245057||full	2	1
T84_S_k141_1146546||full	2	3
T64_D_k141_118399||full	2	1
T72_S_k141_946560||full	6	1
T24_S_k141_1121575||full	1	1
T112_S_k141_18615||full	2	3
T60_S_k141_731053||full	2	3
T100_S_k141_728636||full	6	1
T100_S_k141_120256||full	6	1
T40_D_k141_77665||full	2	1
T52_D_k141_301095||full	1	3
T28_S_k141_85249||full	6	3
T100_S_k141_168276||full	1	1
T52_S_k141_1152375||full	2	1
T64_S_k141_454274||full	1	1
T12_S_k141_974415||full	6	1
T32_S_k141_106520||full	6	1
T76_S_k141_702917||full	2	3
T32_S_k141_779861||full	6	1
T112_D_k141_669096||full	6	3
T12_S_k141_276081||full	2	3
T32_S_k141_4406||full	6	1
T4_S_k141_606647||full	6	1
T68_S_k141_985721||full	2	1
T108_S_k141_437775||full	2	1
T32_S_k141_1202816||full	2	1
T56_S_k141_222551||full	1.5	1
T76_S_k141_556658||full	6	1
T4_S_k141_549835||full	6	1
T16_S_k141_411478||full	6	1
T100_D_k141_364261||full	2	3
T60_S_k141_73495||full	6.5	1
T24_S_k141_837500||full	6	1
T88_S_k141_479071||full	6	1
T60_S_k141_321380||full	2	3
T4_S_k141_33813||full	2	1
T100_S_k141_591||full	6	1
T48_S_k141_1013104||full	6	1
T36_S_k141_598973||full	6	1
T80_S_k141_79016||full	2	3
T112_S_k141_92177||full	6	1
T100_S_k141_559697||full	6	3
T44_S_k141_1112479||full	4	2
T60_S_k141_334332||full	6	1
T20_S_k141_810318||full	1	1
T24_S_k141_1128235||full	2	3
T16_D_k141_1068772||full	2	3
T4_S_k141_17798||full	6	1
T12_S_k141_62373||full	1	3
T100_D_k141_324254||full	2	2
T36_S_k141_100374||full	6	1
T88_S_k141_1596||full	6	3
T28_S_k141_590928||full	2	3
T112_D_k141_669436||full	6	3
T100_S_k141_67717||full	6	1
T8_S_k141_1161499||full	6	1
T80_S_k141_437477||full	6	1
T88_D_k141_388541||full	2	3
T76_S_k141_144181||full	2	1
T84_S_k141_709010||full	4	3
T96_S_k141_206255||full	6	1
T32_S_k141_788859||full	1	1
T84_S_k141_680618||full	2	1
T36_S_k141_744005||full	2	3
T108_S_k141_792630||full	2	3
T28_S_k141_347459||full	6	1
T32_S_k141_600461||full	6	1
T100_S_k141_700873||full	2	3
T52_D_k141_724794||full	2	1
T60_S_k141_282501||full	2	1
T40_D_k141_842213||full	2	3
T56_S_k141_668645||full	1	1
T96_S_k141_19331||full	2	1
T88_S_k141_1043256||full	6	1
T32_S_k141_979947||full	6	1
T16_S_k141_948418||full	3	2
T24_S_k141_559584||full	6	3
T12_S_k141_1327915||full	6	3
T112_S_k141_132354||full	6	3
T100_S_k141_641907||full	6	3
T76_S_k141_141961||full	6	1
T60_S_k141_698845||full	2	1
T96_S_k141_5609||full	6	3
T88_S_k141_800||full	2	1
T112_D_k141_11828||full	3	2
T112_S_k141_217239||full	6	1
T52_S_k141_400853||full	6	1
T88_S_k141_236177||full	6	1
T32_S_k141_771627||full	6	3
T40_S_k141_917039||full	2	3
T4_S_k141_685691||full	6	1
T104_S_k141_511044||full	6	1
T24_S_k141_487228||full	1	1
T44_S_k141_219432||full	4	2
T104_S_k141_374179||full	2	1
T16_S_k141_264226||full	3	2
T80_S_k141_391514||full	6	3
T16_S_k141_1080901||full	2	1
T84_S_k141_532026||full	2	3
T104_S_k141_414079||full	2	3
T112_S_k141_1094307||full	1	3
T52_S_k141_939814||full	1	3
T88_S_k141_564972||full	6	1
T4_S_k141_858457||full	4	1
T112_S_k141_943551||full	1	1
T36_S_k141_466844||full	2	3
T56_S_k141_1078367||full	2	3
T64_S_k141_682925||full	2	3
T8_S_k141_215664||full	2	1
T40_S_k141_793492||full	3	3
T8_S_k141_1158101||full	6	1
T36_S_k141_707213||full	6	1
T96_S_k141_59762||full	2	1
T8_S_k141_1424902||full	6	1
T84_S_k141_272171||full	6	3
T88_S_k141_158158||full	2	1
T28_S_k141_878479||full	6	1
T32_S_k141_678371||full	6	1
T36_S_k141_245034||full	2	3
T16_S_k141_973440||full	1	1
T52_S_k141_434105||full	6	1
T8_S_k141_781344||full	1	1
T64_S_k141_908648||full	2	1
T44_S_k141_1313571||full	2	3
T32_S_k141_604102||full	6	1
T64_S_k141_75668||full	2	3
T4_S_k141_418589||full	6	3
T4_S_k141_618717||full	2	1
T88_S_k141_77727||full	2	1
T100_D_k141_476449||full	6	1
T52_S_k141_424678||full	2	3
T76_S_k141_87395||full	6	3
T68_S_k141_85686||full	4	2
T28_S_k141_1299662||full	2	1
T12_S_k141_696988||full	2	1
T84_S_k141_824452||full	2	3
T32_S_k141_440745||full	2	1
T64_S_k141_51229||full	6	1
T8_S_k141_704695||lt2gene	1	1
T8_S_k141_753860||full	1	3
T56_S_k141_493427||full	6	1
T112_S_k141_1095682||full	3	1
T28_S_k141_1270258||full	2	1
T4_S_k141_905447||full	1	3
T76_S_k141_1068852||full	6	1
T4_S_k141_281427||full	6	3
T100_S_k141_539191||full	2	3
T36_S_k141_462288||full	6	1
T100_S_k141_102646||full	6	1
T32_S_k141_930608||full	6	3
T104_S_k141_784238||full	6	1
T16_S_k141_320649||full	2	1
T52_D_k141_400382||full	2	2
T16_S_k141_898094||full	2	1
T4_S_k141_928278||full	3	3
T100_S_k141_781686||full	6	1
T40_D_k141_456177||full	2	3
T104_S_k141_659107||full	6	1
T92_S_k141_7876||full	2	1
T8_S_k141_1233673||full	6	1
T52_D_k141_190212||full	1	3
T84_S_k141_979514||full	1	1
T24_S_k141_228236||full	6	3
T12_S_k141_1382964||full	2	1
T0_S_k141_569733||full	2	1
T100_S_k141_82388||full	6	3
T16_D_k141_162053||full	6	3
T64_S_k141_658879||full	2	3
T8_S_k141_122062||full	1	1
T32_S_k141_433248||full	6	3
T100_S_k141_338602||full	6	1
T8_S_k141_1244336||full	1	3
T92_S_k141_878220||full	4	2
T20_S_k141_514704||full	4	2
T4_S_k141_769496||full	2	3
T52_S_k141_696234||full	6	3
T8_S_k141_472704||full	1	1
T80_S_k141_757452||full	1	1
T60_S_k141_78988||full	3	3
T60_S_k141_760561||full	4	2
T4_D_k141_390975||full	2	3
T96_S_k141_67306||full	2	1
T92_S_k141_719316||full	2	1
T88_S_k141_1199514||full	6	1
T24_S_k141_417208||full	2	1
T84_S_k141_197541||full	1	3
T96_S_k141_451||full	6	3
T12_S_k141_730303||full	2	3
T44_S_k141_1001291||full	2	1
T32_S_k141_918928||full	1	1
T12_S_k141_1335170||full	6	3
T16_S_k141_468260||full	6	1
T100_S_k141_458027||full	6	1
T112_S_k141_833738||full	2	1
T60_S_k141_1037332||full	2	1
T12_S_k141_666395||full	6	3
T28_S_k141_286956||full	1	1
T36_S_k141_1288186||full	2	1
T4_S_k141_692358||full	6	3
T4_D_k141_681615||full	2	3
T112_S_k141_565786||full	2	1
T24_S_k141_448610||full	6	1
T56_S_k141_693979||full	2	1
T20_S_k141_1002826||full	1	1
T84_S_k141_510993||full	2	1
T24_S_k141_229594||full	1	1
T24_S_k141_835485||full	6	1
T108_S_k141_19582||full	6	1
T88_S_k141_1111091||full	1	1
T100_S_k141_105061||full	6	1
T104_S_k141_624797||full	2	3
T20_S_k141_182132||full	2	1
T20_S_k141_297363||full	1	1
T36_S_k141_1032414||full	6	1
T8_S_k141_898324||full	2	2
T96_S_k141_279278||full	2	1
T88_S_k141_1190791||full	2	1
T48_S_k141_608257||full	2	3
T68_S_k141_1067251||full	1.5	3
T52_S_k141_917846||full	2	3
T16_S_k141_694941||full	6	1
T52_S_k141_1156054||full	2	3
T100_S_k141_536458||full	1	1
T16_S_k141_1133404||full	6	1
T32_S_k141_1266177||full	6	1
T104_S_k141_357746||full	2	3
T36_S_k141_859570||full	1.5	1
T24_S_k141_460605||full	1.5	1
T36_S_k141_466846||full	6	1
T72_S_k141_537753||full	2	1
T20_S_k141_1173874||full	2	3
T76_D_k141_1016588||full	2	3
T28_S_k141_786138||full	6	3
T56_S_k141_539166||full	1	1
T8_S_k141_1443526||full	2	3
T96_S_k141_3143||full	2	1
T84_S_k141_326962||full	1	3
T48_S_k141_966885||full	2	1
T100_S_k141_734394||full	6	1
T12_S_k141_446065||full	2	1
T8_S_k141_1195056||full	1	3
T8_S_k141_1171070||full	2	3
T28_S_k141_1134958||full	6	3
T56_S_k141_226821||full	6	3
T100_S_k141_584101||full	2	1
T56_S_k141_981686||full	2	1
T8_S_k141_565160||full	2	1
T76_S_k141_309992||full	1	1
T92_S_k141_807517||full	2	1
T52_S_k141_423398||full	6	1
T20_S_k141_1059153||full	1	1
T48_S_k141_974971||full	6	1
T4_S_k141_391830||full	2	3
T4_D_k141_1060078||full	2	3
T32_S_k141_1179753||full	1	1
T40_S_k141_422786||full	2	1
T80_S_k141_1071187||full	6	1
T76_S_k141_738343||full	6	3
T92_S_k141_947681||full	6	1
T24_S_k141_1042080||full	2	1
T4_S_k141_1215472||full	1	1
T80_S_k141_543332||full	2	3
T16_S_k141_709035||full	1	3
T40_S_k141_461400||full	2	1
T56_S_k141_334957||full	2	1
T88_D_k141_441036||full	2	3
T92_S_k141_586605||full	6	1
T0_S_k141_340132||full	1	1
T8_S_k141_571709||full	2	1
T80_S_k141_1145387||full	6	3
T64_D_k141_278745||full	2	1
T12_S_k141_670563||full	6	1
T112_S_k141_588908||full	2	3
T8_S_k141_1036938||full	6	1
T20_S_k141_1192357||full	6	1
T8_S_k141_180245||full	1	1
T32_S_k141_12588||full	1	1
T56_S_k141_958975||full	2	1
T24_S_k141_320605||full	2	1
T56_S_k141_241161||full	2	1
T12_S_k141_962749||full	2	3
T40_S_k141_232072||full	2	3
T84_S_k141_643457||full	6	1
T60_S_k141_974715||full	2	1
T104_S_k141_349740||full	6	3
T28_S_k141_170368||full	2	3
T68_S_k141_1060788||full	2	1
T76_S_k141_224111||full	2	1
T8_S_k141_1328318||full	1	1
T44_S_k141_1267039||full	2	3
T60_S_k141_336046||full	2	3
T68_S_k141_1023486||full	4	2
T76_S_k141_1047962||full	6	1
T92_S_k141_563495||full	6	1
T72_S_k141_1139847||full	6	1
T4_S_k141_275949||full	1	1
T96_S_k141_369598||full	6	1
T108_S_k141_934035||full	6	3
T60_S_k141_1019596||full	6	1
T76_S_k141_692748||full	6	1
T40_D_k141_987763||full	2	1
T4_S_k141_903586||full	6	1
T40_S_k141_408824||full	6	1
T104_S_k141_545357||full	2	3
T112_S_k141_565546||full	6	1
T56_S_k141_572362||full	6	1
T52_S_k141_818758||full	6	1
T68_S_k141_375797||full	1	3
T72_S_k141_576384||full	2	1
T88_S_k141_1122064||full	6	3
T84_S_k141_995022||full	1	3
T100_S_k141_138451||full	6	1
T48_S_k141_190248||full	4	2
T4_S_k141_1058222||full	2	3
T4_S_k141_161959||full	6	1
T60_S_k141_431452||full	6	1
T40_S_k141_174049||full	6	3
T76_S_k141_426227||full	6	1
T8_S_k141_398464||full	2	3
T32_S_k141_424502||full	1	1
T76_S_k141_12802||full_1	2	3
T92_S_k141_378669||full	6	1
T112_S_k141_714583||full	2	1
T12_S_k141_439129||full	2	1
T52_S_k141_218998||full	4	2
T96_S_k141_95077||full	2	1
T16_S_k141_658793||full	6	1
T68_S_k141_534595||full	2	1
T52_D_k141_315010||full	1	1
T28_S_k141_926932||full	2	1
T40_S_k141_1019288||full	3	3
T68_S_k141_169164||full	6	1
T108_S_k141_767153||full	2	3
T20_S_k141_812645||full	1	3
T76_S_k141_453548||full	2	1
T36_S_k141_181998||full	2	3
T100_S_k141_239006||full	6	1
T32_S_k141_695869||full	6	3
T64_S_k141_366711||full	1	1
T44_S_k141_430803||full	1	1
T112_S_k141_89343||full	4	1
T4_S_k141_1350871||full	2	1
T56_S_k141_841683||full	6	1
T40_S_k141_785649||full	6	1
T12_S_k141_614833||full	6	3
T12_S_k141_291136||full	2	3
T36_S_k141_1101116||full	6	1
T76_S_k141_208160||full	2	1
T88_S_k141_1117904||full	2	1
T28_S_k141_336993||full	6	3
T52_S_k141_257712||full	6	1
T32_S_k141_1334633||full	6	3
T112_S_k141_688600||full	6	1
T12_S_k141_554017||full	6	1
T88_S_k141_393057||full	6	1
T60_S_k141_145742||full	2	1
T96_S_k141_329407||full	6	1
T12_S_k141_985750||full	2	3
T56_S_k141_1061853||full	6	1
T96_S_k141_464607||full	1	1
T52_S_k141_833337||full	1	3
T40_D_k141_769||full	6	1
T8_S_k141_747117||full	6	1
T108_S_k141_342234||full	6	1
T60_S_k141_1028048||full	2	3
T104_S_k141_630023||full	2	3
T4_D_k141_1052639||full	2	1
T68_S_k141_597139||full	6	3
T72_S_k141_723777||full	6	1
T16_S_k141_1621||full	2	3
T92_S_k141_84654||full	2	3
T48_S_k141_906439||full	2	3
T32_S_k141_489087||full	1	3
T60_S_k141_25749||full	3	2
T80_S_k141_105955||full	6	1
T72_S_k141_9349||full	4	2
T88_S_k141_320217||full	2	1
T92_S_k141_800343||full	2	1
T88_S_k141_858174||full	4	2
T64_S_k141_491736||full	2	1
T28_S_k141_1321583||full	6	3
T4_D_k141_1264808||full	2	1
T8_S_k141_1465101||full	1	3
T92_S_k141_10332||full	2	1
T40_S_k141_642522||full	6	1
T16_S_k141_15915||full	6	1
T32_S_k141_780492||full	1	3
T52_S_k141_743153||full	4	2
T8_S_k141_757725||full	6	1
T8_S_k141_300181||full	6	1
T32_S_k141_866840||full	2	1
T32_S_k141_471757||full	2	3
T76_S_k141_621449||full	6	1
T92_S_k141_56957||full	2	3
T56_S_k141_482174||full	2	3
T24_S_k141_165236||full	2	3
T52_S_k141_1127161||full	6	1
T84_S_k141_1586||full	1	3
T32_S_k141_1296597||full	1	3
T4_S_k141_542503||full	6	1
T76_S_k141_148016||full	2	1
T12_S_k141_1070742||full	2	2
T32_S_k141_776391||full	6	1
T20_S_k141_741492||full	2	1
T76_S_k141_759476||full	1	1
T24_S_k141_752709||full	6	1
T40_S_k141_583805||full	3	3
T28_S_k141_559155||full	6	1
T60_S_k141_608705||full	6	1
T56_S_k141_1039894||full	2	1
T20_S_k141_4447||full	2	3
T44_S_k141_827492||full	6	1
T36_S_k141_200882||full	6	1
T8_S_k141_376665||full	6	1
T108_S_k141_99069||full	6	1
T40_D_k141_615438||full	2	3
T52_S_k141_1276345||full	6	1
T44_S_k141_773793||full	6	1
T24_S_k141_706567||full	2	1
T20_S_k141_706583||full	2	3
T48_S_k141_18812||full	2	1
T36_S_k141_1023915||full	6	1
T32_S_k141_753224||full	2	3
T56_S_k141_551943||full	6	1
T108_S_k141_25185||full	2	3
T28_S_k141_590562||full	2	3
T112_D_k141_80873||full	2	3
T76_S_k141_627771||full	6	1
T20_S_k141_641664||full	6	1
T88_S_k141_943098||full	1	1
T32_S_k141_181863||full	1	1
T96_S_k141_217523||full	2	1
T112_D_k141_118440||full	1	1
T88_S_k141_1229027||full	6	1
T56_S_k141_1028039||full	1	1
T76_D_k141_233140||full	6	1
T88_S_k141_938346||full	2	3
T52_S_k141_158983||full	2	1
T88_S_k141_189954||full	4	2
T112_S_k141_278733||full	2	1
T12_S_k141_359804||full	2	1
T88_S_k141_458821||full	3.5	2
T16_S_k141_1012824||full	2	1
T48_S_k141_579630||full	2	3
T64_S_k141_309559||full	6	1
T40_S_k141_982094||full	2	1
T36_S_k141_776804||full	1	3
T4_S_k141_1199116||full	1	1
T72_S_k141_580300||full	6	1
T100_D_k141_68805||full	6	1
T28_S_k141_356164||full	6	3
T88_D_k141_296702||full	2	1
T92_S_k141_552410||full	6	1
T4_S_k141_509910||full	2	3
T104_S_k141_316174||full	1	1
T28_S_k141_791328||full	6	3
T36_S_k141_595899||full	1.5	3
T108_S_k141_550999||full	6	1
T68_S_k141_1061095||full	2	3
T104_S_k141_606707||full	2	3
T112_D_k141_133834||full	2	3
T56_S_k141_336611||full	2	1
T4_D_k141_121888||full	6	1
T32_S_k141_1093582||full	6	1
T88_S_k141_1127244||full	6	1
T8_S_k141_1095837||full	2	3
T52_S_k141_1126153||full	2	1
T28_S_k141_177815||full	6	3
T24_S_k141_1043095||full	2	3
T100_D_k141_242899||full	6	1
T4_S_k141_309632||full	6	1
T100_S_k141_176268||full	6	3
T40_S_k141_357352||full	6.5	1
T112_S_k141_590877||full	6	1
T16_S_k141_895547||full	2	3
T72_S_k141_156144||full	2	1
T76_S_k141_360115||full	2	3
T92_S_k141_554381||full	6	1
T40_S_k141_152201||full	6	1
T8_S_k141_1344782||full	2	1
T12_S_k141_130816||full	2	3
T64_S_k141_604186||full	6	1
T104_S_k141_411209||full	1	1
T24_S_k141_744083||full	2	1
T4_S_k141_1194989||full	6	1
T16_S_k141_85051||full	1	3
T88_D_k141_469721||full	2	3
T12_S_k141_808433||full	1	1
T16_S_k141_1134256||full	6	1
T56_S_k141_426528||full	6	1
T12_S_k141_1334051||full	6	1
T104_S_k141_395293||full	1	1
T56_S_k141_626028||full	6	3
T44_S_k141_914266||full	1	1
T32_S_k141_1336559||lt2gene	1	1
T40_S_k141_503866||full	3	3
T56_S_k141_408829||full	6	1
T64_S_k141_63684||full	2	1
T68_S_k141_462313||full	4	2
T88_S_k141_350635||full	6	1
T4_S_k141_687178||full	6	1
T16_S_k141_250363||full	6	1
T92_S_k141_29884||full	6	1
T44_S_k141_915896||full	3	2
T84_S_k141_757007||full	2	3
T64_S_k141_377907||full	6	1
T84_S_k141_712368||full	6	3
T92_S_k141_492419||full	1	1
T8_S_k141_949864||full	1	1
T112_S_k141_574432||full	6	1
T64_S_k141_139319||full	6	1
T24_S_k141_683331||full	2	1
T64_S_k141_367245||lt2gene	2	3
T64_S_k141_539400||full	6	3
T4_D_k141_41951||full	2	1
T72_S_k141_1112176||full	2	3
T12_S_k141_231||full	6	1
T60_S_k141_36959||full	2	1
[truncated: 1,098 more rows]
