# Supplementary material for: Sub-daily virus sampling at the Bermuda Atlantic Time Series reveals diel and depth-structured population dynamics without community-level shifts
Source: PLoS Biol. 2026 Mar 6;24(3):e3003474. doi: 10.1371/journal.pbio.3003474 (PMC12965618; doi:10.1371/journal.pbio.3003474)
Supplement: S1 Data — (XLSX) [file pbio.3003474.s020.xlsx]

## Sheet: Sheet1
depth	Temperature_ITS_1	Fluoresence_2
4.432	26.4318	0.0449
5.29	26.4317	0.0449
6.107	26.4312	0.0435
7.086	26.4318	0.0361
8.101	26.432	0.0445
8.969	26.4343	0.0438
10.035	26.4354	0.0423
11.083	26.4381	0.0462
11.991	26.4384	0.0427
13.092	26.4398	0.041
13.431	26.409	0.0526
13.824	26.4108	0.0464
14.381	26.4405	0.0379
14.9	26.4138	0.0508
15.078	26.4416	0.0479
16.087	26.4148	0.0476
16.127	26.4441	0.0588
17.057	26.4148	0.0535
17.248	26.4457	0.0465
18.088	26.4442	0.0572
18.111	26.4142	0.0599
19.175	26.444	0.0533
19.327	26.4145	0.0474
20.032	26.4146	0.0491
20.183	26.446	0.0478
21.096	26.4144	0.0535
21.148	26.4451	0.045
22.131	26.4439	0.0601
22.142	26.4143	0.0642
23.162	26.4428	0.0416
23.252	26.4119	0.0578
24.021	26.412	0.0533
24.164	26.4431	0.056
25.172	26.4403	0.0497
25.178	26.4112	0.0564
26.226	26.4097	0.0504
26.239	26.4411	0.0474
27.222	26.4424	0.0495
27.27	26.4098	0.0569
28.102	26.4416	0.0535
28.178	26.4099	0.0551
29.184	26.4402	0.0589
29.194	26.41	0.0552
30.197	26.4101	0.057
30.313	26.4397	0.0655
31.145	26.4399	0.0561
31.199	26.41	0.0609
32.217	26.439	0.0545
32.24	26.4098	0.059
33.205	26.4098	0.0591
33.22	26.4393	0.0624
34.215	26.41	0.0566
34.371	26.4412	0.0541
35.108	26.4374	0.0603
35.247	26.4103	0.0715
36.255	26.4367	0.0609
36.361	26.4104	0.0625
37.153	26.4097	0.0455
37.253	26.4353	0.0539
38.293	26.4097	0.0535
38.347	26.4358	0.0537
39.259	26.4289	0.0591
39.315	26.4093	0.0586
40.301	26.4157	0.0637
40.314	26.4077	0.0676
41.24	26.408	0.0626
41.357	26.3885	0.0483
42.091	26.3102	0.0611
42.301	26.4081	0.0682
43.29	26.0512	0.0849
43.43	26.4096	0.0658
44.234	26.4118	0.068
44.305	26.0473	0.0868
45.277	26.0627	0.0804
45.318	26.4188	0.0682
46.318	25.9638	0.079
46.403	26.4331	0.0651
47.247	26.4362	0.0714
47.318	25.9286	0.0834
48.336	26.4517	0.0685
48.571	25.1813	0.0905
49.379	26.4046	0.0682
49.388	24.2334	0.0949
50.341	24.0321	0.0995
50.4	26.1536	0.0682
51.418	23.8527	0.1059
51.429	26.0977	0.0793
52.329	25.9232	0.0764
52.355	23.5809	0.11
53.363	25.488	0.0691
53.433	23.4059	0.1048
54.393	23.3881	0.1075
54.427	24.7585	0.0922
55.374	24.824	0.1006
55.383	23.289	0.1148
56.347	24.3767	0.0989
56.541	23.2901	0.1266
57.326	23.2099	0.1153
57.36	24.1591	0.1048
58.401	23.8427	0.1022
58.403	23.1059	0.1268
59.431	23.0494	0.1268
59.53	23.7595	0.1039
60.183	23.8972	0.1065
60.632	23.0391	0.1207
61.394	23.7678	0.1048
61.408	22.8543	0.1228
62.445	23.6376	0.1048
62.445	22.7721	0.1268
63.445	22.7176	0.1268
63.533	23.5733	0.1048
64.259	23.7671	0.1078
64.802	22.7048	0.1374
65.364	22.524	0.1486
65.484	23.7569	0.096
66.463	22.3686	0.1647
66.545	23.387	0.1068
67.303	23.6344	0.1201
67.51	22.2911	0.1528
68.487	23.2524	0.1081
68.568	22.2552	0.1515
69.242	22.2528	0.1572
69.512	23.0909	0.1185
70.482	22.073	0.1551
70.681	23.1831	0.1361
71.452	23.1491	0.1389
71.559	22.0686	0.1614
72.348	22.0659	0.1683
72.487	22.8729	0.131
73.513	21.9003	0.1975
73.518	22.6634	0.1195
74.571	22.4746	0.1249
74.572	21.7819	0.2066
75.399	22.6843	0.142
75.681	21.8166	0.1893
76.419	21.7779	0.1888
76.569	22.6767	0.1312
77.526	21.7178	0.2015
77.596	22.3611	0.1341
78.568	21.6162	0.2147
78.603	22.1995	0.1468
79.596	22.3498	0.1552
79.621	21.5791	0.2283
80.53	21.5335	0.2224
80.588	22.3379	0.1268
81.59	22.0434	0.1294
81.606	21.3976	0.2483
82.617	21.4374	0.2163
82.652	21.905	0.146
83.344	22.1993	0.1642
83.539	21.3815	0.2342
84.538	21.3204	0.2511
84.583	21.7621	0.1575
85.6	21.2736	0.2513
85.605	21.6874	0.1656
86.728	21.8086	0.208
86.857	21.2602	0.2887
87.574	21.2346	0.2729
87.613	21.6252	0.1616
88.645	21.1725	0.3151
88.676	21.5222	0.1716
89.67	21.0684	0.3071
89.81	21.4184	0.2358
90.539	21.3896	0.2335
90.697	21.0739	0.305
91.691	21.0236	0.3086
91.713	21.3292	0.2585
92.64	20.9902	0.3312
92.649	21.3114	0.287
93.686	20.8922	0.3313
93.748	21.2478	0.3018
94.567	21.1468	0.2896
94.779	20.941	0.322
95.47	20.8766	0.3322
95.641	21.0812	0.2969
96.696	20.9989	0.32
96.704	20.7796	0.3937
97.782	20.9702	0.3313
97.814	20.7764	0.3862
98.411	20.9898	0.3257
98.584	20.6993	0.4408
99.713	20.9627	0.3192
99.738	20.6618	0.4677
100.713	20.8847	0.3236
100.798	20.6262	0.4502
101.708	20.5764	0.5062
101.73	20.8373	0.3246
102.648	20.8789	0.3661
102.716	20.5566	0.4638
103.732	20.8071	0.3339
103.915	20.5695	0.4867
104.65	20.5044	0.4692
104.749	20.6865	0.3539
105.738	20.4917	0.4426
105.784	20.6692	0.4366
106.692	20.6944	0.481
106.779	20.46	0.4172
107.692	20.607	0.4125
107.751	20.4373	0.4717
108.759	20.5734	0.4471
108.769	20.3316	0.4924
109.814	20.3249	0.4779
109.822	20.5374	0.4923
110.773	20.5756	0.5295
110.805	20.2986	0.4638
111.743	20.5834	0.4198
111.967	20.2813	0.4295
112.77	20.2503	0.4248
112.784	20.4788	0.4559
113.827	20.3917	0.4638
113.835	20.2134	0.4226
114.764	20.4582	0.5065
114.96	20.2043	0.4033
115.731	20.1506	0.3384
115.844	20.53	0.5026
116.86	20.1273	0.3265
116.917	20.3207	0.5302
117.755	20.1094	0.3196
117.767	20.2899	0.5326
118.859	20.045	0.3099
118.896	20.2481	0.5151
119.846	20.2385	0.5004
119.859	20.0364	0.3035
120.854	20.1954	0.5221
120.855	20.0106	0.2939
121.873	20.1599	0.4896
121.873	19.991	0.266
122.881	19.9578	0.2717
122.95	20.1261	0.4582
123.603	20.1576	0.4189
123.898	19.9343	0.2673
124.874	20.1046	0.4593
124.904	19.8791	0.2358
125.899	20.0485	0.4272
125.916	19.8717	0.2171
126.887	19.8736	0.206
126.957	19.9999	0.3832
127.794	20.0354	0.3468
127.924	19.852	0.1854
128.938	19.8437	0.1786
128.946	19.9909	0.3754
129.923	19.8208	0.1742
129.935	19.9245	0.3743
130.933	19.7969	0.1557
130.996	19.9087	0.319
131.708	19.965	0.281
131.994	19.7787	0.174
132.939	19.9032	0.3269
132.977	19.761	0.1656
133.941	19.7517	0.1688
133.964	19.8786	0.2868
134.976	19.7373	0.1546
135.02	19.838	0.2646
135.981	19.8095	0.2296
136.002	19.7175	0.1341
136.998	19.7856	0.2088
137.04	19.6982	0.1374
137.983	19.696	0.1426
138.062	19.7836	0.199
138.995	19.6925	0.1274
139.031	19.7769	0.1816
139.944	19.7579	0.1639
139.994	19.678	0.1203
140.955	19.7335	0.1695
141.017	19.6722	0.1268
142.013	19.719	0.1691
142.067	19.6595	0.1268
143.066	19.6418	0.1154
143.087	19.7084	0.1821
143.812	19.715	0.1821
144.017	19.6372	0.0964
145.04	19.6313	0.0881
145.053	19.6936	0.1535
146.062	19.6196	0.0755
146.081	19.6683	0.1619
147.029	19.6956	0.158
147.084	19.6128	0.0692
148.086	19.6697	0.1634
148.106	19.6035	0.0682
149.105	19.6364	0.1536
149.105	19.5916	0.0682
150.119	19.6193	0.1164
150.121	19.5682	0.0582
151.085	19.5681	0.0462
151.139	19.6124	0.0959
152.04	19.6079	0.0969
152.086	19.5591	0.0316
153.089	19.5534	0.0316
153.108	19.6031	0.0971
154.099	19.5503	0.0417
154.274	19.5995	0.0812
155.057	19.5948	0.0678
155.156	19.5416	0.0441
156.159	19.5906	0.0653
156.176	19.5253	0.0386
157.19	19.5238	0.0316
157.301	19.5845	0.0647
158.025	19.5739	0.057
158.084	19.5198	0.0363
159.139	19.5158	0.0524
159.139	19.5416	0.0502
160.112	19.5387	0.0524
160.183	19.516	0.0457
161.203	19.5102	0.0389
161.281	19.5341	0.0566
161.885	19.5363	0.0462
162.192	19.5014	0.0331
163.179	19.5252	0.0351
163.228	19.498	0.0316
164.19	19.5222	0.041
164.234	19.4968	0.0342
165.168	19.4845	0.0385
165.251	19.5208	0.0462
166.026	19.5281	0.0364
166.192	19.4729	0.0389
167.222	19.4669	0.0389
167.255	19.514	0.0462
168.235	19.459	0.0282
168.25	19.5079	0.0499
169.165	19.5058	0.0466
169.217	19.4452	0.0242
170.212	19.501	0.0462
170.324	19.4516	0.024
171.138	19.4389	0.0241
171.325	19.4975	0.0462
172.006	19.4976	0.035
172.237	19.4291	0.0242
173.284	19.4861	0.0325
173.308	19.4273	0.0242
174.315	19.4802	0.0279
174.322	19.4174	0.0242
175.224	19.4825	0.0334
175.314	19.4022	0.0242
176.264	19.4672	0.0329
176.378	19.3985	0.0179
177.213	19.3945	0.0235
177.341	19.4566	0.0316
178.288	19.3809	0.0242
178.374	19.4487	0.0321
179.317	19.4411	0.0245
179.323	19.3769	0.0221
180.34	19.3752	0.0096
180.386	19.4335	0.0287
181.269	19.4275	0.0181
181.338	19.3687	0.0123
182.305	19.4223	0.0186
182.351	19.3626	0.0169
183.345	19.414	0.0316
183.418	19.3605	0.0182
184.358	19.4052	0.0308
184.384	19.3559	0.0196
185.342	19.3474	0.0239
185.517	19.4	0.0233
186.333	19.3898	0.0221
186.372	19.3395	0.0238
187.366	19.3836	0.0179
187.402	19.3259	0.0218
188.39	19.3754	0.0183
188.442	19.3009	0.0169
189.499	19.306	0.0169
189.608	19.3756	0.0178
190.323	19.2948	0.0138
190.358	19.369	0.0176
191.419	19.292	0.0092
191.423	19.3614	0.0176
192.449	19.2897	0.0096
192.464	19.3579	0.0176
193.323	19.3616	0.0149
193.403	19.287	0.0114
194.41	19.2837	0.0169
194.434	19.3501	0.0186
195.429	19.3387	0.0169
195.471	19.2784	0.0124
196.488	19.3277	0.0176
196.719	19.2829	0.0196
197.272	19.3305	0.0122
197.341	19.2665	0.0094
198.451	19.3147	0.0169
198.458	19.2642	0.0169
199.483	19.3058	0.0169
199.489	19.2583	0.0242
200.454	19.2518	0.0147
200.455	19.299	0.0169
201.503	19.2397	0.0092
201.561	19.3062	0.0175
202.478	19.305	0.0169
202.618	19.2259	0.0066
203.43	19.2236	0.0147
203.486	19.2906	0.0169
204.502	19.2196	0.0142
204.547	19.279	0.0184
205.529	19.2184	0.0223
205.571	19.2688	0.0199
206.52	19.2139	0.0023
206.772	19.2725	0.0125
207.401	19.2768	0.0169
207.518	19.2105	0.0068
208.519	19.2444	0.0169
208.57	19.2047	0.0096
209.571	19.2323	0.0077
209.631	19.1932	0.0124
210.588	19.2278	0.0043
210.608	19.1879	0.0161
211.562	19.1883	0.0126
211.62	19.2323	0.0101
212.544	19.2312	0.0186
212.567	19.185	0.0134
213.592	19.1836	0.0081
213.613	19.2253	0.0062
214.6	19.2211	0.0059
214.616	19.1811	0.0023
215.619	19.1801	0.0134
215.625	19.2177	0.0073
216.647	19.1781	0.0125
216.658	19.2156	0.0031
217.687	19.1751	0.0145
217.786	19.2119	0.0023
218.48	19.2184	0.014
218.634	19.1754	0.0114
219.599	19.205	0.0108
219.624	19.1756	0.0169
220.657	19.1994	0.0101
220.661	19.1721	0.0169
221.697	19.1635	0.0104
221.706	19.195	0.0226
222.667	19.1953	0.0179
222.727	19.1626	0.0096
223.662	19.1942	0.008
223.714	19.1621	0.0082
224.601	19.1549	0.0169
224.799	19.1962	0.0124
225.631	19.1947	0.0072
225.64	19.1541	0.0135
226.693	19.1821	0.0075
226.694	19.1516	0.0096
227.723	19.1447	0.0145
227.727	19.1709	0.0175
228.713	19.1689	0.0229
228.751	19.1394	0.0142
229.728	19.1646	0.0203
229.852	19.142	0.0022
230.631	19.1297	0.008
230.784	19.16	0.0169
231.751	19.1242	0.0096
231.758	19.1633	0.0132
232.708	19.1641	0.0096
232.825	19.1165	0.0064
233.721	19.1551	0.0211
233.774	19.1059	0.0019
234.74	19.1472	0.0096
234.798	19.0983	0.0096
235.77	19.1412	0.0138
235.797	19.0949	0.008
236.781	19.0927	0.0042
236.803	19.1378	0.0169
237.811	19.0898	0.0096
237.821	19.1295	0.0081
238.759	19.1264	0.0133
238.8	19.0889	0.0099
239.756	19.1205	0.0096
239.786	19.0797	0.0166
240.778	19.1125	0.0092
240.833	19.0669	0.0031
241.792	19.1081	0.0088
241.867	19.0687	0.0096
242.771	19.0582	0.0131
242.838	19.1059	0.0077
243.796	19.0542	0.0023
243.892	19.1035	0.0053
244.784	19.0527	0.0169
244.805	19.1021	0.0057
245.813	19.0469	0.0117
245.844	19.1006	0.0093
246.862	19.0961	0.0169
246.875	19.0385	-0.0051
247.872	19.0874	0.0023
247.901	19.0331	0.0104
248.852	19.0854	0.0128
249.081	19.0365	0.0218
249.776	19.0205	0.0169
249.89	19.0817	0.0126
250.858	19.0157	0.0169
250.971	19.0743	0.0114
251.911	19.0121	0.0037
251.935	19.0663	0.0169
252.877	19.0632	0.0034
252.925	19.0002	0.0029
253.892	19.0615	0.0023
253.936	18.9927	0.0096
254.922	19.0558	0.0061
254.989	18.9986	0.0145
255.685	18.9933	0.0078
255.981	19.0452	0.0087
256.919	18.9818	0.0096
257.003	19.0395	0.0079
257.924	19.0346	0.0145
257.95	18.9739	0.0096
258.933	19.031	0.0079
258.966	18.9672	0.0136
259.961	19.029	0.0023
259.991	18.9613	0.0169
260.98	19.0223	0.01
261.009	18.9604	0.0162
261.995	19.0136	0.0169
262.23	18.9552	0.0082
262.905	18.9522	0.0154
263.05	19.0072	0.0143
263.892	19.0081	0.0067
263.979	18.945	0.0096
264.977	18.9936	0.0093
265.032	18.9403	0.0096
266.044	18.9888	0.0091
266.064	18.9312	0.0096
267.051	18.9845	0.0096
267.074	18.9226	0.0096
268.007	18.9148	0.0089
268.045	18.98	0.012
269.03	18.9685	0.0169
269.064	18.9134	0.0096
270.064	18.9595	0.0101
270.269	18.9137	0.0149
271.055	18.9026	0.0161
271.154	18.9531	0.0127
271.999	18.9544	0.0091
272.097	18.9015	0.0096
273.034	18.9553	0.0131
273.102	18.8985	0.0102
274.073	18.9548	0.0157
274.116	18.8943	0.0169
275.117	18.9489	0.0092
275.168	18.8949	0.0125
276.108	18.8953	0.0151
276.112	18.9377	0.0147
277.073	18.8939	0.0169
277.112	18.9326	0.0126
278.124	18.8931	0.0169
278.128	18.9205	0.009
279.123	18.9116	0.0096
279.155	18.8915	0.0169
280.156	18.9031	0.0091
280.174	18.887	0.0123
281.143	18.9009	0.0106
281.203	18.8837	0.0096
282.098	18.884	0.0093
282.104	18.9019	0.0169
283.108	18.9031	0.0169
283.124	18.8809	0.0116
284.156	18.8998	0.0169
284.159	18.8801	0.0165
285.186	18.873	0.0096
285.193	18.899	0.01
286.203	18.8955	0.0142
286.207	18.8682	0.0096
287.207	18.8926	0.0117
287.212	18.8555	0.0116
288.176	18.8893	0.0091
288.213	18.8443	0.0169
289.164	18.8377	0.0122
289.199	18.8878	0.0088
290.184	18.8321	0.0151
290.226	18.8843	0.009
291.189	18.8228	0.0113
291.256	18.8787	0.0096
292.198	18.8177	0.0092
292.222	18.8714	0.0111
293.211	18.8611	0.0159
293.23	18.8163	0.0085
294.248	18.8526	0.0096
294.266	18.8132	0.0019
295.284	18.8018	0.0023
295.295	18.8475	0.0152
296.3	18.7857	0.0068
296.312	18.8427	0.0138
297.291	18.8455	0.0092
297.296	18.7843	0.0032
298.225	18.7822	0.0099
298.243	18.8384	0.0096
299.256	18.8343	0.0096
299.279	18.7764	0.0141
300.295	18.7681	0.0096
300.297	18.8286	0.0096
301.316	18.7634	0.0092
301.344	18.8246	0.0096
302.358	18.818	0.0143
302.369	18.7572	0.0096
303.348	18.7323	0.0113
303.382	18.8071	0.0169
304.227	18.8145	0.0148
304.318	18.7355	0.015
305.356	18.8035	0.0242
305.45	18.7297	0.011
306.294	18.7247	0.0169
306.388	18.7995	0.0237
307.343	18.7186	0.0169
307.371	18.7931	0.0232
308.331	18.716	0.0169
308.371	18.7843	0.0242
309.41	18.7089	0.0169
309.454	18.7778	0.0118
310.293	18.7769	0.0148
310.446	18.7043	0.0142
311.36	18.7636	0.0103
311.404	18.7022	0.0096
312.306	18.7049	0.0095
312.421	18.754	0.0096
313.43	18.6921	0.0092
313.506	18.7459	0.0122
314.404	18.742	0.0117
314.424	18.6841	0.0096
315.388	18.6839	0.0096
315.419	18.7348	0.0096
316.407	18.7316	0.0088
316.415	18.675	0.0091
317.452	18.6736	0.0096
317.461	18.7304	0.0063
318.452	18.6586	0.0091
318.508	18.725	0.0023
319.431	18.7087	0.0088
319.467	18.6438	0.0096
320.451	18.7039	0.0117
320.575	18.6528	0.0031
321.319	18.6365	0.0126
321.529	18.6982	0.0154
322.469	18.6196	0.0169
322.477	18.6935	0.0147
323.435	18.6839	0.0096
323.495	18.6225	0.0169
324.464	18.6747	0.0096
324.532	18.6191	0.0115
325.509	18.6675	0.0096
325.562	18.5982	0.0096
326.527	18.6606	0.0096
326.553	18.5768	0.0086
327.526	18.6589	0.0096
327.595	18.5796	0.007
328.321	18.5735	0.0161
328.708	18.6571	0.0048
329.365	18.6556	0.0126
329.515	18.5683	0.0087
330.517	18.6373	0.0096
330.518	18.5671	0.0145
331.551	18.6229	0.0096
331.574	18.5626	0.0169
332.574	18.6009	0.0096
332.618	18.5584	0.0027
333.582	18.5904	0.0163
333.627	18.5574	0.0105
334.496	18.5581	0.0128
334.573	18.58	0.0159
335.562	18.5502	0.0096
335.628	18.5715	0.0023
336.526	18.5762	0.007
336.63	18.549	0.0126
337.575	18.5646	0.0109
337.635	18.5388	0.0169
338.626	18.5279	0.0169
338.631	18.5632	0.0169
339.644	18.5625	0.0169
339.653	18.5154	0.0169
340.628	18.5612	0.0169
340.659	18.4899	0.0167
341.66	18.5602	0.0169
341.71	18.4851	0.0114
342.642	18.4773	0.0169
342.727	18.5586	0.012
343.647	18.4722	0.0225
343.679	18.5542	0.0146
344.64	18.5461	0.0096
344.666	18.4715	0.0092
345.635	18.4657	0.0096
345.69	18.5372	0.0121
346.697	18.4554	0.0084
346.726	18.5242	0.0169
347.645	18.5075	0.0169
347.747	18.446	0.0023
348.644	18.4971	0.0113
348.737	18.445	0.0086
349.664	18.4491	0.0058
349.694	18.4875	0.014
350.727	18.4406	0.0096
350.745	18.4805	0.0181
351.763	18.4328	0.0093
351.765	18.4756	0.0242
352.744	18.4328	0.0096
352.798	18.4667	0.0176
353.671	18.4649	0.0169
353.765	18.429	0.0121
354.75	18.4625	0.0169
354.779	18.4208	0.0128
355.782	18.4602	0.0124
355.792	18.3997	0.0023
356.787	18.4587	0.0143
356.801	18.3878	0.0021
357.761	18.3873	0.0127
357.762	18.459	0.0169
358.759	18.3829	0.0154
358.815	18.4562	0.0129
359.805	18.3625	0.0089
359.86	18.4523	0.0092
360.833	18.3301	0.0023
360.859	18.4488	0.0077
361.832	18.4436	0.0055
361.876	18.3227	0.0093
362.793	18.4354	0.0096
362.819	18.3225	0.0152
363.794	18.3171	0.0109
363.84	18.4181	0.0044
364.822	18.3107	0.0169
364.84	18.4087	0.0085
365.885	18.2883	0.0169
365.886	18.4012	0.0169
366.907	18.3945	0.0169
366.907	18.2627	0.0124
367.83	18.369	0.0111
367.965	18.2572	0.0139
368.784	18.2646	0.0059
368.87	18.3545	0.0096
369.886	18.25	0.0096
369.904	18.3465	0.0133
370.91	18.2322	0.0157
370.922	18.3325	0.0161
371.91	18.2164	0.0137
371.955	18.3224	0.0093
372.908	18.1859	0.01
372.927	18.3161	0.0099
373.898	18.312	0.0156
373.939	18.1825	0.0169
374.93	18.3046	0.0096
374.954	18.1694	0.0099
375.968	18.2916	0.0096
375.97	18.1411	0.003
376.981	18.1403	0.0125
376.988	18.2734	0.0096
377.949	18.1281	0.0115
377.96	18.243	0.0096
378.966	18.1129	0.0033
379.035	18.2172	0.0096
379.97	18.0965	0.0084
379.99	18.2017	0.0128
380.913	18.1941	0.0118
380.97	18.0882	0.0096
381.951	18.173	0.0169
382.017	18.0718	0.0054
382.998	18.0214	0.0039
383.011	18.1557	0.0237
384.024	18.148	0.023
384.055	17.9631	0.0169
385.024	18.1344	0.0096
385.107	17.9921	0.0169
385.951	17.9447	0.0124
386.124	18.1297	0.0134
386.766	18.1366	0.0165
387.037	17.936	0.0143
388.014	18.1225	0.0169
388.045	17.9276	0.0096
389.049	18.1106	0.0163
389.102	17.9141	0.0238
390.039	18.0965	0.0096
390.086	17.8959	0.0153
391.058	18.0598	0.0096
391.075	17.872	0.0093
392.112	18.0104	0.0237
392.127	17.8659	0.0094
393.029	17.8574	0.0165
393.209	17.9867	0.0199
393.792	18.0199	0.0095
394.061	17.8463	0.0155
395.092	17.9437	0.0205
395.105	17.8052	0.0092
396.11	17.9247	0.0242
396.171	17.8001	0.0163
397.112	17.9135	0.0179
397.161	17.7988	0.0199
398.107	17.775	0.0239
398.181	17.8964	0.0146
399.135	17.7562	0.0164
399.253	17.8893	0.0096
400.129	17.7463	0.0096
400.132	17.8837	0.015
401.168	17.867	0.0166
401.174	17.7212	0.0151
402.219	17.8464	0.0099
402.223	17.7142	0.0152
403.16	17.8225	0.0169
403.286	17.7221	0.0096
404.033	17.7121	0.0083
404.156	17.8031	0.003
405.164	17.6941	0.0023
405.207	17.7833	0.0117
406.19	17.6843	0.0023
406.233	17.7536	0.0155
407.241	17.6723	0.0106
407.326	17.7394	0.0037
407.992	17.7455	0.014
408.29	17.661	0.0169
409.284	17.7301	0.0096
409.291	17.6295	0.0169
410.275	17.727	0.0117
410.335	17.5958	0.0166
411.28	17.7111	0.0169
411.345	17.5945	0.0167
412.23	17.5933	0.0147
412.271	17.6978	0.0147
413.252	17.5711	0.0096
413.306	17.6866	0.0096
414.288	17.568	0.0096
414.528	17.6884	0.0162
415.236	17.675	0.0169
415.294	17.5414	0.0109
416.278	17.6602	0.0109
416.291	17.537	0.0144
417.315	17.6503	0.009
417.332	17.5385	0.0043
418.327	17.6283	0.0023
418.35	17.5268	0.0163
419.345	17.6091	0.0023
419.347	17.4962	0.0096
420.367	17.5974	0.0096
420.401	17.4793	0.0096
421.424	17.481	0.0137
421.453	17.5999	0.0141
422.299	17.48	0.0151
422.346	17.5562	0.0169
423.367	17.461	0.0092
423.38	17.5443	0.0169
424.368	17.4572	0.0096
424.405	17.5384	0.0179
425.384	17.4478	0.012
425.427	17.5274	0.0242
426.392	17.4335	0.0169
426.414	17.5055	0.0223
427.42	17.393	0.0032
427.478	17.4961	0.0169
428.424	17.5025	0.0187
428.474	17.3914	0.0087
429.36	17.4887	0.0096
429.414	17.3878	0.0095
430.416	17.4788	0.0096
430.415	17.3606	0.0115
431.431	17.4698	0.0096
431.436	17.3437	0.0169
432.456	17.3078	0.0169
432.467	17.4537	0.0124
433.484	17.2767	0.0145
433.526	17.4564	0.0112
434.429	17.4335	0.0099
434.543	17.2653	0.0106
435.458	17.3853	0.0041
435.515	17.2644	0.0206
436.462	17.2525	0.0169
436.463	17.3642	0.0023
437.484	17.3508	0.0085
437.489	17.2394	0.0169
438.508	17.3294	0.0096
438.527	17.2318	0.0062
439.516	17.2287	0.0082
439.53	17.2975	0.0096
440.492	17.2174	0.0023
440.686	17.313	0.0086
441.475	17.3059	0.0141
441.521	17.2002	0.0166
442.549	17.2625	0.0096
442.554	17.1977	0.0169
443.544	17.1963	0.0121
443.561	17.2536	0.0142
444.536	17.247	0.0242
444.553	17.1794	0.0096
445.57	17.1619	0.0142
445.577	17.239	0.0197
446.579	17.1563	0.0163
446.615	17.2274	0.0023
447.562	17.158	0.004
447.632	17.23	0.0117
448.529	17.2197	0.0096
448.569	17.1464	0.0096
449.567	17.2002	0.0157
449.588	17.1409	0.0096
450.619	17.1933	0.0117
450.657	17.1349	0.0096
451.647	17.1379	0.0149
451.656	17.1815	0.0096
452.633	17.1216	0.0169
452.646	17.1692	0.0164
453.666	17.1622	0.0169
453.713	17.0934	0.0169
454.706	17.0926	0.0169
454.729	17.1573	0.018
455.597	17.1593	0.014
455.631	17.0958	0.0169
456.607	17.1498	0.0093
456.619	17.0796	0.0109
457.648	17.0671	0.0096
457.655	17.1441	0.0139
458.68	17.051	0.0096
458.703	17.1381	0.0169
459.711	17.0315	0.0234
459.72	17.1268	0.0106
460.734	17.1131	0.0083
460.744	17.0221	0.0138
461.751	17.0219	0.0049
461.846	17.1128	0.0103
462.665	17.0889	0.0156
462.682	17.0092	0.0096
463.708	17.012	0.0118
463.716	17.0685	0.0096
464.73	17.0001	0.0169
464.744	17.0526	0.0151
465.741	17.0463	0.0242
465.798	16.9747	0.0169
466.766	17.039	0.0212
466.819	16.9726	0.0169
467.768	16.9719	0.0097
467.776	17.0253	0.0096
468.726	16.9665	0.0169
468.945	17.0302	0.0145
469.748	17.044	0.0146
469.794	16.9568	0.0096
470.776	16.9861	0.0143
470.792	16.9502	0.0055
471.788	16.9502	0.0031
471.807	16.9795	-0.0051
472.814	16.9768	-0.0051
472.826	16.9368	0.0169
473.793	16.9727	0.023
473.841	16.9178	0.0169
474.871	16.9665	0.0233
474.873	16.9046	0.01
475.863	16.9113	0.0138
475.951	16.9579	0.0169
476.715	16.9657	0.0117
476.803	16.9003	0.0189
477.832	16.9454	0.0104
477.876	16.8821	0.023
478.854	16.9436	0.0152
478.869	16.8725	0.0096
479.861	16.8569	0.0096
479.867	16.9414	0.0169
480.865	16.8461	0.0091
480.923	16.9354	0.0188
481.911	16.9187	0.0232
481.916	16.8363	0.0184
482.903	16.9089	0.0104
483.026	16.8359	0.0183
483.873	16.8165	0.0145
483.903	16.9013	0.0169
484.871	16.7985	0.0169
484.92	16.8723	0.0156
485.93	16.7819	0.0221
485.976	16.8509	0.0126
486.887	16.8412	0.0169
486.969	16.7743	0.0237
487.911	16.8147	0.0099
488.008	16.7692	0.0096
488.82	16.772	0.0215
488.945	16.789	0.0096
489.971	16.7826	0.0108
489.978	16.7619	0.0104
490.99	16.746	0.0169
491.018	16.7801	0.0169
492.009	16.7344	0.0169
492.046	16.7787	0.0137
492.958	16.7773	0.0161
493.034	16.7337	0.0141
493.938	16.7321	0.0073
493.973	16.764	0.021
494.98	16.7495	0.0173
495.04	16.7291	0.021
496.016	16.743	0.0096
496.053	16.7239	0.0092
497.042	16.7205	0.0165
497.071	16.7402	0.016
498.042	16.7126	0.0169
498.116	16.746	0.0135
499.046	16.741	0.0227
499.177	16.7077	0.0212
500.016	16.7038	0.0115
500.09	16.735	0.0197
501.075	16.7036	0.0169
501.245	16.7257	0.0127
502.066	16.7021	0.0115
502.265	16.7125	0.0193
503.065	16.7162	0.0165
503.104	16.6831	0.0096
504.083	16.674	0.012
504.145	16.6811	0.0203
504.825	16.6686	0.0096
4.431	26.4288	0.0403
5.128	26.4281	0.0461
6.079	26.4265	0.0473
7.093	26.4274	0.0458
7.847	26.4264	0.0422
9.058	26.4251	0.0389
10.121	26.4256	0.0393
11.068	26.4256	0.0535
12.286	26.4262	0.0468
12.289	26.4202	0.0484
12.929	26.4198	0.0472
13.053	26.4263	0.0468
13.945	26.4269	0.0486
14.121	26.4261	0.0515
15.125	26.426	0.0462
15.154	26.4286	0.0468
16.065	26.4255	0.0552
16.363	26.4272	0.0546
17.065	26.427	0.0648
17.077	26.43	0.0429
18.084	26.4269	0.0462
18.122	26.4335	0.0456
19.129	26.4279	0.0399
19.144	26.4345	0.0497
20.093	26.4285	0.0353
20.175	26.4327	0.051
21.071	26.4314	0.0574
21.15	26.4265	0.0572
22.146	26.4262	0.054
22.166	26.4301	0.0535
23.229	26.4295	0.0535
23.371	26.4258	0.0447
24.113	26.424	0.0374
24.13	26.4293	0.0607
25.17	26.4219	0.0316
25.187	26.4278	0.0585
26.153	26.4263	0.0586
26.193	26.4208	0.0334
27.211	26.4261	0.0483
27.482	26.4192	0.046
28.111	26.4269	0.0525
28.128	26.4163	0.0462
29.184	26.4113	0.0565
29.202	26.4293	0.0485
30.202	26.4047	0.0609
30.239	26.4319	0.0525
31.206	26.4013	0.0609
31.303	26.4344	0.0462
31.924	26.4326	0.0461
32.264	26.4006	0.0542
33.209	26.3879	0.0517
33.259	26.4431	0.0462
34.259	26.4532	0.0535
34.278	26.3701	0.0609
35.242	26.3608	0.0678
35.292	26.4547	0.0579
36.028	26.4489	0.0506
36.364	26.3441	0.0555
37.232	26.4541	0.0462
37.245	26.3351	0.0535
38.253	26.4542	0.0462
38.27	26.3113	0.0572
39.305	26.2893	0.0682
39.345	26.454	0.0496
40.018	26.4513	0.0629
40.467	26.261	0.0677
41.256	26.4538	0.0596
41.261	26.2326	0.0616
42.308	26.4545	0.0462
42.312	26.1797	0.0609
43.204	26.4532	0.0554
43.317	26.172	0.0609
44.297	26.4551	0.0592
44.579	26.1768	0.0783
45.221	26.095	0.0755
45.312	26.4573	0.0462
46.345	26.0532	0.0666
46.366	26.4341	0.0591
47.363	26.0614	0.0672
47.417	26.4275	0.0674
48.282	26.249	0.0575
48.539	25.9937	0.0761
49.344	25.6206	0.0846
49.478	25.1331	0.0822
50.247	24.2282	0.0859
50.398	25.0022	0.1006
51.334	24.5421	0.1048
51.339	23.9164	0.0828
52.341	23.8889	0.0828
52.349	24.204	0.1048
53.384	24.0236	0.1048
53.655	23.8368	0.0993
54.17	24.1638	0.1056
54.331	23.6438	0.0902
55.351	23.8241	0.0906
55.401	23.5816	0.091
56.417	23.6566	0.0975
56.443	23.5443	0.1048
57.439	23.5745	0.093
57.513	23.5235	0.1041
58.344	23.7237	0.1147
58.368	23.4775	0.1098
59.369	23.4544	0.0994
59.668	23.2638	0.1278
60.429	23.2375	0.1066
60.465	22.8396	0.1139
61.465	23.0624	0.1135
61.694	22.7824	0.1274
62.413	22.6577	0.1412
62.489	23.0053	0.1258
63.198	23.0142	0.1327
63.43	22.547	0.1411
64.443	22.3909	0.1311
64.493	22.8671	0.1121
65.506	22.7679	0.1275
65.652	22.3234	0.1364
66.395	22.1912	0.1503
66.499	22.6632	0.1341
67.435	22.1418	0.1561
67.597	22.5846	0.1411
68.327	22.5944	0.1389
68.507	22.0854	0.1495
69.472	22.5819	0.1341
69.696	22.034	0.1547
70.446	21.9517	0.1415
70.534	22.5191	0.1341
71.482	21.8221	0.1514
71.62	22.3956	0.1399
72.314	22.463	0.1545
72.517	21.7817	0.1634
73.514	22.2547	0.1417
73.569	21.7021	0.1693
74.518	22.1638	0.1508
74.579	21.6694	0.1717
75.511	22.0642	0.1502
75.603	21.7191	0.1775
76.403	21.7141	0.1715
76.543	21.9137	0.1429
77.528	21.8542	0.1603
77.55	21.4592	0.1729
78.474	21.8614	0.1814
78.582	21.4282	0.1927
79.529	21.3203	0.197
79.532	21.6603	0.1781
80.558	21.5243	0.1713
80.566	21.2317	0.2074
81.596	21.4694	0.1747
81.603	21.2145	0.2348
82.438	21.2115	0.2261
82.609	21.4136	0.1927
83.525	21.4154	0.1979
83.565	21.0812	0.2137
84.605	21.0412	0.2285
84.625	21.2966	0.2058
85.621	20.9427	0.244
85.645	21.1809	0.2165
86.612	21.1583	0.2181
86.659	20.9131	0.2241
87.593	21.0661	0.2187
87.699	20.9218	0.2561
88.618	20.8998	0.288
88.626	20.979	0.2074
89.614	20.8751	0.288
89.86	20.9562	0.2411
90.618	20.9487	0.2575
90.626	20.8235	0.2926
91.64	20.7797	0.3156
91.641	20.926	0.2218
92.675	20.7306	0.3365
92.687	20.9252	0.2443
93.673	20.7115	0.3181
93.752	20.9224	0.2742
94.404	20.9182	0.265
94.669	20.6503	0.3253
95.672	20.6406	0.3895
95.675	20.8673	0.2401
96.688	20.8362	0.2559
96.745	20.5762	0.3962
97.752	20.5641	0.3915
97.953	20.7852	0.2692
98.61	20.7499	0.2943
98.835	20.5524	0.4187
99.705	20.5322	0.4383
99.716	20.6427	0.2715
100.715	20.4873	0.4526
100.757	20.619	0.3258
101.728	20.462	0.4581
101.737	20.6048	0.3952
102.692	20.5726	0.3759
102.742	20.4308	0.4638
103.754	20.4086	0.4924
103.78	20.5247	0.3447
104.775	20.4928	0.3954
104.801	20.3729	0.4909
105.693	20.4801	0.3561
105.788	20.3464	0.4753
106.753	20.448	0.3676
106.76	20.3357	0.4666
107.817	20.4354	0.4175
107.85	20.3465	0.4666
108.548	20.4351	0.4569
108.763	20.3345	0.4655
109.758	20.3983	0.539
109.975	20.3252	0.455
110.822	20.3384	0.4358
111.032	20.1867	0.4483
111.715	20.1235	0.3692
111.851	20.3068	0.4609
112.676	20.3016	0.4748
112.801	20.0943	0.3508
113.746	20.077	0.3814
113.768	20.2443	0.4699
114.786	20.0406	0.3289
114.824	20.2144	0.4648
115.807	20.0228	0.3319
116.05	20.1983	0.4377
116.798	20.1483	0.4263
117.056	20.0076	0.3576
117.802	19.9843	0.3013
117.851	20.1302	0.3839
118.834	19.9675	0.2806
118.934	20.1096	0.3656
119.83	20.106	0.3566
119.857	19.9568	0.2874
120.844	20.0503	0.3708
120.975	19.9538	0.2987
121.715	19.9474	0.2681
121.893	19.9943	0.3447
122.861	19.9138	0.2367
122.92	19.9823	0.326
123.854	19.9498	0.3442
123.891	19.8945	0.2367
124.877	19.9284	0.2861
124.882	19.863	0.2513
125.869	19.8374	0.2513
125.897	19.919	0.2749
126.932	19.8333	0.2831
126.967	19.9057	0.2902
127.779	19.903	0.2817
128.119	19.8571	0.261
128.878	19.8255	0.2207
128.932	19.893	0.3163
129.951	19.7659	0.1997
129.965	19.8891	0.2861
130.993	19.8774	0.2584
130.998	19.7342	0.1927
131.899	19.85	0.2688
131.979	19.7208	0.209
132.961	19.8344	0.266
133.189	19.7246	0.218
133.873	19.7091	0.1841
134.038	19.8094	0.2294
134.953	19.6746	0.1561
134.969	19.7876	0.189
135.963	19.7723	0.1945
135.992	19.6743	0.1561
137.009	19.7331	0.2009
137.03	19.6626	0.1561
137.986	19.7202	0.1847
138.003	19.6559	0.1554
139.007	19.7096	0.1775
139.055	19.6509	0.1628
140.065	19.6903	0.189
140.13	19.6432	0.1657
140.834	19.6473	0.1607
140.919	19.6739	0.1444
141.983	19.6555	0.1392
142.03	19.6302	0.1332
143.058	19.6059	0.1268
143.063	19.6485	0.1467
144.031	19.6455	0.1438
144.069	19.5908	0.1262
145.066	19.5735	0.1195
145.071	19.6343	0.1514
145.828	19.6327	0.1469
146.079	19.5605	0.1205
147.047	19.6132	0.1655
147.127	19.5524	0.1415
148.08	19.6008	0.168
148.285	19.5537	0.1308
149.038	19.5425	0.0975
149.122	19.5971	0.168
150.108	19.5288	0.1111
150.129	19.5905	0.1671
150.938	19.582	0.1636
151.114	19.5292	0.11
152.115	19.5242	0.0902
152.13	19.561	0.1708
153.14	19.554	0.1781
153.158	19.5032	0.0837
154.176	19.4875	0.0772
154.233	19.5445	0.1623
154.91	19.5441	0.144
155.255	19.4889	0.0832
156.086	19.4837	0.0828
156.123	19.5484	0.1364
157.12	19.474	0.0755
157.176	19.5237	0.138
157.987	19.5245	0.1243
158.132	19.4696	0.0439
159.15	19.4603	0.0242
159.17	19.5024	0.1233
160.154	19.4484	0.0242
160.213	19.484	0.1209
161.211	19.4259	0.0151
161.249	19.4865	0.0968
162.168	19.4706	0.1017
162.257	19.4212	0.013
163.183	19.4217	0.0224
163.233	19.4605	0.072
164.168	19.4132	0.0242
164.333	19.4487	0.0244
165.156	19.4389	0.0311
165.187	19.4089	0.0197
166.195	19.4022	0.0181
166.23	19.4283	0.0316
167.234	19.3988	0.0242
167.263	19.4213	0.0222
168.088	19.4201	0.0212
168.267	19.3919	0.0104
169.223	19.4087	0.0316
169.251	19.3818	0.0224
170.229	19.4048	0.0316
170.247	19.3847	0.0169
171.224	19.3813	0.0169
171.266	19.4014	0.0187
172.243	19.3782	0.0222
172.397	19.3939	0.0195
173.071	19.3913	0.0198
173.286	19.368	0.0242
174.295	19.3852	0.0183
174.308	19.3492	0.0242
175.355	19.348	0.0202
175.37	19.3817	0.0169
176.045	19.382	0.0183
176.308	19.3452	0.0096
177.265	19.3351	0.0133
177.282	19.3656	0.0191
178.309	19.3356	0.0169
178.348	19.361	0.0195
179.35	19.3218	0.0169
179.366	19.3576	0.0188
180.255	19.3557	0.0137
180.385	19.3152	0.0169
181.366	19.3163	0.0169
181.377	19.333	0.0043
182.34	19.312	0.0106
182.378	19.3255	0.0061
183.313	19.3073	0.0096
183.447	19.3262	0.0076
184.297	19.3211	0.0174
184.33	19.3059	0.0169
185.359	19.3003	0.0212
185.373	19.3148	0.005
186.376	19.2837	0.023
186.525	19.3124	0.0153
187.37	19.3119	0.0051
187.41	19.2819	0.0169
188.397	19.3084	0.0117
188.458	19.2852	0.0059
189.261	19.2775	0.0162
189.403	19.3017	0.0169
190.381	19.274	0.0169
190.448	19.2969	0.0169
191.241	19.3023	0.0094
191.385	19.2677	0.0169
192.411	19.2643	0.0169
192.447	19.285	0.0099
193.419	19.2783	0.0169
193.486	19.263	0.0227
194.442	19.2724	0.0104
194.578	19.263	0.0152
195.352	19.2575	0.0096
195.507	19.2642	0.0046
196.36	19.263	0.0099
196.387	19.2498	0.0125
197.43	19.2431	0.0169
197.619	19.2584	0.0113
198.384	19.2494	0.0069
198.481	19.2384	0.008
199.477	19.2421	0.0169
199.499	19.228	0.0018
200.453	19.2321	0.0169
200.493	19.2202	0.0023
201.567	19.2241	0.0036
201.569	19.2152	0.0052
202.233	19.2237	0.0041
202.454	19.2206	0.0169
203.488	19.2099	0.0049
203.497	19.2197	0.0118
204.501	19.2088	0.0147
204.52	19.2135	0.0075
205.514	19.2083	0.0169
205.529	19.2074	0.0169
206.543	19.2164	0.0086
206.563	19.1995	0.0105
207.564	19.2225	0.0083
207.587	19.1884	0.0119
208.61	19.1886	0.0146
208.628	19.2177	0.0133
209.473	19.212	0.0054
209.569	19.1879	0.0127
210.534	19.2039	0.0159
210.55	19.1839	0.0133
211.543	19.1974	0.0056
211.566	19.1825	0.0164
212.56	19.1808	0.0096
212.57	19.1934	0.0134
213.591	19.1736	0.0096
213.606	19.19	0.0169
214.601	19.1859	0.0169
214.651	19.1762	0.0144
215.597	19.1822	0.0169
215.647	19.1748	0.0139
216.573	19.1673	0.0141
216.604	19.18	0.0133
217.573	19.1657	0.0099
217.632	19.1758	0.0058
218.627	19.1653	0.0169
218.646	19.1718	0.0072
219.64	19.1621	0.0086
219.661	19.1648	0.0041
220.618	19.1607	0.0052
220.639	19.1616	0.0018
221.626	19.1681	0.0061
221.688	19.163	0.0153
222.583	19.1623	0.0143
222.673	19.1758	0.0076
223.66	19.152	0.0096
223.707	19.1788	0.007
224.659	19.1488	0.0089
224.728	19.1775	0.0077
225.68	19.1457	0.0096
225.701	19.1722	0.0038
226.664	19.1672	0.0023
226.67	19.1387	0.0126
227.707	19.1589	0.0068
227.731	19.1371	0.0169
228.709	19.147	0.0072
228.902	19.1348	0.0117
229.699	19.126	0.0143
229.724	19.1407	0.0074
230.696	19.1173	0.0169
230.744	19.1391	0.0084
231.724	19.1084	0.0169
231.744	19.137	0.0155
232.735	19.1334	0.003
232.786	19.1021	0.0169
233.766	19.1225	0.0093
233.829	19.0973	0.0129
234.674	19.095	0.0042
234.769	19.1152	0.0145
235.751	19.0887	0.0079
235.779	19.1108	0.0088
236.8	19.0738	0.0139
236.808	19.1087	0.0076
237.807	19.1016	0.0088
237.831	19.0591	0.0123
238.79	19.0953	0.011
238.819	19.06	0.0054
239.76	19.0577	0.0096
239.811	19.0893	0.0169
240.779	19.053	0.0096
240.806	19.0803	0.0111
241.813	19.0693	0.0153
241.815	19.0521	0.015
242.803	19.0662	0.0106
242.827	19.0466	0.0145
243.845	19.0643	0.0092
243.867	19.028	0.0086
244.853	19.0623	0.0088
244.938	19.0309	0.0054
245.742	19.0247	0.0067
245.89	19.0603	0.0169
246.886	19.0221	0.0083
246.889	19.06	0.0099
247.816	19.053	0.0073
247.863	19.0213	0.0096
248.852	19.0112	0.0096
248.869	19.0497	0.0035
249.868	19.045	0.0023
249.893	19.0096	0.0096
250.879	19.0412	0.0091
250.918	19.0012	0.0092
251.905	19.0304	0.0091
251.959	19.0004	0.0148
252.982	19.0196	0.0107
253.026	19.0014	0.0096
253.867	18.9919	0.0096
253.871	19.0255	0.0115
254.879	19.0108	0.0083
254.879	18.9886	0.0046
255.912	18.9829	0.0023
255.92	19.0044	0.0032
256.954	19.0057	0.0033
256.986	18.9764	0.0227
257.986	19.0034	0.0096
258.015	18.9671	0.0189
259.004	18.9625	0.0096
259.005	19.0017	0.0089
259.959	18.9569	0.0096
260.077	19.0031	0.0113
260.911	19.0003	0.0154
260.965	18.9493	0.0096
261.968	18.9883	0.0218
262.025	18.9367	0.0096
262.975	18.9791	0.0226
262.978	18.9413	0.0149
263.968	18.9405	0.0057
263.986	18.9701	0.0195
265.006	18.9284	0.0077
265.034	18.9571	0.0169
266.044	18.9163	0.0142
266.058	18.9488	0.0108
267.044	18.9156	0.0066
267.143	18.9524	0.0108
267.996	18.9485	0.0104
268.01	18.9094	0.0128
268.992	18.9066	0.0169
269.02	18.9283	0.0087
270.031	18.9007	0.0153
270.035	18.9194	0.0111
271.074	18.9173	0.0237
271.102	18.8856	0.0096
272.1	18.9104	0.0165
272.129	18.8722	0.0093
273.165	18.9041	0.0137
273.215	18.8807	0.0072
273.975	18.9079	0.0138
273.996	18.8703	0.0083
275.039	18.8663	0.0096
275.063	18.8951	0.0093
276.048	18.8637	0.0137
276.074	18.8871	0.0122
277.104	18.8603	0.0169
277.107	18.8812	0.0169
278.127	18.8523	0.0096
278.157	18.8796	0.0169
279.169	18.8527	0.0096
279.206	18.8787	0.0095
280.058	18.874	0.0105
280.188	18.8526	0.0122
281.084	18.8459	0.0058
281.124	18.8671	0.0231
282.132	18.8425	0.0023
282.162	18.8642	0.01
283.172	18.839	0.0023
283.195	18.8537	0.0069
284.192	18.8366	0.0023
284.212	18.8492	0.0023
285.207	18.8313	0.0146
285.258	18.8455	0.0147
286.141	18.8439	0.0143
286.178	18.8337	0.0141
287.183	18.8411	0.0169
287.226	18.8251	0.0125
288.203	18.8361	0.0169
288.369	18.8288	0.0096
289.085	18.8155	0.0191
289.224	18.8307	0.0023
290.198	18.8091	0.0096
290.247	18.8256	0.0023
291.21	18.8113	0.0096
291.261	18.823	0.0023
292.211	18.8106	-0.0022
292.276	18.8219	0.009
293.235	18.8012	0.0018
293.335	18.8159	0.009
294.176	18.8124	0.0094
294.292	18.7897	0.0242
295.216	18.8087	0.0093
295.439	18.7953	0.0112
296.112	18.7866	0.0095
296.22	18.8022	0.0092
297.217	18.7969	0.0151
297.219	18.7823	0.0096
298.276	18.7916	0.0156
298.278	18.7737	0.0096
299.282	18.7703	0.0096
299.327	18.7907	0.0096
300.271	18.764	0.0096
300.351	18.7765	0.0566
301.268	18.7722	0.0175
301.312	18.7541	0.0169
302.294	18.7634	0.0222
302.352	18.7482	0.0169
303.327	18.7565	0.0096
303.342	18.7481	0.0169
304.31	18.7531	0.0046
304.464	18.7505	0.0119
305.3	18.7384	0.0096
305.362	18.7532	0.0031
306.336	18.7378	0.009
306.415	18.7488	0.0088
307.239	18.7488	0.0057
307.352	18.7316	0.0096
308.302	18.7452	0.0092
308.369	18.7278	0.0096
309.298	18.7411	0.0159
309.411	18.7205	0.0113
310.367	18.7358	0.0169
310.411	18.7175	0.0169
311.411	18.7299	0.0169
311.592	18.7239	0.0071
312.238	18.7095	0.0111
312.466	18.7254	0.0169
313.295	18.729	0.0101
313.384	18.7039	0.0169
314.425	18.7204	0.007
314.426	18.6968	0.0169
315.43	18.7055	0.0023
315.444	18.683	0.0159
316.456	18.7006	0.0023
316.468	18.685	0.0096
317.483	18.694	0.0028
317.513	18.68	0.0138
318.366	18.6672	0.0114
318.504	18.6899	0.0169
319.427	18.6677	0.0023
319.494	18.6874	0.0163
320.437	18.6851	0.0096
320.461	18.6575	0.0023
321.436	18.6809	0.0099
321.48	18.6471	0.0023
322.498	18.679	0.0169
322.526	18.6482	0.0023
323.531	18.6705	0.0219
323.535	18.6483	0.0131
324.425	18.6644	0.0242
324.487	18.6314	0.0096
325.524	18.6229	0.0096
325.544	18.6573	0.0096
326.524	18.6158	0.0029
326.554	18.6459	0.0094
327.49	18.6413	0.0096
327.519	18.6004	0.0023
328.538	18.6363	0.0093
328.575	18.5748	0.0162
329.589	18.6176	0.0146
329.615	18.5665	0.0101
330.523	18.5636	0.0148
330.591	18.6081	0.0152
331.531	18.5618	0.0159
331.598	18.5992	0.0096
332.566	18.5516	0.0093
332.656	18.5914	0.0095
333.522	18.5777	0.0167
333.593	18.5431	0.0092
334.565	18.5618	0.0169
334.6	18.5197	0.0134
335.59	18.5473	0.0101
335.63	18.5124	0.0134
336.602	18.5369	0.0096
336.667	18.5076	0.0115
337.534	18.4959	0.0169
337.61	18.5312	0.0096
338.59	18.4875	-0.0014
338.642	18.5088	0.0044
339.644	18.4863	0.0035
339.758	18.5037	0.0078
340.507	18.5172	0.0161
340.672	18.4752	0.0169
341.615	18.4873	0.0093
341.686	18.4632	0.0169
342.629	18.4832	0.0096
342.706	18.456	0.0138
343.689	18.4816	0.0096
343.824	18.4572	0.0114
344.544	18.4493	0.0124
344.725	18.4797	0.0096
345.68	18.4389	0.0157
345.703	18.468	0.0096
346.684	18.4303	0.0096
346.756	18.4522	0.0096
347.698	18.4271	0.0128
347.738	18.4469	0.0135
348.668	18.444	0.009
348.692	18.4163	0.0169
349.714	18.4377	0.0155
349.751	18.4145	0.0093
350.709	18.4206	0.01
350.725	18.4373	0.0232
351.727	18.404	0.0166
351.758	18.4345	0.0151
352.752	18.3742	0.0096
352.808	18.4251	0.0096
353.754	18.3637	0.0096
353.834	18.4019	0.0096
354.704	18.3874	0.0103
354.78	18.3604	0.0147
355.735	18.3789	0.0242
355.772	18.3562	0.0047
356.776	18.372	0.0104
356.781	18.3465	0.0086
357.797	18.3384	0.0149
357.818	18.3668	0.012
358.803	18.363	0.0169
358.813	18.3305	0.0121
359.834	18.3022	0.0096
359.842	18.3571	0.0109
360.857	18.2881	0.0096
360.927	18.3527	0.0079
361.678	18.356	0.0121
361.937	18.284	0.0088
362.76	18.2648	0.0055
362.782	18.3444	0.0141
363.831	18.3372	0.0096
363.837	18.2487	0.0096
364.832	18.2492	0.0096
364.834	18.3158	0.0145
365.863	18.2889	0.0169
365.896	18.2359	0.0023
366.878	18.2268	0.0033
366.891	18.2675	0.007
367.878	18.2133	0.0096
368.019	18.2794	0.0124
368.865	18.29	0.0096
368.92	18.2167	0.0096
369.905	18.2508	0.0101
369.921	18.2147	0.0163
370.867	18.1941	0.0035
370.898	18.2317	0.0169
371.874	18.2307	0.0163
371.894	18.1852	0.007
372.894	18.2227	0.0023
372.904	18.1792	0.0169
373.947	18.1687	0.0138
374.025	18.2077	0.0159
374.897	18.2064	0.0119
374.96	18.1433	0.0096
375.917	18.1852	0.0034
375.984	18.1191	0.0146
376.957	18.1714	0.0169
377.085	18.1213	0.0137
377.903	18.1106	0.0169
377.964	18.1573	0.0238
378.942	18.1025	0.0169
378.967	18.149	0.0197
379.974	18.0747	0.0103
379.991	18.1345	0.0154
380.99	18.0693	0.0096
381.006	18.1243	0.0111
381.946	18.1171	0.0189
381.978	18.0715	0.0093
382.95	18.1133	0.0057
382.987	18.0786	0.0096
383.983	18.1083	0.0169
384.025	18.0561	0.0092
384.997	18.1027	0.0105
385.043	18.0185	0.0154
386.064	18.0962	0.0117
386.083	18.0063	0.0169
387.099	18.088	0.0169
387.106	17.9953	0.0114
388.016	17.985	0.0145
388.099	18.0639	0.0106
389.06	17.9658	0.0096
389.119	18.0407	0.0171
390.025	18.0273	0.0157
390.079	17.9558	0.0096
391.042	18.0004	0.0169
391.098	17.9456	0.0096
392.084	17.9937	0.0123
392.118	17.9322	0.0238
393.077	17.9886	0.0101
393.119	17.9087	0.0205
394.02	17.9764	0.0169
394.101	17.8935	0.0185
395.037	17.9595	0.0174
395.15	17.9055	0.0182
396.107	17.9402	0.0242
396.113	17.8888	0.0104
397.092	17.8716	0.0165
397.16	17.9243	0.0242
398.111	17.8537	0.0096
398.231	17.9188	0.0233
398.902	17.9482	0.0169
399.155	17.8245	0.0084
400.127	17.7975	0.0023
400.147	17.9402	0.0169
401.122	17.909	0.0176
401.133	17.7893	0.0023
402.167	17.8621	0.0242
402.186	17.7848	0.0092
403.173	17.8351	0.0242
403.284	17.7865	0.0175
404.148	17.773	0.018
404.172	17.8178	0.0124
405.227	17.7628	0.0096
405.273	17.8085	0.0111
405.967	17.8456	0.015
406.257	17.7472	0.0153
407.157	17.8705	0.0101
407.26	17.7383	0.0156
408.225	17.7983	0.0096
408.25	17.7158	0.0093
409.207	17.7776	0.0163
409.294	17.7313	0.0094
410.215	17.6976	0.0096
410.251	17.7681	0.0169
411.296	17.692	0.0136
411.314	17.7518	0.0169
412.244	17.7651	0.0144
412.286	17.6468	0.0145
413.256	17.7674	0.0169
413.296	17.643	0.0122
414.237	17.6384	0.0116
414.265	17.7271	0.0169
415.262	17.7042	0.0169
415.271	17.618	0.0087
416.27	17.6112	0.0099
416.302	17.6885	0.0208
417.318	17.5976	0.0169
417.325	17.6702	0.0227
418.334	17.5679	0.0116
418.436	17.6595	0.013
419.186	17.6651	0.0211
419.345	17.5351	0.012
420.336	17.6346	0.0169
420.402	17.5054	0.0145
421.332	17.6025	0.0159
421.428	17.5069	0.0129
422.323	17.5033	0.0051
422.341	17.5892	0.0096
423.37	17.4917	0.0096
423.391	17.5564	0.016
424.385	17.4798	0.0139
424.399	17.5445	0.0228
425.395	17.4703	0.0138
425.429	17.5299	0.0138
426.368	17.5205	0.0111
426.382	17.4629	0.0187
427.383	17.5147	0.0169
427.39	17.4422	0.0026
428.412	17.5016	0.0145
428.425	17.4149	0.0096
429.405	17.4796	0.0092
429.465	17.4198	0.0154
430.355	17.4167	0.0056
430.444	17.4663	0.0166
431.402	17.3989	0.0096
431.492	17.4547	0.011
432.432	17.4415	0.0096
432.474	17.377	0.0096
433.441	17.4347	0.0099
433.516	17.3475	0.0096
434.463	17.4184	0.0242
434.526	17.3305	0.0162
435.5	17.4038	0.0242
435.55	17.3286	0.0169
436.327	17.3214	0.0165
436.493	17.3897	0.0111
437.456	17.3814	0.0193
437.499	17.2844	0.0169
438.467	17.3721	0.0242
438.521	17.2756	0.0232
439.494	17.2609	0.0226
439.497	17.3596	0.0242
440.513	17.2531	0.0169
440.542	17.345	0.0066
441.559	17.249	0.0169
441.582	17.3171	0.0046
442.636	17.2506	0.0169
442.675	17.3104	0.0096
443.333	17.2471	0.014
443.444	17.3258	0.0167
444.513	17.2787	0.0169
444.527	17.2326	0.0169
445.545	17.2691	0.0169
445.574	17.2117	0.0028
446.585	17.2631	0.0152
446.585	17.1929	0.0023
447.587	17.1804	0.0091
447.615	17.2536	0.0096
448.602	17.2473	0.009
448.615	17.1677	0.0123
449.632	17.2435	0.0023
449.797	17.165	0.0154
450.488	17.161	0.005
450.628	17.2528	0.0145
451.605	17.1455	0.012
451.617	17.267	0.0175
452.625	17.1389	0.0178
452.656	17.215	0.0096
453.635	17.1301	0.0237
453.654	17.1838	0.0232
454.62	17.1749	0.0242
454.656	17.1098	0.0196
455.637	17.167	0.0101
455.687	17.0954	0.0169
456.691	17.1558	0.0092
456.749	17.1035	0.0126
457.58	17.0892	0.0094
457.789	17.1445	0.0133
458.576	17.1562	0.0098
458.638	17.0623	0.0122
459.686	17.0459	0.0242
459.69	17.1386	0.002
460.713	17.013	0.0177
460.721	17.1239	0.0087
461.724	17.1199	0.014
461.739	16.9891	0.0169
462.743	17.0024	0.0169
462.754	17.11	0.0242
463.705	17.0076	0.0169
463.788	17.0891	0.0182
464.665	17.0835	0.0135
464.698	16.9692	0.0145
465.722	17.0633	0.0096
465.735	16.9363	0.0096
466.745	17.0553	0.0154
466.755	16.9191	0.0096
467.756	17.0527	0.0143
467.769	16.9104	0.0096
468.783	17.0493	0.0086
469.043	16.9086	0.0095
469.724	16.9042	0.015
469.79	17.0234	0.0023
470.754	16.9975	0.0058
470.788	16.8852	0.0158
471.8	16.9816	0.0242
471.827	16.8753	0.0096
472.847	16.9617	0.0169
472.849	16.866	0.0096
473.808	16.8607	0.0156
473.827	16.9397	0.0094
474.83	16.8566	0.0169
474.832	16.9282	0.0096
475.846	16.9158	0.0166
476.073	16.8537	0.015
476.791	16.8391	0.0169
476.86	16.9027	0.0169
477.829	16.8181	0.0169
477.856	16.8987	0.0131
478.869	16.8938	0.0104
478.883	16.8053	0.0169
479.871	16.8861	0.0169
479.886	16.7936	0.0169
480.88	16.7881	0.0169
480.894	16.8793	0.0109
481.92	16.7847	0.0169
482.11	16.8727	0.0117
482.853	16.8782	0.0099
483.194	16.7806	0.0138
483.822	16.7768	0.0102
483.933	16.8389	0.0169
484.913	16.7635	0.0169
484.919	16.8276	0.0151
485.921	16.7539	0.0193
485.924	16.811	0.0096
486.946	16.7452	0.0242
486.989	16.8018	0.0096
487.956	16.7269	0.0242
488.002	16.7907	0.0096
488.983	16.7093	0.0197
488.99	16.7818	0.0082
489.878	16.7989	0.0096
490.038	16.6999	0.0096
490.965	16.8183	0.0096
491.01	16.6967	0.0194
491.998	16.7702	0.007
492	16.698	0.0177
492.924	16.6971	0.0096
492.995	16.7272	0.0023
493.996	16.7245	0.0023
494.029	16.6935	0.0178
495.021	16.6904	0.0148
495.048	16.7205	0.0023
495.758	16.7363	0.0112
496.012	16.6853	0.0127
497.03	16.7303	0.012
497.039	16.6829	0.0169
498.036	16.6761	0.01
498.053	16.7062	0.0169
499.048	16.6687	0.0096
499.124	16.6963	0.0169
499.796	16.7157	0.0169
500.073	16.6597	0.0096
501.064	16.7032	0.0169
501.17	16.6585	0.0109
502.07	16.657	0.0169
502.098	16.6762	0.0169
503.095	16.6937	0.0121
503.356	16.6853	0.0137
504.109	16.7263	0.0169
504.111	16.7282	0.0082
505.106	16.7172	0.0167
3.405	26.4895	0.0229
4.261	26.4807	0.0227
5.06	26.4634	0.0281
5.996	26.4634	0.0257
7.006	26.4549	0.0259
8.086	26.4567	0.0241
8.116	26.4566	0.0274
8.831	26.4568	0.0232
8.906	26.4541	0.0242
10.039	26.4478	0.0302
10.149	26.454	0.0252
11.017	26.4532	0.0265
11.1	26.4455	0.0215
12.104	26.4441	0.0074
12.108	26.4516	0.0242
13.126	26.4431	0.0229
13.365	26.4526	0.0256
14.079	26.4492	0.0375
14.134	26.4417	0.0242
15.057	26.4411	0.0244
15.226	26.4515	0.0242
16.036	26.447	0.0265
16.117	26.4413	0.0246
17.066	26.4422	0.0302
17.112	26.4458	0.0266
18.165	26.4485	0.0269
[truncated: 26,710 more rows]
