# Supplementary material for: Sub-daily virus sampling at the Bermuda Atlantic Time Series reveals diel and depth-structured population dynamics without community-level shifts
Source: PLoS Biol. 2026 Mar 6;24(3):e3003474. doi: 10.1371/journal.pbio.3003474 (PMC12965618; doi:10.1371/journal.pbio.3003474)
Supplement: S2 Data — (XLSX) [file pbio.3003474.s021.xlsx]

## Sheet: in
index	GenomeName	RefSeqID	Proteins	Reference	Size (Kb)	realm (Reference)	realm (prediction)	phylum (Reference)	phylum (prediction)	class (Reference)	class (prediction)	order (Reference)	order (prediction)	family (Reference)	family (prediction)	subfamily (Reference)	subfamily (prediction)	genus (Reference)	genus (prediction)	network
3570	Sulfolobus filamentous virus 1	NC_048037.1	66	TRUE	37.311	Adnaviria	Adnaviria	Taleaviricota	Taleaviricota	Tokiviricetes	Tokiviricetes	Ligamenvirales	Ligamenvirales	Lipothrixviridae	Lipothrixviridae		noRef_of_Lipothrixviridae	Alphalipothrixvirus	Alphalipothrixvirus	Fully clustered
3659	Sulfolobales Beppu filamentous virus 2	NC_048128.1	68	TRUE	38.091		Adnaviria	Taleaviricota	Taleaviricota	Tokiviricetes	Tokiviricetes	Ligamenvirales	Ligamenvirales	Lipothrixviridae	Lipothrixviridae		noRef_of_Lipothrixviridae	Alphalipothrixvirus	Alphalipothrixvirus	Fully clustered
732	Sulfolobus islandicus filamentous virus	NC_003214.2	73	TRUE	40.9	Adnaviria	Adnaviria	Taleaviricota	Taleaviricota	Tokiviricetes	Tokiviricetes	Ligamenvirales	Ligamenvirales	Lipothrixviridae	Lipothrixviridae		noRef_of_Lipothrixviridae	Betalipothrixvirus	Betalipothrixvirus	Fully clustered
1054	Acidianus filamentous virus 6	NC_010152.1	66	TRUE	39.577	Adnaviria	Adnaviria	Taleaviricota	Taleaviricota	Tokiviricetes	Tokiviricetes	Ligamenvirales	Ligamenvirales	Lipothrixviridae	Lipothrixviridae		noRef_of_Lipothrixviridae	Betalipothrixvirus	Betalipothrixvirus	Fully clustered
1055	Acidianus filamentous virus 7	NC_010153.1	57	TRUE	36.895	Adnaviria	Adnaviria	Taleaviricota	Taleaviricota	Tokiviricetes	Tokiviricetes	Ligamenvirales	Ligamenvirales	Lipothrixviridae	Lipothrixviridae		noRef_of_Lipothrixviridae	Betalipothrixvirus	Betalipothrixvirus	Fully clustered
1056	Acidianus filamentous virus 8	NC_010154.1	61	TRUE	38.179	Adnaviria	Adnaviria	Taleaviricota	Taleaviricota	Tokiviricetes	Tokiviricetes	Ligamenvirales	Ligamenvirales	Lipothrixviridae	Lipothrixviridae		noRef_of_Lipothrixviridae	Betalipothrixvirus	Betalipothrixvirus	Fully clustered
1057	Acidianus filamentous virus 3	NC_010155.1	68	TRUE	40.449	Adnaviria	Adnaviria	Taleaviricota	Taleaviricota	Tokiviricetes	Tokiviricetes	Ligamenvirales	Ligamenvirales	Lipothrixviridae	Lipothrixviridae		noRef_of_Lipothrixviridae	Betalipothrixvirus	Betalipothrixvirus	Fully clustered
1070	Acidianus filamentous virus 9	NC_010537.1	73	TRUE	41.172	Adnaviria	Adnaviria	Taleaviricota	Taleaviricota	Tokiviricetes	Tokiviricetes	Ligamenvirales	Ligamenvirales	Lipothrixviridae	Lipothrixviridae		noRef_of_Lipothrixviridae	Betalipothrixvirus	Betalipothrixvirus	Fully clustered
1041	Acidianus filamentous virus 2	NC_009884.1	52	TRUE	31.787	Adnaviria	Adnaviria	Taleaviricota	Taleaviricota	Tokiviricetes	Tokiviricetes	Ligamenvirales	Ligamenvirales	Lipothrixviridae	Lipothrixviridae		noRef_of_Lipothrixviridae	Deltalipothrixvirus	Deltalipothrixvirus	Fully clustered
3658	Sulfolobales Beppu filamentous virus 3	NC_048127.1	54	TRUE	31.324		Adnaviria	Taleaviricota	Taleaviricota	Tokiviricetes	Tokiviricetes	Ligamenvirales	Ligamenvirales	Lipothrixviridae	Lipothrixviridae		noRef_of_Lipothrixviridae	Deltalipothrixvirus	Deltalipothrixvirus	Fully clustered
264	Sulfolobales Beppu rod-shaped virus 1	MK064565.1	60	TRUE	34.025	Adnaviria	Adnaviria	Taleaviricota	Taleaviricota	Tokiviricetes	Tokiviricetes	Ligamenvirales	Ligamenvirales	Rudiviridae	Rudiviridae		noRef_of_Rudiviridae	Japarudivirus	Japarudivirus|Hoswirudivirus|Icerudivirus|Itarudivirus|Azorudivirus|Rudivirus|Usarudivirus	Fully clustered
402	Saccharolobus solfataricus rod-shaped virus 1	MN876841.1	37	TRUE	26.097	Adnaviria	Adnaviria	Taleaviricota	Taleaviricota	Tokiviricetes	Tokiviricetes	Ligamenvirales	Ligamenvirales	Rudiviridae	Rudiviridae		noRef_of_Rudiviridae	Hoswirudivirus	Japarudivirus|Hoswirudivirus|Icerudivirus|Itarudivirus|Azorudivirus|Rudivirus|Usarudivirus	Fully clustered
403	Acidianus rod-shaped virus 3	MN876842.1	33	TRUE	23.666	Adnaviria	Adnaviria	Taleaviricota	Taleaviricota	Tokiviricetes	Tokiviricetes	Ligamenvirales	Ligamenvirales	Rudiviridae	Rudiviridae		noRef_of_Rudiviridae	Hoswirudivirus	Japarudivirus|Hoswirudivirus|Icerudivirus|Itarudivirus|Azorudivirus|Rudivirus|Usarudivirus	Fully clustered
404	Metallosphaera rod-shaped virus 1	MN876843.1	27	TRUE	20.269	Adnaviria	Adnaviria	Taleaviricota	Taleaviricota	Tokiviricetes	Tokiviricetes	Ligamenvirales	Ligamenvirales	Rudiviridae	Rudiviridae		noRef_of_Rudiviridae	Hoswirudivirus	Japarudivirus|Hoswirudivirus|Icerudivirus|Itarudivirus|Azorudivirus|Rudivirus|Usarudivirus	Fully clustered
758	Sulfolobus islandicus rod-shaped virus 2	NC_004086.1	54	TRUE	35.45	Adnaviria	Adnaviria	Taleaviricota	Taleaviricota	Tokiviricetes	Tokiviricetes	Ligamenvirales	Ligamenvirales	Rudiviridae	Rudiviridae		noRef_of_Rudiviridae	Icerudivirus	Japarudivirus|Hoswirudivirus|Icerudivirus|Itarudivirus|Azorudivirus|Rudivirus|Usarudivirus	Fully clustered
759	Sulfolobus islandicus rod-shaped virus 1	NC_004087.1	45	TRUE	32.308	Adnaviria	Adnaviria	Taleaviricota	Taleaviricota	Tokiviricetes	Tokiviricetes	Ligamenvirales	Ligamenvirales	Rudiviridae	Rudiviridae		noRef_of_Rudiviridae	Icerudivirus	Japarudivirus|Hoswirudivirus|Icerudivirus|Itarudivirus|Azorudivirus|Rudivirus|Usarudivirus	Fully clustered
1045	Acidianus rod-shaped virus 1	NC_009965.1	41	TRUE	24.655	Adnaviria	Adnaviria	Taleaviricota	Taleaviricota	Tokiviricetes	Tokiviricetes	Ligamenvirales	Ligamenvirales	Rudiviridae	Rudiviridae		noRef_of_Rudiviridae	Itarudivirus	Japarudivirus|Hoswirudivirus|Icerudivirus|Itarudivirus|Azorudivirus|Rudivirus|Usarudivirus	Fully clustered
2083	Stygiolobus rod-shaped virus	NC_025375.1	37	TRUE	28.096	Adnaviria	Adnaviria	Taleaviricota	Taleaviricota	Tokiviricetes	Tokiviricetes	Ligamenvirales	Ligamenvirales	Rudiviridae	Rudiviridae		noRef_of_Rudiviridae	Azorudivirus	Japarudivirus|Hoswirudivirus|Icerudivirus|Itarudivirus|Azorudivirus|Rudivirus|Usarudivirus	Fully clustered
2639	Acidianus rod-shaped virus 2	NC_029314.1	43	TRUE	29.763		Adnaviria	Taleaviricota	Taleaviricota	Tokiviricetes	Tokiviricetes	Ligamenvirales	Ligamenvirales	Rudiviridae	Rudiviridae		noRef_of_Rudiviridae	Hoswirudivirus	Japarudivirus|Hoswirudivirus|Icerudivirus|Itarudivirus|Azorudivirus|Rudivirus|Usarudivirus	Fully clustered
2648	Sulfolobus islandicus rudivirus 3	NC_030884.1	45	TRUE	32.995	Adnaviria	Adnaviria	Taleaviricota	Taleaviricota	Tokiviricetes	Tokiviricetes	Ligamenvirales	Ligamenvirales	Rudiviridae	Rudiviridae		noRef_of_Rudiviridae	Rudivirus	Japarudivirus|Hoswirudivirus|Icerudivirus|Itarudivirus|Azorudivirus|Rudivirus|Usarudivirus	Fully clustered
2900	Sulfolobus islandicus rod-shaped virus 7	NC_034619.1	52	TRUE	34.19	Adnaviria	Adnaviria	Taleaviricota	Taleaviricota	Tokiviricetes	Tokiviricetes	Ligamenvirales	Ligamenvirales	Rudiviridae	Rudiviridae		noRef_of_Rudiviridae	Usarudivirus	Japarudivirus|Hoswirudivirus|Icerudivirus|Itarudivirus|Azorudivirus|Rudivirus|Usarudivirus	Fully clustered
2901	Sulfolobus islandicus rod-shaped virus 9	NC_034620.1	58	TRUE	36.391	Adnaviria	Adnaviria	Taleaviricota	Taleaviricota	Tokiviricetes	Tokiviricetes	Ligamenvirales	Ligamenvirales	Rudiviridae	Rudiviridae		noRef_of_Rudiviridae	Usarudivirus	Japarudivirus|Hoswirudivirus|Icerudivirus|Itarudivirus|Azorudivirus|Rudivirus|Usarudivirus	Fully clustered
2902	Sulfolobus islandicus rod-shaped virus 5	NC_034621.1	57	TRUE	36.306	Adnaviria	Adnaviria	Taleaviricota	Taleaviricota	Tokiviricetes	Tokiviricetes	Ligamenvirales	Ligamenvirales	Rudiviridae	Rudiviridae		noRef_of_Rudiviridae	Usarudivirus	Japarudivirus|Hoswirudivirus|Icerudivirus|Itarudivirus|Azorudivirus|Rudivirus|Usarudivirus	Fully clustered
2903	Sulfolobus islandicus rod-shaped virus 8	NC_034623.1	61	TRUE	36.493	Adnaviria	Adnaviria	Taleaviricota	Taleaviricota	Tokiviricetes	Tokiviricetes	Ligamenvirales	Ligamenvirales	Rudiviridae	Rudiviridae		noRef_of_Rudiviridae	Usarudivirus	Japarudivirus|Hoswirudivirus|Icerudivirus|Itarudivirus|Azorudivirus|Rudivirus|Usarudivirus	Fully clustered
2904	Sulfolobus islandicus rod-shaped virus 11	NC_034624.1	50	TRUE	33.356	Adnaviria	Adnaviria	Taleaviricota	Taleaviricota	Tokiviricetes	Tokiviricetes	Ligamenvirales	Ligamenvirales	Rudiviridae	Rudiviridae		noRef_of_Rudiviridae	Usarudivirus	Japarudivirus|Hoswirudivirus|Icerudivirus|Itarudivirus|Azorudivirus|Rudivirus|Usarudivirus	Fully clustered
2905	Sulfolobus islandicus rod-shaped virus 10	NC_034625.1	49	TRUE	32.735	Adnaviria	Adnaviria	Taleaviricota	Taleaviricota	Tokiviricetes	Tokiviricetes	Ligamenvirales	Ligamenvirales	Rudiviridae	Rudiviridae		noRef_of_Rudiviridae	Usarudivirus	Japarudivirus|Hoswirudivirus|Icerudivirus|Itarudivirus|Azorudivirus|Rudivirus|Usarudivirus	Fully clustered
2906	Sulfolobus islandicus rod-shaped phage 6	NC_034627.1	56	TRUE	35.439	Adnaviria	Adnaviria	Taleaviricota	Taleaviricota	Tokiviricetes	Tokiviricetes	Ligamenvirales	Ligamenvirales	Rudiviridae	Rudiviridae		noRef_of_Rudiviridae	Usarudivirus	Japarudivirus|Hoswirudivirus|Icerudivirus|Itarudivirus|Azorudivirus|Rudivirus|Usarudivirus	Fully clustered
2907	Sulfolobus islandicus rod-shaped virus 4	NC_034628.1	54	TRUE	35.035	Adnaviria	Adnaviria	Taleaviricota	Taleaviricota	Tokiviricetes	Tokiviricetes	Ligamenvirales	Ligamenvirales	Rudiviridae	Rudiviridae		noRef_of_Rudiviridae	Usarudivirus	Japarudivirus|Hoswirudivirus|Icerudivirus|Itarudivirus|Azorudivirus|Rudivirus|Usarudivirus	Fully clustered
1428	Sulfolobales Mexican rudivirus 1	NC_019413.1	37	TRUE	27.431	Adnaviria	Adnaviria	Taleaviricota	Taleaviricota	Tokiviricetes	Tokiviricetes	Ligamenvirales	Ligamenvirales	Rudiviridae	Rudiviridae		noRef_of_Rudiviridae	Rudivirus	Rudivirus	Lower clustered then no edges
842	Captovirus AFV1	NC_005830.1	40	TRUE	20.869	Adnaviria	Adnaviria	Taleaviricota	Taleaviricota	Tokiviricetes	Tokiviricetes	Ligamenvirales	Ligamenvirales	Ungulaviridae	Ungulaviridae		noRef_of_Ungulaviridae	Captovirus	Captovirus	Lower clustered then no edges
5276	unclassified virus PBV300	OP413840.1	51	TRUE	41.525	Adnaviria	Adnaviria	Taleaviricota	Taleaviricota	Tokiviricetes	Tokiviricetes	Maximonvirales	Maximonvirales	Ahmunviridae	Ahmunviridae		noRef_of_Ahmunviridae	Yumkaaxvirus	Yumkaaxvirus	Lower clustered then no edges
405	Pyrobaculum filamentous virus 2	MN876844.1	39	TRUE	17.602	Adnaviria	Adnaviria	Taleaviricota	Taleaviricota	Tokiviricetes	Tokiviricetes	Primavirales	Primavirales	Tristromaviridae	Tristromaviridae		noRef_of_Tristromaviridae	Alphatristromavirus	Alphatristromavirus	Fully clustered
2641	Pyrobaculum filamentous virus 1	NC_029548.1	39	TRUE	17.714	Adnaviria	Adnaviria	Taleaviricota	Taleaviricota	Tokiviricetes	Tokiviricetes	Primavirales	Primavirales	Tristromaviridae	Tristromaviridae		noRef_of_Tristromaviridae	Alphatristromavirus	Alphatristromavirus	Fully clustered
2910	Thermoproteus tenax virus 1	NC_038931.1	37	TRUE	13.669	Adnaviria	Adnaviria	Taleaviricota	Taleaviricota	Tokiviricetes	Tokiviricetes	Primavirales	Primavirales	Tristromaviridae	Tristromaviridae		noRef_of_Tristromaviridae	Betatristromavirus	Betatristromavirus	Lower clustered then no edges
666	Sulfolobus spindle-shaped virus 1	NC_001338.1	31	TRUE	15.465		Adnaviria		Taleaviricota		Tokiviricetes		novel_order_0_of_Tokiviricetes	Fuselloviridae	Fuselloviridae		noRef_of_Fuselloviridae	Alphafusellovirus	Alphafusellovirus|Betafusellovirus	Fully clustered
827	Sulfolobus spindle-shaped virus 2	NC_005265.1	34	TRUE	14.796		Adnaviria		Taleaviricota		Tokiviricetes		novel_order_0_of_Tokiviricetes	Fuselloviridae	Fuselloviridae		noRef_of_Fuselloviridae	Alphafusellovirus	Alphafusellovirus|Betafusellovirus	Fully clustered
839	Sulfolobus virus Ragged Hills	NC_005360.1	37	TRUE	16.473		Adnaviria		Taleaviricota		Tokiviricetes		novel_order_0_of_Tokiviricetes	Fuselloviridae	Fuselloviridae		noRef_of_Fuselloviridae	Alphafusellovirus	Alphafusellovirus|Betafusellovirus	Fully clustered
840	Sulfolobus virus Kamchatka 1	NC_005361.1	31	TRUE	17.385		Adnaviria		Taleaviricota		Tokiviricetes		novel_order_0_of_Tokiviricetes	Fuselloviridae	Fuselloviridae		noRef_of_Fuselloviridae	Alphafusellovirus	Alphafusellovirus|Betafusellovirus	Fully clustered
1046	Sulfolobus spindle-shaped virus 4	NC_009986.1	34	TRUE	15.135		Adnaviria		Taleaviricota		Tokiviricetes		novel_order_0_of_Tokiviricetes	Fuselloviridae	Fuselloviridae		noRef_of_Fuselloviridae	Alphafusellovirus	Alphafusellovirus|Betafusellovirus	Fully clustered
1108	Sulfolobus spindle-shaped virus 5	NC_011217.1	34	TRUE	15.33		Adnaviria		Taleaviricota		Tokiviricetes		novel_order_0_of_Tokiviricetes	Fuselloviridae	Fuselloviridae		noRef_of_Fuselloviridae	Alphafusellovirus	Alphafusellovirus|Betafusellovirus	Fully clustered
1184	Acidianus spindle-shaped virus 1	NC_013585.1	38	TRUE	24.186		Adnaviria		Taleaviricota		Tokiviricetes		novel_order_0_of_Tokiviricetes	Fuselloviridae	Fuselloviridae		noRef_of_Fuselloviridae	Betafusellovirus	Alphafusellovirus|Betafusellovirus	Fully clustered
1185	Sulfolobus spindle-shaped virus 6	NC_013587.1	33	TRUE	15.684		Adnaviria		Taleaviricota		Tokiviricetes		novel_order_0_of_Tokiviricetes	Fuselloviridae	Fuselloviridae		noRef_of_Fuselloviridae	Betafusellovirus	Alphafusellovirus|Betafusellovirus	Fully clustered
1186	Sulfolobus spindle-shaped virus 7	NC_013588.1	33	TRUE	17.602		Adnaviria		Taleaviricota		Tokiviricetes		novel_order_0_of_Tokiviricetes	Fuselloviridae	Fuselloviridae		noRef_of_Fuselloviridae	Alphafusellovirus	Alphafusellovirus|Betafusellovirus	Fully clustered
1628	Sulfolobales Mexican fusellovirus 1	NC_020882.1	24	TRUE	14.847		Adnaviria		Taleaviricota		Tokiviricetes		novel_order_0_of_Tokiviricetes	Fuselloviridae	Fuselloviridae		noRef_of_Fuselloviridae		novel_genus_0_of_noRef_of_Fuselloviridae	Lower clustered then no edges
908	Acidianus two-tailed virus	NC_007409.1	72	TRUE	62.73		Adnaviria		Taleaviricota		Tokiviricetes		novel_order_1_of_Tokiviricetes	Bicaudaviridae	Bicaudaviridae		noRef_of_Bicaudaviridae	Bicaudavirus	Bicaudavirus	Fully clustered
860	Sulfolobus virus STSV1	NC_006268.1	74	TRUE	75.294		Adnaviria		Taleaviricota		Tokiviricetes		novel_order_1_of_Tokiviricetes	Bicaudaviridae	Bicaudaviridae		noRef_of_Bicaudaviridae		novel_genus_0_of_noRef_of_Bicaudaviridae	Fully clustered
1556	Sulfolobus virus STSV2	NC_020077.1	75	TRUE	76.107		Adnaviria		Taleaviricota		Tokiviricetes		novel_order_1_of_Tokiviricetes	Bicaudaviridae	Bicaudaviridae		noRef_of_Bicaudaviridae		novel_genus_0_of_noRef_of_Bicaudaviridae	Fully clustered
1906	Sulfolobus monocaudavirus SMV1	NC_023585.1	51	TRUE	48.775		Adnaviria		Taleaviricota		Tokiviricetes		novel_order_1_of_Tokiviricetes	Bicaudaviridae	Bicaudaviridae		noRef_of_Bicaudaviridae		novel_genus_1_of_noRef_of_Bicaudaviridae	Fully clustered
2570	Sulfolobus monocaudavirus SMV4	NC_029011.1	68	TRUE	51.711		Adnaviria		Taleaviricota		Tokiviricetes		novel_order_1_of_Tokiviricetes	Bicaudaviridae	Bicaudaviridae		noRef_of_Bicaudaviridae		novel_genus_1_of_noRef_of_Bicaudaviridae	Fully clustered
2579	Sulfolobus monocaudavirus SMV2	NC_029020.1	65	TRUE	50.918		Adnaviria		Taleaviricota		Tokiviricetes		novel_order_1_of_Tokiviricetes	Bicaudaviridae	Bicaudaviridae		noRef_of_Bicaudaviridae		novel_genus_1_of_noRef_of_Bicaudaviridae	Fully clustered
2630	Sulfolobus monocaudavirus SMV3	NC_029103.1	87	TRUE	64.323		Adnaviria		Taleaviricota		Tokiviricetes		novel_order_1_of_Tokiviricetes	Bicaudaviridae	Bicaudaviridae		noRef_of_Bicaudaviridae		novel_genus_1_of_noRef_of_Bicaudaviridae	Fully clustered
2640	Acidianus tailed spindle virus	NC_029316.1	95	TRUE	70.812		Adnaviria		Taleaviricota		Tokiviricetes		novel_order_1_of_Tokiviricetes	Bicaudaviridae	Bicaudaviridae		noRef_of_Bicaudaviridae		novel_genus_2_of_noRef_of_Bicaudaviridae	Fully clustered
2553	Sulfolobales Virus YNP2	NC_028992.1	60	TRUE	34.783		Adnaviria		Taleaviricota		Tokiviricetes		novel_order_1_of_Tokiviricetes		novel_family_0_of_novel_order_1_of_Tokiviricetes		noRef_of_novel_family_0_of_novel_order_1_of_Tokiviricetes		novel_genus_0_of_noRef_of_novel_family_0_of_novel_order_1_of_Tokiviricetes	Fully clustered
2586	Sulfolobales virus YNP1	NC_029027.1	71	TRUE	40.86		Adnaviria		Taleaviricota		Tokiviricetes		novel_order_1_of_Tokiviricetes		novel_family_0_of_novel_order_1_of_Tokiviricetes		noRef_of_novel_family_0_of_novel_order_1_of_Tokiviricetes		novel_genus_0_of_noRef_of_novel_family_0_of_novel_order_1_of_Tokiviricetes	Fully clustered
12291	T40_S__k141_302511	T40_S__k141_302511	21	FALSE			Adnaviria		Taleaviricota		Tokiviricetes		novel_order_2_of_Tokiviricetes		novel_family_0_of_novel_order_2_of_Tokiviricetes		noRef_of_novel_family_0_of_novel_order_2_of_Tokiviricetes		novel_genus_0_of_noRef_of_novel_family_0_of_novel_order_2_of_Tokiviricetes	Lower clustered then no edges
5099	uncultured phage cr25_1	NC_062777.1	89	TRUE	94.533	Duplodnaviria	Duplodnaviria	Uroviricota	Uroviricota	Caudoviricetes	Caudoviricetes	Crassvirales	Crassvirales	Crevaviridae	Crevaviridae	Coarsevirinae	Coarsevirinae	Junduvirus	Junduvirus	Fully clustered
5101	uncultured phage cr2_1	NC_062779.1	88	TRUE	95.815	Duplodnaviria	Duplodnaviria	Uroviricota	Uroviricota	Caudoviricetes	Caudoviricetes	Crassvirales	Crassvirales	Crevaviridae	Crevaviridae	Coarsevirinae	Coarsevirinae	Junduvirus	Junduvirus	Fully clustered
5102	uncultured phage cr13_1	NC_062780.1	84	TRUE	92.132	Duplodnaviria	Duplodnaviria	Uroviricota	Uroviricota	Caudoviricetes	Caudoviricetes	Crassvirales	Crassvirales	Crevaviridae	Crevaviridae	Doltivirinae	Doltivirinae	Kingevirus	Kingevirus	Fully clustered
4967	Bacteroides phage crAss002	NC_055828.1	81	TRUE	93.03	Duplodnaviria	Duplodnaviria	Uroviricota	Uroviricota	Caudoviricetes	Caudoviricetes	Crassvirales	Crassvirales	Intestiviridae	Intestiviridae	Churivirinae	Churivirinae	Jahgtovirus	Jahgtovirus	Fully clustered
5091	uncultured phage cr36_1	NC_062769.1	82	TRUE	96.466	Duplodnaviria	Duplodnaviria	Uroviricota	Uroviricota	Caudoviricetes	Caudoviricetes	Crassvirales	Crassvirales	Intestiviridae	Intestiviridae	Churivirinae	Churivirinae	Jahgtovirus	Jahgtovirus	Fully clustered
5096	uncultured phage cr54_1	NC_062774.1	82	TRUE	97.536	Duplodnaviria	Duplodnaviria	Uroviricota	Uroviricota	Caudoviricetes	Caudoviricetes	Crassvirales	Crassvirales	Intestiviridae	Intestiviridae	Churivirinae	Churivirinae	Jahgtovirus	Jahgtovirus	Fully clustered
5093	uncultured phage cr99_1	NC_062771.1	94	TRUE	98.001	Duplodnaviria	Duplodnaviria	Uroviricota	Uroviricota	Caudoviricetes	Caudoviricetes	Crassvirales	Crassvirales	Intestiviridae	Intestiviridae	Crudevirinae	Crudevirinae	Carjivirus	Carjivirus	Fully clustered
5103	Carjivirus communis	NC_067194.1	88	TRUE	97.065	Duplodnaviria	Duplodnaviria	Uroviricota	Uroviricota	Caudoviricetes	Caudoviricetes	Crassvirales	Crassvirales	Intestiviridae	Intestiviridae	Crudevirinae	Crudevirinae	Carjivirus	Carjivirus	Fully clustered
5098	uncultured phage cr9_1	NC_062776.1	89	TRUE	92.361	Duplodnaviria	Duplodnaviria	Uroviricota	Uroviricota	Caudoviricetes	Caudoviricetes	Crassvirales	Crassvirales	Intestiviridae	Intestiviridae	Crudevirinae	Crudevirinae	Dabirmavirus	Dabirmavirus	Fully clustered
5088	uncultured phage cr123_1	NC_062766.1	86	TRUE	92.241	Duplodnaviria	Duplodnaviria	Uroviricota	Uroviricota	Caudoviricetes	Caudoviricetes	Crassvirales	Crassvirales	Intestiviridae	Intestiviridae	Crudevirinae	Crudevirinae	Delmidovirus	Delmidovirus	Fully clustered
5086	uncultured phage cr49_1	NC_062764.1	91	TRUE	92.367	Duplodnaviria	Duplodnaviria	Uroviricota	Uroviricota	Caudoviricetes	Caudoviricetes	Crassvirales	Crassvirales	Intestiviridae	Intestiviridae	Crudevirinae	Crudevirinae	Diorhovirus	Diorhovirus	Fully clustered
5092	uncultured phage cr91_1	NC_062770.1	90	TRUE	93.391	Duplodnaviria	Duplodnaviria	Uroviricota	Uroviricota	Caudoviricetes	Caudoviricetes	Crassvirales	Crassvirales	Intestiviridae	Intestiviridae	Crudevirinae	Crudevirinae	Drivevirus	Drivevirus	Fully clustered
5100	uncultured phage cr17_1	NC_062778.1	86	TRUE	91.714	Duplodnaviria	Duplodnaviria	Uroviricota	Uroviricota	Caudoviricetes	Caudoviricetes	Crassvirales	Crassvirales	Intestiviridae	Intestiviridae	Crudevirinae	Crudevirinae	Endlipuvirus	Endlipuvirus	Fully clustered
1739	Cellulophaga phage phi14:2	NC_021806.1	111	TRUE	100.418	Duplodnaviria	Duplodnaviria	Uroviricota	Uroviricota	Caudoviricetes	Caudoviricetes	Crassvirales	Crassvirales	Steigviridae	Steigviridae	Asinivirinae	Asinivirinae	Akihdevirus	Akihdevirus	Fully clustered
5095	uncultured phage cr44_1	NC_062773.1	93	TRUE	93.564	Duplodnaviria	Duplodnaviria	Uroviricota	Uroviricota	Caudoviricetes	Caudoviricetes	Crassvirales	Crassvirales	Steigviridae	Steigviridae	Asinivirinae	Asinivirinae	Kahnovirus	Kahnovirus	Fully clustered
4276	Bacteroides phage crAss001	NC_049977.1	104	TRUE	102.679	Duplodnaviria	Duplodnaviria	Uroviricota	Uroviricota	Caudoviricetes	Caudoviricetes	Crassvirales	Crassvirales	Steigviridae	Steigviridae	Asinivirinae	Asinivirinae	Kehishuvirus	Kehishuvirus	Fully clustered
5090	uncultured phage cr151_1	NC_062768.1	111	TRUE	100.314	Duplodnaviria	Duplodnaviria	Uroviricota	Uroviricota	Caudoviricetes	Caudoviricetes	Crassvirales	Crassvirales	Steigviridae	Steigviridae	Asinivirinae	Asinivirinae	Kolpuevirus	Kolpuevirus	Fully clustered
5097	uncultured phage cr18_1	NC_062775.1	100	TRUE	104.564	Duplodnaviria	Duplodnaviria	Uroviricota	Uroviricota	Caudoviricetes	Caudoviricetes	Crassvirales	Crassvirales	Steigviridae	Steigviridae	Asinivirinae	Asinivirinae	Lebriduvirus	Lebriduvirus	Fully clustered
4971	Bacteroides phage DAC15	NC_055832.1	120	TRUE	99.494	Duplodnaviria	Duplodnaviria	Uroviricota	Uroviricota	Caudoviricetes	Caudoviricetes	Crassvirales	Crassvirales	Steigviridae	Steigviridae	Asinivirinae	Asinivirinae	Wulfhauvirus	Wulfhauvirus	Fully clustered
5094	uncultured phage cr77_1	NC_062772.1	99	TRUE	99.704	Duplodnaviria	Duplodnaviria	Uroviricota	Uroviricota	Caudoviricetes	Caudoviricetes	Crassvirales	Crassvirales	Suoliviridae	Suoliviridae	Boorivirinae	Boorivirinae	Canhaevirus	Canhaevirus	Fully clustered
5087	uncultured phage cr30_1	NC_062765.1	99	TRUE	99.984	Duplodnaviria	Duplodnaviria	Uroviricota	Uroviricota	Caudoviricetes	Caudoviricetes	Crassvirales	Crassvirales	Suoliviridae	Suoliviridae	Boorivirinae	Boorivirinae	Cohcovirus	Cohcovirus	Fully clustered
5089	uncultured phage cr149_1	NC_062767.1	100	TRUE	100.971	Duplodnaviria	Duplodnaviria	Uroviricota	Uroviricota	Caudoviricetes	Caudoviricetes	Crassvirales	Crassvirales	Suoliviridae	Suoliviridae	Boorivirinae	Boorivirinae	Culoivirus	Culoivirus	Fully clustered
4850	Azobacteroides phage ProJPt-Bp1	NC_055706.1	52	TRUE	99.517	Duplodnaviria	Duplodnaviria	Uroviricota	Uroviricota	Caudoviricetes	Caudoviricetes	Crassvirales	Crassvirales	Suoliviridae	Suoliviridae		novel_subfamily_0_of_Suoliviridae	Dechshavirus	Dechshavirus	Lower clustered then no edges
2858	Flavobacterium phage Fpv3	NC_031904.1	79	TRUE	88.421	Duplodnaviria	Duplodnaviria	Uroviricota	Uroviricota	Caudoviricetes	Caudoviricetes		Crassvirales		novel_family_0_of_Crassvirales		novel_subfamily_0_of_novel_family_0_of_Crassvirales	Fipvunavirus	Fipvunavirus	Fully clustered
2866	Flavobacterium phage Fpv20	NC_031912.1	82	TRUE	89.937	Duplodnaviria	Duplodnaviria	Uroviricota	Uroviricota	Caudoviricetes	Caudoviricetes		Crassvirales		novel_family_0_of_Crassvirales		novel_subfamily_0_of_novel_family_0_of_Crassvirales	Fipvunavirus	Fipvunavirus	Fully clustered
2868	Flavobacterium phage Fpv1	NC_031914.1	80	TRUE	88.994	Duplodnaviria	Duplodnaviria	Uroviricota	Uroviricota	Caudoviricetes	Caudoviricetes		Crassvirales		novel_family_0_of_Crassvirales		novel_subfamily_0_of_novel_family_0_of_Crassvirales	Fipvunavirus	Fipvunavirus	Fully clustered
2884	Flavobacterium phage Fpv2	NC_031931.1	80	TRUE	89.01	Duplodnaviria	Duplodnaviria	Uroviricota	Uroviricota	Caudoviricetes	Caudoviricetes		Crassvirales		novel_family_0_of_Crassvirales		novel_subfamily_0_of_novel_family_0_of_Crassvirales	Fipvunavirus	Fipvunavirus	Fully clustered
2938	Flavobacterium phage FpV4	NC_041872.1	75	TRUE	88.308	Duplodnaviria	Duplodnaviria	Uroviricota	Uroviricota	Caudoviricetes	Caudoviricetes		Crassvirales		novel_family_0_of_Crassvirales		novel_subfamily_0_of_novel_family_0_of_Crassvirales	Fipvunavirus	Fipvunavirus	Fully clustered
7561	T16_D__k141_1001836	T16_D__k141_1001836	8	FALSE			Duplodnaviria		Uroviricota		Caudoviricetes		Crassvirales		novel_family_0_of_Crassvirales		novel_subfamily_1_of_novel_family_0_of_Crassvirales		novel_genus_0_of_novel_subfamily_1_of_novel_family_0_of_Crassvirales	Fully clustered
17279	T76_D__k141_939284	T76_D__k141_939284	12	FALSE			Duplodnaviria		Uroviricota		Caudoviricetes		Crassvirales		novel_family_0_of_Crassvirales		novel_subfamily_1_of_novel_family_0_of_Crassvirales		novel_genus_1_of_novel_subfamily_1_of_novel_family_0_of_Crassvirales	Fully clustered
9986	T28_S__k141_1236494	T28_S__k141_1236494	11	FALSE			Duplodnaviria		Uroviricota		Caudoviricetes		Crassvirales		novel_family_1_of_Crassvirales		novel_subfamily_0_of_novel_family_1_of_Crassvirales		novel_genus_0_of_novel_subfamily_0_of_novel_family_1_of_Crassvirales	Fully clustered
7165	T112_S__k141_715046	T112_S__k141_715046	28	FALSE			Duplodnaviria		Uroviricota		Caudoviricetes		Crassvirales		novel_family_1_of_Crassvirales		novel_subfamily_0_of_novel_family_1_of_Crassvirales		novel_genus_1_of_novel_subfamily_0_of_novel_family_1_of_Crassvirales	Fully clustered
17531	T80_S__k141_233164	T80_S__k141_233164	14	FALSE			Duplodnaviria		Uroviricota		Caudoviricetes		Crassvirales		novel_family_1_of_Crassvirales		novel_subfamily_0_of_novel_family_1_of_Crassvirales		novel_genus_1_of_novel_subfamily_0_of_novel_family_1_of_Crassvirales	Fully clustered
13730	T4_D_k141_682905	T4_D_k141_682905	23	FALSE			Duplodnaviria		Uroviricota		Caudoviricetes		Crassvirales		novel_family_1_of_Crassvirales		novel_subfamily_0_of_novel_family_1_of_Crassvirales		novel_genus_2_of_novel_subfamily_0_of_novel_family_1_of_Crassvirales	Fully clustered
11694	T40_D__k141_544242	T40_D__k141_544242	28	FALSE			Duplodnaviria		Uroviricota		Caudoviricetes		Crassvirales		novel_family_1_of_Crassvirales		novel_subfamily_0_of_novel_family_1_of_Crassvirales||novel_family_5_of_novel_order_149_of_Caudoviricetes		novel_genus_0_of_novel_subfamily_0_of_novel_family_1_of_Crassvirales||novel_family_5_of_novel_order_149_of_Caudoviricetes	Fully clustered
11818	T40_D__k141_646323	T40_D__k141_646323	29	FALSE			Duplodnaviria		Uroviricota		Caudoviricetes		Crassvirales		novel_family_1_of_Crassvirales		novel_subfamily_0_of_novel_family_1_of_Crassvirales||novel_family_5_of_novel_order_149_of_Caudoviricetes		novel_genus_1_of_novel_subfamily_0_of_novel_family_1_of_Crassvirales||novel_family_5_of_novel_order_149_of_Caudoviricetes	Fully clustered
7613	T16_D__k141_1036091	T16_D__k141_1036091	85	FALSE			Duplodnaviria		Uroviricota		Caudoviricetes		Crassvirales		novel_family_1_of_Crassvirales		novel_subfamily_0_of_novel_family_1_of_Crassvirales||novel_family_5_of_novel_order_149_of_Caudoviricetes		novel_genus_2_of_novel_subfamily_0_of_novel_family_1_of_Crassvirales||novel_family_5_of_novel_order_149_of_Caudoviricetes	Fully clustered
18215	T88_D__k141_335316	T88_D__k141_335316	40	FALSE			Duplodnaviria		Uroviricota		Caudoviricetes		Crassvirales		novel_family_1_of_Crassvirales		novel_subfamily_0_of_novel_family_1_of_Crassvirales||novel_family_5_of_novel_order_149_of_Caudoviricetes		novel_genus_3_of_novel_subfamily_0_of_novel_family_1_of_Crassvirales||novel_family_5_of_novel_order_149_of_Caudoviricetes	Fully clustered
9086	T16_D__k141_977718	T16_D__k141_977718	19	FALSE			Duplodnaviria		Uroviricota		Caudoviricetes		Crassvirales		novel_family_1_of_Crassvirales		novel_subfamily_0_of_novel_family_1_of_Crassvirales||novel_family_5_of_novel_order_149_of_Caudoviricetes		novel_genus_4_of_novel_subfamily_0_of_novel_family_1_of_Crassvirales||novel_family_5_of_novel_order_149_of_Caudoviricetes	Fully clustered
7891	T16_D__k141_1232588	T16_D__k141_1232588	7	FALSE			Duplodnaviria		Uroviricota		Caudoviricetes		Crassvirales		novel_family_1_of_Crassvirales		novel_subfamily_0_of_novel_family_1_of_Crassvirales||novel_family_6_of_novel_order_149_of_Caudoviricetes		novel_genus_0_of_novel_subfamily_0_of_novel_family_1_of_Crassvirales||novel_family_6_of_novel_order_149_of_Caudoviricetes	Fully clustered
983	Archaeal BJ1 virus	NC_008695.1	70	TRUE	42.271	Duplodnaviria	Duplodnaviria	Uroviricota	Uroviricota	Caudoviricetes	Caudoviricetes	Kirjokansivirales	Kirjokansivirales	Graaviviridae	Graaviviridae		novel_subfamily_0_of_Graaviviridae	Beejeyvirus	Beejeyvirus	Fully clustered
1694	Halorubrum virus CGphi46	NC_021537.1	55	TRUE	39.784	Duplodnaviria	Duplodnaviria	Uroviricota	Uroviricota	Caudoviricetes	Caudoviricetes	Kirjokansivirales	Kirjokansivirales	Graaviviridae	Graaviviridae		novel_subfamily_0_of_Graaviviridae	Seejivirus	Seejivirus	Fully clustered
5084	Halorubrum tailed virus 29	NC_062762.1	71	TRUE	36.603	Duplodnaviria	Duplodnaviria	Uroviricota	Uroviricota	Caudoviricetes	Caudoviricetes	Kirjokansivirales	Kirjokansivirales	Haloferuviridae	Haloferuviridae		novel_subfamily_0_of_Haloferuviridae	Dpdavirus	Dpdavirus	Fully clustered
5061	Haloferax tailed virus 1	NC_062739.1	68	TRUE	38.059	Duplodnaviria	Duplodnaviria	Uroviricota	Uroviricota	Caudoviricetes	Caudoviricetes	Kirjokansivirales	Kirjokansivirales	Haloferuviridae	Haloferuviridae		novel_subfamily_0_of_Haloferuviridae	Retbasiphovirus	Retbasiphovirus	Fully clustered
1668	Halorubrum tailed virus 4	NC_021329.1	73	TRUE	35.722	Duplodnaviria	Duplodnaviria	Uroviricota	Uroviricota	Caudoviricetes	Caudoviricetes	Kirjokansivirales	Kirjokansivirales	Haloferuviridae	Haloferuviridae		novel_subfamily_0_of_Haloferuviridae	Saldibavirus	Saldibavirus	Fully clustered
5079	Haloarcula tailed virus 3	NC_062757.1	88	TRUE	42.293	Duplodnaviria	Duplodnaviria	Uroviricota	Uroviricota	Caudoviricetes	Caudoviricetes	Kirjokansivirales	Kirjokansivirales	Pyrstoviridae	Pyrstoviridae		novel_subfamily_0_of_Pyrstoviridae	Hatrivirus	Hatrivirus	Lower clustered then no edges
1686	Haloarcula sinaiiensis tailed virus 1	NC_021471.1	53	TRUE	32.189	Duplodnaviria	Duplodnaviria	Uroviricota	Uroviricota	Caudoviricetes	Caudoviricetes	Kirjokansivirales	Kirjokansivirales	Shortaselviridae	Shortaselviridae		novel_subfamily_0_of_Shortaselviridae	Lonfivirus	Lonfivirus	Lower clustered then no edges
5083	Halorubrum tailed virus 28	NC_062761.1	71	TRUE	35.27	Duplodnaviria	Duplodnaviria	Uroviricota	Uroviricota	Caudoviricetes	Caudoviricetes		Kirjokansivirales	Suolaviridae	Suolaviridae		novel_subfamily_0_of_Suolaviridae	Pormufvirus	Pormufvirus	Fully clustered
4738	Halobacterium phage ChaoS9	NC_054953.1	83	TRUE	55.145	Duplodnaviria	Duplodnaviria	Uroviricota	Uroviricota	Caudoviricetes	Caudoviricetes		Kirjokansivirales	Vertoviridae	Vertoviridae		novel_subfamily_0_of_Vertoviridae	Chaovirus	Chaovirus	Fully clustered
757	Natrialba phage PhiCh1	NC_004084.1	192	TRUE	58.498	Duplodnaviria	Duplodnaviria	Uroviricota	Uroviricota	Caudoviricetes	Caudoviricetes		Kirjokansivirales	Vertoviridae	Vertoviridae		novel_subfamily_0_of_Vertoviridae	Myohalovirus	Myohalovirus	Fully clustered
4422	Halobacterium phage phiH	NC_052650.1	96	TRUE	58.072	Duplodnaviria	Duplodnaviria	Uroviricota	Uroviricota	Caudoviricetes	Caudoviricetes		Kirjokansivirales	Vertoviridae	Vertoviridae		novel_subfamily_0_of_Vertoviridae	Myohalovirus	Myohalovirus	Fully clustered
5060	Methanobacterium virus Drs3	NC_062738.1	39	TRUE	37.129	Duplodnaviria	Duplodnaviria	Uroviricota	Uroviricota	Caudoviricetes	Caudoviricetes	Methanobavirales	Methanobavirales	Anaerodiviridae	Anaerodiviridae		novel_subfamily_0_of_Anaerodiviridae	Metforvirus	Metforvirus	Lower clustered then no edges
694	Methanobacterium phage psiM2	NC_001902.1	32	TRUE	26.111	Duplodnaviria	Duplodnaviria	Uroviricota	Uroviricota	Caudoviricetes	Caudoviricetes	Methanobavirales	Methanobavirales	Leisingerviridae	Leisingerviridae		novel_subfamily_0_of_Leisingerviridae	Psimunavirus	Psimunavirus	Fully clustered
716	Methanothermobacter phage psiM100	NC_002628.3	37	TRUE	31.007	Duplodnaviria	Duplodnaviria	Uroviricota	Uroviricota	Caudoviricetes	Caudoviricetes	Methanobavirales	Methanobavirales	Leisingerviridae	Leisingerviridae		novel_subfamily_0_of_Leisingerviridae	Psimunavirus	Psimunavirus	Fully clustered
5275	Methanophagales virus PBV299	OP413838.1	93	TRUE	71.075	Duplodnaviria	Duplodnaviria	Uroviricota	Uroviricota	Caudoviricetes	Caudoviricetes	Nakonvirales	Nakonvirales	Ahpuchviridae	Ahpuchviridae		novel_subfamily_0_of_Ahpuchviridae	Kisinvirus	Kisinvirus	Lower clustered then no edges
5287	Methanophagales virus GBV301	OP880252.1	104	TRUE	71.795	Duplodnaviria	Duplodnaviria	Uroviricota	Uroviricota	Caudoviricetes	Caudoviricetes		Nakonvirales		Ahpuchviridae		novel_subfamily_1_of_Ahpuchviridae		novel_genus_0_of_novel_subfamily_1_of_Ahpuchviridae	Fully clustered
5288	Methanophagales virus GBV302	OP880253.1	108	TRUE	80.551	Duplodnaviria	Duplodnaviria	Uroviricota	Uroviricota	Caudoviricetes	Caudoviricetes		Nakonvirales		Ahpuchviridae		novel_subfamily_1_of_Ahpuchviridae		novel_genus_1_of_novel_subfamily_1_of_Ahpuchviridae	Fully clustered
1669	Haloarcula californiae tailed virus 1	NC_021330.1	160	TRUE	103.257	Duplodnaviria	Duplodnaviria	Uroviricota	Uroviricota	Caudoviricetes	Caudoviricetes	Thumleimavirales	Thumleimavirales	Druskaviridae	Druskaviridae		novel_subfamily_0_of_Druskaviridae	Hacavirus	Hacavirus	Fully clustered
1563	Haloarcula vallismortis tailed virus 1	NC_020158.1	173	TRUE	102.319	Duplodnaviria	Duplodnaviria	Uroviricota	Uroviricota	Caudoviricetes	Caudoviricetes	Thumleimavirales	Thumleimavirales	Druskaviridae	Druskaviridae		novel_subfamily_0_of_Druskaviridae	Tredecimvirus	Tredecimvirus	Fully clustered
1666	Halovirus HCTV-5	NC_021327.1	166	TRUE	102.105	Duplodnaviria	Duplodnaviria	Uroviricota	Uroviricota	Caudoviricetes	Caudoviricetes	Thumleimavirales	Thumleimavirales	Druskaviridae	Druskaviridae		novel_subfamily_0_of_Druskaviridae	Tredecimvirus	Tredecimvirus	Fully clustered
745	Halorubrum phage HF2	NC_003345.2	126	TRUE	77.672	Duplodnaviria	Duplodnaviria	Uroviricota	Uroviricota	Caudoviricetes	Caudoviricetes	Thumleimavirales	Thumleimavirales	Hafunaviridae	Hafunaviridae		novel_subfamily_0_of_Hafunaviridae	Haloferacalesvirus	Haloferacalesvirus	Fully clustered
810	Halophage HF1	NC_004927.2	125	TRUE	75.898	Duplodnaviria	Duplodnaviria	Uroviricota	Uroviricota	Caudoviricetes	Caudoviricetes	Thumleimavirales	Thumleimavirales	Hafunaviridae	Hafunaviridae		novel_subfamily_0_of_Hafunaviridae	Haloferacalesvirus	Haloferacalesvirus	Fully clustered
1659	Halorubrum tailed phage 5	NC_021320.1	118	TRUE	76.134	Duplodnaviria	Duplodnaviria	Uroviricota	Uroviricota	Caudoviricetes	Caudoviricetes	Thumleimavirales	Thumleimavirales	Hafunaviridae	Hafunaviridae		novel_subfamily_0_of_Hafunaviridae	Haloferacalesvirus	Haloferacalesvirus	Fully clustered
1660	Halorubrum tailed phage 8	NC_021321.1	124	TRUE	74.519	Duplodnaviria	Duplodnaviria	Uroviricota	Uroviricota	Caudoviricetes	Caudoviricetes	Thumleimavirales	Thumleimavirales	Hafunaviridae	Hafunaviridae		novel_subfamily_0_of_Hafunaviridae	Haloferacalesvirus	Haloferacalesvirus	Fully clustered
5062	Halorubrum virus Serpecor1	NC_062740.1	126	TRUE	74.196	Duplodnaviria	Duplodnaviria	Uroviricota	Uroviricota	Caudoviricetes	Caudoviricetes	Thumleimavirales	Thumleimavirales	Hafunaviridae	Hafunaviridae		novel_subfamily_0_of_Hafunaviridae	Haloferacalesvirus	Haloferacalesvirus	Fully clustered
5077	Haloarcula virus HJTV-2	NC_062755.1	140	TRUE	76.821	Duplodnaviria	Duplodnaviria	Uroviricota	Uroviricota	Caudoviricetes	Caudoviricetes	Thumleimavirales	Thumleimavirales	Hafunaviridae	Hafunaviridae		novel_subfamily_0_of_Hafunaviridae	Haloferacalesvirus	Haloferacalesvirus	Fully clustered
5080	Halorubrum tailed virus 10	NC_062758.1	125	TRUE	76.759	Duplodnaviria	Duplodnaviria	Uroviricota	Uroviricota	Caudoviricetes	Caudoviricetes	Thumleimavirales	Thumleimavirales	Hafunaviridae	Hafunaviridae		novel_subfamily_0_of_Hafunaviridae	Haloferacalesvirus	Haloferacalesvirus	Fully clustered
5085	Halorubrum sodomense tailed virus 4	NC_062763.1	118	TRUE	75.181	Duplodnaviria	Duplodnaviria	Uroviricota	Uroviricota	Caudoviricetes	Caudoviricetes	Thumleimavirales	Thumleimavirales	Hafunaviridae	Hafunaviridae		novel_subfamily_0_of_Hafunaviridae	Haloferacalesvirus	Haloferacalesvirus	Fully clustered
1564	Halorubrum sodomense tailed virus 2	NC_020159.1	103	TRUE	68.527	Duplodnaviria	Duplodnaviria	Uroviricota	Uroviricota	Caudoviricetes	Caudoviricetes	Thumleimavirales	Thumleimavirales	Hafunaviridae	Hafunaviridae		novel_subfamily_0_of_Hafunaviridae	Mincapvirus	Mincapvirus	Fully clustered
1673	Halorubrum tailed phage 7	NC_021335.1	105	TRUE	69.048	Duplodnaviria	Duplodnaviria	Uroviricota	Uroviricota	Caudoviricetes	Caudoviricetes	Thumleimavirales	Thumleimavirales	Hafunaviridae	Hafunaviridae		novel_subfamily_0_of_Hafunaviridae	Mincapvirus	Mincapvirus	Fully clustered
5081	Halorubrum tailed virus 25	NC_062759.1	112	TRUE	61.934	Duplodnaviria	Duplodnaviria	Uroviricota	Uroviricota	Caudoviricetes	Caudoviricetes	Thumleimavirales	Thumleimavirales	Hafunaviridae	Hafunaviridae		novel_subfamily_1_of_Hafunaviridae	Laminvirus	Laminvirus	Fully clustered
5082	Halorubrum tailed virus 27	NC_062760.1	114	TRUE	56.593	Duplodnaviria	Duplodnaviria	Uroviricota	Uroviricota	Caudoviricetes	Caudoviricetes	Thumleimavirales	Thumleimavirales	Hafunaviridae	Hafunaviridae		novel_subfamily_2_of_Hafunaviridae	Minorvirus	Minorvirus	Fully clustered
1667	Halogranum tailed virus 1	NC_021328.1	281	TRUE	143.855	Duplodnaviria	Duplodnaviria	Uroviricota	Uroviricota	Caudoviricetes	Caudoviricetes	Thumleimavirales	Thumleimavirales	Halomagnusviridae	Halomagnusviridae		novel_subfamily_0_of_Halomagnusviridae	Hagravirus	Hagravirus	Lower clustered then no edges
1678	Haloarcula hispanica tailed virus 2	NC_021340.1	88	TRUE	52.643	Duplodnaviria	Duplodnaviria	Uroviricota	Uroviricota	Caudoviricetes	Caudoviricetes		Thumleimavirales	Saparoviridae	Saparoviridae		novel_subfamily_0_of_Saparoviridae	Halohivirus	Halohivirus	Fully clustered
1658	Haloarcula californiae tailed virus 2	NC_021319.1	86	TRUE	54.291	Duplodnaviria	Duplodnaviria	Uroviricota	Uroviricota	Caudoviricetes	Caudoviricetes		Thumleimavirales	Saparoviridae	Saparoviridae		novel_subfamily_0_of_Saparoviridae	Samsavirus	Samsavirus	Fully clustered
5078	Haloarcula tailed virus 2	NC_062756.1	127	TRUE	63.301	Duplodnaviria	Duplodnaviria	Uroviricota	Uroviricota	Caudoviricetes	Caudoviricetes	Thumleimavirales	Thumleimavirales	Soleiviridae	Soleiviridae		novel_subfamily_0_of_Soleiviridae	Eilatmyovirus	Eilatmyovirus	Lower clustered then no edges
8052	T16_D__k141_1387268	T16_D__k141_1387268	31	FALSE			Duplodnaviria		Uroviricota		Caudoviricetes		novel_order_0_of_Caudoviricetes		novel_family_0_of_novel_order_0_of_Caudoviricetes		novel_subfamily_0_of_novel_family_0_of_novel_order_0_of_Caudoviricetes		novel_genus_0_of_novel_subfamily_0_of_novel_family_0_of_novel_order_0_of_Caudoviricetes	Fully clustered
11914	T40_D__k141_752818	T40_D__k141_752818	32	FALSE			Duplodnaviria		Uroviricota		Caudoviricetes		novel_order_0_of_Caudoviricetes		novel_family_0_of_novel_order_0_of_Caudoviricetes		novel_subfamily_0_of_novel_family_0_of_novel_order_0_of_Caudoviricetes		novel_genus_0_of_novel_subfamily_0_of_novel_family_0_of_novel_order_0_of_Caudoviricetes	Fully clustered
12075	T40_D__k141_862091	T40_D__k141_862091	26	FALSE			Duplodnaviria		Uroviricota		Caudoviricetes		novel_order_0_of_Caudoviricetes		novel_family_0_of_novel_order_0_of_Caudoviricetes		novel_subfamily_0_of_novel_family_0_of_novel_order_0_of_Caudoviricetes		novel_genus_1_of_novel_subfamily_0_of_novel_family_0_of_novel_order_0_of_Caudoviricetes	Fully clustered
6306	T108_S__k141_190795	T108_S__k141_190795	32	FALSE			Duplodnaviria		Uroviricota		Caudoviricetes		novel_order_100_of_Caudoviricetes		novel_family_0_of_novel_order_100_of_Caudoviricetes		novel_subfamily_0_of_novel_family_0_of_novel_order_100_of_Caudoviricetes		novel_genus_0_of_novel_subfamily_0_of_novel_family_0_of_novel_order_100_of_Caudoviricetes	Fully clustered
12720	T48_S__k141_1028333	T48_S__k141_1028333	19	FALSE			Duplodnaviria		Uroviricota		Caudoviricetes		novel_order_100_of_Caudoviricetes		novel_family_0_of_novel_order_100_of_Caudoviricetes		novel_subfamily_0_of_novel_family_0_of_novel_order_100_of_Caudoviricetes		novel_genus_0_of_novel_subfamily_0_of_novel_family_0_of_novel_order_100_of_Caudoviricetes	Fully clustered
16165	T64_S__k141_330529	T64_S__k141_330529	23	FALSE			Duplodnaviria		Uroviricota		Caudoviricetes		novel_order_100_of_Caudoviricetes		novel_family_0_of_novel_order_100_of_Caudoviricetes		novel_subfamily_0_of_novel_family_0_of_novel_order_100_of_Caudoviricetes		novel_genus_1_of_novel_subfamily_0_of_novel_family_0_of_novel_order_100_of_Caudoviricetes	Fully clustered
7407	T12_S__k141_442673	T12_S__k141_442673	30	FALSE			Duplodnaviria		Uroviricota		Caudoviricetes		novel_order_100_of_Caudoviricetes		novel_family_1_of_novel_order_100_of_Caudoviricetes		novel_subfamily_0_of_novel_family_1_of_novel_order_100_of_Caudoviricetes		novel_genus_0_of_novel_subfamily_0_of_novel_family_1_of_novel_order_100_of_Caudoviricetes	Fully clustered
10072	T28_S__k141_286750	T28_S__k141_286750	23	FALSE			Duplodnaviria		Uroviricota		Caudoviricetes		novel_order_100_of_Caudoviricetes		novel_family_1_of_novel_order_100_of_Caudoviricetes		novel_subfamily_0_of_novel_family_1_of_novel_order_100_of_Caudoviricetes		novel_genus_0_of_novel_subfamily_0_of_novel_family_1_of_novel_order_100_of_Caudoviricetes	Fully clustered
12316	T40_S__k141_421856	T40_S__k141_421856	17	FALSE			Duplodnaviria		Uroviricota		Caudoviricetes		novel_order_100_of_Caudoviricetes		novel_family_1_of_novel_order_100_of_Caudoviricetes		novel_subfamily_0_of_novel_family_1_of_novel_order_100_of_Caudoviricetes		novel_genus_0_of_novel_subfamily_0_of_novel_family_1_of_novel_order_100_of_Caudoviricetes	Fully clustered
16331	T68_S__k141_231983	T68_S__k141_231983	19	FALSE			Duplodnaviria		Uroviricota		Caudoviricetes		novel_order_100_of_Caudoviricetes		novel_family_1_of_novel_order_100_of_Caudoviricetes		novel_subfamily_0_of_novel_family_1_of_novel_order_100_of_Caudoviricetes		novel_genus_0_of_novel_subfamily_0_of_novel_family_1_of_novel_order_100_of_Caudoviricetes	Fully clustered
17447	T76_S__k141_790184	T76_S__k141_790184	19	FALSE			Duplodnaviria		Uroviricota		Caudoviricetes		novel_order_100_of_Caudoviricetes		novel_family_1_of_novel_order_100_of_Caudoviricetes		novel_subfamily_0_of_novel_family_1_of_novel_order_100_of_Caudoviricetes		novel_genus_0_of_novel_subfamily_0_of_novel_family_1_of_novel_order_100_of_Caudoviricetes	Fully clustered
19920	T96_S__k141_673733	T96_S__k141_673733	18	FALSE			Duplodnaviria		Uroviricota		Caudoviricetes		novel_order_100_of_Caudoviricetes		novel_family_1_of_novel_order_100_of_Caudoviricetes		novel_subfamily_0_of_novel_family_1_of_novel_order_100_of_Caudoviricetes		novel_genus_0_of_novel_subfamily_0_of_novel_family_1_of_novel_order_100_of_Caudoviricetes	Fully clustered
19229	T8_S__k141_251555	T8_S__k141_251555	39	FALSE			Duplodnaviria		Uroviricota		Caudoviricetes		novel_order_100_of_Caudoviricetes		novel_family_2_of_novel_order_100_of_Caudoviricetes		novel_subfamily_0_of_novel_family_2_of_novel_order_100_of_Caudoviricetes		novel_genus_0_of_novel_subfamily_0_of_novel_family_2_of_novel_order_100_of_Caudoviricetes	Fully clustered
7216	T112_S__k141_894404	T112_S__k141_894404	16	FALSE			Duplodnaviria		Uroviricota		Caudoviricetes		novel_order_100_of_Caudoviricetes		novel_family_3_of_novel_order_100_of_Caudoviricetes		novel_subfamily_0_of_novel_family_3_of_novel_order_100_of_Caudoviricetes||novel_family_4_of_novel_order_97_of_Caudoviricetes		novel_genus_0_of_novel_subfamily_0_of_novel_family_3_of_novel_order_100_of_Caudoviricetes||novel_family_4_of_novel_order_97_of_Caudoviricetes	Fully clustered
7084	T112_S__k141_396105	T112_S__k141_396105	31	FALSE			Duplodnaviria		Uroviricota		Caudoviricetes		novel_order_100_of_Caudoviricetes		novel_family_3_of_novel_order_100_of_Caudoviricetes		novel_subfamily_0_of_novel_family_3_of_novel_order_100_of_Caudoviricetes||novel_family_4_of_novel_order_97_of_Caudoviricetes		novel_genus_1_of_novel_subfamily_0_of_novel_family_3_of_novel_order_100_of_Caudoviricetes||novel_family_4_of_novel_order_97_of_Caudoviricetes	Fully clustered
10003	T28_S__k141_1292113	T28_S__k141_1292113	64	FALSE			Duplodnaviria		Uroviricota		Caudoviricetes		novel_order_100_of_Caudoviricetes		novel_family_3_of_novel_order_100_of_Caudoviricetes		novel_subfamily_0_of_novel_family_3_of_novel_order_100_of_Caudoviricetes||novel_family_4_of_novel_order_97_of_Caudoviricetes		novel_genus_1_of_novel_subfamily_0_of_novel_family_3_of_novel_order_100_of_Caudoviricetes||novel_family_4_of_novel_order_97_of_Caudoviricetes	Fully clustered
19679	T92_S__k141_657013	T92_S__k141_657013	16	FALSE			Duplodnaviria		Uroviricota		Caudoviricetes		novel_order_100_of_Caudoviricetes		novel_family_3_of_novel_order_100_of_Caudoviricetes		novel_subfamily_0_of_novel_family_3_of_novel_order_100_of_Caudoviricetes||novel_family_4_of_novel_order_97_of_Caudoviricetes		novel_genus_2_of_novel_subfamily_0_of_novel_family_3_of_novel_order_100_of_Caudoviricetes||novel_family_4_of_novel_order_97_of_Caudoviricetes	Fully clustered
9893	T28_S__k141_100809	T28_S__k141_100809	15	FALSE			Duplodnaviria		Uroviricota		Caudoviricetes		novel_order_100_of_Caudoviricetes		novel_family_3_of_novel_order_100_of_Caudoviricetes		novel_subfamily_0_of_novel_family_3_of_novel_order_100_of_Caudoviricetes||novel_family_4_of_novel_order_97_of_Caudoviricetes		novel_genus_3_of_novel_subfamily_0_of_novel_family_3_of_novel_order_100_of_Caudoviricetes||novel_family_4_of_novel_order_97_of_Caudoviricetes	Fully clustered
17332	T76_S__k141_16901	T76_S__k141_16901	31	FALSE			Duplodnaviria		Uroviricota		Caudoviricetes		novel_order_100_of_Caudoviricetes		novel_family_3_of_novel_order_100_of_Caudoviricetes		novel_subfamily_0_of_novel_family_3_of_novel_order_100_of_Caudoviricetes||novel_family_4_of_novel_order_97_of_Caudoviricetes		novel_genus_3_of_novel_subfamily_0_of_novel_family_3_of_novel_order_100_of_Caudoviricetes||novel_family_4_of_novel_order_97_of_Caudoviricetes	Fully clustered
16417	T68_S__k141_681380	T68_S__k141_681380	36	FALSE			Duplodnaviria		Uroviricota		Caudoviricetes		novel_order_100_of_Caudoviricetes		novel_family_3_of_novel_order_100_of_Caudoviricetes		novel_subfamily_0_of_novel_family_3_of_novel_order_100_of_Caudoviricetes||novel_family_4_of_novel_order_97_of_Caudoviricetes		novel_genus_4_of_novel_subfamily_0_of_novel_family_3_of_novel_order_100_of_Caudoviricetes||novel_family_4_of_novel_order_97_of_Caudoviricetes	Fully clustered
10708	T36_S__k141_1365799	T36_S__k141_1365799	16	FALSE			Duplodnaviria		Uroviricota		Caudoviricetes		novel_order_100_of_Caudoviricetes		novel_family_3_of_novel_order_100_of_Caudoviricetes		novel_subfamily_0_of_novel_family_3_of_novel_order_100_of_Caudoviricetes||novel_family_4_of_novel_order_97_of_Caudoviricetes		novel_genus_5_of_novel_subfamily_0_of_novel_family_3_of_novel_order_100_of_Caudoviricetes||novel_family_4_of_novel_order_97_of_Caudoviricetes	Fully clustered
15151	T52_S_k141_731194	T52_S_k141_731194	12	FALSE			Duplodnaviria		Uroviricota		Caudoviricetes		novel_order_100_of_Caudoviricetes		novel_family_3_of_novel_order_100_of_Caudoviricetes		novel_subfamily_0_of_novel_family_3_of_novel_order_100_of_Caudoviricetes||novel_family_4_of_novel_order_97_of_Caudoviricetes		novel_genus_5_of_novel_subfamily_0_of_novel_family_3_of_novel_order_100_of_Caudoviricetes||novel_family_4_of_novel_order_97_of_Caudoviricetes	Fully clustered
15326	T56_S__k141_475263	T56_S__k141_475263	33	FALSE			Duplodnaviria		Uroviricota		Caudoviricetes		novel_order_100_of_Caudoviricetes		novel_family_3_of_novel_order_100_of_Caudoviricetes		novel_subfamily_0_of_novel_family_3_of_novel_order_100_of_Caudoviricetes||novel_family_4_of_novel_order_97_of_Caudoviricetes		novel_genus_6_of_novel_subfamily_0_of_novel_family_3_of_novel_order_100_of_Caudoviricetes||novel_family_4_of_novel_order_97_of_Caudoviricetes	Fully clustered
16256	T64_S__k141_871029	T64_S__k141_871029	30	FALSE			Duplodnaviria		Uroviricota		Caudoviricetes		novel_order_100_of_Caudoviricetes		novel_family_3_of_novel_order_100_of_Caudoviricetes		novel_subfamily_0_of_novel_family_3_of_novel_order_100_of_Caudoviricetes||novel_family_4_of_novel_order_97_of_Caudoviricetes		novel_genus_6_of_novel_subfamily_0_of_novel_family_3_of_novel_order_100_of_Caudoviricetes||novel_family_4_of_novel_order_97_of_Caudoviricetes	Fully clustered
12601	T44_S__k141_501365	T44_S__k141_501365	27	FALSE			Duplodnaviria		Uroviricota		Caudoviricetes		novel_order_100_of_Caudoviricetes		novel_family_3_of_novel_order_100_of_Caudoviricetes		novel_subfamily_0_of_novel_family_3_of_novel_order_100_of_Caudoviricetes||novel_family_4_of_novel_order_97_of_Caudoviricetes		novel_genus_7_of_novel_subfamily_0_of_novel_family_3_of_novel_order_100_of_Caudoviricetes||novel_family_4_of_novel_order_97_of_Caudoviricetes	Fully clustered
16255	T64_S__k141_855657	T64_S__k141_855657	27	FALSE			Duplodnaviria		Uroviricota		Caudoviricetes		novel_order_100_of_Caudoviricetes		novel_family_3_of_novel_order_100_of_Caudoviricetes		novel_subfamily_0_of_novel_family_3_of_novel_order_100_of_Caudoviricetes||novel_family_4_of_novel_order_97_of_Caudoviricetes		novel_genus_8_of_novel_subfamily_0_of_novel_family_3_of_novel_order_100_of_Caudoviricetes||novel_family_4_of_novel_order_97_of_Caudoviricetes	Fully clustered
8504	T16_D__k141_464178	T16_D__k141_464178	20	FALSE			Duplodnaviria		Uroviricota		Caudoviricetes		novel_order_100_of_Caudoviricetes		novel_family_4_of_novel_order_100_of_Caudoviricetes		novel_subfamily_0_of_novel_family_4_of_novel_order_100_of_Caudoviricetes		novel_genus_0_of_novel_subfamily_0_of_novel_family_4_of_novel_order_100_of_Caudoviricetes	Fully clustered
8089	T16_D__k141_1419882	T16_D__k141_1419882	20	FALSE			Duplodnaviria		Uroviricota		Caudoviricetes		novel_order_100_of_Caudoviricetes		novel_family_4_of_novel_order_100_of_Caudoviricetes		novel_subfamily_0_of_novel_family_4_of_novel_order_100_of_Caudoviricetes||novel_family_10_of_novel_order_77_of_Caudoviricetes		novel_genus_0_of_novel_subfamily_0_of_novel_family_4_of_novel_order_100_of_Caudoviricetes||novel_family_10_of_novel_order_77_of_Caudoviricetes	Fully clustered
8820	T16_D__k141_742473	T16_D__k141_742473	17	FALSE			Duplodnaviria		Uroviricota		Caudoviricetes		novel_order_100_of_Caudoviricetes		novel_family_4_of_novel_order_100_of_Caudoviricetes		novel_subfamily_0_of_novel_family_4_of_novel_order_100_of_Caudoviricetes||novel_family_10_of_novel_order_77_of_Caudoviricetes		novel_genus_1_of_novel_subfamily_0_of_novel_family_4_of_novel_order_100_of_Caudoviricetes||novel_family_10_of_novel_order_77_of_Caudoviricetes	Fully clustered
7015	T112_S__k141_140645	T112_S__k141_140645	18	FALSE			Duplodnaviria		Uroviricota		Caudoviricetes		novel_order_100_of_Caudoviricetes		novel_family_5_of_novel_order_100_of_Caudoviricetes		novel_subfamily_0_of_novel_family_5_of_novel_order_100_of_Caudoviricetes||novel_family_6_of_novel_order_100_of_Caudoviricetes||novel_family_27_of_novel_order_102_of_Caudoviricetes||novel_family_25_of_novel_order_102_of_Caudoviricetes		novel_genus_0_of_novel_subfamily_0_of_novel_family_5_of_novel_order_100_of_Caudoviricetes||novel_family_6_of_novel_order_100_of_Caudoviricetes||novel_family_27_of_novel_order_102_of_Caudoviricetes||novel_family_25_of_novel_order_102_of_Caudoviricetes	Fully clustered
7472	T12_S__k141_664538	T12_S__k141_664538	18	FALSE			Duplodnaviria		Uroviricota		Caudoviricetes		novel_order_100_of_Caudoviricetes		novel_family_5_of_novel_order_100_of_Caudoviricetes		novel_subfamily_0_of_novel_family_5_of_novel_order_100_of_Caudoviricetes||novel_family_6_of_novel_order_100_of_Caudoviricetes||novel_family_27_of_novel_order_102_of_Caudoviricetes||novel_family_25_of_novel_order_102_of_Caudoviricetes		novel_genus_0_of_novel_subfamily_0_of_novel_family_5_of_novel_order_100_of_Caudoviricetes||novel_family_6_of_novel_order_100_of_Caudoviricetes||novel_family_27_of_novel_order_102_of_Caudoviricetes||novel_family_25_of_novel_order_102_of_Caudoviricetes	Fully clustered
17680	T84_S__k141_1103998	T84_S__k141_1103998	23	FALSE			Duplodnaviria		Uroviricota		Caudoviricetes		novel_order_100_of_Caudoviricetes		novel_family_5_of_novel_order_100_of_Caudoviricetes		novel_subfamily_0_of_novel_family_5_of_novel_order_100_of_Caudoviricetes||novel_family_6_of_novel_order_100_of_Caudoviricetes||novel_family_27_of_novel_order_102_of_Caudoviricetes||novel_family_25_of_novel_order_102_of_Caudoviricetes		novel_genus_3_of_novel_subfamily_0_of_novel_family_5_of_novel_order_100_of_Caudoviricetes||novel_family_6_of_novel_order_100_of_Caudoviricetes||novel_family_27_of_novel_order_102_of_Caudoviricetes||novel_family_25_of_novel_order_102_of_Caudoviricetes	Fully clustered
5355	T0_S__k141_341149	T0_S__k141_341149	17	FALSE			Duplodnaviria		Uroviricota		Caudoviricetes		novel_order_100_of_Caudoviricetes		novel_family_5_of_novel_order_100_of_Caudoviricetes		novel_subfamily_0_of_novel_family_5_of_novel_order_100_of_Caudoviricetes||novel_family_8_of_novel_order_97_of_Caudoviricetes		novel_genus_11_of_novel_subfamily_0_of_novel_family_5_of_novel_order_100_of_Caudoviricetes||novel_family_8_of_novel_order_97_of_Caudoviricetes	Fully clustered
14201	T4_S__k141_435478	T4_S__k141_435478	20	FALSE			Duplodnaviria		Uroviricota		Caudoviricetes		novel_order_100_of_Caudoviricetes		novel_family_5_of_novel_order_100_of_Caudoviricetes		novel_subfamily_0_of_novel_family_5_of_novel_order_100_of_Caudoviricetes||novel_family_8_of_novel_order_97_of_Caudoviricetes		novel_genus_11_of_novel_subfamily_0_of_novel_family_5_of_novel_order_100_of_Caudoviricetes||novel_family_8_of_novel_order_97_of_Caudoviricetes	Fully clustered
14118	T4_S__k141_1327676	T4_S__k141_1327676	18	FALSE			Duplodnaviria		Uroviricota		Caudoviricetes		novel_order_100_of_Caudoviricetes		novel_family_5_of_novel_order_100_of_Caudoviricetes		novel_subfamily_0_of_novel_family_5_of_novel_order_100_of_Caudoviricetes||novel_family_8_of_novel_order_97_of_Caudoviricetes		novel_genus_2_of_novel_subfamily_0_of_novel_family_5_of_novel_order_100_of_Caudoviricetes||novel_family_8_of_novel_order_97_of_Caudoviricetes	Fully clustered
10017	T28_S__k141_16522	T28_S__k141_16522	67	FALSE			Duplodnaviria		Uroviricota		Caudoviricetes		novel_order_100_of_Caudoviricetes		novel_family_5_of_novel_order_100_of_Caudoviricetes		novel_subfamily_0_of_novel_family_5_of_novel_order_100_of_Caudoviricetes||novel_family_8_of_novel_order_97_of_Caudoviricetes		novel_genus_5_of_novel_subfamily_0_of_novel_family_5_of_novel_order_100_of_Caudoviricetes||novel_family_8_of_novel_order_97_of_Caudoviricetes	Fully clustered
17901	T84_S__k141_768811	T84_S__k141_768811	60	FALSE			Duplodnaviria		Uroviricota		Caudoviricetes		novel_order_100_of_Caudoviricetes		novel_family_5_of_novel_order_100_of_Caudoviricetes		novel_subfamily_0_of_novel_family_5_of_novel_order_100_of_Caudoviricetes||novel_family_8_of_novel_order_97_of_Caudoviricetes		novel_genus_5_of_novel_subfamily_0_of_novel_family_5_of_novel_order_100_of_Caudoviricetes||novel_family_8_of_novel_order_97_of_Caudoviricetes	Fully clustered
18981	T88_S_k141_814431	T88_S_k141_814431	75	FALSE			Duplodnaviria		Uroviricota		Caudoviricetes		novel_order_100_of_Caudoviricetes		novel_family_5_of_novel_order_100_of_Caudoviricetes		novel_subfamily_0_of_novel_family_5_of_novel_order_100_of_Caudoviricetes||novel_family_8_of_novel_order_97_of_Caudoviricetes		novel_genus_7_of_novel_subfamily_0_of_novel_family_5_of_novel_order_100_of_Caudoviricetes||novel_family_8_of_novel_order_97_of_Caudoviricetes	Fully clustered
14302	T4_S__k141_865196	T4_S__k141_865196	17	FALSE			Duplodnaviria		Uroviricota		Caudoviricetes		novel_order_100_of_Caudoviricetes		novel_family_5_of_novel_order_100_of_Caudoviricetes		novel_subfamily_0_of_novel_family_5_of_novel_order_100_of_Caudoviricetes||novel_family_8_of_novel_order_97_of_Caudoviricetes		novel_genus_8_of_novel_subfamily_0_of_novel_family_5_of_novel_order_100_of_Caudoviricetes||novel_family_8_of_novel_order_97_of_Caudoviricetes	Fully clustered
19291	T8_S__k141_478854	T8_S__k141_478854	18	FALSE			Duplodnaviria		Uroviricota		Caudoviricetes		novel_order_100_of_Caudoviricetes		novel_family_5_of_novel_order_100_of_Caudoviricetes		novel_subfamily_0_of_novel_family_5_of_novel_order_100_of_Caudoviricetes||novel_family_8_of_novel_order_97_of_Caudoviricetes		novel_genus_8_of_novel_subfamily_0_of_novel_family_5_of_novel_order_100_of_Caudoviricetes||novel_family_8_of_novel_order_97_of_Caudoviricetes	Fully clustered
19884	T96_S__k141_506118	T96_S__k141_506118	18	FALSE			Duplodnaviria		Uroviricota		Caudoviricetes		novel_order_100_of_Caudoviricetes		novel_family_5_of_novel_order_100_of_Caudoviricetes		novel_subfamily_0_of_novel_family_5_of_novel_order_100_of_Caudoviricetes||novel_family_8_of_novel_order_97_of_Caudoviricetes		novel_genus_9_of_novel_subfamily_0_of_novel_family_5_of_novel_order_100_of_Caudoviricetes||novel_family_8_of_novel_order_97_of_Caudoviricetes	Fully clustered
9381	T20_S__k141_1096832	T20_S__k141_1096832	24	FALSE			Duplodnaviria		Uroviricota		Caudoviricetes		novel_order_100_of_Caudoviricetes		novel_family_6_of_novel_order_100_of_Caudoviricetes		novel_subfamily_0_of_novel_family_5_of_novel_order_100_of_Caudoviricetes||novel_family_6_of_novel_order_100_of_Caudoviricetes||novel_family_27_of_novel_order_102_of_Caudoviricetes||novel_family_25_of_novel_order_102_of_Caudoviricetes		novel_genus_1_of_novel_subfamily_0_of_novel_family_5_of_novel_order_100_of_Caudoviricetes||novel_family_6_of_novel_order_100_of_Caudoviricetes||novel_family_27_of_novel_order_102_of_Caudoviricetes||novel_family_25_of_novel_order_102_of_Caudoviricetes	Fully clustered
8447	T16_D__k141_396429	T16_D__k141_396429	11	FALSE			Duplodnaviria		Uroviricota		Caudoviricetes		novel_order_101_of_Caudoviricetes		novel_family_0_of_novel_order_101_of_Caudoviricetes		novel_subfamily_0_of_novel_family_0_of_novel_order_101_of_Caudoviricetes		novel_genus_0_of_novel_subfamily_0_of_novel_family_0_of_novel_order_101_of_Caudoviricetes	Fully clustered
14179	T4_S__k141_323599	T4_S__k141_323599	7	FALSE			Duplodnaviria		Uroviricota		Caudoviricetes		novel_order_101_of_Caudoviricetes		novel_family_0_of_novel_order_101_of_Caudoviricetes		novel_subfamily_1_of_novel_family_0_of_novel_order_101_of_Caudoviricetes		novel_genus_0_of_novel_subfamily_1_of_novel_family_0_of_novel_order_101_of_Caudoviricetes	Fully clustered
7360	T12_S__k141_248152	T12_S__k141_248152	15	FALSE			Duplodnaviria		Uroviricota		Caudoviricetes		novel_order_101_of_Caudoviricetes		novel_family_1_of_novel_order_101_of_Caudoviricetes		novel_subfamily_0_of_novel_family_1_of_novel_order_101_of_Caudoviricetes||novel_family_23_of_novel_order_102_of_Caudoviricetes		novel_genus_0_of_novel_subfamily_0_of_novel_family_1_of_novel_order_101_of_Caudoviricetes||novel_family_23_of_novel_order_102_of_Caudoviricetes	Fully clustered
19279	T8_S__k141_413231	T8_S__k141_413231	14	FALSE			Duplodnaviria		Uroviricota		Caudoviricetes		novel_order_101_of_Caudoviricetes		novel_family_1_of_novel_order_101_of_Caudoviricetes		novel_subfamily_0_of_novel_family_1_of_novel_order_101_of_Caudoviricetes||novel_family_23_of_novel_order_102_of_Caudoviricetes		novel_genus_1_of_novel_subfamily_0_of_novel_family_1_of_novel_order_101_of_Caudoviricetes||novel_family_23_of_novel_order_102_of_Caudoviricetes	Fully clustered
18938	T88_S_k141_709755	T88_S_k141_709755	17	FALSE			Duplodnaviria		Uroviricota		Caudoviricetes		novel_order_101_of_Caudoviricetes		novel_family_2_of_novel_order_101_of_Caudoviricetes		novel_subfamily_0_of_novel_family_0_of_novel_order_105_of_Caudoviricetes||novel_family_2_of_novel_order_101_of_Caudoviricetes		novel_genus_10_of_novel_subfamily_0_of_novel_family_0_of_novel_order_105_of_Caudoviricetes||novel_family_2_of_novel_order_101_of_Caudoviricetes	Fully clustered
10512	T32_S__k141_676977	T32_S__k141_676977	19	FALSE			Duplodnaviria		Uroviricota		Caudoviricetes		novel_order_101_of_Caudoviricetes		novel_family_2_of_novel_order_101_of_Caudoviricetes		novel_subfamily_0_of_novel_family_2_of_novel_order_101_of_Caudoviricetes		novel_genus_0_of_novel_subfamily_0_of_novel_family_2_of_novel_order_101_of_Caudoviricetes	Fully clustered
15334	T56_S__k141_498429	T56_S__k141_498429	17	FALSE			Duplodnaviria		Uroviricota		Caudoviricetes		novel_order_101_of_Caudoviricetes		novel_family_2_of_novel_order_101_of_Caudoviricetes		novel_subfamily_0_of_novel_family_2_of_novel_order_101_of_Caudoviricetes		novel_genus_0_of_novel_subfamily_0_of_novel_family_2_of_novel_order_101_of_Caudoviricetes	Fully clustered
15611	T60_S__k141_552754	T60_S__k141_552754	19	FALSE			Duplodnaviria		Uroviricota		Caudoviricetes		novel_order_101_of_Caudoviricetes		novel_family_2_of_novel_order_101_of_Caudoviricetes		novel_subfamily_0_of_novel_family_2_of_novel_order_101_of_Caudoviricetes		novel_genus_0_of_novel_subfamily_0_of_novel_family_2_of_novel_order_101_of_Caudoviricetes	Fully clustered
16326	T68_S__k141_19355	T68_S__k141_19355	22	FALSE			Duplodnaviria		Uroviricota		Caudoviricetes		novel_order_101_of_Caudoviricetes		novel_family_2_of_novel_order_101_of_Caudoviricetes		novel_subfamily_0_of_novel_family_2_of_novel_order_101_of_Caudoviricetes		novel_genus_0_of_novel_subfamily_0_of_novel_family_2_of_novel_order_101_of_Caudoviricetes	Fully clustered
19800	T92_S__k141_995356	T92_S__k141_995356	16	FALSE			Duplodnaviria		Uroviricota		Caudoviricetes		novel_order_101_of_Caudoviricetes		novel_family_2_of_novel_order_101_of_Caudoviricetes		novel_subfamily_0_of_novel_family_2_of_novel_order_101_of_Caudoviricetes		novel_genus_1_of_novel_subfamily_0_of_novel_family_2_of_novel_order_101_of_Caudoviricetes	Fully clustered
6027	T100_S__k141_375913	T100_S__k141_375913	14	FALSE			Duplodnaviria		Uroviricota		Caudoviricetes		novel_order_101_of_Caudoviricetes		novel_family_2_of_novel_order_101_of_Caudoviricetes		novel_subfamily_0_of_novel_family_5_of_novel_order_102_of_Caudoviricetes||novel_family_2_of_novel_order_101_of_Caudoviricetes		novel_genus_5_of_novel_subfamily_0_of_novel_family_5_of_novel_order_102_of_Caudoviricetes||novel_family_2_of_novel_order_101_of_Caudoviricetes	Fully clustered
14979	T52_S_k141_1220133	T52_S_k141_1220133	11	FALSE			Duplodnaviria		Uroviricota		Caudoviricetes		novel_order_101_of_Caudoviricetes		novel_family_3_of_novel_order_101_of_Caudoviricetes		novel_subfamily_0_of_novel_family_3_of_novel_order_101_of_Caudoviricetes		novel_genus_0_of_novel_subfamily_0_of_novel_family_3_of_novel_order_101_of_Caudoviricetes	Fully clustered
16232	T64_S__k141_676564	T64_S__k141_676564	9	FALSE			Duplodnaviria		Uroviricota		Caudoviricetes		novel_order_101_of_Caudoviricetes		novel_family_3_of_novel_order_101_of_Caudoviricetes		novel_subfamily_0_of_novel_family_3_of_novel_order_101_of_Caudoviricetes		novel_genus_0_of_novel_subfamily_0_of_novel_family_3_of_novel_order_101_of_Caudoviricetes	Fully clustered
5872	T100_D__k141_751201	T100_D__k141_751201	21	FALSE			Duplodnaviria		Uroviricota		Caudoviricetes		novel_order_101_of_Caudoviricetes		novel_family_3_of_novel_order_101_of_Caudoviricetes		novel_subfamily_0_of_novel_family_3_of_novel_order_101_of_Caudoviricetes		novel_genus_1_of_novel_subfamily_0_of_novel_family_3_of_novel_order_101_of_Caudoviricetes	Fully clustered
13992	T4_D_k141_949822	T4_D_k141_949822	18	FALSE			Duplodnaviria		Uroviricota		Caudoviricetes		novel_order_101_of_Caudoviricetes		novel_family_3_of_novel_order_101_of_Caudoviricetes		novel_subfamily_0_of_novel_family_3_of_novel_order_101_of_Caudoviricetes		novel_genus_1_of_novel_subfamily_0_of_novel_family_3_of_novel_order_101_of_Caudoviricetes	Fully clustered
18308	T88_D__k141_481125	T88_D__k141_481125	40	FALSE			Duplodnaviria		Uroviricota		Caudoviricetes		novel_order_101_of_Caudoviricetes		novel_family_3_of_novel_order_101_of_Caudoviricetes		novel_subfamily_0_of_novel_family_3_of_novel_order_101_of_Caudoviricetes		novel_genus_2_of_novel_subfamily_0_of_novel_family_3_of_novel_order_101_of_Caudoviricetes	Fully clustered
7947	T16_D__k141_1290400	T16_D__k141_1290400	16	FALSE			Duplodnaviria		Uroviricota		Caudoviricetes		novel_order_101_of_Caudoviricetes		novel_family_3_of_novel_order_101_of_Caudoviricetes		novel_subfamily_0_of_novel_family_3_of_novel_order_101_of_Caudoviricetes		novel_genus_3_of_novel_subfamily_0_of_novel_family_3_of_novel_order_101_of_Caudoviricetes	Fully clustered
10772	T36_S__k141_357516	T36_S__k141_357516	10	FALSE			Duplodnaviria		Uroviricota		Caudoviricetes		novel_order_101_of_Caudoviricetes		novel_family_3_of_novel_order_101_of_Caudoviricetes		novel_subfamily_0_of_novel_family_3_of_novel_order_101_of_Caudoviricetes		novel_genus_3_of_novel_subfamily_0_of_novel_family_3_of_novel_order_101_of_Caudoviricetes	Fully clustered
15704	T60_S__k141_9190	T60_S__k141_9190	11	FALSE			Duplodnaviria		Uroviricota		Caudoviricetes		novel_order_101_of_Caudoviricetes		novel_family_3_of_novel_order_101_of_Caudoviricetes		novel_subfamily_0_of_novel_family_3_of_novel_order_101_of_Caudoviricetes		novel_genus_4_of_novel_subfamily_0_of_novel_family_3_of_novel_order_101_of_Caudoviricetes	Fully clustered
18651	T88_D__k141_973865	T88_D__k141_973865	6	FALSE			Duplodnaviria		Uroviricota		Caudoviricetes		novel_order_101_of_Caudoviricetes		novel_family_3_of_novel_order_101_of_Caudoviricetes		novel_subfamily_0_of_novel_family_3_of_novel_order_101_of_Caudoviricetes		novel_genus_5_of_novel_subfamily_0_of_novel_family_3_of_novel_order_101_of_Caudoviricetes	Fully clustered
10949	T36_S__k141_99773	T36_S__k141_99773	10	FALSE			Duplodnaviria		Uroviricota		Caudoviricetes		novel_order_101_of_Caudoviricetes		novel_family_3_of_novel_order_101_of_Caudoviricetes		novel_subfamily_0_of_novel_family_3_of_novel_order_101_of_Caudoviricetes		novel_genus_6_of_novel_subfamily_0_of_novel_family_3_of_novel_order_101_of_Caudoviricetes	Fully clustered
14061	T4_S__k141_1094071	T4_S__k141_1094071	13	FALSE			Duplodnaviria		Uroviricota		Caudoviricetes		novel_order_101_of_Caudoviricetes		novel_family_3_of_novel_order_101_of_Caudoviricetes		novel_subfamily_0_of_novel_family_3_of_novel_order_101_of_Caudoviricetes		novel_genus_7_of_novel_subfamily_0_of_novel_family_3_of_novel_order_101_of_Caudoviricetes	Fully clustered
13463	T4_D_k141_397044	T4_D_k141_397044	33	FALSE			Duplodnaviria		Uroviricota		Caudoviricetes		novel_order_101_of_Caudoviricetes		novel_family_4_of_novel_order_101_of_Caudoviricetes		novel_subfamily_0_of_novel_family_4_of_novel_order_101_of_Caudoviricetes		novel_genus_0_of_novel_subfamily_0_of_novel_family_4_of_novel_order_101_of_Caudoviricetes	Fully clustered
10180	T28_S__k141_622951	T28_S__k141_622951	26	FALSE			Duplodnaviria		Uroviricota		Caudoviricetes		novel_order_102_of_Caudoviricetes		novel_family_0_of_novel_order_102_of_Caudoviricetes		novel_subfamily_0_of_novel_family_0_of_novel_order_102_of_Caudoviricetes		novel_genus_0_of_novel_subfamily_0_of_novel_family_0_of_novel_order_102_of_Caudoviricetes	Fully clustered
14964	T52_S_k141_1138735	T52_S_k141_1138735	19	FALSE			Duplodnaviria		Uroviricota		Caudoviricetes		novel_order_102_of_Caudoviricetes		novel_family_0_of_novel_order_102_of_Caudoviricetes		novel_subfamily_0_of_novel_family_0_of_novel_order_102_of_Caudoviricetes		novel_genus_0_of_novel_subfamily_0_of_novel_family_0_of_novel_order_102_of_Caudoviricetes	Fully clustered
6447	T108_S__k141_844710	T108_S__k141_844710	27	FALSE			Duplodnaviria		Uroviricota		Caudoviricetes		novel_order_102_of_Caudoviricetes		novel_family_0_of_novel_order_102_of_Caudoviricetes		novel_subfamily_0_of_novel_family_0_of_novel_order_102_of_Caudoviricetes		novel_genus_1_of_novel_subfamily_0_of_novel_family_0_of_novel_order_102_of_Caudoviricetes	Fully clustered
9119	T16_S__k141_1056002	T16_S__k141_1056002	29	FALSE			Duplodnaviria		Uroviricota		Caudoviricetes		novel_order_102_of_Caudoviricetes		novel_family_0_of_novel_order_102_of_Caudoviricetes		novel_subfamily_0_of_novel_family_0_of_novel_order_102_of_Caudoviricetes		novel_genus_1_of_novel_subfamily_0_of_novel_family_0_of_novel_order_102_of_Caudoviricetes	Fully clustered
16304	T68_S__k141_1186	T68_S__k141_1186	29	FALSE			Duplodnaviria		Uroviricota		Caudoviricetes		novel_order_102_of_Caudoviricetes		novel_family_0_of_novel_order_102_of_Caudoviricetes		novel_subfamily_0_of_novel_family_0_of_novel_order_102_of_Caudoviricetes		novel_genus_1_of_novel_subfamily_0_of_novel_family_0_of_novel_order_102_of_Caudoviricetes	Fully clustered
17317	T76_S__k141_1049627	T76_S__k141_1049627	25	FALSE			Duplodnaviria		Uroviricota		Caudoviricetes		novel_order_102_of_Caudoviricetes		novel_family_0_of_novel_order_102_of_Caudoviricetes		novel_subfamily_0_of_novel_family_0_of_novel_order_102_of_Caudoviricetes		novel_genus_1_of_novel_subfamily_0_of_novel_family_0_of_novel_order_102_of_Caudoviricetes	Fully clustered
18837	T88_S_k141_426648	T88_S_k141_426648	20	FALSE			Duplodnaviria		Uroviricota		Caudoviricetes		novel_order_102_of_Caudoviricetes		novel_family_0_of_novel_order_102_of_Caudoviricetes		novel_subfamily_0_of_novel_family_0_of_novel_order_102_of_Caudoviricetes		novel_genus_1_of_novel_subfamily_0_of_novel_family_0_of_novel_order_102_of_Caudoviricetes	Fully clustered
10189	T28_S__k141_665527	T28_S__k141_665527	21	FALSE			Duplodnaviria		Uroviricota		Caudoviricetes		novel_order_102_of_Caudoviricetes		novel_family_0_of_novel_order_102_of_Caudoviricetes		novel_subfamily_0_of_novel_family_0_of_novel_order_102_of_Caudoviricetes		novel_genus_2_of_novel_subfamily_0_of_novel_family_0_of_novel_order_102_of_Caudoviricetes	Fully clustered
10632	T36_S__k141_1073285	T36_S__k141_1073285	23	FALSE			Duplodnaviria		Uroviricota		Caudoviricetes		novel_order_102_of_Caudoviricetes		novel_family_0_of_novel_order_102_of_Caudoviricetes		novel_subfamily_0_of_novel_family_0_of_novel_order_102_of_Caudoviricetes		novel_genus_2_of_novel_subfamily_0_of_novel_family_0_of_novel_order_102_of_Caudoviricetes	Fully clustered
6369	T108_S__k141_457690	T108_S__k141_457690	33	FALSE			Duplodnaviria		Uroviricota		Caudoviricetes		novel_order_102_of_Caudoviricetes		novel_family_0_of_novel_order_102_of_Caudoviricetes		novel_subfamily_0_of_novel_family_0_of_novel_order_102_of_Caudoviricetes||novel_family_14_of_novel_order_102_of_Caudoviricetes		novel_genus_0_of_novel_subfamily_0_of_novel_family_0_of_novel_order_102_of_Caudoviricetes||novel_family_14_of_novel_order_102_of_Caudoviricetes	Fully clustered
7200	T112_S__k141_84562	T112_S__k141_84562	15	FALSE			Duplodnaviria		Uroviricota		Caudoviricetes		novel_order_102_of_Caudoviricetes		novel_family_0_of_novel_order_102_of_Caudoviricetes		novel_subfamily_0_of_novel_family_0_of_novel_order_102_of_Caudoviricetes||novel_family_14_of_novel_order_102_of_Caudoviricetes		novel_genus_1_of_novel_subfamily_0_of_novel_family_0_of_novel_order_102_of_Caudoviricetes||novel_family_14_of_novel_order_102_of_Caudoviricetes	Fully clustered
19734	T92_S__k141_78845	T92_S__k141_78845	26	FALSE			Duplodnaviria		Uroviricota		Caudoviricetes		novel_order_102_of_Caudoviricetes		novel_family_0_of_novel_order_102_of_Caudoviricetes		novel_subfamily_0_of_novel_family_0_of_novel_order_102_of_Caudoviricetes||novel_family_14_of_novel_order_102_of_Caudoviricetes		novel_genus_3_of_novel_subfamily_0_of_novel_family_0_of_novel_order_102_of_Caudoviricetes||novel_family_14_of_novel_order_102_of_Caudoviricetes	Fully clustered
7109	T112_S__k141_50286	T112_S__k141_50286	49	FALSE			Duplodnaviria		Uroviricota		Caudoviricetes		novel_order_102_of_Caudoviricetes		novel_family_10_of_novel_order_102_of_Caudoviricetes		novel_subfamily_0_of_novel_family_10_of_novel_order_102_of_Caudoviricetes		novel_genus_0_of_novel_subfamily_0_of_novel_family_10_of_novel_order_102_of_Caudoviricetes	Fully clustered
18954	T88_S_k141_751196	T88_S_k141_751196	24	FALSE			Duplodnaviria		Uroviricota		Caudoviricetes		novel_order_102_of_Caudoviricetes		novel_family_10_of_novel_order_102_of_Caudoviricetes		novel_subfamily_0_of_novel_family_10_of_novel_order_102_of_Caudoviricetes		novel_genus_0_of_novel_subfamily_0_of_novel_family_10_of_novel_order_102_of_Caudoviricetes	Fully clustered
9164	T16_S__k141_167325	T16_S__k141_167325	163	FALSE			Duplodnaviria		Uroviricota		Caudoviricetes		novel_order_102_of_Caudoviricetes		novel_family_10_of_novel_order_102_of_Caudoviricetes		novel_subfamily_0_of_novel_family_10_of_novel_order_102_of_Caudoviricetes		novel_genus_1_of_novel_subfamily_0_of_novel_family_10_of_novel_order_102_of_Caudoviricetes	Fully clustered
10102	T28_S__k141_366407	T28_S__k141_366407	27	FALSE			Duplodnaviria		Uroviricota		Caudoviricetes		novel_order_102_of_Caudoviricetes		novel_family_10_of_novel_order_102_of_Caudoviricetes		novel_subfamily_0_of_novel_family_10_of_novel_order_102_of_Caudoviricetes		novel_genus_2_of_novel_subfamily_0_of_novel_family_10_of_novel_order_102_of_Caudoviricetes	Fully clustered
15601	T60_S__k141_516885	T60_S__k141_516885	25	FALSE			Duplodnaviria		Uroviricota		Caudoviricetes		novel_order_102_of_Caudoviricetes		novel_family_10_of_novel_order_102_of_Caudoviricetes		novel_subfamily_0_of_novel_family_10_of_novel_order_102_of_Caudoviricetes		novel_genus_2_of_novel_subfamily_0_of_novel_family_10_of_novel_order_102_of_Caudoviricetes	Fully clustered
17707	T84_S__k141_1198068	T84_S__k141_1198068	16	FALSE			Duplodnaviria		Uroviricota		Caudoviricetes		novel_order_102_of_Caudoviricetes		novel_family_10_of_novel_order_102_of_Caudoviricetes		novel_subfamily_0_of_novel_family_10_of_novel_order_102_of_Caudoviricetes		novel_genus_3_of_novel_subfamily_0_of_novel_family_10_of_novel_order_102_of_Caudoviricetes	Fully clustered
15070	T52_S_k141_422791	T52_S_k141_422791	30	FALSE			Duplodnaviria		Uroviricota		Caudoviricetes		novel_order_102_of_Caudoviricetes		novel_family_10_of_novel_order_102_of_Caudoviricetes		novel_subfamily_0_of_novel_family_5_of_novel_order_104_of_Caudoviricetes||novel_family_10_of_novel_order_102_of_Caudoviricetes		novel_genus_0_of_novel_subfamily_0_of_novel_family_5_of_novel_order_104_of_Caudoviricetes||novel_family_10_of_novel_order_102_of_Caudoviricetes	Fully clustered
11910	T40_D__k141_7516	T40_D__k141_7516	16	FALSE			Duplodnaviria		Uroviricota		Caudoviricetes		novel_order_102_of_Caudoviricetes		novel_family_11_of_novel_order_102_of_Caudoviricetes		novel_subfamily_0_of_novel_family_11_of_novel_order_102_of_Caudoviricetes		novel_genus_0_of_novel_subfamily_0_of_novel_family_11_of_novel_order_102_of_Caudoviricetes	Fully clustered
19026	T88_S_k141_939448	T88_S_k141_939448	25	FALSE			Duplodnaviria		Uroviricota		Caudoviricetes		novel_order_102_of_Caudoviricetes		novel_family_12_of_novel_order_102_of_Caudoviricetes		novel_subfamily_0_of_novel_family_12_of_novel_order_102_of_Caudoviricetes		novel_genus_0_of_novel_subfamily_0_of_novel_family_12_of_novel_order_102_of_Caudoviricetes	Fully clustered
6179	T104_S__k141_373371	T104_S__k141_373371	21	FALSE			Duplodnaviria		Uroviricota		Caudoviricetes		novel_order_102_of_Caudoviricetes		novel_family_13_of_novel_order_102_of_Caudoviricetes		novel_subfamily_0_of_novel_family_13_of_novel_order_102_of_Caudoviricetes		novel_genus_0_of_novel_subfamily_0_of_novel_family_13_of_novel_order_102_of_Caudoviricetes	Fully clustered
9139	T16_S__k141_1151471	T16_S__k141_1151471	20	FALSE			Duplodnaviria		Uroviricota		Caudoviricetes		novel_order_102_of_Caudoviricetes		novel_family_13_of_novel_order_102_of_Caudoviricetes		novel_subfamily_0_of_novel_family_13_of_novel_order_102_of_Caudoviricetes		novel_genus_0_of_novel_subfamily_0_of_novel_family_13_of_novel_order_102_of_Caudoviricetes	Fully clustered
15342	T56_S__k141_539222	T56_S__k141_539222	21	FALSE			Duplodnaviria		Uroviricota		Caudoviricetes		novel_order_102_of_Caudoviricetes		novel_family_13_of_novel_order_102_of_Caudoviricetes		novel_subfamily_0_of_novel_family_13_of_novel_order_102_of_Caudoviricetes		novel_genus_0_of_novel_subfamily_0_of_novel_family_13_of_novel_order_102_of_Caudoviricetes	Fully clustered
5548	T100_D__k141_237924	T100_D__k141_237924	34	FALSE			Duplodnaviria		Uroviricota		Caudoviricetes		novel_order_102_of_Caudoviricetes		novel_family_13_of_novel_order_102_of_Caudoviricetes		novel_subfamily_0_of_novel_family_13_of_novel_order_102_of_Caudoviricetes||novel_family_5_of_novel_order_140_of_Caudoviricetes		novel_genus_0_of_novel_subfamily_0_of_novel_family_13_of_novel_order_102_of_Caudoviricetes||novel_family_5_of_novel_order_140_of_Caudoviricetes	Fully clustered
17010	T76_D__k141_504266	T76_D__k141_504266	32	FALSE			Duplodnaviria		Uroviricota		Caudoviricetes		novel_order_102_of_Caudoviricetes		novel_family_13_of_novel_order_102_of_Caudoviricetes		novel_subfamily_0_of_novel_family_13_of_novel_order_102_of_Caudoviricetes||novel_family_5_of_novel_order_140_of_Caudoviricetes		novel_genus_0_of_novel_subfamily_0_of_novel_family_13_of_novel_order_102_of_Caudoviricetes||novel_family_5_of_novel_order_140_of_Caudoviricetes	Fully clustered
18935	T88_S_k141_706283	T88_S_k141_706283	23	FALSE			Duplodnaviria		Uroviricota		Caudoviricetes		novel_order_102_of_Caudoviricetes		novel_family_13_of_novel_order_102_of_Caudoviricetes		novel_subfamily_0_of_novel_family_13_of_novel_order_102_of_Caudoviricetes||novel_family_5_of_novel_order_140_of_Caudoviricetes		novel_genus_10_of_novel_subfamily_0_of_novel_family_13_of_novel_order_102_of_Caudoviricetes||novel_family_5_of_novel_order_140_of_Caudoviricetes	Fully clustered
7409	T12_S__k141_453372	T12_S__k141_453372	42	FALSE			Duplodnaviria		Uroviricota		Caudoviricetes		novel_order_102_of_Caudoviricetes		novel_family_13_of_novel_order_102_of_Caudoviricetes		novel_subfamily_0_of_novel_family_13_of_novel_order_102_of_Caudoviricetes||novel_family_5_of_novel_order_140_of_Caudoviricetes		novel_genus_11_of_novel_subfamily_0_of_novel_family_13_of_novel_order_102_of_Caudoviricetes||novel_family_5_of_novel_order_140_of_Caudoviricetes	Fully clustered
9973	T28_S__k141_1193175	T28_S__k141_1193175	45	FALSE			Duplodnaviria		Uroviricota		Caudoviricetes		novel_order_102_of_Caudoviricetes		novel_family_13_of_novel_order_102_of_Caudoviricetes		novel_subfamily_0_of_novel_family_13_of_novel_order_102_of_Caudoviricetes||novel_family_5_of_novel_order_140_of_Caudoviricetes		novel_genus_11_of_novel_subfamily_0_of_novel_family_13_of_novel_order_102_of_Caudoviricetes||novel_family_5_of_novel_order_140_of_Caudoviricetes	Fully clustered
6290	T108_S__k141_137951	T108_S__k141_137951	40	FALSE			Duplodnaviria		Uroviricota		Caudoviricetes		novel_order_102_of_Caudoviricetes		novel_family_13_of_novel_order_102_of_Caudoviricetes		novel_subfamily_0_of_novel_family_13_of_novel_order_102_of_Caudoviricetes||novel_family_5_of_novel_order_140_of_Caudoviricetes		novel_genus_12_of_novel_subfamily_0_of_novel_family_13_of_novel_order_102_of_Caudoviricetes||novel_family_5_of_novel_order_140_of_Caudoviricetes	Fully clustered
10537	T32_S__k141_771853	T32_S__k141_771853	29	FALSE			Duplodnaviria		Uroviricota		Caudoviricetes		novel_order_102_of_Caudoviricetes		novel_family_13_of_novel_order_102_of_Caudoviricetes		novel_subfamily_0_of_novel_family_13_of_novel_order_102_of_Caudoviricetes||novel_family_5_of_novel_order_140_of_Caudoviricetes		novel_genus_12_of_novel_subfamily_0_of_novel_family_13_of_novel_order_102_of_Caudoviricetes||novel_family_5_of_novel_order_140_of_Caudoviricetes	Fully clustered
12678	T44_S__k141_874202	T44_S__k141_874202	84	FALSE			Duplodnaviria		Uroviricota		Caudoviricetes		novel_order_102_of_Caudoviricetes		novel_family_13_of_novel_order_102_of_Caudoviricetes		novel_subfamily_0_of_novel_family_13_of_novel_order_102_of_Caudoviricetes||novel_family_5_of_novel_order_140_of_Caudoviricetes		novel_genus_13_of_novel_subfamily_0_of_novel_family_13_of_novel_order_102_of_Caudoviricetes||novel_family_5_of_novel_order_140_of_Caudoviricetes	Fully clustered
15148	T52_S_k141_725985	T52_S_k141_725985	113	FALSE			Duplodnaviria		Uroviricota		Caudoviricetes		novel_order_102_of_Caudoviricetes		novel_family_13_of_novel_order_102_of_Caudoviricetes		novel_subfamily_0_of_novel_family_13_of_novel_order_102_of_Caudoviricetes||novel_family_5_of_novel_order_140_of_Caudoviricetes		novel_genus_13_of_novel_subfamily_0_of_novel_family_13_of_novel_order_102_of_Caudoviricetes||novel_family_5_of_novel_order_140_of_Caudoviricetes	Fully clustered
19653	T92_S__k141_554949	T92_S__k141_554949	128	FALSE			Duplodnaviria		Uroviricota		Caudoviricetes		novel_order_102_of_Caudoviricetes		novel_family_13_of_novel_order_102_of_Caudoviricetes		novel_subfamily_0_of_novel_family_13_of_novel_order_102_of_Caudoviricetes||novel_family_5_of_novel_order_140_of_Caudoviricetes		novel_genus_13_of_novel_subfamily_0_of_novel_family_13_of_novel_order_102_of_Caudoviricetes||novel_family_5_of_novel_order_140_of_Caudoviricetes	Fully clustered
9442	T20_S__k141_217557	T20_S__k141_217557	29	FALSE			Duplodnaviria		Uroviricota		Caudoviricetes		novel_order_102_of_Caudoviricetes		novel_family_13_of_novel_order_102_of_Caudoviricetes		novel_subfamily_0_of_novel_family_13_of_novel_order_102_of_Caudoviricetes||novel_family_5_of_novel_order_140_of_Caudoviricetes		novel_genus_14_of_novel_subfamily_0_of_novel_family_13_of_novel_order_102_of_Caudoviricetes||novel_family_5_of_novel_order_140_of_Caudoviricetes	Fully clustered
16264	T64_S__k141_913116	T64_S__k141_913116	47	FALSE			Duplodnaviria		Uroviricota		Caudoviricetes		novel_order_102_of_Caudoviricetes		novel_family_13_of_novel_order_102_of_Caudoviricetes		novel_subfamily_0_of_novel_family_13_of_novel_order_102_of_Caudoviricetes||novel_family_5_of_novel_order_140_of_Caudoviricetes		novel_genus_14_of_novel_subfamily_0_of_novel_family_13_of_novel_order_102_of_Caudoviricetes||novel_family_5_of_novel_order_140_of_Caudoviricetes	Fully clustered
9951	T28_S__k141_116343	T28_S__k141_116343	57	FALSE			Duplodnaviria		Uroviricota		Caudoviricetes		novel_order_102_of_Caudoviricetes		novel_family_13_of_novel_order_102_of_Caudoviricetes		novel_subfamily_0_of_novel_family_13_of_novel_order_102_of_Caudoviricetes||novel_family_5_of_novel_order_140_of_Caudoviricetes		novel_genus_15_of_novel_subfamily_0_of_novel_family_13_of_novel_order_102_of_Caudoviricetes||novel_family_5_of_novel_order_140_of_Caudoviricetes	Fully clustered
15290	T56_S__k141_309445	T56_S__k141_309445	46	FALSE			Duplodnaviria		Uroviricota		Caudoviricetes		novel_order_102_of_Caudoviricetes		novel_family_13_of_novel_order_102_of_Caudoviricetes		novel_subfamily_0_of_novel_family_13_of_novel_order_102_of_Caudoviricetes||novel_family_5_of_novel_order_140_of_Caudoviricetes		novel_genus_15_of_novel_subfamily_0_of_novel_family_13_of_novel_order_102_of_Caudoviricetes||novel_family_5_of_novel_order_140_of_Caudoviricetes	Fully clustered
16620	T72_S__k141_537341	T72_S__k141_537341	52	FALSE			Duplodnaviria		Uroviricota		Caudoviricetes		novel_order_102_of_Caudoviricetes		novel_family_13_of_novel_order_102_of_Caudoviricetes		novel_subfamily_0_of_novel_family_13_of_novel_order_102_of_Caudoviricetes||novel_family_5_of_novel_order_140_of_Caudoviricetes		novel_genus_15_of_novel_subfamily_0_of_novel_family_13_of_novel_order_102_of_Caudoviricetes||novel_family_5_of_novel_order_140_of_Caudoviricetes	Fully clustered
6226	T104_S__k141_560298	T104_S__k141_560298	33	FALSE			Duplodnaviria		Uroviricota		Caudoviricetes		novel_order_102_of_Caudoviricetes		novel_family_13_of_novel_order_102_of_Caudoviricetes		novel_subfamily_0_of_novel_family_13_of_novel_order_102_of_Caudoviricetes||novel_family_5_of_novel_order_140_of_Caudoviricetes		novel_genus_16_of_novel_subfamily_0_of_novel_family_13_of_novel_order_102_of_Caudoviricetes||novel_family_5_of_novel_order_140_of_Caudoviricetes	Fully clustered
15074	T52_S_k141_431222	T52_S_k141_431222	25	FALSE			Duplodnaviria		Uroviricota		Caudoviricetes		novel_order_102_of_Caudoviricetes		novel_family_13_of_novel_order_102_of_Caudoviricetes		novel_subfamily_0_of_novel_family_13_of_novel_order_102_of_Caudoviricetes||novel_family_5_of_novel_order_140_of_Caudoviricetes		novel_genus_17_of_novel_subfamily_0_of_novel_family_13_of_novel_order_102_of_Caudoviricetes||novel_family_5_of_novel_order_140_of_Caudoviricetes	Fully clustered
14531	T52_D__k141_361414	T52_D__k141_361414	15	FALSE			Duplodnaviria		Uroviricota		Caudoviricetes		novel_order_102_of_Caudoviricetes		novel_family_13_of_novel_order_102_of_Caudoviricetes		novel_subfamily_0_of_novel_family_13_of_novel_order_102_of_Caudoviricetes||novel_family_5_of_novel_order_140_of_Caudoviricetes		novel_genus_18_of_novel_subfamily_0_of_novel_family_13_of_novel_order_102_of_Caudoviricetes||novel_family_5_of_novel_order_140_of_Caudoviricetes	Fully clustered
13478	T4_D_k141_407375	T4_D_k141_407375	19	FALSE			Duplodnaviria		Uroviricota		Caudoviricetes		novel_order_102_of_Caudoviricetes		novel_family_13_of_novel_order_102_of_Caudoviricetes		novel_subfamily_0_of_novel_family_13_of_novel_order_102_of_Caudoviricetes||novel_family_5_of_novel_order_140_of_Caudoviricetes		novel_genus_1_of_novel_subfamily_0_of_novel_family_13_of_novel_order_102_of_Caudoviricetes||novel_family_5_of_novel_order_140_of_Caudoviricetes	Fully clustered
16454	T68_S__k141_80941	T68_S__k141_80941	23	FALSE			Duplodnaviria		Uroviricota		Caudoviricetes		novel_order_102_of_Caudoviricetes		novel_family_13_of_novel_order_102_of_Caudoviricetes		novel_subfamily_0_of_novel_family_13_of_novel_order_102_of_Caudoviricetes||novel_family_5_of_novel_order_140_of_Caudoviricetes		novel_genus_2_of_novel_subfamily_0_of_novel_family_13_of_novel_order_102_of_Caudoviricetes||novel_family_5_of_novel_order_140_of_Caudoviricetes	Fully clustered
17934	T84_S__k141_90198	T84_S__k141_90198	23	FALSE			Duplodnaviria		Uroviricota		Caudoviricetes		novel_order_102_of_Caudoviricetes		novel_family_13_of_novel_order_102_of_Caudoviricetes		novel_subfamily_0_of_novel_family_13_of_novel_order_102_of_Caudoviricetes||novel_family_5_of_novel_order_140_of_Caudoviricetes		novel_genus_2_of_novel_subfamily_0_of_novel_family_13_of_novel_order_102_of_Caudoviricetes||novel_family_5_of_novel_order_140_of_Caudoviricetes	Fully clustered
15317	T56_S__k141_392487	T56_S__k141_392487	28	FALSE			Duplodnaviria		Uroviricota		Caudoviricetes		novel_order_102_of_Caudoviricetes		novel_family_13_of_novel_order_102_of_Caudoviricetes		novel_subfamily_0_of_novel_family_13_of_novel_order_102_of_Caudoviricetes||novel_family_5_of_novel_order_140_of_Caudoviricetes		novel_genus_3_of_novel_subfamily_0_of_novel_family_13_of_novel_order_102_of_Caudoviricetes||novel_family_5_of_novel_order_140_of_Caudoviricetes	Fully clustered
10123	T28_S__k141_431725	T28_S__k141_431725	16	FALSE			Duplodnaviria		Uroviricota		Caudoviricetes		novel_order_102_of_Caudoviricetes		novel_family_13_of_novel_order_102_of_Caudoviricetes		novel_subfamily_0_of_novel_family_13_of_novel_order_102_of_Caudoviricetes||novel_family_5_of_novel_order_140_of_Caudoviricetes		novel_genus_4_of_novel_subfamily_0_of_novel_family_13_of_novel_order_102_of_Caudoviricetes||novel_family_5_of_novel_order_140_of_Caudoviricetes	Fully clustered
19210	T8_S__k141_185429	T8_S__k141_185429	17	FALSE			Duplodnaviria		Uroviricota		Caudoviricetes		novel_order_102_of_Caudoviricetes		novel_family_13_of_novel_order_102_of_Caudoviricetes		novel_subfamily_0_of_novel_family_13_of_novel_order_102_of_Caudoviricetes||novel_family_5_of_novel_order_140_of_Caudoviricetes		novel_genus_5_of_novel_subfamily_0_of_novel_family_13_of_novel_order_102_of_Caudoviricetes||novel_family_5_of_novel_order_140_of_Caudoviricetes	Fully clustered
10621	T36_S__k141_104160	T36_S__k141_104160	29	FALSE			Duplodnaviria		Uroviricota		Caudoviricetes		novel_order_102_of_Caudoviricetes		novel_family_13_of_novel_order_102_of_Caudoviricetes		novel_subfamily_0_of_novel_family_13_of_novel_order_102_of_Caudoviricetes||novel_family_5_of_novel_order_140_of_Caudoviricetes		novel_genus_8_of_novel_subfamily_0_of_novel_family_13_of_novel_order_102_of_Caudoviricetes||novel_family_5_of_novel_order_140_of_Caudoviricetes	Fully clustered
19429	T8_S__k141_879567	T8_S__k141_879567	26	FALSE			Duplodnaviria		Uroviricota		Caudoviricetes		novel_order_102_of_Caudoviricetes		novel_family_13_of_novel_order_102_of_Caudoviricetes		novel_subfamily_0_of_novel_family_13_of_novel_order_102_of_Caudoviricetes||novel_family_5_of_novel_order_140_of_Caudoviricetes		novel_genus_9_of_novel_subfamily_0_of_novel_family_13_of_novel_order_102_of_Caudoviricetes||novel_family_5_of_novel_order_140_of_Caudoviricetes	Fully clustered
9870	T24_S__k141_928144	T24_S__k141_928144	8	FALSE			Duplodnaviria		Uroviricota		Caudoviricetes		novel_order_102_of_Caudoviricetes		novel_family_13_of_novel_order_102_of_Caudoviricetes		novel_subfamily_1_of_novel_family_13_of_novel_order_102_of_Caudoviricetes		novel_genus_0_of_novel_subfamily_1_of_novel_family_13_of_novel_order_102_of_Caudoviricetes	Fully clustered
10913	T36_S__k141_859562	T36_S__k141_859562	12	FALSE			Duplodnaviria		Uroviricota		Caudoviricetes		novel_order_102_of_Caudoviricetes		novel_family_13_of_novel_order_102_of_Caudoviricetes		novel_subfamily_1_of_novel_family_13_of_novel_order_102_of_Caudoviricetes		novel_genus_0_of_novel_subfamily_1_of_novel_family_13_of_novel_order_102_of_Caudoviricetes	Fully clustered
10156	T28_S__k141_519062	T28_S__k141_519062	21	FALSE			Duplodnaviria		Uroviricota		Caudoviricetes		novel_order_102_of_Caudoviricetes		novel_family_13_of_novel_order_102_of_Caudoviricetes		novel_subfamily_1_of_novel_family_13_of_novel_order_102_of_Caudoviricetes		novel_genus_10_of_novel_subfamily_1_of_novel_family_13_of_novel_order_102_of_Caudoviricetes	Fully clustered
14168	T4_S__k141_276699	T4_S__k141_276699	9	FALSE			Duplodnaviria		Uroviricota		Caudoviricetes		novel_order_102_of_Caudoviricetes		novel_family_13_of_novel_order_102_of_Caudoviricetes		novel_subfamily_1_of_novel_family_13_of_novel_order_102_of_Caudoviricetes		novel_genus_11_of_novel_subfamily_1_of_novel_family_13_of_novel_order_102_of_Caudoviricetes	Lower clustered then no edges
7261	T12_S__k141_1053133	T12_S__k141_1053133	12	FALSE			Duplodnaviria		Uroviricota		Caudoviricetes		novel_order_102_of_Caudoviricetes		novel_family_13_of_novel_order_102_of_Caudoviricetes		novel_subfamily_1_of_novel_family_13_of_novel_order_102_of_Caudoviricetes		novel_genus_1_of_novel_subfamily_1_of_novel_family_13_of_novel_order_102_of_Caudoviricetes	Fully clustered
13170	T4_D_k141_1291353	T4_D_k141_1291353	14	FALSE			Duplodnaviria		Uroviricota		Caudoviricetes		novel_order_102_of_Caudoviricetes		novel_family_13_of_novel_order_102_of_Caudoviricetes		novel_subfamily_1_of_novel_family_13_of_novel_order_102_of_Caudoviricetes		novel_genus_2_of_novel_subfamily_1_of_novel_family_13_of_novel_order_102_of_Caudoviricetes	Fully clustered
7530	T12_S__k141_9139	T12_S__k141_9139	17	FALSE			Duplodnaviria		Uroviricota		Caudoviricetes		novel_order_102_of_Caudoviricetes		novel_family_13_of_novel_order_102_of_Caudoviricetes		novel_subfamily_1_of_novel_family_13_of_novel_order_102_of_Caudoviricetes		novel_genus_3_of_novel_subfamily_1_of_novel_family_13_of_novel_order_102_of_Caudoviricetes	Fully clustered
19103	T8_S__k141_1190566	T8_S__k141_1190566	14	FALSE			Duplodnaviria		Uroviricota		Caudoviricetes		novel_order_102_of_Caudoviricetes		novel_family_13_of_novel_order_102_of_Caudoviricetes		novel_subfamily_1_of_novel_family_13_of_novel_order_102_of_Caudoviricetes		novel_genus_4_of_novel_subfamily_1_of_novel_family_13_of_novel_order_102_of_Caudoviricetes	Fully clustered
10419	T32_S__k141_278776	T32_S__k141_278776	18	FALSE			Duplodnaviria		Uroviricota		Caudoviricetes		novel_order_102_of_Caudoviricetes		novel_family_13_of_novel_order_102_of_Caudoviricetes		novel_subfamily_1_of_novel_family_13_of_novel_order_102_of_Caudoviricetes		novel_genus_5_of_novel_subfamily_1_of_novel_family_13_of_novel_order_102_of_Caudoviricetes	Fully clustered
16382	T68_S__k141_461522	T68_S__k141_461522	13	FALSE			Duplodnaviria		Uroviricota		Caudoviricetes		novel_order_102_of_Caudoviricetes		novel_family_13_of_novel_order_102_of_Caudoviricetes		novel_subfamily_1_of_novel_family_13_of_novel_order_102_of_Caudoviricetes		novel_genus_5_of_novel_subfamily_1_of_novel_family_13_of_novel_order_102_of_Caudoviricetes	Fully clustered
7443	T12_S__k141_5702	T12_S__k141_5702	14	FALSE			Duplodnaviria		Uroviricota		Caudoviricetes		novel_order_102_of_Caudoviricetes		novel_family_13_of_novel_order_102_of_Caudoviricetes		novel_subfamily_1_of_novel_family_13_of_novel_order_102_of_Caudoviricetes		novel_genus_6_of_novel_subfamily_1_of_novel_family_13_of_novel_order_102_of_Caudoviricetes	Fully clustered
12330	T40_S__k141_500990	T40_S__k141_500990	12	FALSE			Duplodnaviria		Uroviricota		Caudoviricetes		novel_order_102_of_Caudoviricetes		novel_family_13_of_novel_order_102_of_Caudoviricetes		novel_subfamily_1_of_novel_family_13_of_novel_order_102_of_Caudoviricetes		novel_genus_6_of_novel_subfamily_1_of_novel_family_13_of_novel_order_102_of_Caudoviricetes	Fully clustered
19170	T8_S__k141_1415942	T8_S__k141_1415942	21	FALSE			Duplodnaviria		Uroviricota		Caudoviricetes		novel_order_102_of_Caudoviricetes		novel_family_13_of_novel_order_102_of_Caudoviricetes		novel_subfamily_1_of_novel_family_13_of_novel_order_102_of_Caudoviricetes		novel_genus_6_of_novel_subfamily_1_of_novel_family_13_of_novel_order_102_of_Caudoviricetes	Fully clustered
19098	T8_S__k141_1169353	T8_S__k141_1169353	11	FALSE			Duplodnaviria		Uroviricota		Caudoviricetes		novel_order_102_of_Caudoviricetes		novel_family_13_of_novel_order_102_of_Caudoviricetes		novel_subfamily_1_of_novel_family_13_of_novel_order_102_of_Caudoviricetes		novel_genus_7_of_novel_subfamily_1_of_novel_family_13_of_novel_order_102_of_Caudoviricetes	Fully clustered
6028	T100_S__k141_382783	T100_S__k141_382783	15	FALSE			Duplodnaviria		Uroviricota		Caudoviricetes		novel_order_102_of_Caudoviricetes		novel_family_13_of_novel_order_102_of_Caudoviricetes		novel_subfamily_1_of_novel_family_13_of_novel_order_102_of_Caudoviricetes		novel_genus_8_of_novel_subfamily_1_of_novel_family_13_of_novel_order_102_of_Caudoviricetes	Fully clustered
9872	T24_S__k141_943426	T24_S__k141_943426	12	FALSE			Duplodnaviria		Uroviricota		Caudoviricetes		novel_order_102_of_Caudoviricetes		novel_family_13_of_novel_order_102_of_Caudoviricetes		novel_subfamily_1_of_novel_family_13_of_novel_order_102_of_Caudoviricetes		novel_genus_9_of_novel_subfamily_1_of_novel_family_13_of_novel_order_102_of_Caudoviricetes	Fully clustered
14079	T4_S__k141_11291	T4_S__k141_11291	9	FALSE			Duplodnaviria		Uroviricota		Caudoviricetes		novel_order_102_of_Caudoviricetes		novel_family_13_of_novel_order_102_of_Caudoviricetes		novel_subfamily_2_of_novel_family_13_of_novel_order_102_of_Caudoviricetes		novel_genus_0_of_novel_subfamily_2_of_novel_family_13_of_novel_order_102_of_Caudoviricetes	Fully clustered
16549	T72_S__k141_210876	T72_S__k141_210876	14	FALSE			Duplodnaviria		Uroviricota		Caudoviricetes		novel_order_102_of_Caudoviricetes		novel_family_13_of_novel_order_102_of_Caudoviricetes		novel_subfamily_2_of_novel_family_13_of_novel_order_102_of_Caudoviricetes		novel_genus_0_of_novel_subfamily_2_of_novel_family_13_of_novel_order_102_of_Caudoviricetes	Fully clustered
13806	T4_D_k141_748912	T4_D_k141_748912	16	FALSE			Duplodnaviria		Uroviricota		Caudoviricetes		novel_order_102_of_Caudoviricetes		novel_family_13_of_novel_order_102_of_Caudoviricetes		novel_subfamily_2_of_novel_family_13_of_novel_order_102_of_Caudoviricetes		novel_genus_1_of_novel_subfamily_2_of_novel_family_13_of_novel_order_102_of_Caudoviricetes	Fully clustered
18020	T88_D__k141_1095394	T88_D__k141_1095394	13	FALSE			Duplodnaviria		Uroviricota		Caudoviricetes		novel_order_102_of_Caudoviricetes		novel_family_13_of_novel_order_102_of_Caudoviricetes		novel_subfamily_2_of_novel_family_13_of_novel_order_102_of_Caudoviricetes		novel_genus_2_of_novel_subfamily_2_of_novel_family_13_of_novel_order_102_of_Caudoviricetes	Fully clustered
13297	T4_D_k141_21382	T4_D_k141_21382	17	FALSE			Duplodnaviria		Uroviricota		Caudoviricetes		novel_order_102_of_Caudoviricetes		novel_family_13_of_novel_order_102_of_Caudoviricetes		novel_subfamily_2_of_novel_family_13_of_novel_order_102_of_Caudoviricetes		novel_genus_3_of_novel_subfamily_2_of_novel_family_13_of_novel_order_102_of_Caudoviricetes	Fully clustered
14323	T4_S__k141_946069	T4_S__k141_946069	11	FALSE			Duplodnaviria		Uroviricota		Caudoviricetes		novel_order_102_of_Caudoviricetes		novel_family_13_of_novel_order_102_of_Caudoviricetes		novel_subfamily_2_of_novel_family_13_of_novel_order_102_of_Caudoviricetes		novel_genus_4_of_novel_subfamily_2_of_novel_family_13_of_novel_order_102_of_Caudoviricetes	Fully clustered
17441	T76_S__k141_769129	T76_S__k141_769129	11	FALSE			Duplodnaviria		Uroviricota		Caudoviricetes		novel_order_102_of_Caudoviricetes		novel_family_13_of_novel_order_102_of_Caudoviricetes		novel_subfamily_2_of_novel_family_13_of_novel_order_102_of_Caudoviricetes		novel_genus_4_of_novel_subfamily_2_of_novel_family_13_of_novel_order_102_of_Caudoviricetes	Fully clustered
19736	T92_S__k141_789016	T92_S__k141_789016	6	FALSE			Duplodnaviria		Uroviricota		Caudoviricetes		novel_order_102_of_Caudoviricetes		novel_family_13_of_novel_order_102_of_Caudoviricetes		novel_subfamily_2_of_novel_family_13_of_novel_order_102_of_Caudoviricetes		novel_genus_5_of_novel_subfamily_2_of_novel_family_13_of_novel_order_102_of_Caudoviricetes	Fully clustered
12313	T40_S__k141_401788	T40_S__k141_401788	12	FALSE			Duplodnaviria		Uroviricota		Caudoviricetes		novel_order_102_of_Caudoviricetes		novel_family_13_of_novel_order_102_of_Caudoviricetes		novel_subfamily_2_of_novel_family_13_of_novel_order_102_of_Caudoviricetes		novel_genus_6_of_novel_subfamily_2_of_novel_family_13_of_novel_order_102_of_Caudoviricetes	Fully clustered
9756	T24_S__k141_477563	T24_S__k141_477563	8	FALSE			Duplodnaviria		Uroviricota		Caudoviricetes		novel_order_102_of_Caudoviricetes		novel_family_13_of_novel_order_102_of_Caudoviricetes		novel_subfamily_2_of_novel_family_13_of_novel_order_102_of_Caudoviricetes		novel_genus_7_of_novel_subfamily_2_of_novel_family_13_of_novel_order_102_of_Caudoviricetes	Fully clustered
10132	T28_S__k141_457857	T28_S__k141_457857	11	FALSE			Duplodnaviria		Uroviricota		Caudoviricetes		novel_order_102_of_Caudoviricetes		novel_family_13_of_novel_order_102_of_Caudoviricetes		novel_subfamily_2_of_novel_family_13_of_novel_order_102_of_Caudoviricetes		novel_genus_8_of_novel_subfamily_2_of_novel_family_13_of_novel_order_102_of_Caudoviricetes	Fully clustered
10192	T28_S__k141_668414	T28_S__k141_668414	8	FALSE			Duplodnaviria		Uroviricota		Caudoviricetes		novel_order_102_of_Caudoviricetes		novel_family_13_of_novel_order_102_of_Caudoviricetes		novel_subfamily_2_of_novel_family_13_of_novel_order_102_of_Caudoviricetes		novel_genus_9_of_novel_subfamily_2_of_novel_family_13_of_novel_order_102_of_Caudoviricetes	Fully clustered
12389	T40_S__k141_810975	T40_S__k141_810975	6	FALSE			Duplodnaviria		Uroviricota		Caudoviricetes		novel_order_102_of_Caudoviricetes		novel_family_13_of_novel_order_102_of_Caudoviricetes		novel_subfamily_3_of_novel_family_13_of_novel_order_102_of_Caudoviricetes		novel_genus_0_of_novel_subfamily_3_of_novel_family_13_of_novel_order_102_of_Caudoviricetes	Fully clustered
7118	T112_S__k141_523048	T112_S__k141_523048	20	FALSE			Duplodnaviria		Uroviricota		Caudoviricetes		novel_order_102_of_Caudoviricetes		novel_family_13_of_novel_order_102_of_Caudoviricetes		novel_subfamily_4_of_novel_family_13_of_novel_order_102_of_Caudoviricetes		novel_genus_0_of_novel_subfamily_4_of_novel_family_13_of_novel_order_102_of_Caudoviricetes	Fully clustered
10899	T36_S__k141_810017	T36_S__k141_810017	15	FALSE			Duplodnaviria		Uroviricota		Caudoviricetes		novel_order_102_of_Caudoviricetes		novel_family_13_of_novel_order_102_of_Caudoviricetes		novel_subfamily_4_of_novel_family_13_of_novel_order_102_of_Caudoviricetes		novel_genus_1_of_novel_subfamily_4_of_novel_family_13_of_novel_order_102_of_Caudoviricetes	Lower clustered then no edges
12758	T48_S__k141_279228	T48_S__k141_279228	9	FALSE			Duplodnaviria		Uroviricota		Caudoviricetes		novel_order_102_of_Caudoviricetes		novel_family_13_of_novel_order_102_of_Caudoviricetes		novel_subfamily_4_of_novel_family_13_of_novel_order_102_of_Caudoviricetes		novel_genus_2_of_novel_subfamily_4_of_novel_family_13_of_novel_order_102_of_Caudoviricetes	Fully clustered
10767	T36_S__k141_347056	T36_S__k141_347056	24	FALSE			Duplodnaviria		Uroviricota		Caudoviricetes		novel_order_102_of_Caudoviricetes		novel_family_14_of_novel_order_102_of_Caudoviricetes		novel_subfamily_0_of_novel_family_0_of_novel_order_102_of_Caudoviricetes||novel_family_14_of_novel_order_102_of_Caudoviricetes		novel_genus_2_of_novel_subfamily_0_of_novel_family_0_of_novel_order_102_of_Caudoviricetes||novel_family_14_of_novel_order_102_of_Caudoviricetes	Fully clustered
15709	T60_S__k141_945955	T60_S__k141_945955	15	FALSE			Duplodnaviria		Uroviricota		Caudoviricetes		novel_order_102_of_Caudoviricetes		novel_family_14_of_novel_order_102_of_Caudoviricetes		novel_subfamily_0_of_novel_family_0_of_novel_order_102_of_Caudoviricetes||novel_family_14_of_novel_order_102_of_Caudoviricetes		novel_genus_2_of_novel_subfamily_0_of_novel_family_0_of_novel_order_102_of_Caudoviricetes||novel_family_14_of_novel_order_102_of_Caudoviricetes	Fully clustered
19487	T92_S__k141_1034616	T92_S__k141_1034616	19	FALSE			Duplodnaviria		Uroviricota		Caudoviricetes		novel_order_102_of_Caudoviricetes		novel_family_14_of_novel_order_102_of_Caudoviricetes		novel_subfamily_0_of_novel_family_0_of_novel_order_102_of_Caudoviricetes||novel_family_14_of_novel_order_102_of_Caudoviricetes		novel_genus_2_of_novel_subfamily_0_of_novel_family_0_of_novel_order_102_of_Caudoviricetes||novel_family_14_of_novel_order_102_of_Caudoviricetes	Fully clustered
17910	T84_S__k141_829096	T84_S__k141_829096	17	FALSE			Duplodnaviria		Uroviricota		Caudoviricetes		novel_order_102_of_Caudoviricetes		novel_family_14_of_novel_order_102_of_Caudoviricetes		novel_subfamily_0_of_novel_family_14_of_novel_order_102_of_Caudoviricetes||novel_family_26_of_novel_order_102_of_Caudoviricetes||novel_family_25_of_novel_order_102_of_Caudoviricetes||novel_family_16_of_novel_order_102_of_Caudoviricetes||novel_family_1_of_novel_order_104_of_Caudoviricetes||novel_family_20_of_novel_order_102_of_Caudoviricetes		novel_genus_13_of_novel_subfamily_0_of_novel_family_14_of_novel_order_102_of_Caudoviricetes||novel_family_26_of_novel_order_102_of_Caudoviricetes||novel_family_25_of_novel_order_102_of_Caudoviricetes||novel_family_16_of_novel_order_102_of_Caudoviricetes||novel_family_1_of_novel_order_104_of_Caudoviricetes||novel_family_20_of_novel_order_102_of_Caudoviricetes	Fully clustered
5305	T0_S__k141_1020452	T0_S__k141_1020452	20	FALSE			Duplodnaviria		Uroviricota		Caudoviricetes		novel_order_102_of_Caudoviricetes		novel_family_14_of_novel_order_102_of_Caudoviricetes		novel_subfamily_0_of_novel_family_14_of_novel_order_102_of_Caudoviricetes||novel_family_26_of_novel_order_102_of_Caudoviricetes||novel_family_25_of_novel_order_102_of_Caudoviricetes||novel_family_16_of_novel_order_102_of_Caudoviricetes||novel_family_1_of_novel_order_104_of_Caudoviricetes||novel_family_20_of_novel_order_102_of_Caudoviricetes		novel_genus_14_of_novel_subfamily_0_of_novel_family_14_of_novel_order_102_of_Caudoviricetes||novel_family_26_of_novel_order_102_of_Caudoviricetes||novel_family_25_of_novel_order_102_of_Caudoviricetes||novel_family_16_of_novel_order_102_of_Caudoviricetes||novel_family_1_of_novel_order_104_of_Caudoviricetes||novel_family_20_of_novel_order_102_of_Caudoviricetes	Fully clustered
6118	T104_S__k141_108791	T104_S__k141_108791	17	FALSE			Duplodnaviria		Uroviricota		Caudoviricetes		novel_order_102_of_Caudoviricetes		novel_family_14_of_novel_order_102_of_Caudoviricetes		novel_subfamily_0_of_novel_family_14_of_novel_order_102_of_Caudoviricetes||novel_family_26_of_novel_order_102_of_Caudoviricetes||novel_family_25_of_novel_order_102_of_Caudoviricetes||novel_family_16_of_novel_order_102_of_Caudoviricetes||novel_family_1_of_novel_order_104_of_Caudoviricetes||novel_family_20_of_novel_order_102_of_Caudoviricetes		novel_genus_15_of_novel_subfamily_0_of_novel_family_14_of_novel_order_102_of_Caudoviricetes||novel_family_26_of_novel_order_102_of_Caudoviricetes||novel_family_25_of_novel_order_102_of_Caudoviricetes||novel_family_16_of_novel_order_102_of_Caudoviricetes||novel_family_1_of_novel_order_104_of_Caudoviricetes||novel_family_20_of_novel_order_102_of_Caudoviricetes	Fully clustered
9054	T16_D__k141_949979	T16_D__k141_949979	33	FALSE			Duplodnaviria		Uroviricota		Caudoviricetes		novel_order_102_of_Caudoviricetes		novel_family_15_of_novel_order_102_of_Caudoviricetes		novel_subfamily_0_of_novel_family_16_of_novel_order_102_of_Caudoviricetes||novel_family_15_of_novel_order_102_of_Caudoviricetes		novel_genus_0_of_novel_subfamily_0_of_novel_family_16_of_novel_order_102_of_Caudoviricetes||novel_family_15_of_novel_order_102_of_Caudoviricetes	Fully clustered
18169	T88_D__k141_285349	T88_D__k141_285349	39	FALSE			Duplodnaviria		Uroviricota		Caudoviricetes		novel_order_102_of_Caudoviricetes		novel_family_15_of_novel_order_102_of_Caudoviricetes		novel_subfamily_0_of_novel_family_16_of_novel_order_102_of_Caudoviricetes||novel_family_15_of_novel_order_102_of_Caudoviricetes		novel_genus_0_of_novel_subfamily_0_of_novel_family_16_of_novel_order_102_of_Caudoviricetes||novel_family_15_of_novel_order_102_of_Caudoviricetes	Fully clustered
8576	T16_D__k141_522496	T16_D__k141_522496	15	FALSE			Duplodnaviria		Uroviricota		Caudoviricetes		novel_order_102_of_Caudoviricetes		novel_family_15_of_novel_order_102_of_Caudoviricetes		novel_subfamily_0_of_novel_family_16_of_novel_order_102_of_Caudoviricetes||novel_family_15_of_novel_order_102_of_Caudoviricetes		novel_genus_1_of_novel_subfamily_0_of_novel_family_16_of_novel_order_102_of_Caudoviricetes||novel_family_15_of_novel_order_102_of_Caudoviricetes	Fully clustered
6980	T112_D__k141_95998	T112_D__k141_95998	22	FALSE			Duplodnaviria		Uroviricota		Caudoviricetes		novel_order_102_of_Caudoviricetes		novel_family_15_of_novel_order_102_of_Caudoviricetes		novel_subfamily_0_of_novel_family_16_of_novel_order_102_of_Caudoviricetes||novel_family_15_of_novel_order_102_of_Caudoviricetes		novel_genus_3_of_novel_subfamily_0_of_novel_family_16_of_novel_order_102_of_Caudoviricetes||novel_family_15_of_novel_order_102_of_Caudoviricetes	Fully clustered
18676	T88_S_k141_1019205	T88_S_k141_1019205	15	FALSE			Duplodnaviria		Uroviricota		Caudoviricetes		novel_order_102_of_Caudoviricetes		novel_family_16_of_novel_order_102_of_Caudoviricetes		novel_subfamily_0_of_novel_family_12_of_novel_order_134_of_Caudoviricetes||novel_family_12_of_novel_order_130_of_Caudoviricetes||novel_family_16_of_novel_order_102_of_Caudoviricetes		novel_genus_2_of_novel_subfamily_0_of_novel_family_12_of_novel_order_134_of_Caudoviricetes||novel_family_12_of_novel_order_130_of_Caudoviricetes||novel_family_16_of_novel_order_102_of_Caudoviricetes	Fully clustered
13972	T4_D_k141_929123	T4_D_k141_929123	13	FALSE			Duplodnaviria		Uroviricota		Caudoviricetes		novel_order_102_of_Caudoviricetes		novel_family_16_of_novel_order_102_of_Caudoviricetes		novel_subfamily_0_of_novel_family_12_of_novel_order_134_of_Caudoviricetes||novel_family_16_of_novel_order_102_of_Caudoviricetes		novel_genus_0_of_novel_subfamily_0_of_novel_family_12_of_novel_order_134_of_Caudoviricetes||novel_family_16_of_novel_order_102_of_Caudoviricetes	Fully clustered
16078	T64_D__k141_821168	T64_D__k141_821168	11	FALSE			Duplodnaviria		Uroviricota		Caudoviricetes		novel_order_102_of_Caudoviricetes		novel_family_16_of_novel_order_102_of_Caudoviricetes		novel_subfamily_0_of_novel_family_12_of_novel_order_134_of_Caudoviricetes||novel_family_16_of_novel_order_102_of_Caudoviricetes		novel_genus_0_of_novel_subfamily_0_of_novel_family_12_of_novel_order_134_of_Caudoviricetes||novel_family_16_of_novel_order_102_of_Caudoviricetes	Fully clustered
19917	T96_S__k141_663615	T96_S__k141_663615	9	FALSE			Duplodnaviria		Uroviricota		Caudoviricetes		novel_order_102_of_Caudoviricetes		novel_family_16_of_novel_order_102_of_Caudoviricetes		novel_subfamily_0_of_novel_family_12_of_novel_order_134_of_Caudoviricetes||novel_family_16_of_novel_order_102_of_Caudoviricetes		novel_genus_2_of_novel_subfamily_0_of_novel_family_12_of_novel_order_134_of_Caudoviricetes||novel_family_16_of_novel_order_102_of_Caudoviricetes	Fully clustered
10603	T32_S__k141_97080	T32_S__k141_97080	18	FALSE			Duplodnaviria		Uroviricota		Caudoviricetes		novel_order_102_of_Caudoviricetes		novel_family_16_of_novel_order_102_of_Caudoviricetes		novel_subfamily_0_of_novel_family_14_of_novel_order_102_of_Caudoviricetes||novel_family_26_of_novel_order_102_of_Caudoviricetes||novel_family_25_of_novel_order_102_of_Caudoviricetes||novel_family_16_of_novel_order_102_of_Caudoviricetes||novel_family_1_of_novel_order_104_of_Caudoviricetes||novel_family_20_of_novel_order_102_of_Caudoviricetes		novel_genus_12_of_novel_subfamily_0_of_novel_family_14_of_novel_order_102_of_Caudoviricetes||novel_family_26_of_novel_order_102_of_Caudoviricetes||novel_family_25_of_novel_order_102_of_Caudoviricetes||novel_family_16_of_novel_order_102_of_Caudoviricetes||novel_family_1_of_novel_order_104_of_Caudoviricetes||novel_family_20_of_novel_order_102_of_Caudoviricetes	Fully clustered
16349	T68_S__k141_310781	T68_S__k141_310781	18	FALSE			Duplodnaviria		Uroviricota		Caudoviricetes		novel_order_102_of_Caudoviricetes		novel_family_16_of_novel_order_102_of_Caudoviricetes		novel_subfamily_0_of_novel_family_14_of_novel_order_102_of_Caudoviricetes||novel_family_26_of_novel_order_102_of_Caudoviricetes||novel_family_25_of_novel_order_102_of_Caudoviricetes||novel_family_16_of_novel_order_102_of_Caudoviricetes||novel_family_1_of_novel_order_104_of_Caudoviricetes||novel_family_20_of_novel_order_102_of_Caudoviricetes		novel_genus_13_of_novel_subfamily_0_of_novel_family_14_of_novel_order_102_of_Caudoviricetes||novel_family_26_of_novel_order_102_of_Caudoviricetes||novel_family_25_of_novel_order_102_of_Caudoviricetes||novel_family_16_of_novel_order_102_of_Caudoviricetes||novel_family_1_of_novel_order_104_of_Caudoviricetes||novel_family_20_of_novel_order_102_of_Caudoviricetes	Fully clustered
18700	T88_S_k141_1106981	T88_S_k141_1106981	21	FALSE			Duplodnaviria		Uroviricota		Caudoviricetes		novel_order_102_of_Caudoviricetes		novel_family_16_of_novel_order_102_of_Caudoviricetes		novel_subfamily_0_of_novel_family_14_of_novel_order_102_of_Caudoviricetes||novel_family_26_of_novel_order_102_of_Caudoviricetes||novel_family_25_of_novel_order_102_of_Caudoviricetes||novel_family_16_of_novel_order_102_of_Caudoviricetes||novel_family_1_of_novel_order_104_of_Caudoviricetes||novel_family_20_of_novel_order_102_of_Caudoviricetes		novel_genus_13_of_novel_subfamily_0_of_novel_family_14_of_novel_order_102_of_Caudoviricetes||novel_family_26_of_novel_order_102_of_Caudoviricetes||novel_family_25_of_novel_order_102_of_Caudoviricetes||novel_family_16_of_novel_order_102_of_Caudoviricetes||novel_family_1_of_novel_order_104_of_Caudoviricetes||novel_family_20_of_novel_order_102_of_Caudoviricetes	Fully clustered
17661	T84_S__k141_1067628	T84_S__k141_1067628	15	FALSE			Duplodnaviria		Uroviricota		Caudoviricetes		novel_order_102_of_Caudoviricetes		novel_family_16_of_novel_order_102_of_Caudoviricetes		novel_subfamily_0_of_novel_family_14_of_novel_order_102_of_Caudoviricetes||novel_family_26_of_novel_order_102_of_Caudoviricetes||novel_family_25_of_novel_order_102_of_Caudoviricetes||novel_family_16_of_novel_order_102_of_Caudoviricetes||novel_family_1_of_novel_order_104_of_Caudoviricetes||novel_family_20_of_novel_order_102_of_Caudoviricetes		novel_genus_1_of_novel_subfamily_0_of_novel_family_14_of_novel_order_102_of_Caudoviricetes||novel_family_26_of_novel_order_102_of_Caudoviricetes||novel_family_25_of_novel_order_102_of_Caudoviricetes||novel_family_16_of_novel_order_102_of_Caudoviricetes||novel_family_1_of_novel_order_104_of_Caudoviricetes||novel_family_20_of_novel_order_102_of_Caudoviricetes	Fully clustered
19387	T8_S__k141_750493	T8_S__k141_750493	15	FALSE			Duplodnaviria		Uroviricota		Caudoviricetes		novel_order_102_of_Caudoviricetes		novel_family_16_of_novel_order_102_of_Caudoviricetes		novel_subfamily_0_of_novel_family_14_of_novel_order_102_of_Caudoviricetes||novel_family_26_of_novel_order_102_of_Caudoviricetes||novel_family_25_of_novel_order_102_of_Caudoviricetes||novel_family_16_of_novel_order_102_of_Caudoviricetes||novel_family_1_of_novel_order_104_of_Caudoviricetes||novel_family_20_of_novel_order_102_of_Caudoviricetes		novel_genus_1_of_novel_subfamily_0_of_novel_family_14_of_novel_order_102_of_Caudoviricetes||novel_family_26_of_novel_order_102_of_Caudoviricetes||novel_family_25_of_novel_order_102_of_Caudoviricetes||novel_family_16_of_novel_order_102_of_Caudoviricetes||novel_family_1_of_novel_order_104_of_Caudoviricetes||novel_family_20_of_novel_order_102_of_Caudoviricetes	Fully clustered
13787	T4_D_k141_72802	T4_D_k141_72802	29	FALSE			Duplodnaviria		Uroviricota		Caudoviricetes		novel_order_102_of_Caudoviricetes		novel_family_16_of_novel_order_102_of_Caudoviricetes		novel_subfamily_0_of_novel_family_14_of_novel_order_102_of_Caudoviricetes||novel_family_26_of_novel_order_102_of_Caudoviricetes||novel_family_25_of_novel_order_102_of_Caudoviricetes||novel_family_16_of_novel_order_102_of_Caudoviricetes||novel_family_1_of_novel_order_104_of_Caudoviricetes||novel_family_20_of_novel_order_102_of_Caudoviricetes		novel_genus_2_of_novel_subfamily_0_of_novel_family_14_of_novel_order_102_of_Caudoviricetes||novel_family_26_of_novel_order_102_of_Caudoviricetes||novel_family_25_of_novel_order_102_of_Caudoviricetes||novel_family_16_of_novel_order_102_of_Caudoviricetes||novel_family_1_of_novel_order_104_of_Caudoviricetes||novel_family_20_of_novel_order_102_of_Caudoviricetes	Fully clustered
10583	T32_S__k141_934647	T32_S__k141_934647	23	FALSE			Duplodnaviria		Uroviricota		Caudoviricetes		novel_order_102_of_Caudoviricetes		novel_family_16_of_novel_order_102_of_Caudoviricetes		novel_subfamily_0_of_novel_family_14_of_novel_order_102_of_Caudoviricetes||novel_family_26_of_novel_order_102_of_Caudoviricetes||novel_family_25_of_novel_order_102_of_Caudoviricetes||novel_family_16_of_novel_order_102_of_Caudoviricetes||novel_family_1_of_novel_order_104_of_Caudoviricetes||novel_family_20_of_novel_order_102_of_Caudoviricetes		novel_genus_6_of_novel_subfamily_0_of_novel_family_14_of_novel_order_102_of_Caudoviricetes||novel_family_26_of_novel_order_102_of_Caudoviricetes||novel_family_25_of_novel_order_102_of_Caudoviricetes||novel_family_16_of_novel_order_102_of_Caudoviricetes||novel_family_1_of_novel_order_104_of_Caudoviricetes||novel_family_20_of_novel_order_102_of_Caudoviricetes	Fully clustered
12895	T48_S__k141_921265	T48_S__k141_921265	16	FALSE			Duplodnaviria		Uroviricota		Caudoviricetes		novel_order_102_of_Caudoviricetes		novel_family_16_of_novel_order_102_of_Caudoviricetes		novel_subfamily_0_of_novel_family_14_of_novel_order_102_of_Caudoviricetes||novel_family_26_of_novel_order_102_of_Caudoviricetes||novel_family_25_of_novel_order_102_of_Caudoviricetes||novel_family_16_of_novel_order_102_of_Caudoviricetes||novel_family_1_of_novel_order_104_of_Caudoviricetes||novel_family_20_of_novel_order_102_of_Caudoviricetes		novel_genus_7_of_novel_subfamily_0_of_novel_family_14_of_novel_order_102_of_Caudoviricetes||novel_family_26_of_novel_order_102_of_Caudoviricetes||novel_family_25_of_novel_order_102_of_Caudoviricetes||novel_family_16_of_novel_order_102_of_Caudoviricetes||novel_family_1_of_novel_order_104_of_Caudoviricetes||novel_family_20_of_novel_order_102_of_Caudoviricetes	Fully clustered
14256	T4_S__k141_695524	T4_S__k141_695524	17	FALSE			Duplodnaviria		Uroviricota		Caudoviricetes		novel_order_102_of_Caudoviricetes		novel_family_16_of_novel_order_102_of_Caudoviricetes		novel_subfamily_0_of_novel_family_14_of_novel_order_102_of_Caudoviricetes||novel_family_26_of_novel_order_102_of_Caudoviricetes||novel_family_25_of_novel_order_102_of_Caudoviricetes||novel_family_16_of_novel_order_102_of_Caudoviricetes||novel_family_1_of_novel_order_104_of_Caudoviricetes||novel_family_20_of_novel_order_102_of_Caudoviricetes		novel_genus_8_of_novel_subfamily_0_of_novel_family_14_of_novel_order_102_of_Caudoviricetes||novel_family_26_of_novel_order_102_of_Caudoviricetes||novel_family_25_of_novel_order_102_of_Caudoviricetes||novel_family_16_of_novel_order_102_of_Caudoviricetes||novel_family_1_of_novel_order_104_of_Caudoviricetes||novel_family_20_of_novel_order_102_of_Caudoviricetes	Fully clustered
15311	T56_S__k141_370768	T56_S__k141_370768	14	FALSE			Duplodnaviria		Uroviricota		Caudoviricetes		novel_order_102_of_Caudoviricetes		novel_family_16_of_novel_order_102_of_Caudoviricetes		novel_subfamily_0_of_novel_family_14_of_novel_order_102_of_Caudoviricetes||novel_family_26_of_novel_order_102_of_Caudoviricetes||novel_family_25_of_novel_order_102_of_Caudoviricetes||novel_family_16_of_novel_order_102_of_Caudoviricetes||novel_family_1_of_novel_order_104_of_Caudoviricetes||novel_family_20_of_novel_order_102_of_Caudoviricetes		novel_genus_9_of_novel_subfamily_0_of_novel_family_14_of_novel_order_102_of_Caudoviricetes||novel_family_26_of_novel_order_102_of_Caudoviricetes||novel_family_25_of_novel_order_102_of_Caudoviricetes||novel_family_16_of_novel_order_102_of_Caudoviricetes||novel_family_1_of_novel_order_104_of_Caudoviricetes||novel_family_20_of_novel_order_102_of_Caudoviricetes	Fully clustered
15525	T60_S__k141_252081	T60_S__k141_252081	30	FALSE			Duplodnaviria		Uroviricota		Caudoviricetes		novel_order_102_of_Caudoviricetes		novel_family_16_of_novel_order_102_of_Caudoviricetes		novel_subfamily_0_of_novel_family_16_of_novel_order_102_of_Caudoviricetes		novel_genus_0_of_novel_subfamily_0_of_novel_family_16_of_novel_order_102_of_Caudoviricetes	Fully clustered
18873	T88_S_k141_528105	T88_S_k141_528105	19	FALSE			Duplodnaviria		Uroviricota		Caudoviricetes		novel_order_102_of_Caudoviricetes		novel_family_16_of_novel_order_102_of_Caudoviricetes		novel_subfamily_0_of_novel_family_16_of_novel_order_102_of_Caudoviricetes		novel_genus_1_of_novel_subfamily_0_of_novel_family_16_of_novel_order_102_of_Caudoviricetes	Fully clustered
6595	T112_D__k141_30091	T112_D__k141_30091	13	FALSE			Duplodnaviria		Uroviricota		Caudoviricetes		novel_order_102_of_Caudoviricetes		novel_family_16_of_novel_order_102_of_Caudoviricetes		novel_subfamily_0_of_novel_family_16_of_novel_order_102_of_Caudoviricetes||novel_family_15_of_novel_order_102_of_Caudoviricetes		novel_genus_2_of_novel_subfamily_0_of_novel_family_16_of_novel_order_102_of_Caudoviricetes||novel_family_15_of_novel_order_102_of_Caudoviricetes	Fully clustered
8898	T16_D__k141_830369	T16_D__k141_830369	22	FALSE			Duplodnaviria		Uroviricota		Caudoviricetes		novel_order_102_of_Caudoviricetes		novel_family_16_of_novel_order_102_of_Caudoviricetes		novel_subfamily_0_of_novel_family_16_of_novel_order_102_of_Caudoviricetes||novel_family_23_of_novel_order_140_of_Caudoviricetes||novel_family_42_of_novel_order_140_of_Caudoviricetes		novel_genus_0_of_novel_subfamily_0_of_novel_family_16_of_novel_order_102_of_Caudoviricetes||novel_family_23_of_novel_order_140_of_Caudoviricetes||novel_family_42_of_novel_order_140_of_Caudoviricetes	Fully clustered
5542	T100_D__k141_225242	T100_D__k141_225242	33	FALSE			Duplodnaviria		Uroviricota		Caudoviricetes		novel_order_102_of_Caudoviricetes		novel_family_16_of_novel_order_102_of_Caudoviricetes		novel_subfamily_0_of_novel_family_16_of_novel_order_102_of_Caudoviricetes||novel_family_23_of_novel_order_140_of_Caudoviricetes||novel_family_42_of_novel_order_140_of_Caudoviricetes		novel_genus_0_of_novel_subfamily_0_of_novel_family_16_of_novel_order_102_of_Caudoviricetes||novel_family_23_of_novel_order_140_of_Caudoviricetes||novel_family_42_of_novel_order_140_of_Caudoviricetes||novel_subfamily_0_of_novel_family_23_of_novel_order_140_of_Caudoviricetes||novel_family_41_of_novel_order_140_of_Caudoviricetes||novel_family_20_of_novel_order_140_of_Caudoviricetes||novel_family_56_…	Fully clustered
16778	T76_D__k141_155281	T76_D__k141_155281	27	FALSE			Duplodnaviria		Uroviricota		Caudoviricetes		novel_order_102_of_Caudoviricetes		novel_family_16_of_novel_order_102_of_Caudoviricetes		novel_subfamily_0_of_novel_family_16_of_novel_order_102_of_Caudoviricetes||novel_family_23_of_novel_order_140_of_Caudoviricetes||novel_family_42_of_novel_order_140_of_Caudoviricetes		novel_genus_0_of_novel_subfamily_0_of_novel_family_16_of_novel_order_102_of_Caudoviricetes||novel_family_23_of_novel_order_140_of_Caudoviricetes||novel_family_42_of_novel_order_140_of_Caudoviricetes||novel_subfamily_0_of_novel_family_23_of_novel_order_140_of_Caudoviricetes||novel_family_41_of_novel_order_140_of_Caudoviricetes||novel_family_20_of_novel_order_140_of_Caudoviricetes||novel_family_56_…	Fully clustered
9314	T16_S__k141_850629	T16_S__k141_850629	19	FALSE			Duplodnaviria		Uroviricota		Caudoviricetes		novel_order_102_of_Caudoviricetes		novel_family_16_of_novel_order_102_of_Caudoviricetes		novel_subfamily_0_of_novel_family_16_of_novel_order_102_of_Caudoviricetes||novel_family_23_of_novel_order_140_of_Caudoviricetes||novel_family_42_of_novel_order_140_of_Caudoviricetes		novel_genus_0_of_novel_subfamily_0_of_novel_family_16_of_novel_order_102_of_Caudoviricetes||novel_family_23_of_novel_order_140_of_Caudoviricetes||novel_family_42_of_novel_order_140_of_Caudoviricetes||novel_subfamily_0_of_novel_family_2_of_novel_order_142_of_Caudoviricetes||novel_family_0_of_novel_order_126_of_Caudoviricetes	Fully clustered
8434	T16_D__k141_386697	T16_D__k141_386697	40	FALSE			Duplodnaviria		Uroviricota		Caudoviricetes		novel_order_102_of_Caudoviricetes		novel_family_16_of_novel_order_102_of_Caudoviricetes		novel_subfamily_0_of_novel_family_16_of_novel_order_102_of_Caudoviricetes||novel_family_23_of_novel_order_140_of_Caudoviricetes||novel_family_42_of_novel_order_140_of_Caudoviricetes		novel_genus_11_of_novel_subfamily_0_of_novel_family_16_of_novel_order_102_of_Caudoviricetes||novel_family_23_of_novel_order_140_of_Caudoviricetes||novel_family_42_of_novel_order_140_of_Caudoviricetes	Fully clustered
16851	T76_D__k141_265592	T76_D__k141_265592	33	FALSE			Duplodnaviria		Uroviricota		Caudoviricetes		novel_order_102_of_Caudoviricetes		novel_family_16_of_novel_order_102_of_Caudoviricetes		novel_subfamily_0_of_novel_family_16_of_novel_order_102_of_Caudoviricetes||novel_family_23_of_novel_order_140_of_Caudoviricetes||novel_family_42_of_novel_order_140_of_Caudoviricetes		novel_genus_11_of_novel_subfamily_0_of_novel_family_16_of_novel_order_102_of_Caudoviricetes||novel_family_23_of_novel_order_140_of_Caudoviricetes||novel_family_42_of_novel_order_140_of_Caudoviricetes	Fully clustered
10761	T36_S__k141_343279	T36_S__k141_343279	41	FALSE			Duplodnaviria		Uroviricota		Caudoviricetes		novel_order_102_of_Caudoviricetes		novel_family_16_of_novel_order_102_of_Caudoviricetes		novel_subfamily_0_of_novel_family_16_of_novel_order_102_of_Caudoviricetes||novel_family_23_of_novel_order_140_of_Caudoviricetes||novel_family_42_of_novel_order_140_of_Caudoviricetes		novel_genus_12_of_novel_subfamily_0_of_novel_family_16_of_novel_order_102_of_Caudoviricetes||novel_family_23_of_novel_order_140_of_Caudoviricetes||novel_family_42_of_novel_order_140_of_Caudoviricetes	Fully clustered
11420	T40_D__k141_319015	T40_D__k141_319015	35	FALSE			Duplodnaviria		Uroviricota		Caudoviricetes		novel_order_102_of_Caudoviricetes		novel_family_16_of_novel_order_102_of_Caudoviricetes		novel_subfamily_0_of_novel_family_16_of_novel_order_102_of_Caudoviricetes||novel_family_23_of_novel_order_140_of_Caudoviricetes||novel_family_42_of_novel_order_140_of_Caudoviricetes		novel_genus_12_of_novel_subfamily_0_of_novel_family_16_of_novel_order_102_of_Caudoviricetes||novel_family_23_of_novel_order_140_of_Caudoviricetes||novel_family_42_of_novel_order_140_of_Caudoviricetes	Fully clustered
12536	T44_S__k141_252949	T44_S__k141_252949	18	FALSE			Duplodnaviria		Uroviricota		Caudoviricetes		novel_order_102_of_Caudoviricetes		novel_family_16_of_novel_order_102_of_Caudoviricetes		novel_subfamily_0_of_novel_family_16_of_novel_order_102_of_Caudoviricetes||novel_family_23_of_novel_order_140_of_Caudoviricetes||novel_family_42_of_novel_order_140_of_Caudoviricetes		novel_genus_13_of_novel_subfamily_0_of_novel_family_16_of_novel_order_102_of_Caudoviricetes||novel_family_23_of_novel_order_140_of_Caudoviricetes||novel_family_42_of_novel_order_140_of_Caudoviricetes	Fully clustered
15310	T56_S__k141_370749	T56_S__k141_370749	26	FALSE			Duplodnaviria		Uroviricota		Caudoviricetes		novel_order_102_of_Caudoviricetes		novel_family_16_of_novel_order_102_of_Caudoviricetes		novel_subfamily_0_of_novel_family_16_of_novel_order_102_of_Caudoviricetes||novel_family_23_of_novel_order_140_of_Caudoviricetes||novel_family_42_of_novel_order_140_of_Caudoviricetes		novel_genus_13_of_novel_subfamily_0_of_novel_family_16_of_novel_order_102_of_Caudoviricetes||novel_family_23_of_novel_order_140_of_Caudoviricetes||novel_family_42_of_novel_order_140_of_Caudoviricetes	Fully clustered
16576	T72_S__k141_351590	T72_S__k141_351590	24	FALSE			Duplodnaviria		Uroviricota		Caudoviricetes		novel_order_102_of_Caudoviricetes		novel_family_16_of_novel_order_102_of_Caudoviricetes		novel_subfamily_0_of_novel_family_16_of_novel_order_102_of_Caudoviricetes||novel_family_23_of_novel_order_140_of_Caudoviricetes||novel_family_42_of_novel_order_140_of_Caudoviricetes		novel_genus_13_of_novel_subfamily_0_of_novel_family_16_of_novel_order_102_of_Caudoviricetes||novel_family_23_of_novel_order_140_of_Caudoviricetes||novel_family_42_of_novel_order_140_of_Caudoviricetes	Fully clustered
5452	T0_S__k141_900355	T0_S__k141_900355	19	FALSE			Duplodnaviria		Uroviricota		Caudoviricetes		novel_order_102_of_Caudoviricetes		novel_family_16_of_novel_order_102_of_Caudoviricetes		novel_subfamily_0_of_novel_family_16_of_novel_order_102_of_Caudoviricetes||novel_family_23_of_novel_order_140_of_Caudoviricetes||novel_family_42_of_novel_order_140_of_Caudoviricetes		novel_genus_14_of_novel_subfamily_0_of_novel_family_16_of_novel_order_102_of_Caudoviricetes||novel_family_23_of_novel_order_140_of_Caudoviricetes||novel_family_42_of_novel_order_140_of_Caudoviricetes	Fully clustered
16318	T68_S__k141_162532	T68_S__k141_162532	17	FALSE			Duplodnaviria		Uroviricota		Caudoviricetes		novel_order_102_of_Caudoviricetes		novel_family_16_of_novel_order_102_of_Caudoviricetes		novel_subfamily_0_of_novel_family_16_of_novel_order_102_of_Caudoviricetes||novel_family_23_of_novel_order_140_of_Caudoviricetes||novel_family_42_of_novel_order_140_of_Caudoviricetes		novel_genus_14_of_novel_subfamily_0_of_novel_family_16_of_novel_order_102_of_Caudoviricetes||novel_family_23_of_novel_order_140_of_Caudoviricetes||novel_family_42_of_novel_order_140_of_Caudoviricetes	Fully clustered
14344	T52_D__k141_125251	T52_D__k141_125251	26	FALSE			Duplodnaviria		Uroviricota		Caudoviricetes		novel_order_102_of_Caudoviricetes		novel_family_16_of_novel_order_102_of_Caudoviricetes		novel_subfamily_0_of_novel_family_16_of_novel_order_102_of_Caudoviricetes||novel_family_23_of_novel_order_140_of_Caudoviricetes||novel_family_42_of_novel_order_140_of_Caudoviricetes		novel_genus_15_of_novel_subfamily_0_of_novel_family_16_of_novel_order_102_of_Caudoviricetes||novel_family_23_of_novel_order_140_of_Caudoviricetes||novel_family_42_of_novel_order_140_of_Caudoviricetes	Fully clustered
16538	T72_S__k141_148172	T72_S__k141_148172	22	FALSE			Duplodnaviria		Uroviricota		Caudoviricetes		novel_order_102_of_Caudoviricetes		novel_family_16_of_novel_order_102_of_Caudoviricetes		novel_subfamily_0_of_novel_family_16_of_novel_order_102_of_Caudoviricetes||novel_family_23_of_novel_order_140_of_Caudoviricetes||novel_family_42_of_novel_order_140_of_Caudoviricetes		novel_genus_15_of_novel_subfamily_0_of_novel_family_16_of_novel_order_102_of_Caudoviricetes||novel_family_23_of_novel_order_140_of_Caudoviricetes||novel_family_42_of_novel_order_140_of_Caudoviricetes	Fully clustered
19449	T8_S__k141_948910	T8_S__k141_948910	20	FALSE			Duplodnaviria		Uroviricota		Caudoviricetes		novel_order_102_of_Caudoviricetes		novel_family_16_of_novel_order_102_of_Caudoviricetes		novel_subfamily_0_of_novel_family_16_of_novel_order_102_of_Caudoviricetes||novel_family_23_of_novel_order_140_of_Caudoviricetes||novel_family_42_of_novel_order_140_of_Caudoviricetes		novel_genus_15_of_novel_subfamily_0_of_novel_family_16_of_novel_order_102_of_Caudoviricetes||novel_family_23_of_novel_order_140_of_Caudoviricetes||novel_family_42_of_novel_order_140_of_Caudoviricetes	Fully clustered
19866	T96_S__k141_455291	T96_S__k141_455291	23	FALSE			Duplodnaviria		Uroviricota		Caudoviricetes		novel_order_102_of_Caudoviricetes		novel_family_16_of_novel_order_102_of_Caudoviricetes		novel_subfamily_0_of_novel_family_16_of_novel_order_102_of_Caudoviricetes||novel_family_23_of_novel_order_140_of_Caudoviricetes||novel_family_42_of_novel_order_140_of_Caudoviricetes		novel_genus_15_of_novel_subfamily_0_of_novel_family_16_of_novel_order_102_of_Caudoviricetes||novel_family_23_of_novel_order_140_of_Caudoviricetes||novel_family_42_of_novel_order_140_of_Caudoviricetes	Fully clustered
6397	T108_S__k141_645358	T108_S__k141_645358	22	FALSE			Duplodnaviria		Uroviricota		Caudoviricetes		novel_order_102_of_Caudoviricetes		novel_family_16_of_novel_order_102_of_Caudoviricetes		novel_subfamily_0_of_novel_family_16_of_novel_order_102_of_Caudoviricetes||novel_family_23_of_novel_order_140_of_Caudoviricetes||novel_family_42_of_novel_order_140_of_Caudoviricetes		novel_genus_16_of_novel_subfamily_0_of_novel_family_16_of_novel_order_102_of_Caudoviricetes||novel_family_23_of_novel_order_140_of_Caudoviricetes||novel_family_42_of_novel_order_140_of_Caudoviricetes	Fully clustered
12432	T44_S__k141_1043724	T44_S__k141_1043724	18	FALSE			Duplodnaviria		Uroviricota		Caudoviricetes		novel_order_102_of_Caudoviricetes		novel_family_16_of_novel_order_102_of_Caudoviricetes		novel_subfamily_0_of_novel_family_16_of_novel_order_102_of_Caudoviricetes||novel_family_23_of_novel_order_140_of_Caudoviricetes||novel_family_42_of_novel_order_140_of_Caudoviricetes		novel_genus_16_of_novel_subfamily_0_of_novel_family_16_of_novel_order_102_of_Caudoviricetes||novel_family_23_of_novel_order_140_of_Caudoviricetes||novel_family_42_of_novel_order_140_of_Caudoviricetes	Fully clustered
15553	T60_S__k141_345682	T60_S__k141_345682	16	FALSE			Duplodnaviria		Uroviricota		Caudoviricetes		novel_order_102_of_Caudoviricetes		novel_family_16_of_novel_order_102_of_Caudoviricetes		novel_subfamily_0_of_novel_family_16_of_novel_order_102_of_Caudoviricetes||novel_family_23_of_novel_order_140_of_Caudoviricetes||novel_family_42_of_novel_order_140_of_Caudoviricetes		novel_genus_17_of_novel_subfamily_0_of_novel_family_16_of_novel_order_102_of_Caudoviricetes||novel_family_23_of_novel_order_140_of_Caudoviricetes||novel_family_42_of_novel_order_140_of_Caudoviricetes	Fully clustered
7052	T112_S__k141_290776	T112_S__k141_290776	20	FALSE			Duplodnaviria		Uroviricota		Caudoviricetes		novel_order_102_of_Caudoviricetes		novel_family_16_of_novel_order_102_of_Caudoviricetes		novel_subfamily_0_of_novel_family_16_of_novel_order_102_of_Caudoviricetes||novel_family_23_of_novel_order_140_of_Caudoviricetes||novel_family_42_of_novel_order_140_of_Caudoviricetes		novel_genus_18_of_novel_subfamily_0_of_novel_family_16_of_novel_order_102_of_Caudoviricetes||novel_family_23_of_novel_order_140_of_Caudoviricetes||novel_family_42_of_novel_order_140_of_Caudoviricetes	Fully clustered
17363	T76_S__k141_315294	T76_S__k141_315294	18	FALSE			Duplodnaviria		Uroviricota		Caudoviricetes		novel_order_102_of_Caudoviricetes		novel_family_16_of_novel_order_102_of_Caudoviricetes		novel_subfamily_0_of_novel_family_16_of_novel_order_102_of_Caudoviricetes||novel_family_23_of_novel_order_140_of_Caudoviricetes||novel_family_42_of_novel_order_140_of_Caudoviricetes		novel_genus_18_of_novel_subfamily_0_of_novel_family_16_of_novel_order_102_of_Caudoviricetes||novel_family_23_of_novel_order_140_of_Caudoviricetes||novel_family_42_of_novel_order_140_of_Caudoviricetes	Fully clustered
12489	T44_S__k141_1290088	T44_S__k141_1290088	30	FALSE			Duplodnaviria		Uroviricota		Caudoviricetes		novel_order_102_of_Caudoviricetes		novel_family_16_of_novel_order_102_of_Caudoviricetes		novel_subfamily_0_of_novel_family_16_of_novel_order_102_of_Caudoviricetes||novel_family_23_of_novel_order_140_of_Caudoviricetes||novel_family_42_of_novel_order_140_of_Caudoviricetes		novel_genus_19_of_novel_subfamily_0_of_novel_family_16_of_novel_order_102_of_Caudoviricetes||novel_family_23_of_novel_order_140_of_Caudoviricetes||novel_family_42_of_novel_order_140_of_Caudoviricetes	Fully clustered
16033	T64_D__k141_703186	T64_D__k141_703186	27	FALSE			Duplodnaviria		Uroviricota		Caudoviricetes		novel_order_102_of_Caudoviricetes		novel_family_16_of_novel_order_102_of_Caudoviricetes		novel_subfamily_0_of_novel_family_16_of_novel_order_102_of_Caudoviricetes||novel_family_23_of_novel_order_140_of_Caudoviricetes||novel_family_42_of_novel_order_140_of_Caudoviricetes		novel_genus_20_of_novel_subfamily_0_of_novel_family_16_of_novel_order_102_of_Caudoviricetes||novel_family_23_of_novel_order_140_of_Caudoviricetes||novel_family_42_of_novel_order_140_of_Caudoviricetes	Fully clustered
16381	T68_S__k141_459493	T68_S__k141_459493	23	FALSE			Duplodnaviria		Uroviricota		Caudoviricetes		novel_order_102_of_Caudoviricetes		novel_family_16_of_novel_order_102_of_Caudoviricetes		novel_subfamily_0_of_novel_family_16_of_novel_order_102_of_Caudoviricetes||novel_family_23_of_novel_order_140_of_Caudoviricetes||novel_family_42_of_novel_order_140_of_Caudoviricetes		novel_genus_21_of_novel_subfamily_0_of_novel_family_16_of_novel_order_102_of_Caudoviricetes||novel_family_23_of_novel_order_140_of_Caudoviricetes||novel_family_42_of_novel_order_140_of_Caudoviricetes	Fully clustered
5754	T100_D__k141_589778	T100_D__k141_589778	27	FALSE			Duplodnaviria		Uroviricota		Caudoviricetes		novel_order_102_of_Caudoviricetes		novel_family_16_of_novel_order_102_of_Caudoviricetes		novel_subfamily_0_of_novel_family_16_of_novel_order_102_of_Caudoviricetes||novel_family_23_of_novel_order_140_of_Caudoviricetes||novel_family_42_of_novel_order_140_of_Caudoviricetes		novel_genus_22_of_novel_subfamily_0_of_novel_family_16_of_novel_order_102_of_Caudoviricetes||novel_family_23_of_novel_order_140_of_Caudoviricetes||novel_family_42_of_novel_order_140_of_Caudoviricetes	Fully clustered
7305	T12_S__k141_1246656	T12_S__k141_1246656	18	FALSE			Duplodnaviria		Uroviricota		Caudoviricetes		novel_order_102_of_Caudoviricetes		novel_family_16_of_novel_order_102_of_Caudoviricetes		novel_subfamily_0_of_novel_family_16_of_novel_order_102_of_Caudoviricetes||novel_family_23_of_novel_order_140_of_Caudoviricetes||novel_family_42_of_novel_order_140_of_Caudoviricetes		novel_genus_23_of_novel_subfamily_0_of_novel_family_16_of_novel_order_102_of_Caudoviricetes||novel_family_23_of_novel_order_140_of_Caudoviricetes||novel_family_42_of_novel_order_140_of_Caudoviricetes	Fully clustered
10395	T32_S__k141_215472	T32_S__k141_215472	16	FALSE			Duplodnaviria		Uroviricota		Caudoviricetes		novel_order_102_of_Caudoviricetes		novel_family_16_of_novel_order_102_of_Caudoviricetes		novel_subfamily_0_of_novel_family_16_of_novel_order_102_of_Caudoviricetes||novel_family_23_of_novel_order_140_of_Caudoviricetes||novel_family_42_of_novel_order_140_of_Caudoviricetes		novel_genus_23_of_novel_subfamily_0_of_novel_family_16_of_novel_order_102_of_Caudoviricetes||novel_family_23_of_novel_order_140_of_Caudoviricetes||novel_family_42_of_novel_order_140_of_Caudoviricetes	Fully clustered
5901	T100_D__k141_800510	T100_D__k141_800510	16	FALSE			Duplodnaviria		Uroviricota		Caudoviricetes		novel_order_102_of_Caudoviricetes		novel_family_16_of_novel_order_102_of_Caudoviricetes		novel_subfamily_0_of_novel_family_16_of_novel_order_102_of_Caudoviricetes||novel_family_23_of_novel_order_140_of_Caudoviricetes||novel_family_42_of_novel_order_140_of_Caudoviricetes		novel_genus_24_of_novel_subfamily_0_of_novel_family_16_of_novel_order_102_of_Caudoviricetes||novel_family_23_of_novel_order_140_of_Caudoviricetes||novel_family_42_of_novel_order_140_of_Caudoviricetes	Fully clustered
7858	T16_D__k141_1211306	T16_D__k141_1211306	28	FALSE			Duplodnaviria		Uroviricota		Caudoviricetes		novel_order_102_of_Caudoviricetes		novel_family_16_of_novel_order_102_of_Caudoviricetes		novel_subfamily_0_of_novel_family_16_of_novel_order_102_of_Caudoviricetes||novel_family_23_of_novel_order_140_of_Caudoviricetes||novel_family_42_of_novel_order_140_of_Caudoviricetes		novel_genus_24_of_novel_subfamily_0_of_novel_family_16_of_novel_order_102_of_Caudoviricetes||novel_family_23_of_novel_order_140_of_Caudoviricetes||novel_family_42_of_novel_order_140_of_Caudoviricetes	Fully clustered
13367	T4_D_k141_298013	T4_D_k141_298013	20	FALSE			Duplodnaviria		Uroviricota		Caudoviricetes		novel_order_102_of_Caudoviricetes		novel_family_16_of_novel_order_102_of_Caudoviricetes		novel_subfamily_0_of_novel_family_16_of_novel_order_102_of_Caudoviricetes||novel_family_23_of_novel_order_140_of_Caudoviricetes||novel_family_42_of_novel_order_140_of_Caudoviricetes		novel_genus_25_of_novel_subfamily_0_of_novel_family_16_of_novel_order_102_of_Caudoviricetes||novel_family_23_of_novel_order_140_of_Caudoviricetes||novel_family_42_of_novel_order_140_of_Caudoviricetes	Fully clustered
19090	T8_S__k141_1146105	T8_S__k141_1146105	16	FALSE			Duplodnaviria		Uroviricota		Caudoviricetes		novel_order_102_of_Caudoviricetes		novel_family_16_of_novel_order_102_of_Caudoviricetes		novel_subfamily_0_of_novel_family_16_of_novel_order_102_of_Caudoviricetes||novel_family_23_of_novel_order_140_of_Caudoviricetes||novel_family_42_of_novel_order_140_of_Caudoviricetes		novel_genus_26_of_novel_subfamily_0_of_novel_family_16_of_novel_order_102_of_Caudoviricetes||novel_family_23_of_novel_order_140_of_Caudoviricetes||novel_family_42_of_novel_order_140_of_Caudoviricetes	Fully clustered
12496	T44_S__k141_146541	T44_S__k141_146541	31	FALSE			Duplodnaviria		Uroviricota		Caudoviricetes		novel_order_102_of_Caudoviricetes		novel_family_16_of_novel_order_102_of_Caudoviricetes		novel_subfamily_0_of_novel_family_16_of_novel_order_102_of_Caudoviricetes||novel_family_23_of_novel_order_140_of_Caudoviricetes||novel_family_42_of_novel_order_140_of_Caudoviricetes		novel_genus_27_of_novel_subfamily_0_of_novel_family_16_of_novel_order_102_of_Caudoviricetes||novel_family_23_of_novel_order_140_of_Caudoviricetes||novel_family_42_of_novel_order_140_of_Caudoviricetes	Fully clustered
16556	T72_S__k141_235372	T72_S__k141_235372	26	FALSE			Duplodnaviria		Uroviricota		Caudoviricetes		novel_order_102_of_Caudoviricetes		novel_family_16_of_novel_order_102_of_Caudoviricetes		novel_subfamily_0_of_novel_family_16_of_novel_order_102_of_Caudoviricetes||novel_family_23_of_novel_order_140_of_Caudoviricetes||novel_family_42_of_novel_order_140_of_Caudoviricetes		novel_genus_27_of_novel_subfamily_0_of_novel_family_16_of_novel_order_102_of_Caudoviricetes||novel_family_23_of_novel_order_140_of_Caudoviricetes||novel_family_42_of_novel_order_140_of_Caudoviricetes	Fully clustered
17572	T80_S__k141_44713	T80_S__k141_44713	12	FALSE			Duplodnaviria		Uroviricota		Caudoviricetes		novel_order_102_of_Caudoviricetes		novel_family_16_of_novel_order_102_of_Caudoviricetes		novel_subfamily_0_of_novel_family_16_of_novel_order_102_of_Caudoviricetes||novel_family_23_of_novel_order_140_of_Caudoviricetes||novel_family_42_of_novel_order_140_of_Caudoviricetes		novel_genus_28_of_novel_subfamily_0_of_novel_family_16_of_novel_order_102_of_Caudoviricetes||novel_family_23_of_novel_order_140_of_Caudoviricetes||novel_family_42_of_novel_order_140_of_Caudoviricetes	Fully clustered
7029	T112_S__k141_2044	T112_S__k141_2044	45	FALSE			Duplodnaviria		Uroviricota		Caudoviricetes		novel_order_102_of_Caudoviricetes		novel_family_16_of_novel_order_102_of_Caudoviricetes		novel_subfamily_0_of_novel_family_16_of_novel_order_102_of_Caudoviricetes||novel_family_23_of_novel_order_140_of_Caudoviricetes||novel_family_42_of_novel_order_140_of_Caudoviricetes		novel_genus_29_of_novel_subfamily_0_of_novel_family_16_of_novel_order_102_of_Caudoviricetes||novel_family_23_of_novel_order_140_of_Caudoviricetes||novel_family_42_of_novel_order_140_of_Caudoviricetes	Fully clustered
9472	T20_S__k141_325515	T20_S__k141_325515	19	FALSE			Duplodnaviria		Uroviricota		Caudoviricetes		novel_order_102_of_Caudoviricetes		novel_family_16_of_novel_order_102_of_Caudoviricetes		novel_subfamily_0_of_novel_family_16_of_novel_order_102_of_Caudoviricetes||novel_family_23_of_novel_order_140_of_Caudoviricetes||novel_family_42_of_novel_order_140_of_Caudoviricetes		novel_genus_29_of_novel_subfamily_0_of_novel_family_16_of_novel_order_102_of_Caudoviricetes||novel_family_23_of_novel_order_140_of_Caudoviricetes||novel_family_42_of_novel_order_140_of_Caudoviricetes	Fully clustered
17344	T76_S__k141_213128	T76_S__k141_213128	17	FALSE			Duplodnaviria		Uroviricota		Caudoviricetes		novel_order_102_of_Caudoviricetes		novel_family_16_of_novel_order_102_of_Caudoviricetes		novel_subfamily_0_of_novel_family_16_of_novel_order_102_of_Caudoviricetes||novel_family_23_of_novel_order_140_of_Caudoviricetes||novel_family_42_of_novel_order_140_of_Caudoviricetes		novel_genus_2_of_novel_subfamily_0_of_novel_family_16_of_novel_order_102_of_Caudoviricetes||novel_family_23_of_novel_order_140_of_Caudoviricetes||novel_family_42_of_novel_order_140_of_Caudoviricetes	Fully clustered
9929	T28_S__k141_1085711	T28_S__k141_1085711	28	FALSE			Duplodnaviria		Uroviricota		Caudoviricetes		novel_order_102_of_Caudoviricetes		novel_family_16_of_novel_order_102_of_Caudoviricetes		novel_subfamily_0_of_novel_family_16_of_novel_order_102_of_Caudoviricetes||novel_family_23_of_novel_order_140_of_Caudoviricetes||novel_family_42_of_novel_order_140_of_Caudoviricetes		novel_genus_30_of_novel_subfamily_0_of_novel_family_16_of_novel_order_102_of_Caudoviricetes||novel_family_23_of_novel_order_140_of_Caudoviricetes||novel_family_42_of_novel_order_140_of_Caudoviricetes	Fully clustered
7241	T112_S__k141_993163	T112_S__k141_993163	18	FALSE			Duplodnaviria		Uroviricota		Caudoviricetes		novel_order_102_of_Caudoviricetes		novel_family_16_of_novel_order_102_of_Caudoviricetes		novel_subfamily_0_of_novel_family_16_of_novel_order_102_of_Caudoviricetes||novel_family_23_of_novel_order_140_of_Caudoviricetes||novel_family_42_of_novel_order_140_of_Caudoviricetes		novel_genus_31_of_novel_subfamily_0_of_novel_family_16_of_novel_order_102_of_Caudoviricetes||novel_family_23_of_novel_order_140_of_Caudoviricetes||novel_family_42_of_novel_order_140_of_Caudoviricetes	Fully clustered
12282	T40_S__k141_259048	T40_S__k141_259048	26	FALSE			Duplodnaviria		Uroviricota		Caudoviricetes		novel_order_102_of_Caudoviricetes		novel_family_16_of_novel_order_102_of_Caudoviricetes		novel_subfamily_0_of_novel_family_16_of_novel_order_102_of_Caudoviricetes||novel_family_23_of_novel_order_140_of_Caudoviricetes||novel_family_42_of_novel_order_140_of_Caudoviricetes		novel_genus_31_of_novel_subfamily_0_of_novel_family_16_of_novel_order_102_of_Caudoviricetes||novel_family_23_of_novel_order_140_of_Caudoviricetes||novel_family_42_of_novel_order_140_of_Caudoviricetes	Fully clustered
9303	T16_S__k141_774620	T16_S__k141_774620	22	FALSE			Duplodnaviria		Uroviricota		Caudoviricetes		novel_order_102_of_Caudoviricetes		novel_family_16_of_novel_order_102_of_Caudoviricetes		novel_subfamily_0_of_novel_family_16_of_novel_order_102_of_Caudoviricetes||novel_family_23_of_novel_order_140_of_Caudoviricetes||novel_family_42_of_novel_order_140_of_Caudoviricetes		novel_genus_32_of_novel_subfamily_0_of_novel_family_16_of_novel_order_102_of_Caudoviricetes||novel_family_23_of_novel_order_140_of_Caudoviricetes||novel_family_42_of_novel_order_140_of_Caudoviricetes	Fully clustered
19143	T8_S__k141_1340317	T8_S__k141_1340317	20	FALSE			Duplodnaviria		Uroviricota		Caudoviricetes		novel_order_102_of_Caudoviricetes		novel_family_16_of_novel_order_102_of_Caudoviricetes		novel_subfamily_0_of_novel_family_16_of_novel_order_102_of_Caudoviricetes||novel_family_23_of_novel_order_140_of_Caudoviricetes||novel_family_42_of_novel_order_140_of_Caudoviricetes		novel_genus_33_of_novel_subfamily_0_of_novel_family_16_of_novel_order_102_of_Caudoviricetes||novel_family_23_of_novel_order_140_of_Caudoviricetes||novel_family_42_of_novel_order_140_of_Caudoviricetes	Fully clustered
8465	T16_D__k141_41782	T16_D__k141_41782	18	FALSE			Duplodnaviria		Uroviricota		Caudoviricetes		novel_order_102_of_Caudoviricetes		novel_family_16_of_novel_order_102_of_Caudoviricetes		novel_subfamily_0_of_novel_family_16_of_novel_order_102_of_Caudoviricetes||novel_family_23_of_novel_order_140_of_Caudoviricetes||novel_family_42_of_novel_order_140_of_Caudoviricetes		novel_genus_34_of_novel_subfamily_0_of_novel_family_16_of_novel_order_102_of_Caudoviricetes||novel_family_23_of_novel_order_140_of_Caudoviricetes||novel_family_42_of_novel_order_140_of_Caudoviricetes	Fully clustered
13048	T4_D_k141_1150006	T4_D_k141_1150006	18	FALSE			Duplodnaviria		Uroviricota		Caudoviricetes		novel_order_102_of_Caudoviricetes		novel_family_16_of_novel_order_102_of_Caudoviricetes		novel_subfamily_0_of_novel_family_16_of_novel_order_102_of_Caudoviricetes||novel_family_23_of_novel_order_140_of_Caudoviricetes||novel_family_42_of_novel_order_140_of_Caudoviricetes		novel_genus_35_of_novel_subfamily_0_of_novel_family_16_of_novel_order_102_of_Caudoviricetes||novel_family_23_of_novel_order_140_of_Caudoviricetes||novel_family_42_of_novel_order_140_of_Caudoviricetes	Fully clustered
5715	T100_D__k141_51484	T100_D__k141_51484	20	FALSE			Duplodnaviria		Uroviricota		Caudoviricetes		novel_order_102_of_Caudoviricetes		novel_family_16_of_novel_order_102_of_Caudoviricetes		novel_subfamily_0_of_novel_family_16_of_novel_order_102_of_Caudoviricetes||novel_family_23_of_novel_order_140_of_Caudoviricetes||novel_family_42_of_novel_order_140_of_Caudoviricetes		novel_genus_36_of_novel_subfamily_0_of_novel_family_16_of_novel_order_102_of_Caudoviricetes||novel_family_23_of_novel_order_140_of_Caudoviricetes||novel_family_42_of_novel_order_140_of_Caudoviricetes	Fully clustered
12048	T40_D__k141_841215	T40_D__k141_841215	38	FALSE			Duplodnaviria		Uroviricota		Caudoviricetes		novel_order_102_of_Caudoviricetes		novel_family_16_of_novel_order_102_of_Caudoviricetes		novel_subfamily_0_of_novel_family_16_of_novel_order_102_of_Caudoviricetes||novel_family_23_of_novel_order_140_of_Caudoviricetes||novel_family_42_of_novel_order_140_of_Caudoviricetes		novel_genus_37_of_novel_subfamily_0_of_novel_family_16_of_novel_order_102_of_Caudoviricetes||novel_family_23_of_novel_order_140_of_Caudoviricetes||novel_family_42_of_novel_order_140_of_Caudoviricetes	Fully clustered
16290	T68_S__k141_1082939	T68_S__k141_1082939	23	FALSE			Duplodnaviria		Uroviricota		Caudoviricetes		novel_order_102_of_Caudoviricetes		novel_family_16_of_novel_order_102_of_Caudoviricetes		novel_subfamily_0_of_novel_family_16_of_novel_order_102_of_Caudoviricetes||novel_family_23_of_novel_order_140_of_Caudoviricetes||novel_family_42_of_novel_order_140_of_Caudoviricetes		novel_genus_38_of_novel_subfamily_0_of_novel_family_16_of_novel_order_102_of_Caudoviricetes||novel_family_23_of_novel_order_140_of_Caudoviricetes||novel_family_42_of_novel_order_140_of_Caudoviricetes	Fully clustered
15483	T60_S__k141_138600	T60_S__k141_138600	36	FALSE			Duplodnaviria		Uroviricota		Caudoviricetes		novel_order_102_of_Caudoviricetes		novel_family_16_of_novel_order_102_of_Caudoviricetes		novel_subfamily_0_of_novel_family_16_of_novel_order_102_of_Caudoviricetes||novel_family_23_of_novel_order_140_of_Caudoviricetes||novel_family_42_of_novel_order_140_of_Caudoviricetes		novel_genus_39_of_novel_subfamily_0_of_novel_family_16_of_novel_order_102_of_Caudoviricetes||novel_family_23_of_novel_order_140_of_Caudoviricetes||novel_family_42_of_novel_order_140_of_Caudoviricetes	Fully clustered
17397	T76_S__k141_547505	T76_S__k141_547505	42	FALSE			Duplodnaviria		Uroviricota		Caudoviricetes		novel_order_102_of_Caudoviricetes		novel_family_16_of_novel_order_102_of_Caudoviricetes		novel_subfamily_0_of_novel_family_16_of_novel_order_102_of_Caudoviricetes||novel_family_23_of_novel_order_140_of_Caudoviricetes||novel_family_42_of_novel_order_140_of_Caudoviricetes		novel_genus_39_of_novel_subfamily_0_of_novel_family_16_of_novel_order_102_of_Caudoviricetes||novel_family_23_of_novel_order_140_of_Caudoviricetes||novel_family_42_of_novel_order_140_of_Caudoviricetes	Fully clustered
12449	T44_S__k141_1121710	T44_S__k141_1121710	16	FALSE			Duplodnaviria		Uroviricota		Caudoviricetes		novel_order_102_of_Caudoviricetes		novel_family_16_of_novel_order_102_of_Caudoviricetes		novel_subfamily_0_of_novel_family_16_of_novel_order_102_of_Caudoviricetes||novel_family_23_of_novel_order_140_of_Caudoviricetes||novel_family_42_of_novel_order_140_of_Caudoviricetes		novel_genus_3_of_novel_subfamily_0_of_novel_family_16_of_novel_order_102_of_Caudoviricetes||novel_family_23_of_novel_order_140_of_Caudoviricetes||novel_family_42_of_novel_order_140_of_Caudoviricetes	Fully clustered
6215	T104_S__k141_532017	T104_S__k141_532017	23	FALSE			Duplodnaviria		Uroviricota		Caudoviricetes		novel_order_102_of_Caudoviricetes		novel_family_16_of_novel_order_102_of_Caudoviricetes		novel_subfamily_0_of_novel_family_16_of_novel_order_102_of_Caudoviricetes||novel_family_23_of_novel_order_140_of_Caudoviricetes||novel_family_42_of_novel_order_140_of_Caudoviricetes		novel_genus_40_of_novel_subfamily_0_of_novel_family_16_of_novel_order_102_of_Caudoviricetes||novel_family_23_of_novel_order_140_of_Caudoviricetes||novel_family_42_of_novel_order_140_of_Caudoviricetes	Fully clustered
7062	T112_S__k141_312021	T112_S__k141_312021	22	FALSE			Duplodnaviria		Uroviricota		Caudoviricetes		novel_order_102_of_Caudoviricetes		novel_family_16_of_novel_order_102_of_Caudoviricetes		novel_subfamily_0_of_novel_family_16_of_novel_order_102_of_Caudoviricetes||novel_family_23_of_novel_order_140_of_Caudoviricetes||novel_family_42_of_novel_order_140_of_Caudoviricetes		novel_genus_40_of_novel_subfamily_0_of_novel_family_16_of_novel_order_102_of_Caudoviricetes||novel_family_23_of_novel_order_140_of_Caudoviricetes||novel_family_42_of_novel_order_140_of_Caudoviricetes	Fully clustered
12788	T48_S__k141_423171	T48_S__k141_423171	66	FALSE			Duplodnaviria		Uroviricota		Caudoviricetes		novel_order_102_of_Caudoviricetes		novel_family_16_of_novel_order_102_of_Caudoviricetes		novel_subfamily_0_of_novel_family_16_of_novel_order_102_of_Caudoviricetes||novel_family_23_of_novel_order_140_of_Caudoviricetes||novel_family_42_of_novel_order_140_of_Caudoviricetes		novel_genus_41_of_novel_subfamily_0_of_novel_family_16_of_novel_order_102_of_Caudoviricetes||novel_family_23_of_novel_order_140_of_Caudoviricetes||novel_family_42_of_novel_order_140_of_Caudoviricetes	Fully clustered
19447	T8_S__k141_946720	T8_S__k141_946720	34	FALSE			Duplodnaviria		Uroviricota		Caudoviricetes		novel_order_102_of_Caudoviricetes		novel_family_16_of_novel_order_102_of_Caudoviricetes		novel_subfamily_0_of_novel_family_16_of_novel_order_102_of_Caudoviricetes||novel_family_23_of_novel_order_140_of_Caudoviricetes||novel_family_42_of_novel_order_140_of_Caudoviricetes		novel_genus_41_of_novel_subfamily_0_of_novel_family_16_of_novel_order_102_of_Caudoviricetes||novel_family_23_of_novel_order_140_of_Caudoviricetes||novel_family_42_of_novel_order_140_of_Caudoviricetes	Fully clustered
9098	T16_D__k141_988811	T16_D__k141_988811	21	FALSE			Duplodnaviria		Uroviricota		Caudoviricetes		novel_order_102_of_Caudoviricetes		novel_family_16_of_novel_order_102_of_Caudoviricetes		novel_subfamily_0_of_novel_family_16_of_novel_order_102_of_Caudoviricetes||novel_family_23_of_novel_order_140_of_Caudoviricetes||novel_family_42_of_novel_order_140_of_Caudoviricetes		novel_genus_42_of_novel_subfamily_0_of_novel_family_16_of_novel_order_102_of_Caudoviricetes||novel_family_23_of_novel_order_140_of_Caudoviricetes||novel_family_42_of_novel_order_140_of_Caudoviricetes	Fully clustered
11181	T40_D__k141_120011	T40_D__k141_120011	16	FALSE			Duplodnaviria		Uroviricota		Caudoviricetes		novel_order_102_of_Caudoviricetes		novel_family_16_of_novel_order_102_of_Caudoviricetes		novel_subfamily_0_of_novel_family_16_of_novel_order_102_of_Caudoviricetes||novel_family_23_of_novel_order_140_of_Caudoviricetes||novel_family_42_of_novel_order_140_of_Caudoviricetes		novel_genus_43_of_novel_subfamily_0_of_novel_family_16_of_novel_order_102_of_Caudoviricetes||novel_family_23_of_novel_order_140_of_Caudoviricetes||novel_family_42_of_novel_order_140_of_Caudoviricetes	Fully clustered
17651	T84_S__k141_1019546	T84_S__k141_1019546	17	FALSE			Duplodnaviria		Uroviricota		Caudoviricetes		novel_order_102_of_Caudoviricetes		novel_family_16_of_novel_order_102_of_Caudoviricetes		novel_subfamily_0_of_novel_family_16_of_novel_order_102_of_Caudoviricetes||novel_family_23_of_novel_order_140_of_Caudoviricetes||novel_family_42_of_novel_order_140_of_Caudoviricetes		novel_genus_44_of_novel_subfamily_0_of_novel_family_16_of_novel_order_102_of_Caudoviricetes||novel_family_23_of_novel_order_140_of_Caudoviricetes||novel_family_42_of_novel_order_140_of_Caudoviricetes	Fully clustered
12714	T48_S__k141_101538	T48_S__k141_101538	31	FALSE			Duplodnaviria		Uroviricota		Caudoviricetes		novel_order_102_of_Caudoviricetes		novel_family_16_of_novel_order_102_of_Caudoviricetes		novel_subfamily_0_of_novel_family_16_of_novel_order_102_of_Caudoviricetes||novel_family_23_of_novel_order_140_of_Caudoviricetes||novel_family_42_of_novel_order_140_of_Caudoviricetes		novel_genus_45_of_novel_subfamily_0_of_novel_family_16_of_novel_order_102_of_Caudoviricetes||novel_family_23_of_novel_order_140_of_Caudoviricetes||novel_family_42_of_novel_order_140_of_Caudoviricetes	Fully clustered
19539	T92_S__k141_1197313	T92_S__k141_1197313	26	FALSE			Duplodnaviria		Uroviricota		Caudoviricetes		novel_order_102_of_Caudoviricetes		novel_family_16_of_novel_order_102_of_Caudoviricetes		novel_subfamily_0_of_novel_family_16_of_novel_order_102_of_Caudoviricetes||novel_family_23_of_novel_order_140_of_Caudoviricetes||novel_family_42_of_novel_order_140_of_Caudoviricetes		novel_genus_45_of_novel_subfamily_0_of_novel_family_16_of_novel_order_102_of_Caudoviricetes||novel_family_23_of_novel_order_140_of_Caudoviricetes||novel_family_42_of_novel_order_140_of_Caudoviricetes	Fully clustered
15116	T52_S_k141_582753	T52_S_k141_582753	18	FALSE			Duplodnaviria		Uroviricota		Caudoviricetes		novel_order_102_of_Caudoviricetes		novel_family_16_of_novel_order_102_of_Caudoviricetes		novel_subfamily_0_of_novel_family_16_of_novel_order_102_of_Caudoviricetes||novel_family_23_of_novel_order_140_of_Caudoviricetes||novel_family_42_of_novel_order_140_of_Caudoviricetes		novel_genus_46_of_novel_subfamily_0_of_novel_family_16_of_novel_order_102_of_Caudoviricetes||novel_family_23_of_novel_order_140_of_Caudoviricetes||novel_family_42_of_novel_order_140_of_Caudoviricetes	Fully clustered
7604	T16_D__k141_1032251	T16_D__k141_1032251	41	FALSE			Duplodnaviria		Uroviricota		Caudoviricetes		novel_order_102_of_Caudoviricetes		novel_family_16_of_novel_order_102_of_Caudoviricetes		novel_subfamily_0_of_novel_family_16_of_novel_order_102_of_Caudoviricetes||novel_family_23_of_novel_order_140_of_Caudoviricetes||novel_family_42_of_novel_order_140_of_Caudoviricetes		novel_genus_47_of_novel_subfamily_0_of_novel_family_16_of_novel_order_102_of_Caudoviricetes||novel_family_23_of_novel_order_140_of_Caudoviricetes||novel_family_42_of_novel_order_140_of_Caudoviricetes	Fully clustered
15331	T56_S__k141_490075	T56_S__k141_490075	42	FALSE			Duplodnaviria		Uroviricota		Caudoviricetes		novel_order_102_of_Caudoviricetes		novel_family_16_of_novel_order_102_of_Caudoviricetes		novel_subfamily_0_of_novel_family_16_of_novel_order_102_of_Caudoviricetes||novel_family_23_of_novel_order_140_of_Caudoviricetes||novel_family_42_of_novel_order_140_of_Caudoviricetes		novel_genus_47_of_novel_subfamily_0_of_novel_family_16_of_novel_order_102_of_Caudoviricetes||novel_family_23_of_novel_order_140_of_Caudoviricetes||novel_family_42_of_novel_order_140_of_Caudoviricetes	Fully clustered
17396	T76_S__k141_515877	T76_S__k141_515877	38	FALSE			Duplodnaviria		Uroviricota		Caudoviricetes		novel_order_102_of_Caudoviricetes		novel_family_16_of_novel_order_102_of_Caudoviricetes		novel_subfamily_0_of_novel_family_16_of_novel_order_102_of_Caudoviricetes||novel_family_23_of_novel_order_140_of_Caudoviricetes||novel_family_42_of_novel_order_140_of_Caudoviricetes		novel_genus_47_of_novel_subfamily_0_of_novel_family_16_of_novel_order_102_of_Caudoviricetes||novel_family_23_of_novel_order_140_of_Caudoviricetes||novel_family_42_of_novel_order_140_of_Caudoviricetes	Fully clustered
11002	T40_D__k141_1042379	T40_D__k141_1042379	15	FALSE			Duplodnaviria		Uroviricota		Caudoviricetes		novel_order_102_of_Caudoviricetes		novel_family_16_of_novel_order_102_of_Caudoviricetes		novel_subfamily_0_of_novel_family_16_of_novel_order_102_of_Caudoviricetes||novel_family_23_of_novel_order_140_of_Caudoviricetes||novel_family_42_of_novel_order_140_of_Caudoviricetes		novel_genus_48_of_novel_subfamily_0_of_novel_family_16_of_novel_order_102_of_Caudoviricetes||novel_family_23_of_novel_order_140_of_Caudoviricetes||novel_family_42_of_novel_order_140_of_Caudoviricetes	Fully clustered
5403	T0_S__k141_617548	T0_S__k141_617548	22	FALSE			Duplodnaviria		Uroviricota		Caudoviricetes		novel_order_102_of_Caudoviricetes		novel_family_16_of_novel_order_102_of_Caudoviricetes		novel_subfamily_0_of_novel_family_16_of_novel_order_102_of_Caudoviricetes||novel_family_23_of_novel_order_140_of_Caudoviricetes||novel_family_42_of_novel_order_140_of_Caudoviricetes		novel_genus_4_of_novel_subfamily_0_of_novel_family_16_of_novel_order_102_of_Caudoviricetes||novel_family_23_of_novel_order_140_of_Caudoviricetes||novel_family_42_of_novel_order_140_of_Caudoviricetes	Fully clustered
7665	T16_D__k141_1078902	T16_D__k141_1078902	25	FALSE			Duplodnaviria		Uroviricota		Caudoviricetes		novel_order_102_of_Caudoviricetes		novel_family_16_of_novel_order_102_of_Caudoviricetes		novel_subfamily_0_of_novel_family_16_of_novel_order_102_of_Caudoviricetes||novel_family_23_of_novel_order_140_of_Caudoviricetes||novel_family_42_of_novel_order_140_of_Caudoviricetes		novel_genus_5_of_novel_subfamily_0_of_novel_family_16_of_novel_order_102_of_Caudoviricetes||novel_family_23_of_novel_order_140_of_Caudoviricetes||novel_family_42_of_novel_order_140_of_Caudoviricetes	Fully clustered
11332	T40_D__k141_239577	T40_D__k141_239577	35	FALSE			Duplodnaviria		Uroviricota		Caudoviricetes		novel_order_102_of_Caudoviricetes		novel_family_16_of_novel_order_102_of_Caudoviricetes		novel_subfamily_0_of_novel_family_16_of_novel_order_102_of_Caudoviricetes||novel_family_23_of_novel_order_140_of_Caudoviricetes||novel_family_42_of_novel_order_140_of_Caudoviricetes		novel_genus_6_of_novel_subfamily_0_of_novel_family_16_of_novel_order_102_of_Caudoviricetes||novel_family_23_of_novel_order_140_of_Caudoviricetes||novel_family_42_of_novel_order_140_of_Caudoviricetes	Fully clustered
13585	T4_D_k141_511052	T4_D_k141_511052	14	FALSE			Duplodnaviria		Uroviricota		Caudoviricetes		novel_order_102_of_Caudoviricetes		novel_family_16_of_novel_order_102_of_Caudoviricetes		novel_subfamily_0_of_novel_family_16_of_novel_order_102_of_Caudoviricetes||novel_family_23_of_novel_order_140_of_Caudoviricetes||novel_family_42_of_novel_order_140_of_Caudoviricetes		novel_genus_7_of_novel_subfamily_0_of_novel_family_16_of_novel_order_102_of_Caudoviricetes||novel_family_23_of_novel_order_140_of_Caudoviricetes||novel_family_42_of_novel_order_140_of_Caudoviricetes	Fully clustered
15759	T64_D__k141_161715	T64_D__k141_161715	17	FALSE			Duplodnaviria		Uroviricota		Caudoviricetes		novel_order_102_of_Caudoviricetes		novel_family_16_of_novel_order_102_of_Caudoviricetes		novel_subfamily_0_of_novel_family_16_of_novel_order_102_of_Caudoviricetes||novel_family_23_of_novel_order_140_of_Caudoviricetes||novel_family_42_of_novel_order_140_of_Caudoviricetes		novel_genus_7_of_novel_subfamily_0_of_novel_family_16_of_novel_order_102_of_Caudoviricetes||novel_family_23_of_novel_order_140_of_Caudoviricetes||novel_family_42_of_novel_order_140_of_Caudoviricetes	Fully clustered
13865	T4_D_k141_819698	T4_D_k141_819698	24	FALSE			Duplodnaviria		Uroviricota		Caudoviricetes		novel_order_102_of_Caudoviricetes		novel_family_16_of_novel_order_102_of_Caudoviricetes		novel_subfamily_0_of_novel_family_16_of_novel_order_102_of_Caudoviricetes||novel_family_23_of_novel_order_140_of_Caudoviricetes||novel_family_42_of_novel_order_140_of_Caudoviricetes		novel_genus_8_of_novel_subfamily_0_of_novel_family_16_of_novel_order_102_of_Caudoviricetes||novel_family_23_of_novel_order_140_of_Caudoviricetes||novel_family_42_of_novel_order_140_of_Caudoviricetes	Fully clustered
12421	T40_S__k141_992397	T40_S__k141_992397	105	FALSE			Duplodnaviria		Uroviricota		Caudoviricetes		novel_order_102_of_Caudoviricetes		novel_family_16_of_novel_order_102_of_Caudoviricetes		novel_subfamily_0_of_novel_family_16_of_novel_order_102_of_Caudoviricetes||novel_family_23_of_novel_order_140_of_Caudoviricetes||novel_family_42_of_novel_order_140_of_Caudoviricetes		novel_genus_9_of_novel_subfamily_0_of_novel_family_16_of_novel_order_102_of_Caudoviricetes||novel_family_23_of_novel_order_140_of_Caudoviricetes||novel_family_42_of_novel_order_140_of_Caudoviricetes	Fully clustered
7431	T12_S__k141_528696	T12_S__k141_528696	34	FALSE			Duplodnaviria		Uroviricota		Caudoviricetes		novel_order_102_of_Caudoviricetes		novel_family_16_of_novel_order_102_of_Caudoviricetes		novel_subfamily_0_of_novel_family_23_of_novel_order_140_of_Caudoviricetes||novel_family_41_of_novel_order_140_of_Caudoviricetes||novel_family_20_of_novel_order_140_of_Caudoviricetes||novel_family_56_of_novel_order_140_of_Caudoviricetes||novel_family_15_of_novel_order_140_of_Caudoviricetes||novel_family_19_of_novel_order_140_of_Caudoviricetes||novel_family_76_of_novel_order_140_of_Caudoviricetes||…		novel_genus_121_of_novel_subfamily_0_of_novel_family_23_of_novel_order_140_of_Caudoviricetes||novel_family_41_of_novel_order_140_of_Caudoviricetes||novel_family_20_of_novel_order_140_of_Caudoviricetes||novel_family_56_of_novel_order_140_of_Caudoviricetes||novel_family_15_of_novel_order_140_of_Caudoviricetes||novel_family_19_of_novel_order_140_of_Caudoviricetes||novel_family_76_of_novel_order_140_…	Fully clustered
12153	T40_D__k141_932196	T40_D__k141_932196	28	FALSE			Duplodnaviria		Uroviricota		Caudoviricetes		novel_order_102_of_Caudoviricetes		novel_family_16_of_novel_order_102_of_Caudoviricetes		novel_subfamily_0_of_novel_family_33_of_novel_order_140_of_Caudoviricetes||novel_family_16_of_novel_order_102_of_Caudoviricetes		novel_genus_3_of_novel_subfamily_0_of_novel_family_33_of_novel_order_140_of_Caudoviricetes||novel_family_16_of_novel_order_102_of_Caudoviricetes	Fully clustered
12914	T4_D_k141_1003811	T4_D_k141_1003811	12	FALSE			Duplodnaviria		Uroviricota		Caudoviricetes		novel_order_102_of_Caudoviricetes		novel_family_16_of_novel_order_102_of_Caudoviricetes		novel_subfamily_0_of_novel_family_33_of_novel_order_140_of_Caudoviricetes||novel_family_16_of_novel_order_102_of_Caudoviricetes		novel_genus_3_of_novel_subfamily_0_of_novel_family_33_of_novel_order_140_of_Caudoviricetes||novel_family_16_of_novel_order_102_of_Caudoviricetes	Fully clustered
8757	T16_D__k141_684937	T16_D__k141_684937	24	FALSE			Duplodnaviria		Uroviricota		Caudoviricetes		novel_order_102_of_Caudoviricetes		novel_family_16_of_novel_order_102_of_Caudoviricetes		novel_subfamily_0_of_novel_family_5_of_novel_order_134_of_Caudoviricetes||novel_family_12_of_novel_order_134_of_Caudoviricetes||novel_family_16_of_novel_order_102_of_Caudoviricetes		novel_genus_24_of_novel_subfamily_0_of_novel_family_5_of_novel_order_134_of_Caudoviricetes||novel_family_12_of_novel_order_134_of_Caudoviricetes||novel_family_16_of_novel_order_102_of_Caudoviricetes	Fully clustered
7894	T16_D__k141_123393	T16_D__k141_123393	36	FALSE			Duplodnaviria		Uroviricota		Caudoviricetes		novel_order_102_of_Caudoviricetes		novel_family_16_of_novel_order_102_of_Caudoviricetes		novel_subfamily_0_of_novel_family_6_of_novel_order_97_of_Caudoviricetes||novel_family_8_of_novel_order_97_of_Caudoviricetes||novel_family_16_of_novel_order_102_of_Caudoviricetes||novel_family_26_of_novel_order_102_of_Caudoviricetes		novel_genus_25_of_novel_subfamily_0_of_novel_family_6_of_novel_order_97_of_Caudoviricetes||novel_family_8_of_novel_order_97_of_Caudoviricetes||novel_family_16_of_novel_order_102_of_Caudoviricetes||novel_family_26_of_novel_order_102_of_Caudoviricetes	Fully clustered
8581	T16_D__k141_528244	T16_D__k141_528244	30	FALSE			Duplodnaviria		Uroviricota		Caudoviricetes		novel_order_102_of_Caudoviricetes		novel_family_16_of_novel_order_102_of_Caudoviricetes		novel_subfamily_1_of_novel_family_16_of_novel_order_102_of_Caudoviricetes		novel_genus_0_of_novel_subfamily_1_of_novel_family_16_of_novel_order_102_of_Caudoviricetes	Fully clustered
15198	T52_S_k141_901415	T52_S_k141_901415	24	FALSE			Duplodnaviria		Uroviricota		Caudoviricetes		novel_order_102_of_Caudoviricetes		novel_family_16_of_novel_order_102_of_Caudoviricetes		novel_subfamily_2_of_novel_family_16_of_novel_order_102_of_Caudoviricetes		novel_genus_0_of_novel_subfamily_2_of_novel_family_16_of_novel_order_102_of_Caudoviricetes	Fully clustered
16424	T68_S__k141_69425	T68_S__k141_69425	22	FALSE			Duplodnaviria		Uroviricota		Caudoviricetes		novel_order_102_of_Caudoviricetes		novel_family_16_of_novel_order_102_of_Caudoviricetes		novel_subfamily_2_of_novel_family_16_of_novel_order_102_of_Caudoviricetes		novel_genus_0_of_novel_subfamily_2_of_novel_family_16_of_novel_order_102_of_Caudoviricetes	Fully clustered
10358	T32_S__k141_1272727	T32_S__k141_1272727	19	FALSE			Duplodnaviria		Uroviricota		Caudoviricetes		novel_order_102_of_Caudoviricetes		novel_family_16_of_novel_order_102_of_Caudoviricetes		novel_subfamily_2_of_novel_family_16_of_novel_order_102_of_Caudoviricetes		novel_genus_1_of_novel_subfamily_2_of_novel_family_16_of_novel_order_102_of_Caudoviricetes	Fully clustered
19785	T92_S__k141_946512	T92_S__k141_946512	37	FALSE			Duplodnaviria		Uroviricota		Caudoviricetes		novel_order_102_of_Caudoviricetes		novel_family_16_of_novel_order_102_of_Caudoviricetes		novel_subfamily_2_of_novel_family_16_of_novel_order_102_of_Caudoviricetes		novel_genus_2_of_novel_subfamily_2_of_novel_family_16_of_novel_order_102_of_Caudoviricetes	Fully clustered
11820	T40_D__k141_647913	T40_D__k141_647913	9	FALSE			Duplodnaviria		Uroviricota		Caudoviricetes		novel_order_102_of_Caudoviricetes		novel_family_17_of_novel_order_102_of_Caudoviricetes		novel_subfamily_0_of_novel_family_17_of_novel_order_102_of_Caudoviricetes		novel_genus_0_of_novel_subfamily_0_of_novel_family_17_of_novel_order_102_of_Caudoviricetes	Fully clustered
16307	T68_S__k141_13729	T68_S__k141_13729	55	FALSE			Duplodnaviria		Uroviricota		Caudoviricetes		novel_order_102_of_Caudoviricetes		novel_family_18_of_novel_order_102_of_Caudoviricetes		novel_subfamily_0_of_novel_family_18_of_novel_order_102_of_Caudoviricetes||novel_family_20_of_novel_order_102_of_Caudoviricetes||novel_family_6_of_novel_order_97_of_Caudoviricetes		novel_genus_3_of_novel_subfamily_0_of_novel_family_18_of_novel_order_102_of_Caudoviricetes||novel_family_20_of_novel_order_102_of_Caudoviricetes||novel_family_6_of_novel_order_97_of_Caudoviricetes	Fully clustered
7050	T112_S__k141_29020	T112_S__k141_29020	24	FALSE			Duplodnaviria		Uroviricota		Caudoviricetes		novel_order_102_of_Caudoviricetes		novel_family_18_of_novel_order_102_of_Caudoviricetes		novel_subfamily_0_of_novel_family_18_of_novel_order_102_of_Caudoviricetes||novel_family_20_of_novel_order_102_of_Caudoviricetes||novel_family_6_of_novel_order_97_of_Caudoviricetes		novel_genus_6_of_novel_subfamily_0_of_novel_family_18_of_novel_order_102_of_Caudoviricetes||novel_family_20_of_novel_order_102_of_Caudoviricetes||novel_family_6_of_novel_order_97_of_Caudoviricetes	Fully clustered
16302	T68_S__k141_1140025	T68_S__k141_1140025	38	FALSE			Duplodnaviria		Uroviricota		Caudoviricetes		novel_order_102_of_Caudoviricetes		novel_family_18_of_novel_order_102_of_Caudoviricetes		novel_subfamily_0_of_novel_family_18_of_novel_order_102_of_Caudoviricetes||novel_family_20_of_novel_order_102_of_Caudoviricetes||novel_family_6_of_novel_order_97_of_Caudoviricetes		novel_genus_6_of_novel_subfamily_0_of_novel_family_18_of_novel_order_102_of_Caudoviricetes||novel_family_20_of_novel_order_102_of_Caudoviricetes||novel_family_6_of_novel_order_97_of_Caudoviricetes	Fully clustered
18811	T88_S_k141_33018	T88_S_k141_33018	26	FALSE			Duplodnaviria		Uroviricota		Caudoviricetes		novel_order_102_of_Caudoviricetes		novel_family_18_of_novel_order_102_of_Caudoviricetes		novel_subfamily_0_of_novel_family_18_of_novel_order_102_of_Caudoviricetes||novel_family_20_of_novel_order_102_of_Caudoviricetes||novel_family_6_of_novel_order_97_of_Caudoviricetes		novel_genus_6_of_novel_subfamily_0_of_novel_family_18_of_novel_order_102_of_Caudoviricetes||novel_family_20_of_novel_order_102_of_Caudoviricetes||novel_family_6_of_novel_order_97_of_Caudoviricetes	Fully clustered
5389	T0_S__k141_544268	T0_S__k141_544268	18	FALSE			Duplodnaviria		Uroviricota		Caudoviricetes		novel_order_102_of_Caudoviricetes		novel_family_18_of_novel_order_102_of_Caudoviricetes		novel_subfamily_0_of_novel_family_18_of_novel_order_102_of_Caudoviricetes||novel_family_20_of_novel_order_102_of_Caudoviricetes||novel_family_6_of_novel_order_97_of_Caudoviricetes		novel_genus_7_of_novel_subfamily_0_of_novel_family_18_of_novel_order_102_of_Caudoviricetes||novel_family_20_of_novel_order_102_of_Caudoviricetes||novel_family_6_of_novel_order_97_of_Caudoviricetes	Fully clustered
11726	T40_D__k141_575644	T40_D__k141_575644	63	FALSE			Duplodnaviria		Uroviricota		Caudoviricetes		novel_order_102_of_Caudoviricetes		novel_family_18_of_novel_order_102_of_Caudoviricetes		novel_subfamily_0_of_novel_family_18_of_novel_order_102_of_Caudoviricetes||novel_family_20_of_novel_order_102_of_Caudoviricetes||novel_family_6_of_novel_order_97_of_Caudoviricetes		novel_genus_8_of_novel_subfamily_0_of_novel_family_18_of_novel_order_102_of_Caudoviricetes||novel_family_20_of_novel_order_102_of_Caudoviricetes||novel_family_6_of_novel_order_97_of_Caudoviricetes	Fully clustered
12870	T48_S__k141_809869	T48_S__k141_809869	64	FALSE			Duplodnaviria		Uroviricota		Caudoviricetes		novel_order_102_of_Caudoviricetes		novel_family_19_of_novel_order_102_of_Caudoviricetes		novel_subfamily_0_of_novel_family_19_of_novel_order_102_of_Caudoviricetes		novel_genus_0_of_novel_subfamily_0_of_novel_family_19_of_novel_order_102_of_Caudoviricetes	Fully clustered
15477	T60_S__k141_119999	T60_S__k141_119999	62	FALSE			Duplodnaviria		Uroviricota		Caudoviricetes		novel_order_102_of_Caudoviricetes		novel_family_19_of_novel_order_102_of_Caudoviricetes		novel_subfamily_0_of_novel_family_19_of_novel_order_102_of_Caudoviricetes		novel_genus_0_of_novel_subfamily_0_of_novel_family_19_of_novel_order_102_of_Caudoviricetes	Fully clustered
10020	T28_S__k141_171466	T28_S__k141_171466	25	FALSE			Duplodnaviria		Uroviricota		Caudoviricetes		novel_order_102_of_Caudoviricetes		novel_family_19_of_novel_order_102_of_Caudoviricetes		novel_subfamily_0_of_novel_family_19_of_novel_order_102_of_Caudoviricetes		novel_genus_1_of_novel_subfamily_0_of_novel_family_19_of_novel_order_102_of_Caudoviricetes	Fully clustered
17331	T76_S__k141_161495	T76_S__k141_161495	44	FALSE			Duplodnaviria		Uroviricota		Caudoviricetes		novel_order_102_of_Caudoviricetes		novel_family_19_of_novel_order_102_of_Caudoviricetes		novel_subfamily_0_of_novel_family_19_of_novel_order_102_of_Caudoviricetes		novel_genus_1_of_novel_subfamily_0_of_novel_family_19_of_novel_order_102_of_Caudoviricetes	Fully clustered
19934	T96_S__k141_96105	T96_S__k141_96105	32	FALSE			Duplodnaviria		Uroviricota		Caudoviricetes		novel_order_102_of_Caudoviricetes		novel_family_19_of_novel_order_102_of_Caudoviricetes		novel_subfamily_0_of_novel_family_19_of_novel_order_102_of_Caudoviricetes		novel_genus_1_of_novel_subfamily_0_of_novel_family_19_of_novel_order_102_of_Caudoviricetes	Fully clustered
6357	T108_S__k141_408835	T108_S__k141_408835	11	FALSE			Duplodnaviria		Uroviricota		Caudoviricetes		novel_order_102_of_Caudoviricetes		novel_family_1_of_novel_order_102_of_Caudoviricetes		novel_subfamily_0_of_novel_family_1_of_novel_order_102_of_Caudoviricetes		novel_genus_0_of_novel_subfamily_0_of_novel_family_1_of_novel_order_102_of_Caudoviricetes	Fully clustered
10552	T32_S__k141_846940	T32_S__k141_846940	8	FALSE			Duplodnaviria		Uroviricota		Caudoviricetes		novel_order_102_of_Caudoviricetes		novel_family_1_of_novel_order_102_of_Caudoviricetes		novel_subfamily_0_of_novel_family_1_of_novel_order_102_of_Caudoviricetes		novel_genus_1_of_novel_subfamily_0_of_novel_family_1_of_novel_order_102_of_Caudoviricetes	Fully clustered
18910	T88_S_k141_623072	T88_S_k141_623072	25	FALSE			Duplodnaviria		Uroviricota		Caudoviricetes		novel_order_102_of_Caudoviricetes		novel_family_1_of_novel_order_102_of_Caudoviricetes		novel_subfamily_0_of_novel_family_1_of_novel_order_102_of_Caudoviricetes		novel_genus_2_of_novel_subfamily_0_of_novel_family_1_of_novel_order_102_of_Caudoviricetes	Fully clustered
17465	T76_S__k141_896306	T76_S__k141_896306	43	FALSE			Duplodnaviria		Uroviricota		Caudoviricetes		novel_order_102_of_Caudoviricetes		novel_family_20_of_novel_order_102_of_Caudoviricetes		novel_subfamily_0_of_novel_family_14_of_novel_order_102_of_Caudoviricetes||novel_family_26_of_novel_order_102_of_Caudoviricetes||novel_family_25_of_novel_order_102_of_Caudoviricetes||novel_family_16_of_novel_order_102_of_Caudoviricetes||novel_family_1_of_novel_order_104_of_Caudoviricetes||novel_family_20_of_novel_order_102_of_Caudoviricetes		novel_genus_0_of_novel_subfamily_0_of_novel_family_20_of_novel_order_102_of_Caudoviricetes||novel_family_26_of_novel_order_102_of_Caudoviricetes||novel_subfamily_0_of_novel_family_14_of_novel_order_102_of_Caudoviricetes||novel_family_26_of_novel_order_102_of_Caudoviricetes||novel_family_25_of_novel_order_102_of_Caudoviricetes||novel_family_16_of_novel_order_102_of_Caudoviricetes||novel_family_1_o…	Fully clustered
9676	T24_S__k141_177536	T24_S__k141_177536	24	FALSE			Duplodnaviria		Uroviricota		Caudoviricetes		novel_order_102_of_Caudoviricetes		novel_family_20_of_novel_order_102_of_Caudoviricetes		novel_subfamily_0_of_novel_family_18_of_novel_order_102_of_Caudoviricetes||novel_family_20_of_novel_order_102_of_Caudoviricetes||novel_family_6_of_novel_order_97_of_Caudoviricetes		novel_genus_0_of_novel_subfamily_0_of_novel_family_18_of_novel_order_102_of_Caudoviricetes||novel_family_20_of_novel_order_102_of_Caudoviricetes||novel_family_6_of_novel_order_97_of_Caudoviricetes	Fully clustered
19148	T8_S__k141_1348914	T8_S__k141_1348914	42	FALSE			Duplodnaviria		Uroviricota		Caudoviricetes		novel_order_102_of_Caudoviricetes		novel_family_20_of_novel_order_102_of_Caudoviricetes		novel_subfamily_0_of_novel_family_18_of_novel_order_102_of_Caudoviricetes||novel_family_20_of_novel_order_102_of_Caudoviricetes||novel_family_6_of_novel_order_97_of_Caudoviricetes		novel_genus_1_of_novel_subfamily_0_of_novel_family_18_of_novel_order_102_of_Caudoviricetes||novel_family_20_of_novel_order_102_of_Caudoviricetes||novel_family_6_of_novel_order_97_of_Caudoviricetes	Fully clustered
7141	T112_S__k141_631999	T112_S__k141_631999	31	FALSE			Duplodnaviria		Uroviricota		Caudoviricetes		novel_order_102_of_Caudoviricetes		novel_family_20_of_novel_order_102_of_Caudoviricetes		novel_subfamily_0_of_novel_family_18_of_novel_order_102_of_Caudoviricetes||novel_family_20_of_novel_order_102_of_Caudoviricetes||novel_family_6_of_novel_order_97_of_Caudoviricetes		novel_genus_2_of_novel_subfamily_0_of_novel_family_18_of_novel_order_102_of_Caudoviricetes||novel_family_20_of_novel_order_102_of_Caudoviricetes||novel_family_6_of_novel_order_97_of_Caudoviricetes	Fully clustered
10098	T28_S__k141_359937	T28_S__k141_359937	27	FALSE			Duplodnaviria		Uroviricota		Caudoviricetes		novel_order_102_of_Caudoviricetes		novel_family_20_of_novel_order_102_of_Caudoviricetes		novel_subfamily_0_of_novel_family_18_of_novel_order_102_of_Caudoviricetes||novel_family_20_of_novel_order_102_of_Caudoviricetes||novel_family_6_of_novel_order_97_of_Caudoviricetes		novel_genus_4_of_novel_subfamily_0_of_novel_family_18_of_novel_order_102_of_Caudoviricetes||novel_family_20_of_novel_order_102_of_Caudoviricetes||novel_family_6_of_novel_order_97_of_Caudoviricetes	Fully clustered
10125	T28_S__k141_439418	T28_S__k141_439418	52	FALSE			Duplodnaviria		Uroviricota		Caudoviricetes		novel_order_102_of_Caudoviricetes		novel_family_20_of_novel_order_102_of_Caudoviricetes		novel_subfamily_0_of_novel_family_20_of_novel_order_102_of_Caudoviricetes		novel_genus_0_of_novel_subfamily_0_of_novel_family_20_of_novel_order_102_of_Caudoviricetes	Fully clustered
15039	T52_S_k141_328910	T52_S_k141_328910	40	FALSE			Duplodnaviria		Uroviricota		Caudoviricetes		novel_order_102_of_Caudoviricetes		novel_family_20_of_novel_order_102_of_Caudoviricetes		novel_subfamily_0_of_novel_family_20_of_novel_order_102_of_Caudoviricetes		novel_genus_0_of_novel_subfamily_0_of_novel_family_20_of_novel_order_102_of_Caudoviricetes	Fully clustered
14229	T4_S__k141_58401	T4_S__k141_58401	77	FALSE			Duplodnaviria		Uroviricota		Caudoviricetes		novel_order_102_of_Caudoviricetes		novel_family_20_of_novel_order_102_of_Caudoviricetes		novel_subfamily_0_of_novel_family_20_of_novel_order_102_of_Caudoviricetes||novel_family_26_of_novel_order_102_of_Caudoviricetes		novel_genus_0_of_novel_subfamily_0_of_novel_family_20_of_novel_order_102_of_Caudoviricetes||novel_family_26_of_novel_order_102_of_Caudoviricetes	Fully clustered
15404	T56_S__k141_76590	T56_S__k141_76590	31	FALSE			Duplodnaviria		Uroviricota		Caudoviricetes		novel_order_102_of_Caudoviricetes		novel_family_20_of_novel_order_102_of_Caudoviricetes		novel_subfamily_0_of_novel_family_20_of_novel_order_102_of_Caudoviricetes||novel_family_26_of_novel_order_102_of_Caudoviricetes		novel_genus_0_of_novel_subfamily_0_of_novel_family_20_of_novel_order_102_of_Caudoviricetes||novel_family_26_of_novel_order_102_of_Caudoviricetes	Fully clustered
9607	T20_S__k141_997177	T20_S__k141_997177	31	FALSE			Duplodnaviria		Uroviricota		Caudoviricetes		novel_order_102_of_Caudoviricetes		novel_family_20_of_novel_order_102_of_Caudoviricetes		novel_subfamily_0_of_novel_family_20_of_novel_order_102_of_Caudoviricetes||novel_family_26_of_novel_order_102_of_Caudoviricetes		novel_genus_0_of_novel_subfamily_0_of_novel_family_20_of_novel_order_102_of_Caudoviricetes||novel_family_26_of_novel_order_102_of_Caudoviricetes||novel_subfamily_0_of_novel_family_14_of_novel_order_102_of_Caudoviricetes||novel_family_26_of_novel_order_102_of_Caudoviricetes||novel_family_25_of_novel_order_102_of_Caudoviricetes||novel_family_16_of_novel_order_102_of_Caudoviricetes||novel_family_1_o…	Fully clustered
10768	T36_S__k141_347355	T36_S__k141_347355	51	FALSE			Duplodnaviria		Uroviricota		Caudoviricetes		novel_order_102_of_Caudoviricetes		novel_family_20_of_novel_order_102_of_Caudoviricetes		novel_subfamily_0_of_novel_family_20_of_novel_order_102_of_Caudoviricetes||novel_family_26_of_novel_order_102_of_Caudoviricetes		novel_genus_0_of_novel_subfamily_0_of_novel_family_20_of_novel_order_102_of_Caudoviricetes||novel_family_26_of_novel_order_102_of_Caudoviricetes||novel_subfamily_0_of_novel_family_14_of_novel_order_102_of_Caudoviricetes||novel_family_26_of_novel_order_102_of_Caudoviricetes||novel_family_25_of_novel_order_102_of_Caudoviricetes||novel_family_16_of_novel_order_102_of_Caudoviricetes||novel_family_1_o…	Fully clustered
12300	T40_S__k141_323568	T40_S__k141_323568	43	FALSE			Duplodnaviria		Uroviricota		Caudoviricetes		novel_order_102_of_Caudoviricetes		novel_family_20_of_novel_order_102_of_Caudoviricetes		novel_subfamily_0_of_novel_family_20_of_novel_order_102_of_Caudoviricetes||novel_family_26_of_novel_order_102_of_Caudoviricetes		novel_genus_0_of_novel_subfamily_0_of_novel_family_20_of_novel_order_102_of_Caudoviricetes||novel_family_26_of_novel_order_102_of_Caudoviricetes||novel_subfamily_0_of_novel_family_14_of_novel_order_102_of_Caudoviricetes||novel_family_26_of_novel_order_102_of_Caudoviricetes||novel_family_25_of_novel_order_102_of_Caudoviricetes||novel_family_16_of_novel_order_102_of_Caudoviricetes||novel_family_1_o…	Fully clustered
12768	T48_S__k141_333068	T48_S__k141_333068	29	FALSE			Duplodnaviria		Uroviricota		Caudoviricetes		novel_order_102_of_Caudoviricetes		novel_family_20_of_novel_order_102_of_Caudoviricetes		novel_subfamily_0_of_novel_family_20_of_novel_order_102_of_Caudoviricetes||novel_family_26_of_novel_order_102_of_Caudoviricetes		novel_genus_10_of_novel_subfamily_0_of_novel_family_20_of_novel_order_102_of_Caudoviricetes||novel_family_26_of_novel_order_102_of_Caudoviricetes	Fully clustered
14306	T4_S__k141_881745	T4_S__k141_881745	35	FALSE			Duplodnaviria		Uroviricota		Caudoviricetes		novel_order_102_of_Caudoviricetes		novel_family_20_of_novel_order_102_of_Caudoviricetes		novel_subfamily_0_of_novel_family_20_of_novel_order_102_of_Caudoviricetes||novel_family_26_of_novel_order_102_of_Caudoviricetes		novel_genus_1_of_novel_subfamily_0_of_novel_family_20_of_novel_order_102_of_Caudoviricetes||novel_family_26_of_novel_order_102_of_Caudoviricetes	Fully clustered
15521	T60_S__k141_239966	T60_S__k141_239966	27	FALSE			Duplodnaviria		Uroviricota		Caudoviricetes		novel_order_102_of_Caudoviricetes		novel_family_20_of_novel_order_102_of_Caudoviricetes		novel_subfamily_0_of_novel_family_20_of_novel_order_102_of_Caudoviricetes||novel_family_26_of_novel_order_102_of_Caudoviricetes		novel_genus_1_of_novel_subfamily_0_of_novel_family_20_of_novel_order_102_of_Caudoviricetes||novel_family_26_of_novel_order_102_of_Caudoviricetes	Fully clustered
17670	T84_S__k141_1078096	T84_S__k141_1078096	33	FALSE			Duplodnaviria		Uroviricota		Caudoviricetes		novel_order_102_of_Caudoviricetes		novel_family_20_of_novel_order_102_of_Caudoviricetes		novel_subfamily_0_of_novel_family_20_of_novel_order_102_of_Caudoviricetes||novel_family_26_of_novel_order_102_of_Caudoviricetes		novel_genus_1_of_novel_subfamily_0_of_novel_family_20_of_novel_order_102_of_Caudoviricetes||novel_family_26_of_novel_order_102_of_Caudoviricetes	Fully clustered
17891	T84_S__k141_746174	T84_S__k141_746174	36	FALSE			Duplodnaviria		Uroviricota		Caudoviricetes		novel_order_102_of_Caudoviricetes		novel_family_20_of_novel_order_102_of_Caudoviricetes		novel_subfamily_0_of_novel_family_20_of_novel_order_102_of_Caudoviricetes||novel_family_26_of_novel_order_102_of_Caudoviricetes		novel_genus_1_of_novel_subfamily_0_of_novel_family_20_of_novel_order_102_of_Caudoviricetes||novel_family_26_of_novel_order_102_of_Caudoviricetes	Fully clustered
18770	T88_S_k141_19935	T88_S_k141_19935	38	FALSE			Duplodnaviria		Uroviricota		Caudoviricetes		novel_order_102_of_Caudoviricetes		novel_family_20_of_novel_order_102_of_Caudoviricetes		novel_subfamily_0_of_novel_family_20_of_novel_order_102_of_Caudoviricetes||novel_family_26_of_novel_order_102_of_Caudoviricetes		novel_genus_1_of_novel_subfamily_0_of_novel_family_20_of_novel_order_102_of_Caudoviricetes||novel_family_26_of_novel_order_102_of_Caudoviricetes	Fully clustered
14145	T4_S__k141_194822	T4_S__k141_194822	33	FALSE			Duplodnaviria		Uroviricota		Caudoviricetes		novel_order_102_of_Caudoviricetes		novel_family_20_of_novel_order_102_of_Caudoviricetes		novel_subfamily_0_of_novel_family_20_of_novel_order_102_of_Caudoviricetes||novel_family_26_of_novel_order_102_of_Caudoviricetes		novel_genus_3_of_novel_subfamily_0_of_novel_family_20_of_novel_order_102_of_Caudoviricetes||novel_family_26_of_novel_order_102_of_Caudoviricetes	Fully clustered
15378	T56_S__k141_679565	T56_S__k141_679565	33	FALSE			Duplodnaviria		Uroviricota		Caudoviricetes		novel_order_102_of_Caudoviricetes		novel_family_20_of_novel_order_102_of_Caudoviricetes		novel_subfamily_0_of_novel_family_20_of_novel_order_102_of_Caudoviricetes||novel_family_26_of_novel_order_102_of_Caudoviricetes		novel_genus_3_of_novel_subfamily_0_of_novel_family_20_of_novel_order_102_of_Caudoviricetes||novel_family_26_of_novel_order_102_of_Caudoviricetes	Fully clustered
15520	T60_S__k141_232977	T60_S__k141_232977	47	FALSE			Duplodnaviria		Uroviricota		Caudoviricetes		novel_order_102_of_Caudoviricetes		novel_family_20_of_novel_order_102_of_Caudoviricetes		novel_subfamily_0_of_novel_family_20_of_novel_order_102_of_Caudoviricetes||novel_family_26_of_novel_order_102_of_Caudoviricetes		novel_genus_3_of_novel_subfamily_0_of_novel_family_20_of_novel_order_102_of_Caudoviricetes||novel_family_26_of_novel_order_102_of_Caudoviricetes	Fully clustered
7187	T112_S__k141_78351	T112_S__k141_78351	35	FALSE			Duplodnaviria		Uroviricota		Caudoviricetes		novel_order_102_of_Caudoviricetes		novel_family_20_of_novel_order_102_of_Caudoviricetes		novel_subfamily_0_of_novel_family_20_of_novel_order_102_of_Caudoviricetes||novel_family_26_of_novel_order_102_of_Caudoviricetes		novel_genus_4_of_novel_subfamily_0_of_novel_family_20_of_novel_order_102_of_Caudoviricetes||novel_family_26_of_novel_order_102_of_Caudoviricetes	Fully clustered
9035	T16_D__k141_936239	T16_D__k141_936239	32	FALSE			Duplodnaviria		Uroviricota		Caudoviricetes		novel_order_102_of_Caudoviricetes		novel_family_20_of_novel_order_102_of_Caudoviricetes		novel_subfamily_0_of_novel_family_20_of_novel_order_102_of_Caudoviricetes||novel_family_26_of_novel_order_102_of_Caudoviricetes		novel_genus_5_of_novel_subfamily_0_of_novel_family_20_of_novel_order_102_of_Caudoviricetes||novel_family_26_of_novel_order_102_of_Caudoviricetes	Fully clustered
12969	T4_D_k141_1060010	T4_D_k141_1060010	23	FALSE			Duplodnaviria		Uroviricota		Caudoviricetes		novel_order_102_of_Caudoviricetes		novel_family_20_of_novel_order_102_of_Caudoviricetes		novel_subfamily_0_of_novel_family_20_of_novel_order_102_of_Caudoviricetes||novel_family_26_of_novel_order_102_of_Caudoviricetes		novel_genus_5_of_novel_subfamily_0_of_novel_family_20_of_novel_order_102_of_Caudoviricetes||novel_family_26_of_novel_order_102_of_Caudoviricetes	Fully clustered
7179	T112_S__k141_7525	T112_S__k141_7525	58	FALSE			Duplodnaviria		Uroviricota		Caudoviricetes		novel_order_102_of_Caudoviricetes		novel_family_20_of_novel_order_102_of_Caudoviricetes		novel_subfamily_0_of_novel_family_20_of_novel_order_102_of_Caudoviricetes||novel_family_26_of_novel_order_102_of_Caudoviricetes		novel_genus_6_of_novel_subfamily_0_of_novel_family_20_of_novel_order_102_of_Caudoviricetes||novel_family_26_of_novel_order_102_of_Caudoviricetes	Fully clustered
8423	T16_D__k141_382394	T16_D__k141_382394	19	FALSE			Duplodnaviria		Uroviricota		Caudoviricetes		novel_order_102_of_Caudoviricetes		novel_family_20_of_novel_order_102_of_Caudoviricetes		novel_subfamily_0_of_novel_family_20_of_novel_order_102_of_Caudoviricetes||novel_family_26_of_novel_order_102_of_Caudoviricetes		novel_genus_7_of_novel_subfamily_0_of_novel_family_20_of_novel_order_102_of_Caudoviricetes||novel_family_26_of_novel_order_102_of_Caudoviricetes	Fully clustered
13690	T4_D_k141_635238	T4_D_k141_635238	55	FALSE			Duplodnaviria		Uroviricota		Caudoviricetes		novel_order_102_of_Caudoviricetes		novel_family_20_of_novel_order_102_of_Caudoviricetes		novel_subfamily_0_of_novel_family_20_of_novel_order_102_of_Caudoviricetes||novel_family_26_of_novel_order_102_of_Caudoviricetes		novel_genus_7_of_novel_subfamily_0_of_novel_family_20_of_novel_order_102_of_Caudoviricetes||novel_family_26_of_novel_order_102_of_Caudoviricetes	Fully clustered
10495	T32_S__k141_595137	T32_S__k141_595137	31	FALSE			Duplodnaviria		Uroviricota		Caudoviricetes		novel_order_102_of_Caudoviricetes		novel_family_20_of_novel_order_102_of_Caudoviricetes		novel_subfamily_0_of_novel_family_20_of_novel_order_102_of_Caudoviricetes||novel_family_26_of_novel_order_102_of_Caudoviricetes		novel_genus_9_of_novel_subfamily_0_of_novel_family_20_of_novel_order_102_of_Caudoviricetes||novel_family_26_of_novel_order_102_of_Caudoviricetes	Fully clustered
9714	T24_S__k141_322049	T24_S__k141_322049	44	FALSE			Duplodnaviria		Uroviricota		Caudoviricetes		novel_order_102_of_Caudoviricetes		novel_family_21_of_novel_order_102_of_Caudoviricetes		novel_subfamily_0_of_novel_family_21_of_novel_order_102_of_Caudoviricetes		novel_genus_0_of_novel_subfamily_0_of_novel_family_21_of_novel_order_102_of_Caudoviricetes	Fully clustered
15164	T52_S_k141_817383	T52_S_k141_817383	26	FALSE			Duplodnaviria		Uroviricota		Caudoviricetes		novel_order_102_of_Caudoviricetes		novel_family_21_of_novel_order_102_of_Caudoviricetes		novel_subfamily_0_of_novel_family_21_of_novel_order_102_of_Caudoviricetes		novel_genus_0_of_novel_subfamily_0_of_novel_family_21_of_novel_order_102_of_Caudoviricetes	Fully clustered
19354	T8_S__k141_636619	T8_S__k141_636619	27	FALSE			Duplodnaviria		Uroviricota		Caudoviricetes		novel_order_102_of_Caudoviricetes		novel_family_21_of_novel_order_102_of_Caudoviricetes		novel_subfamily_0_of_novel_family_21_of_novel_order_102_of_Caudoviricetes		novel_genus_1_of_novel_subfamily_0_of_novel_family_21_of_novel_order_102_of_Caudoviricetes	Fully clustered
15017	T52_S_k141_22479	T52_S_k141_22479	26	FALSE			Duplodnaviria		Uroviricota		Caudoviricetes		novel_order_102_of_Caudoviricetes		novel_family_21_of_novel_order_102_of_Caudoviricetes		novel_subfamily_0_of_novel_family_21_of_novel_order_102_of_Caudoviricetes||novel_family_30_of_novel_order_134_of_Caudoviricetes		novel_genus_0_of_novel_subfamily_0_of_novel_family_21_of_novel_order_102_of_Caudoviricetes||novel_family_30_of_novel_order_134_of_Caudoviricetes	Fully clustered
18864	T88_S_k141_500467	T88_S_k141_500467	41	FALSE			Duplodnaviria		Uroviricota		Caudoviricetes		novel_order_102_of_Caudoviricetes		novel_family_21_of_novel_order_102_of_Caudoviricetes		novel_subfamily_0_of_novel_family_21_of_novel_order_102_of_Caudoviricetes||novel_family_30_of_novel_order_134_of_Caudoviricetes		novel_genus_0_of_novel_subfamily_0_of_novel_family_21_of_novel_order_102_of_Caudoviricetes||novel_family_30_of_novel_order_134_of_Caudoviricetes	Fully clustered
7337	T12_S__k141_1356475	T12_S__k141_1356475	47	FALSE			Duplodnaviria		Uroviricota		Caudoviricetes		novel_order_102_of_Caudoviricetes		novel_family_21_of_novel_order_102_of_Caudoviricetes		novel_subfamily_0_of_novel_family_21_of_novel_order_102_of_Caudoviricetes||novel_family_3_of_novel_order_95_of_Caudoviricetes||novel_family_11_of_novel_order_96_of_Caudoviricetes		novel_genus_4_of_novel_subfamily_0_of_novel_family_21_of_novel_order_102_of_Caudoviricetes||novel_family_3_of_novel_order_95_of_Caudoviricetes||novel_family_11_of_novel_order_96_of_Caudoviricetes	Fully clustered
15294	T56_S__k141_336777	T56_S__k141_336777	44	FALSE			Duplodnaviria		Uroviricota		Caudoviricetes		novel_order_102_of_Caudoviricetes		novel_family_21_of_novel_order_102_of_Caudoviricetes		novel_subfamily_0_of_novel_family_21_of_novel_order_102_of_Caudoviricetes||novel_family_3_of_novel_order_95_of_Caudoviricetes||novel_family_11_of_novel_order_96_of_Caudoviricetes		novel_genus_4_of_novel_subfamily_0_of_novel_family_21_of_novel_order_102_of_Caudoviricetes||novel_family_3_of_novel_order_95_of_Caudoviricetes||novel_family_11_of_novel_order_96_of_Caudoviricetes	Fully clustered
17400	T76_S__k141_553256	T76_S__k141_553256	50	FALSE			Duplodnaviria		Uroviricota		Caudoviricetes		novel_order_102_of_Caudoviricetes		novel_family_21_of_novel_order_102_of_Caudoviricetes		novel_subfamily_0_of_novel_family_21_of_novel_order_102_of_Caudoviricetes||novel_family_3_of_novel_order_95_of_Caudoviricetes||novel_family_11_of_novel_order_96_of_Caudoviricetes		novel_genus_4_of_novel_subfamily_0_of_novel_family_21_of_novel_order_102_of_Caudoviricetes||novel_family_3_of_novel_order_95_of_Caudoviricetes||novel_family_11_of_novel_order_96_of_Caudoviricetes	Fully clustered
9337	T16_S__k141_932784	T16_S__k141_932784	25	FALSE			Duplodnaviria		Uroviricota		Caudoviricetes		novel_order_102_of_Caudoviricetes		novel_family_22_of_novel_order_102_of_Caudoviricetes		novel_subfamily_0_of_novel_family_22_of_novel_order_102_of_Caudoviricetes		novel_genus_0_of_novel_subfamily_0_of_novel_family_22_of_novel_order_102_of_Caudoviricetes	Fully clustered
9822	T24_S__k141_745114	T24_S__k141_745114	30	FALSE			Duplodnaviria		Uroviricota		Caudoviricetes		novel_order_102_of_Caudoviricetes		novel_family_22_of_novel_order_102_of_Caudoviricetes		novel_subfamily_0_of_novel_family_4_of_novel_order_95_of_Caudoviricetes||novel_family_22_of_novel_order_102_of_Caudoviricetes		novel_genus_2_of_novel_subfamily_0_of_novel_family_4_of_novel_order_95_of_Caudoviricetes||novel_family_22_of_novel_order_102_of_Caudoviricetes	Fully clustered
10243	T28_S__k141_839072	T28_S__k141_839072	110	FALSE			Duplodnaviria		Uroviricota		Caudoviricetes		novel_order_102_of_Caudoviricetes		novel_family_22_of_novel_order_102_of_Caudoviricetes		novel_subfamily_0_of_novel_family_4_of_novel_order_95_of_Caudoviricetes||novel_family_22_of_novel_order_102_of_Caudoviricetes		novel_genus_3_of_novel_subfamily_0_of_novel_family_4_of_novel_order_95_of_Caudoviricetes||novel_family_22_of_novel_order_102_of_Caudoviricetes	Fully clustered
11100	T40_D__k141_1132420	T40_D__k141_1132420	28	FALSE			Duplodnaviria		Uroviricota		Caudoviricetes		novel_order_102_of_Caudoviricetes		novel_family_23_of_novel_order_102_of_Caudoviricetes		novel_subfamily_0_of_novel_family_1_of_novel_order_101_of_Caudoviricetes||novel_family_23_of_novel_order_102_of_Caudoviricetes		novel_genus_2_of_novel_subfamily_0_of_novel_family_1_of_novel_order_101_of_Caudoviricetes||novel_family_23_of_novel_order_102_of_Caudoviricetes	Fully clustered
11308	T40_D__k141_227990	T40_D__k141_227990	18	FALSE			Duplodnaviria		Uroviricota		Caudoviricetes		novel_order_102_of_Caudoviricetes		novel_family_23_of_novel_order_102_of_Caudoviricetes		novel_subfamily_0_of_novel_family_1_of_novel_order_101_of_Caudoviricetes||novel_family_23_of_novel_order_102_of_Caudoviricetes		novel_genus_3_of_novel_subfamily_0_of_novel_family_1_of_novel_order_101_of_Caudoviricetes||novel_family_23_of_novel_order_102_of_Caudoviricetes	Fully clustered
7834	T16_D__k141_1199834	T16_D__k141_1199834	36	FALSE			Duplodnaviria		Uroviricota		Caudoviricetes		novel_order_102_of_Caudoviricetes		novel_family_23_of_novel_order_102_of_Caudoviricetes		novel_subfamily_0_of_novel_family_23_of_novel_order_102_of_Caudoviricetes||novel_family_16_of_novel_order_97_of_Caudoviricetes		novel_genus_1_of_novel_subfamily_0_of_novel_family_23_of_novel_order_102_of_Caudoviricetes||novel_family_16_of_novel_order_97_of_Caudoviricetes	Fully clustered
8758	T16_D__k141_687825	T16_D__k141_687825	28	FALSE			Duplodnaviria		Uroviricota		Caudoviricetes		novel_order_102_of_Caudoviricetes		novel_family_23_of_novel_order_102_of_Caudoviricetes		novel_subfamily_0_of_novel_family_23_of_novel_order_102_of_Caudoviricetes||novel_family_16_of_novel_order_97_of_Caudoviricetes		novel_genus_2_of_novel_subfamily_0_of_novel_family_23_of_novel_order_102_of_Caudoviricetes||novel_family_16_of_novel_order_97_of_Caudoviricetes	Fully clustered
19374	T8_S__k141_695616	T8_S__k141_695616	12	FALSE			Duplodnaviria		Uroviricota		Caudoviricetes		novel_order_102_of_Caudoviricetes		novel_family_23_of_novel_order_102_of_Caudoviricetes		novel_subfamily_0_of_novel_family_23_of_novel_order_102_of_Caudoviricetes||novel_family_16_of_novel_order_97_of_Caudoviricetes		novel_genus_3_of_novel_subfamily_0_of_novel_family_23_of_novel_order_102_of_Caudoviricetes||novel_family_16_of_novel_order_97_of_Caudoviricetes	Fully clustered
9061	T16_D__k141_953750	T16_D__k141_953750	11	FALSE			Duplodnaviria		Uroviricota		Caudoviricetes		novel_order_102_of_Caudoviricetes		novel_family_23_of_novel_order_102_of_Caudoviricetes		novel_subfamily_0_of_novel_family_23_of_novel_order_102_of_Caudoviricetes||novel_family_16_of_novel_order_97_of_Caudoviricetes		novel_genus_4_of_novel_subfamily_0_of_novel_family_23_of_novel_order_102_of_Caudoviricetes||novel_family_16_of_novel_order_97_of_Caudoviricetes	Fully clustered
12185	T40_D__k141_960944	T40_D__k141_960944	25	FALSE			Duplodnaviria		Uroviricota		Caudoviricetes		novel_order_102_of_Caudoviricetes		novel_family_23_of_novel_order_102_of_Caudoviricetes		novel_subfamily_0_of_novel_family_23_of_novel_order_102_of_Caudoviricetes||novel_family_16_of_novel_order_97_of_Caudoviricetes		novel_genus_5_of_novel_subfamily_0_of_novel_family_23_of_novel_order_102_of_Caudoviricetes||novel_family_16_of_novel_order_97_of_Caudoviricetes	Fully clustered
7330	T12_S__k141_1333730	T12_S__k141_1333730	14	FALSE			Duplodnaviria		Uroviricota		Caudoviricetes		novel_order_102_of_Caudoviricetes		novel_family_23_of_novel_order_102_of_Caudoviricetes		novel_subfamily_0_of_novel_family_23_of_novel_order_102_of_Caudoviricetes||novel_family_16_of_novel_order_97_of_Caudoviricetes		novel_genus_6_of_novel_subfamily_0_of_novel_family_23_of_novel_order_102_of_Caudoviricetes||novel_family_16_of_novel_order_97_of_Caudoviricetes	Fully clustered
9523	T20_S__k141_593337	T20_S__k141_593337	22	FALSE			Duplodnaviria		Uroviricota		Caudoviricetes		novel_order_102_of_Caudoviricetes		novel_family_23_of_novel_order_102_of_Caudoviricetes		novel_subfamily_0_of_novel_family_23_of_novel_order_102_of_Caudoviricetes||novel_family_16_of_novel_order_97_of_Caudoviricetes		novel_genus_6_of_novel_subfamily_0_of_novel_family_23_of_novel_order_102_of_Caudoviricetes||novel_family_16_of_novel_order_97_of_Caudoviricetes	Fully clustered
16573	T72_S__k141_312619	T72_S__k141_312619	30	FALSE			Duplodnaviria		Uroviricota		Caudoviricetes		novel_order_102_of_Caudoviricetes		novel_family_23_of_novel_order_102_of_Caudoviricetes		novel_subfamily_0_of_novel_family_23_of_novel_order_102_of_Caudoviricetes||novel_family_16_of_novel_order_97_of_Caudoviricetes		novel_genus_6_of_novel_subfamily_0_of_novel_family_23_of_novel_order_102_of_Caudoviricetes||novel_family_16_of_novel_order_97_of_Caudoviricetes	Fully clustered
18924	T88_S_k141_649471	T88_S_k141_649471	22	FALSE			Duplodnaviria		Uroviricota		Caudoviricetes		novel_order_102_of_Caudoviricetes		novel_family_23_of_novel_order_102_of_Caudoviricetes		novel_subfamily_0_of_novel_family_23_of_novel_order_102_of_Caudoviricetes||novel_family_16_of_novel_order_97_of_Caudoviricetes		novel_genus_6_of_novel_subfamily_0_of_novel_family_23_of_novel_order_102_of_Caudoviricetes||novel_family_16_of_novel_order_97_of_Caudoviricetes	Fully clustered
15595	T60_S__k141_496476	T60_S__k141_496476	17	FALSE			Duplodnaviria		Uroviricota		Caudoviricetes		novel_order_102_of_Caudoviricetes		novel_family_23_of_novel_order_102_of_Caudoviricetes		novel_subfamily_0_of_novel_family_23_of_novel_order_102_of_Caudoviricetes||novel_family_16_of_novel_order_97_of_Caudoviricetes		novel_genus_7_of_novel_subfamily_0_of_novel_family_23_of_novel_order_102_of_Caudoviricetes||novel_family_16_of_novel_order_97_of_Caudoviricetes	Fully clustered
5453	T0_S__k141_93374	T0_S__k141_93374	21	FALSE			Duplodnaviria		Uroviricota		Caudoviricetes		novel_order_102_of_Caudoviricetes		novel_family_23_of_novel_order_102_of_Caudoviricetes		novel_subfamily_0_of_novel_family_23_of_novel_order_102_of_Caudoviricetes||novel_family_4_of_novel_order_93_of_Caudoviricetes		novel_genus_1_of_novel_subfamily_0_of_novel_family_23_of_novel_order_102_of_Caudoviricetes||novel_family_4_of_novel_order_93_of_Caudoviricetes	Fully clustered
6410	T108_S__k141_706385	T108_S__k141_706385	16	FALSE			Duplodnaviria		Uroviricota		Caudoviricetes		novel_order_102_of_Caudoviricetes		novel_family_23_of_novel_order_102_of_Caudoviricetes		novel_subfamily_0_of_novel_family_23_of_novel_order_102_of_Caudoviricetes||novel_family_4_of_novel_order_93_of_Caudoviricetes		novel_genus_2_of_novel_subfamily_0_of_novel_family_23_of_novel_order_102_of_Caudoviricetes||novel_family_4_of_novel_order_93_of_Caudoviricetes	Fully clustered
10433	T32_S__k141_340232	T32_S__k141_340232	38	FALSE			Duplodnaviria		Uroviricota		Caudoviricetes		novel_order_102_of_Caudoviricetes		novel_family_23_of_novel_order_102_of_Caudoviricetes		novel_subfamily_0_of_novel_family_5_of_novel_order_97_of_Caudoviricetes||novel_family_11_of_novel_order_96_of_Caudoviricetes||novel_family_23_of_novel_order_102_of_Caudoviricetes		novel_genus_4_of_novel_subfamily_0_of_novel_family_5_of_novel_order_97_of_Caudoviricetes||novel_family_11_of_novel_order_96_of_Caudoviricetes||novel_family_23_of_novel_order_102_of_Caudoviricetes	Fully clustered
6773	T112_D__k141_619295	T112_D__k141_619295	31	FALSE			Duplodnaviria		Uroviricota		Caudoviricetes		novel_order_102_of_Caudoviricetes		novel_family_24_of_novel_order_102_of_Caudoviricetes		novel_subfamily_0_of_novel_family_24_of_novel_order_102_of_Caudoviricetes		novel_genus_0_of_novel_subfamily_0_of_novel_family_24_of_novel_order_102_of_Caudoviricetes	Fully clustered
9944	T28_S__k141_1122662	T28_S__k141_1122662	18	FALSE			Duplodnaviria		Uroviricota		Caudoviricetes		novel_order_102_of_Caudoviricetes		novel_family_24_of_novel_order_102_of_Caudoviricetes		novel_subfamily_0_of_novel_family_24_of_novel_order_102_of_Caudoviricetes		novel_genus_1_of_novel_subfamily_0_of_novel_family_24_of_novel_order_102_of_Caudoviricetes	Fully clustered
12590	T44_S__k141_46292	T44_S__k141_46292	17	FALSE			Duplodnaviria		Uroviricota		Caudoviricetes		novel_order_102_of_Caudoviricetes		novel_family_24_of_novel_order_102_of_Caudoviricetes		novel_subfamily_0_of_novel_family_24_of_novel_order_102_of_Caudoviricetes		novel_genus_2_of_novel_subfamily_0_of_novel_family_24_of_novel_order_102_of_Caudoviricetes	Fully clustered
7123	T112_S__k141_555520	T112_S__k141_555520	17	FALSE			Duplodnaviria		Uroviricota		Caudoviricetes		novel_order_102_of_Caudoviricetes		novel_family_25_of_novel_order_102_of_Caudoviricetes		novel_subfamily_0_of_novel_family_14_of_novel_order_102_of_Caudoviricetes||novel_family_26_of_novel_order_102_of_Caudoviricetes||novel_family_25_of_novel_order_102_of_Caudoviricetes||novel_family_16_of_novel_order_102_of_Caudoviricetes||novel_family_1_of_novel_order_104_of_Caudoviricetes||novel_family_20_of_novel_order_102_of_Caudoviricetes		novel_genus_10_of_novel_subfamily_0_of_novel_family_14_of_novel_order_102_of_Caudoviricetes||novel_family_26_of_novel_order_102_of_Caudoviricetes||novel_family_25_of_novel_order_102_of_Caudoviricetes||novel_family_16_of_novel_order_102_of_Caudoviricetes||novel_family_1_of_novel_order_104_of_Caudoviricetes||novel_family_20_of_novel_order_102_of_Caudoviricetes	Fully clustered
15140	T52_S_k141_696564	T52_S_k141_696564	32	FALSE			Duplodnaviria		Uroviricota		Caudoviricetes		novel_order_102_of_Caudoviricetes		novel_family_25_of_novel_order_102_of_Caudoviricetes		novel_subfamily_0_of_novel_family_14_of_novel_order_102_of_Caudoviricetes||novel_family_26_of_novel_order_102_of_Caudoviricetes||novel_family_25_of_novel_order_102_of_Caudoviricetes||novel_family_16_of_novel_order_102_of_Caudoviricetes||novel_family_1_of_novel_order_104_of_Caudoviricetes||novel_family_20_of_novel_order_102_of_Caudoviricetes		novel_genus_10_of_novel_subfamily_0_of_novel_family_14_of_novel_order_102_of_Caudoviricetes||novel_family_26_of_novel_order_102_of_Caudoviricetes||novel_family_25_of_novel_order_102_of_Caudoviricetes||novel_family_16_of_novel_order_102_of_Caudoviricetes||novel_family_1_of_novel_order_104_of_Caudoviricetes||novel_family_20_of_novel_order_102_of_Caudoviricetes	Fully clustered
10711	T36_S__k141_14782	T36_S__k141_14782	24	FALSE			Duplodnaviria		Uroviricota		Caudoviricetes		novel_order_102_of_Caudoviricetes		novel_family_25_of_novel_order_102_of_Caudoviricetes		novel_subfamily_0_of_novel_family_25_of_novel_order_102_of_Caudoviricetes		novel_genus_0_of_novel_subfamily_0_of_novel_family_25_of_novel_order_102_of_Caudoviricetes	Fully clustered
10633	T36_S__k141_107844	T36_S__k141_107844	54	FALSE			Duplodnaviria		Uroviricota		Caudoviricetes		novel_order_102_of_Caudoviricetes		novel_family_25_of_novel_order_102_of_Caudoviricetes		novel_subfamily_0_of_novel_family_25_of_novel_order_102_of_Caudoviricetes||novel_family_5_of_novel_order_140_of_Caudoviricetes		novel_genus_0_of_novel_subfamily_0_of_novel_family_25_of_novel_order_102_of_Caudoviricetes||novel_family_5_of_novel_order_140_of_Caudoviricetes	Fully clustered
19320	T8_S__k141_568029	T8_S__k141_568029	55	FALSE			Duplodnaviria		Uroviricota		Caudoviricetes		novel_order_102_of_Caudoviricetes		novel_family_25_of_novel_order_102_of_Caudoviricetes		novel_subfamily_0_of_novel_family_25_of_novel_order_102_of_Caudoviricetes||novel_family_5_of_novel_order_140_of_Caudoviricetes		novel_genus_0_of_novel_subfamily_0_of_novel_family_25_of_novel_order_102_of_Caudoviricetes||novel_family_5_of_novel_order_140_of_Caudoviricetes	Fully clustered
9818	T24_S__k141_706088	T24_S__k141_706088	27	FALSE			Duplodnaviria		Uroviricota		Caudoviricetes		novel_order_102_of_Caudoviricetes		novel_family_25_of_novel_order_102_of_Caudoviricetes		novel_subfamily_0_of_novel_family_25_of_novel_order_102_of_Caudoviricetes||novel_family_5_of_novel_order_140_of_Caudoviricetes		novel_genus_1_of_novel_subfamily_0_of_novel_family_25_of_novel_order_102_of_Caudoviricetes||novel_family_5_of_novel_order_140_of_Caudoviricetes	Fully clustered
10653	T36_S__k141_1130822	T36_S__k141_1130822	43	FALSE			Duplodnaviria		Uroviricota		Caudoviricetes		novel_order_102_of_Caudoviricetes		novel_family_25_of_novel_order_102_of_Caudoviricetes		novel_subfamily_0_of_novel_family_25_of_novel_order_102_of_Caudoviricetes||novel_family_5_of_novel_order_140_of_Caudoviricetes		novel_genus_1_of_novel_subfamily_0_of_novel_family_25_of_novel_order_102_of_Caudoviricetes||novel_family_5_of_novel_order_140_of_Caudoviricetes	Fully clustered
9138	T16_S__k141_1135000	T16_S__k141_1135000	21	FALSE			Duplodnaviria		Uroviricota		Caudoviricetes		novel_order_102_of_Caudoviricetes		novel_family_25_of_novel_order_102_of_Caudoviricetes		novel_subfamily_0_of_novel_family_25_of_novel_order_102_of_Caudoviricetes||novel_family_5_of_novel_order_140_of_Caudoviricetes		novel_genus_2_of_novel_subfamily_0_of_novel_family_25_of_novel_order_102_of_Caudoviricetes||novel_family_5_of_novel_order_140_of_Caudoviricetes	Fully clustered
18815	T88_S_k141_340428	T88_S_k141_340428	29	FALSE			Duplodnaviria		Uroviricota		Caudoviricetes		novel_order_102_of_Caudoviricetes		novel_family_25_of_novel_order_102_of_Caudoviricetes		novel_subfamily_0_of_novel_family_25_of_novel_order_102_of_Caudoviricetes||novel_family_5_of_novel_order_140_of_Caudoviricetes		novel_genus_4_of_novel_subfamily_0_of_novel_family_25_of_novel_order_102_of_Caudoviricetes||novel_family_5_of_novel_order_140_of_Caudoviricetes	Fully clustered
15415	T56_S__k141_815372	T56_S__k141_815372	14	FALSE			Duplodnaviria		Uroviricota		Caudoviricetes		novel_order_102_of_Caudoviricetes		novel_family_25_of_novel_order_102_of_Caudoviricetes		novel_subfamily_0_of_novel_family_25_of_novel_order_102_of_Caudoviricetes||novel_family_5_of_novel_order_140_of_Caudoviricetes		novel_genus_5_of_novel_subfamily_0_of_novel_family_25_of_novel_order_102_of_Caudoviricetes||novel_family_5_of_novel_order_140_of_Caudoviricetes	Fully clustered
19919	T96_S__k141_668517	T96_S__k141_668517	15	FALSE			Duplodnaviria		Uroviricota		Caudoviricetes		novel_order_102_of_Caudoviricetes		novel_family_25_of_novel_order_102_of_Caudoviricetes		novel_subfamily_0_of_novel_family_25_of_novel_order_102_of_Caudoviricetes||novel_family_5_of_novel_order_140_of_Caudoviricetes		novel_genus_6_of_novel_subfamily_0_of_novel_family_25_of_novel_order_102_of_Caudoviricetes||novel_family_5_of_novel_order_140_of_Caudoviricetes	Fully clustered
15456	T60_S__k141_1007932	T60_S__k141_1007932	13	FALSE			Duplodnaviria		Uroviricota		Caudoviricetes		novel_order_102_of_Caudoviricetes		novel_family_25_of_novel_order_102_of_Caudoviricetes		novel_subfamily_0_of_novel_family_5_of_novel_order_100_of_Caudoviricetes||novel_family_6_of_novel_order_100_of_Caudoviricetes||novel_family_27_of_novel_order_102_of_Caudoviricetes||novel_family_25_of_novel_order_102_of_Caudoviricetes		novel_genus_4_of_novel_subfamily_0_of_novel_family_5_of_novel_order_100_of_Caudoviricetes||novel_family_6_of_novel_order_100_of_Caudoviricetes||novel_family_27_of_novel_order_102_of_Caudoviricetes||novel_family_25_of_novel_order_102_of_Caudoviricetes	Fully clustered
19510	T92_S__k141_1119628	T92_S__k141_1119628	38	FALSE			Duplodnaviria		Uroviricota		Caudoviricetes		novel_order_102_of_Caudoviricetes		novel_family_25_of_novel_order_102_of_Caudoviricetes		novel_subfamily_0_of_novel_family_8_of_novel_order_84_of_Caudoviricetes||novel_family_25_of_novel_order_102_of_Caudoviricetes		novel_genus_0_of_novel_subfamily_0_of_novel_family_8_of_novel_order_84_of_Caudoviricetes||novel_family_25_of_novel_order_102_of_Caudoviricetes	Fully clustered
18877	T88_S_k141_536811	T88_S_k141_536811	14	FALSE			Duplodnaviria		Uroviricota		Caudoviricetes		novel_order_102_of_Caudoviricetes		novel_family_25_of_novel_order_102_of_Caudoviricetes		novel_subfamily_0_of_novel_family_8_of_novel_order_84_of_Caudoviricetes||novel_family_25_of_novel_order_102_of_Caudoviricetes		novel_genus_1_of_novel_subfamily_0_of_novel_family_8_of_novel_order_84_of_Caudoviricetes||novel_family_25_of_novel_order_102_of_Caudoviricetes	Fully clustered
14219	T4_S__k141_524609	T4_S__k141_524609	18	FALSE			Duplodnaviria		Uroviricota		Caudoviricetes		novel_order_102_of_Caudoviricetes		novel_family_26_of_novel_order_102_of_Caudoviricetes		novel_subfamily_0_of_novel_family_14_of_novel_order_102_of_Caudoviricetes||novel_family_26_of_novel_order_102_of_Caudoviricetes||novel_family_25_of_novel_order_102_of_Caudoviricetes||novel_family_16_of_novel_order_102_of_Caudoviricetes||novel_family_1_of_novel_order_104_of_Caudoviricetes||novel_family_20_of_novel_order_102_of_Caudoviricetes		novel_genus_0_of_novel_subfamily_0_of_novel_family_14_of_novel_order_102_of_Caudoviricetes||novel_family_26_of_novel_order_102_of_Caudoviricetes||novel_family_25_of_novel_order_102_of_Caudoviricetes||novel_family_16_of_novel_order_102_of_Caudoviricetes||novel_family_1_of_novel_order_104_of_Caudoviricetes||novel_family_20_of_novel_order_102_of_Caudoviricetes	Fully clustered
10178	T28_S__k141_621056	T28_S__k141_621056	39	FALSE			Duplodnaviria		Uroviricota		Caudoviricetes		novel_order_102_of_Caudoviricetes		novel_family_26_of_novel_order_102_of_Caudoviricetes		novel_subfamily_0_of_novel_family_14_of_novel_order_102_of_Caudoviricetes||novel_family_26_of_novel_order_102_of_Caudoviricetes||novel_family_25_of_novel_order_102_of_Caudoviricetes||novel_family_16_of_novel_order_102_of_Caudoviricetes||novel_family_1_of_novel_order_104_of_Caudoviricetes||novel_family_20_of_novel_order_102_of_Caudoviricetes		novel_genus_11_of_novel_subfamily_0_of_novel_family_14_of_novel_order_102_of_Caudoviricetes||novel_family_26_of_novel_order_102_of_Caudoviricetes||novel_family_25_of_novel_order_102_of_Caudoviricetes||novel_family_16_of_novel_order_102_of_Caudoviricetes||novel_family_1_of_novel_order_104_of_Caudoviricetes||novel_family_20_of_novel_order_102_of_Caudoviricetes	Fully clustered
6139	T104_S__k141_209774	T104_S__k141_209774	36	FALSE			Duplodnaviria		Uroviricota		Caudoviricetes		novel_order_102_of_Caudoviricetes		novel_family_26_of_novel_order_102_of_Caudoviricetes		novel_subfamily_0_of_novel_family_14_of_novel_order_102_of_Caudoviricetes||novel_family_26_of_novel_order_102_of_Caudoviricetes||novel_family_25_of_novel_order_102_of_Caudoviricetes||novel_family_16_of_novel_order_102_of_Caudoviricetes||novel_family_1_of_novel_order_104_of_Caudoviricetes||novel_family_20_of_novel_order_102_of_Caudoviricetes		novel_genus_3_of_novel_subfamily_0_of_novel_family_14_of_novel_order_102_of_Caudoviricetes||novel_family_26_of_novel_order_102_of_Caudoviricetes||novel_family_25_of_novel_order_102_of_Caudoviricetes||novel_family_16_of_novel_order_102_of_Caudoviricetes||novel_family_1_of_novel_order_104_of_Caudoviricetes||novel_family_20_of_novel_order_102_of_Caudoviricetes	Fully clustered
15073	T52_S_k141_429498	T52_S_k141_429498	72	FALSE			Duplodnaviria		Uroviricota		Caudoviricetes		novel_order_102_of_Caudoviricetes		novel_family_26_of_novel_order_102_of_Caudoviricetes		novel_subfamily_0_of_novel_family_14_of_novel_order_102_of_Caudoviricetes||novel_family_26_of_novel_order_102_of_Caudoviricetes||novel_family_25_of_novel_order_102_of_Caudoviricetes||novel_family_16_of_novel_order_102_of_Caudoviricetes||novel_family_1_of_novel_order_104_of_Caudoviricetes||novel_family_20_of_novel_order_102_of_Caudoviricetes		novel_genus_3_of_novel_subfamily_0_of_novel_family_14_of_novel_order_102_of_Caudoviricetes||novel_family_26_of_novel_order_102_of_Caudoviricetes||novel_family_25_of_novel_order_102_of_Caudoviricetes||novel_family_16_of_novel_order_102_of_Caudoviricetes||novel_family_1_of_novel_order_104_of_Caudoviricetes||novel_family_20_of_novel_order_102_of_Caudoviricetes	Fully clustered
19697	T92_S__k141_704631	T92_S__k141_704631	42	FALSE			Duplodnaviria		Uroviricota		Caudoviricetes		novel_order_102_of_Caudoviricetes		novel_family_26_of_novel_order_102_of_Caudoviricetes		novel_subfamily_0_of_novel_family_14_of_novel_order_102_of_Caudoviricetes||novel_family_26_of_novel_order_102_of_Caudoviricetes||novel_family_25_of_novel_order_102_of_Caudoviricetes||novel_family_16_of_novel_order_102_of_Caudoviricetes||novel_family_1_of_novel_order_104_of_Caudoviricetes||novel_family_20_of_novel_order_102_of_Caudoviricetes		novel_genus_3_of_novel_subfamily_0_of_novel_family_14_of_novel_order_102_of_Caudoviricetes||novel_family_26_of_novel_order_102_of_Caudoviricetes||novel_family_25_of_novel_order_102_of_Caudoviricetes||novel_family_16_of_novel_order_102_of_Caudoviricetes||novel_family_1_of_novel_order_104_of_Caudoviricetes||novel_family_20_of_novel_order_102_of_Caudoviricetes	Fully clustered
14309	T4_S__k141_89816	T4_S__k141_89816	46	FALSE			Duplodnaviria		Uroviricota		Caudoviricetes		novel_order_102_of_Caudoviricetes		novel_family_26_of_novel_order_102_of_Caudoviricetes		novel_subfamily_0_of_novel_family_14_of_novel_order_102_of_Caudoviricetes||novel_family_26_of_novel_order_102_of_Caudoviricetes||novel_family_25_of_novel_order_102_of_Caudoviricetes||novel_family_16_of_novel_order_102_of_Caudoviricetes||novel_family_1_of_novel_order_104_of_Caudoviricetes||novel_family_20_of_novel_order_102_of_Caudoviricetes		novel_genus_4_of_novel_subfamily_0_of_novel_family_14_of_novel_order_102_of_Caudoviricetes||novel_family_26_of_novel_order_102_of_Caudoviricetes||novel_family_25_of_novel_order_102_of_Caudoviricetes||novel_family_16_of_novel_order_102_of_Caudoviricetes||novel_family_1_of_novel_order_104_of_Caudoviricetes||novel_family_20_of_novel_order_102_of_Caudoviricetes	Fully clustered
12359	T40_S__k141_586438	T40_S__k141_586438	45	FALSE			Duplodnaviria		Uroviricota		Caudoviricetes		novel_order_102_of_Caudoviricetes		novel_family_26_of_novel_order_102_of_Caudoviricetes		novel_subfamily_0_of_novel_family_14_of_novel_order_102_of_Caudoviricetes||novel_family_26_of_novel_order_102_of_Caudoviricetes||novel_family_25_of_novel_order_102_of_Caudoviricetes||novel_family_16_of_novel_order_102_of_Caudoviricetes||novel_family_1_of_novel_order_104_of_Caudoviricetes||novel_family_20_of_novel_order_102_of_Caudoviricetes		novel_genus_5_of_novel_subfamily_0_of_novel_family_14_of_novel_order_102_of_Caudoviricetes||novel_family_26_of_novel_order_102_of_Caudoviricetes||novel_family_25_of_novel_order_102_of_Caudoviricetes||novel_family_16_of_novel_order_102_of_Caudoviricetes||novel_family_1_of_novel_order_104_of_Caudoviricetes||novel_family_20_of_novel_order_102_of_Caudoviricetes	Fully clustered
7197	T112_S__k141_81731	T112_S__k141_81731	34	FALSE			Duplodnaviria		Uroviricota		Caudoviricetes		novel_order_102_of_Caudoviricetes		novel_family_26_of_novel_order_102_of_Caudoviricetes		novel_subfamily_0_of_novel_family_20_of_novel_order_102_of_Caudoviricetes||novel_family_26_of_novel_order_102_of_Caudoviricetes		novel_genus_2_of_novel_subfamily_0_of_novel_family_20_of_novel_order_102_of_Caudoviricetes||novel_family_26_of_novel_order_102_of_Caudoviricetes	Fully clustered
10337	T32_S__k141_1179774	T32_S__k141_1179774	47	FALSE			Duplodnaviria		Uroviricota		Caudoviricetes		novel_order_102_of_Caudoviricetes		novel_family_26_of_novel_order_102_of_Caudoviricetes		novel_subfamily_0_of_novel_family_20_of_novel_order_102_of_Caudoviricetes||novel_family_26_of_novel_order_102_of_Caudoviricetes		novel_genus_2_of_novel_subfamily_0_of_novel_family_20_of_novel_order_102_of_Caudoviricetes||novel_family_26_of_novel_order_102_of_Caudoviricetes	Fully clustered
12812	T48_S__k141_543395	T48_S__k141_543395	40	FALSE			Duplodnaviria		Uroviricota		Caudoviricetes		novel_order_102_of_Caudoviricetes		novel_family_26_of_novel_order_102_of_Caudoviricetes		novel_subfamily_0_of_novel_family_20_of_novel_order_102_of_Caudoviricetes||novel_family_26_of_novel_order_102_of_Caudoviricetes		novel_genus_2_of_novel_subfamily_0_of_novel_family_20_of_novel_order_102_of_Caudoviricetes||novel_family_26_of_novel_order_102_of_Caudoviricetes	Fully clustered
13670	T4_D_k141_611179	T4_D_k141_611179	68	FALSE			Duplodnaviria		Uroviricota		Caudoviricetes		novel_order_102_of_Caudoviricetes		novel_family_26_of_novel_order_102_of_Caudoviricetes		novel_subfamily_0_of_novel_family_20_of_novel_order_102_of_Caudoviricetes||novel_family_26_of_novel_order_102_of_Caudoviricetes		novel_genus_8_of_novel_subfamily_0_of_novel_family_20_of_novel_order_102_of_Caudoviricetes||novel_family_26_of_novel_order_102_of_Caudoviricetes	Fully clustered
14012	T4_D_k141_973015	T4_D_k141_973015	61	FALSE			Duplodnaviria		Uroviricota		Caudoviricetes		novel_order_102_of_Caudoviricetes		novel_family_26_of_novel_order_102_of_Caudoviricetes		novel_subfamily_0_of_novel_family_26_of_novel_order_102_of_Caudoviricetes		novel_genus_0_of_novel_subfamily_0_of_novel_family_26_of_novel_order_102_of_Caudoviricetes	Fully clustered
5404	T0_S__k141_624039	T0_S__k141_624039	26	FALSE			Duplodnaviria		Uroviricota		Caudoviricetes		novel_order_102_of_Caudoviricetes		novel_family_26_of_novel_order_102_of_Caudoviricetes		novel_subfamily_0_of_novel_family_26_of_novel_order_102_of_Caudoviricetes||novel_family_6_of_novel_order_97_of_Caudoviricetes		novel_genus_0_of_novel_subfamily_0_of_novel_family_26_of_novel_order_102_of_Caudoviricetes||novel_family_6_of_novel_order_97_of_Caudoviricetes	Fully clustered
9448	T20_S__k141_243867	T20_S__k141_243867	24	FALSE			Duplodnaviria		Uroviricota		Caudoviricetes		novel_order_102_of_Caudoviricetes		novel_family_26_of_novel_order_102_of_Caudoviricetes		novel_subfamily_0_of_novel_family_26_of_novel_order_102_of_Caudoviricetes||novel_family_6_of_novel_order_97_of_Caudoviricetes		novel_genus_0_of_novel_subfamily_0_of_novel_family_26_of_novel_order_102_of_Caudoviricetes||novel_family_6_of_novel_order_97_of_Caudoviricetes	Fully clustered
15527	T60_S__k141_269501	T60_S__k141_269501	21	FALSE			Duplodnaviria		Uroviricota		Caudoviricetes		novel_order_102_of_Caudoviricetes		novel_family_26_of_novel_order_102_of_Caudoviricetes		novel_subfamily_0_of_novel_family_26_of_novel_order_102_of_Caudoviricetes||novel_family_6_of_novel_order_97_of_Caudoviricetes		novel_genus_0_of_novel_subfamily_0_of_novel_family_26_of_novel_order_102_of_Caudoviricetes||novel_family_6_of_novel_order_97_of_Caudoviricetes	Fully clustered
16581	T72_S__k141_366617	T72_S__k141_366617	16	FALSE			Duplodnaviria		Uroviricota		Caudoviricetes		novel_order_102_of_Caudoviricetes		novel_family_26_of_novel_order_102_of_Caudoviricetes		novel_subfamily_0_of_novel_family_26_of_novel_order_102_of_Caudoviricetes||novel_family_6_of_novel_order_97_of_Caudoviricetes		novel_genus_1_of_novel_subfamily_0_of_novel_family_26_of_novel_order_102_of_Caudoviricetes||novel_family_6_of_novel_order_97_of_Caudoviricetes	Fully clustered
18791	T88_S_k141_259091	T88_S_k141_259091	19	FALSE			Duplodnaviria		Uroviricota		Caudoviricetes		novel_order_102_of_Caudoviricetes		novel_family_26_of_novel_order_102_of_Caudoviricetes		novel_subfamily_0_of_novel_family_26_of_novel_order_102_of_Caudoviricetes||novel_family_6_of_novel_order_97_of_Caudoviricetes		novel_genus_2_of_novel_subfamily_0_of_novel_family_26_of_novel_order_102_of_Caudoviricetes||novel_family_6_of_novel_order_97_of_Caudoviricetes	Fully clustered
6360	T108_S__k141_417439	T108_S__k141_417439	17	FALSE			Duplodnaviria		Uroviricota		Caudoviricetes		novel_order_102_of_Caudoviricetes		novel_family_26_of_novel_order_102_of_Caudoviricetes		novel_subfamily_0_of_novel_family_26_of_novel_order_102_of_Caudoviricetes||novel_family_6_of_novel_order_97_of_Caudoviricetes		novel_genus_3_of_novel_subfamily_0_of_novel_family_26_of_novel_order_102_of_Caudoviricetes||novel_family_6_of_novel_order_97_of_Caudoviricetes	Fully clustered
16251	T64_S__k141_807548	T64_S__k141_807548	28	FALSE			Duplodnaviria		Uroviricota		Caudoviricetes		novel_order_102_of_Caudoviricetes		novel_family_26_of_novel_order_102_of_Caudoviricetes		novel_subfamily_0_of_novel_family_26_of_novel_order_102_of_Caudoviricetes||novel_family_6_of_novel_order_97_of_Caudoviricetes		novel_genus_3_of_novel_subfamily_0_of_novel_family_26_of_novel_order_102_of_Caudoviricetes||novel_family_6_of_novel_order_97_of_Caudoviricetes	Fully clustered
19537	T92_S__k141_1194682	T92_S__k141_1194682	18	FALSE			Duplodnaviria		Uroviricota		Caudoviricetes		novel_order_102_of_Caudoviricetes		novel_family_26_of_novel_order_102_of_Caudoviricetes		novel_subfamily_0_of_novel_family_26_of_novel_order_102_of_Caudoviricetes||novel_family_6_of_novel_order_97_of_Caudoviricetes		novel_genus_3_of_novel_subfamily_0_of_novel_family_26_of_novel_order_102_of_Caudoviricetes||novel_family_6_of_novel_order_97_of_Caudoviricetes	Fully clustered
10257	T28_S__k141_900802	T28_S__k141_900802	31	FALSE			Duplodnaviria		Uroviricota		Caudoviricetes		novel_order_102_of_Caudoviricetes		novel_family_26_of_novel_order_102_of_Caudoviricetes		novel_subfamily_0_of_novel_family_26_of_novel_order_102_of_Caudoviricetes||novel_family_6_of_novel_order_97_of_Caudoviricetes		novel_genus_4_of_novel_subfamily_0_of_novel_family_26_of_novel_order_102_of_Caudoviricetes||novel_family_6_of_novel_order_97_of_Caudoviricetes	Fully clustered
10706	T36_S__k141_1360918	T36_S__k141_1360918	56	FALSE			Duplodnaviria		Uroviricota		Caudoviricetes		novel_order_102_of_Caudoviricetes		novel_family_26_of_novel_order_102_of_Caudoviricetes		novel_subfamily_0_of_novel_family_26_of_novel_order_102_of_Caudoviricetes||novel_family_6_of_novel_order_97_of_Caudoviricetes		novel_genus_4_of_novel_subfamily_0_of_novel_family_26_of_novel_order_102_of_Caudoviricetes||novel_family_6_of_novel_order_97_of_Caudoviricetes	Fully clustered
18906	T88_S_k141_601974	T88_S_k141_601974	17	FALSE			Duplodnaviria		Uroviricota		Caudoviricetes		novel_order_102_of_Caudoviricetes		novel_family_26_of_novel_order_102_of_Caudoviricetes		novel_subfamily_0_of_novel_family_26_of_novel_order_102_of_Caudoviricetes||novel_family_6_of_novel_order_97_of_Caudoviricetes		novel_genus_5_of_novel_subfamily_0_of_novel_family_26_of_novel_order_102_of_Caudoviricetes||novel_family_6_of_novel_order_97_of_Caudoviricetes	Fully clustered
7907	T16_D__k141_1246074	T16_D__k141_1246074	19	FALSE			Duplodnaviria		Uroviricota		Caudoviricetes		novel_order_102_of_Caudoviricetes		novel_family_26_of_novel_order_102_of_Caudoviricetes		novel_subfamily_0_of_novel_family_33_of_novel_order_134_of_Caudoviricetes||novel_family_26_of_novel_order_102_of_Caudoviricetes		novel_genus_1_of_novel_subfamily_0_of_novel_family_33_of_novel_order_134_of_Caudoviricetes||novel_family_26_of_novel_order_102_of_Caudoviricetes	Fully clustered
15702	T60_S__k141_907308	T60_S__k141_907308	28	FALSE			Duplodnaviria		Uroviricota		Caudoviricetes		novel_order_102_of_Caudoviricetes		novel_family_26_of_novel_order_102_of_Caudoviricetes		novel_subfamily_0_of_novel_family_33_of_novel_order_134_of_Caudoviricetes||novel_family_26_of_novel_order_102_of_Caudoviricetes		novel_genus_1_of_novel_subfamily_0_of_novel_family_33_of_novel_order_134_of_Caudoviricetes||novel_family_26_of_novel_order_102_of_Caudoviricetes	Fully clustered
14932	T52_S_k141_1051419	T52_S_k141_1051419	11	FALSE			Duplodnaviria		Uroviricota		Caudoviricetes		novel_order_102_of_Caudoviricetes		novel_family_26_of_novel_order_102_of_Caudoviricetes		novel_subfamily_0_of_novel_family_6_of_novel_order_97_of_Caudoviricetes||novel_family_26_of_novel_order_102_of_Caudoviricetes		novel_genus_1_of_novel_subfamily_0_of_novel_family_6_of_novel_order_97_of_Caudoviricetes||novel_family_26_of_novel_order_102_of_Caudoviricetes	Fully clustered
18947	T88_S_k141_730674	T88_S_k141_730674	17	FALSE			Duplodnaviria		Uroviricota		Caudoviricetes		novel_order_102_of_Caudoviricetes		novel_family_26_of_novel_order_102_of_Caudoviricetes		novel_subfamily_0_of_novel_family_6_of_novel_order_97_of_Caudoviricetes||novel_family_26_of_novel_order_102_of_Caudoviricetes		novel_genus_1_of_novel_subfamily_0_of_novel_family_6_of_novel_order_97_of_Caudoviricetes||novel_family_26_of_novel_order_102_of_Caudoviricetes	Fully clustered
12853	T48_S__k141_736194	T48_S__k141_736194	11	FALSE			Duplodnaviria		Uroviricota		Caudoviricetes		novel_order_102_of_Caudoviricetes		novel_family_26_of_novel_order_102_of_Caudoviricetes		novel_subfamily_0_of_novel_family_6_of_novel_order_97_of_Caudoviricetes||novel_family_26_of_novel_order_102_of_Caudoviricetes		novel_genus_2_of_novel_subfamily_0_of_novel_family_6_of_novel_order_97_of_Caudoviricetes||novel_family_26_of_novel_order_102_of_Caudoviricetes	Fully clustered
13152	T4_D_k141_1260697	T4_D_k141_1260697	21	FALSE			Duplodnaviria		Uroviricota		Caudoviricetes		novel_order_102_of_Caudoviricetes		novel_family_26_of_novel_order_102_of_Caudoviricetes		novel_subfamily_0_of_novel_family_6_of_novel_order_97_of_Caudoviricetes||novel_family_8_of_novel_order_97_of_Caudoviricetes||novel_family_16_of_novel_order_102_of_Caudoviricetes||novel_family_26_of_novel_order_102_of_Caudoviricetes		novel_genus_18_of_novel_subfamily_0_of_novel_family_6_of_novel_order_97_of_Caudoviricetes||novel_family_8_of_novel_order_97_of_Caudoviricetes||novel_family_16_of_novel_order_102_of_Caudoviricetes||novel_family_26_of_novel_order_102_of_Caudoviricetes	Fully clustered
10181	T28_S__k141_623286	T28_S__k141_623286	27	FALSE			Duplodnaviria		Uroviricota		Caudoviricetes		novel_order_102_of_Caudoviricetes		novel_family_26_of_novel_order_102_of_Caudoviricetes		novel_subfamily_0_of_novel_family_6_of_novel_order_97_of_Caudoviricetes||novel_family_8_of_novel_order_97_of_Caudoviricetes||novel_family_16_of_novel_order_102_of_Caudoviricetes||novel_family_26_of_novel_order_102_of_Caudoviricetes		novel_genus_24_of_novel_subfamily_0_of_novel_family_6_of_novel_order_97_of_Caudoviricetes||novel_family_8_of_novel_order_97_of_Caudoviricetes||novel_family_16_of_novel_order_102_of_Caudoviricetes||novel_family_26_of_novel_order_102_of_Caudoviricetes	Fully clustered
16508	T72_S__k141_1077596	T72_S__k141_1077596	30	FALSE			Duplodnaviria		Uroviricota		Caudoviricetes		novel_order_102_of_Caudoviricetes		novel_family_26_of_novel_order_102_of_Caudoviricetes		novel_subfamily_0_of_novel_family_6_of_novel_order_97_of_Caudoviricetes||novel_family_8_of_novel_order_97_of_Caudoviricetes||novel_family_16_of_novel_order_102_of_Caudoviricetes||novel_family_26_of_novel_order_102_of_Caudoviricetes		novel_genus_31_of_novel_subfamily_0_of_novel_family_6_of_novel_order_97_of_Caudoviricetes||novel_family_8_of_novel_order_97_of_Caudoviricetes||novel_family_16_of_novel_order_102_of_Caudoviricetes||novel_family_26_of_novel_order_102_of_Caudoviricetes	Fully clustered
19435	T8_S__k141_898748	T8_S__k141_898748	23	FALSE			Duplodnaviria		Uroviricota		Caudoviricetes		novel_order_102_of_Caudoviricetes		novel_family_26_of_novel_order_102_of_Caudoviricetes		novel_subfamily_0_of_novel_family_6_of_novel_order_97_of_Caudoviricetes||novel_family_8_of_novel_order_97_of_Caudoviricetes||novel_family_16_of_novel_order_102_of_Caudoviricetes||novel_family_26_of_novel_order_102_of_Caudoviricetes		novel_genus_7_of_novel_subfamily_0_of_novel_family_6_of_novel_order_97_of_Caudoviricetes||novel_family_8_of_novel_order_97_of_Caudoviricetes||novel_family_16_of_novel_order_102_of_Caudoviricetes||novel_family_26_of_novel_order_102_of_Caudoviricetes	Fully clustered
12254	T40_S__k141_140741	T40_S__k141_140741	29	FALSE			Duplodnaviria		Uroviricota		Caudoviricetes		novel_order_102_of_Caudoviricetes		novel_family_26_of_novel_order_102_of_Caudoviricetes		novel_subfamily_1_of_novel_family_26_of_novel_order_102_of_Caudoviricetes		novel_genus_0_of_novel_subfamily_1_of_novel_family_26_of_novel_order_102_of_Caudoviricetes	Fully clustered
19395	T8_S__k141_7637	T8_S__k141_7637	62	FALSE			Duplodnaviria		Uroviricota		Caudoviricetes		novel_order_102_of_Caudoviricetes		novel_family_26_of_novel_order_102_of_Caudoviricetes		novel_subfamily_1_of_novel_family_26_of_novel_order_102_of_Caudoviricetes		novel_genus_1_of_novel_subfamily_1_of_novel_family_26_of_novel_order_102_of_Caudoviricetes	Fully clustered
12169	T40_D__k141_948009	T40_D__k141_948009	20	FALSE			Duplodnaviria		Uroviricota		Caudoviricetes		novel_order_102_of_Caudoviricetes		novel_family_26_of_novel_order_102_of_Caudoviricetes		novel_subfamily_1_of_novel_family_26_of_novel_order_102_of_Caudoviricetes		novel_genus_2_of_novel_subfamily_1_of_novel_family_26_of_novel_order_102_of_Caudoviricetes	Fully clustered
14040	T4_S__k141_101780	T4_S__k141_101780	26	FALSE			Duplodnaviria		Uroviricota		Caudoviricetes		novel_order_102_of_Caudoviricetes		novel_family_26_of_novel_order_102_of_Caudoviricetes		novel_subfamily_2_of_novel_family_26_of_novel_order_102_of_Caudoviricetes		novel_genus_0_of_novel_subfamily_2_of_novel_family_26_of_novel_order_102_of_Caudoviricetes	Fully clustered
15201	T52_S_k141_908143	T52_S_k141_908143	17	FALSE			Duplodnaviria		Uroviricota		Caudoviricetes		novel_order_102_of_Caudoviricetes		novel_family_26_of_novel_order_102_of_Caudoviricetes		novel_subfamily_2_of_novel_family_26_of_novel_order_102_of_Caudoviricetes		novel_genus_0_of_novel_subfamily_2_of_novel_family_26_of_novel_order_102_of_Caudoviricetes	Fully clustered
10927	T36_S__k141_888462	T36_S__k141_888462	25	FALSE			Duplodnaviria		Uroviricota		Caudoviricetes		novel_order_102_of_Caudoviricetes		novel_family_26_of_novel_order_102_of_Caudoviricetes		novel_subfamily_2_of_novel_family_26_of_novel_order_102_of_Caudoviricetes		novel_genus_1_of_novel_subfamily_2_of_novel_family_26_of_novel_order_102_of_Caudoviricetes	Fully clustered
9647	T24_S__k141_1155095	T24_S__k141_1155095	43	FALSE			Duplodnaviria		Uroviricota		Caudoviricetes		novel_order_102_of_Caudoviricetes		novel_family_26_of_novel_order_102_of_Caudoviricetes		novel_subfamily_2_of_novel_family_26_of_novel_order_102_of_Caudoviricetes		novel_genus_2_of_novel_subfamily_2_of_novel_family_26_of_novel_order_102_of_Caudoviricetes	Fully clustered
10236	T28_S__k141_789894	T28_S__k141_789894	88	FALSE			Duplodnaviria		Uroviricota		Caudoviricetes		novel_order_102_of_Caudoviricetes		novel_family_26_of_novel_order_102_of_Caudoviricetes		novel_subfamily_2_of_novel_family_26_of_novel_order_102_of_Caudoviricetes		novel_genus_2_of_novel_subfamily_2_of_novel_family_26_of_novel_order_102_of_Caudoviricetes	Fully clustered
18972	T88_S_k141_789669	T88_S_k141_789669	35	FALSE			Duplodnaviria		Uroviricota		Caudoviricetes		novel_order_102_of_Caudoviricetes		novel_family_26_of_novel_order_102_of_Caudoviricetes		novel_subfamily_2_of_novel_family_26_of_novel_order_102_of_Caudoviricetes		novel_genus_2_of_novel_subfamily_2_of_novel_family_26_of_novel_order_102_of_Caudoviricetes	Fully clustered
6424	T108_S__k141_761338	T108_S__k141_761338	41	FALSE			Duplodnaviria		Uroviricota		Caudoviricetes		novel_order_102_of_Caudoviricetes		novel_family_26_of_novel_order_102_of_Caudoviricetes		novel_subfamily_2_of_novel_family_26_of_novel_order_102_of_Caudoviricetes		novel_genus_3_of_novel_subfamily_2_of_novel_family_26_of_novel_order_102_of_Caudoviricetes	Fully clustered
10225	T28_S__k141_763016	T28_S__k141_763016	47	FALSE			Duplodnaviria		Uroviricota		Caudoviricetes		novel_order_102_of_Caudoviricetes		novel_family_26_of_novel_order_102_of_Caudoviricetes		novel_subfamily_2_of_novel_family_26_of_novel_order_102_of_Caudoviricetes		novel_genus_3_of_novel_subfamily_2_of_novel_family_26_of_novel_order_102_of_Caudoviricetes	Fully clustered
18752	T88_S_k141_160594	T88_S_k141_160594	45	FALSE			Duplodnaviria		Uroviricota		Caudoviricetes		novel_order_102_of_Caudoviricetes		novel_family_26_of_novel_order_102_of_Caudoviricetes		novel_subfamily_2_of_novel_family_26_of_novel_order_102_of_Caudoviricetes		novel_genus_3_of_novel_subfamily_2_of_novel_family_26_of_novel_order_102_of_Caudoviricetes	Fully clustered
10251	T28_S__k141_869142	T28_S__k141_869142	124	FALSE			Duplodnaviria		Uroviricota		Caudoviricetes		novel_order_102_of_Caudoviricetes		novel_family_27_of_novel_order_102_of_Caudoviricetes		novel_subfamily_0_of_novel_family_11_of_novel_order_96_of_Caudoviricetes||novel_family_27_of_novel_order_102_of_Caudoviricetes		novel_genus_0_of_novel_subfamily_0_of_novel_family_11_of_novel_order_96_of_Caudoviricetes||novel_family_27_of_novel_order_102_of_Caudoviricetes	Fully clustered
18729	T88_S_k141_1192874	T88_S_k141_1192874	233	FALSE			Duplodnaviria		Uroviricota		Caudoviricetes		novel_order_102_of_Caudoviricetes		novel_family_27_of_novel_order_102_of_Caudoviricetes		novel_subfamily_0_of_novel_family_11_of_novel_order_96_of_Caudoviricetes||novel_family_27_of_novel_order_102_of_Caudoviricetes		novel_genus_0_of_novel_subfamily_0_of_novel_family_11_of_novel_order_96_of_Caudoviricetes||novel_family_27_of_novel_order_102_of_Caudoviricetes	Fully clustered
7094	T112_S__k141_429680	T112_S__k141_429680	39	FALSE			Duplodnaviria		Uroviricota		Caudoviricetes		novel_order_102_of_Caudoviricetes		novel_family_27_of_novel_order_102_of_Caudoviricetes		novel_subfamily_0_of_novel_family_27_of_novel_order_102_of_Caudoviricetes||novel_family_17_of_novel_order_97_of_Caudoviricetes		novel_genus_0_of_novel_subfamily_0_of_novel_family_27_of_novel_order_102_of_Caudoviricetes||novel_family_17_of_novel_order_97_of_Caudoviricetes	Fully clustered
19011	T88_S_k141_89283	T88_S_k141_89283	23	FALSE			Duplodnaviria		Uroviricota		Caudoviricetes		novel_order_102_of_Caudoviricetes		novel_family_27_of_novel_order_102_of_Caudoviricetes		novel_subfamily_0_of_novel_family_27_of_novel_order_102_of_Caudoviricetes||novel_family_17_of_novel_order_97_of_Caudoviricetes		novel_genus_1_of_novel_subfamily_0_of_novel_family_27_of_novel_order_102_of_Caudoviricetes||novel_family_17_of_novel_order_97_of_Caudoviricetes	Fully clustered
9631	T24_S__k141_1095207	T24_S__k141_1095207	25	FALSE			Duplodnaviria		Uroviricota		Caudoviricetes		novel_order_102_of_Caudoviricetes		novel_family_27_of_novel_order_102_of_Caudoviricetes		novel_subfamily_0_of_novel_family_27_of_novel_order_102_of_Caudoviricetes||novel_family_17_of_novel_order_97_of_Caudoviricetes		novel_genus_2_of_novel_subfamily_0_of_novel_family_27_of_novel_order_102_of_Caudoviricetes||novel_family_17_of_novel_order_97_of_Caudoviricetes	Fully clustered
6319	T108_S__k141_253263	T108_S__k141_253263	43	FALSE			Duplodnaviria		Uroviricota		Caudoviricetes		novel_order_102_of_Caudoviricetes		novel_family_27_of_novel_order_102_of_Caudoviricetes		novel_subfamily_0_of_novel_family_27_of_novel_order_102_of_Caudoviricetes||novel_family_17_of_novel_order_97_of_Caudoviricetes		novel_genus_3_of_novel_subfamily_0_of_novel_family_27_of_novel_order_102_of_Caudoviricetes||novel_family_17_of_novel_order_97_of_Caudoviricetes	Fully clustered
19030	T88_S_k141_94912	T88_S_k141_94912	26	FALSE			Duplodnaviria		Uroviricota		Caudoviricetes		novel_order_102_of_Caudoviricetes		novel_family_27_of_novel_order_102_of_Caudoviricetes		novel_subfamily_0_of_novel_family_27_of_novel_order_102_of_Caudoviricetes||novel_family_17_of_novel_order_97_of_Caudoviricetes		novel_genus_5_of_novel_subfamily_0_of_novel_family_27_of_novel_order_102_of_Caudoviricetes||novel_family_17_of_novel_order_97_of_Caudoviricetes	Fully clustered
7429	T12_S__k141_524791	T12_S__k141_524791	91	FALSE			Duplodnaviria		Uroviricota		Caudoviricetes		novel_order_102_of_Caudoviricetes		novel_family_27_of_novel_order_102_of_Caudoviricetes		novel_subfamily_0_of_novel_family_4_of_novel_order_95_of_Caudoviricetes||novel_family_27_of_novel_order_102_of_Caudoviricetes		novel_genus_1_of_novel_subfamily_0_of_novel_family_4_of_novel_order_95_of_Caudoviricetes||novel_family_27_of_novel_order_102_of_Caudoviricetes	Fully clustered
15625	T60_S__k141_624488	T60_S__k141_624488	97	FALSE			Duplodnaviria		Uroviricota		Caudoviricetes		novel_order_102_of_Caudoviricetes		novel_family_27_of_novel_order_102_of_Caudoviricetes		novel_subfamily_0_of_novel_family_4_of_novel_order_95_of_Caudoviricetes||novel_family_27_of_novel_order_102_of_Caudoviricetes		novel_genus_1_of_novel_subfamily_0_of_novel_family_4_of_novel_order_95_of_Caudoviricetes||novel_family_27_of_novel_order_102_of_Caudoviricetes	Fully clustered
9860	T24_S__k141_895613	T24_S__k141_895613	16	FALSE			Duplodnaviria		Uroviricota		Caudoviricetes		novel_order_102_of_Caudoviricetes		novel_family_27_of_novel_order_102_of_Caudoviricetes		novel_subfamily_0_of_novel_family_5_of_novel_order_100_of_Caudoviricetes||novel_family_6_of_novel_order_100_of_Caudoviricetes||novel_family_27_of_novel_order_102_of_Caudoviricetes||novel_family_25_of_novel_order_102_of_Caudoviricetes		novel_genus_2_of_novel_subfamily_0_of_novel_family_5_of_novel_order_100_of_Caudoviricetes||novel_family_6_of_novel_order_100_of_Caudoviricetes||novel_family_27_of_novel_order_102_of_Caudoviricetes||novel_family_25_of_novel_order_102_of_Caudoviricetes	Fully clustered
13279	T4_D_k141_191945	T4_D_k141_191945	38	FALSE			Duplodnaviria		Uroviricota		Caudoviricetes		novel_order_102_of_Caudoviricetes		novel_family_2_of_novel_order_102_of_Caudoviricetes		novel_subfamily_0_of_novel_family_2_of_novel_order_102_of_Caudoviricetes		novel_genus_0_of_novel_subfamily_0_of_novel_family_2_of_novel_order_102_of_Caudoviricetes	Fully clustered
9981	T28_S__k141_1213208	T28_S__k141_1213208	33	FALSE			Duplodnaviria		Uroviricota		Caudoviricetes		novel_order_102_of_Caudoviricetes		novel_family_3_of_novel_order_102_of_Caudoviricetes		novel_subfamily_0_of_novel_family_7_of_novel_order_102_of_Caudoviricetes||novel_family_3_of_novel_order_102_of_Caudoviricetes		novel_genus_1_of_novel_subfamily_0_of_novel_family_7_of_novel_order_102_of_Caudoviricetes||novel_family_3_of_novel_order_102_of_Caudoviricetes	Fully clustered
14070	T4_S__k141_1107921	T4_S__k141_1107921	69	FALSE			Duplodnaviria		Uroviricota		Caudoviricetes		novel_order_102_of_Caudoviricetes		novel_family_3_of_novel_order_102_of_Caudoviricetes		novel_subfamily_0_of_novel_family_7_of_novel_order_102_of_Caudoviricetes||novel_family_3_of_novel_order_102_of_Caudoviricetes		novel_genus_1_of_novel_subfamily_0_of_novel_family_7_of_novel_order_102_of_Caudoviricetes||novel_family_3_of_novel_order_102_of_Caudoviricetes	Fully clustered
19250	T8_S__k141_315375	T8_S__k141_315375	95	FALSE			Duplodnaviria		Uroviricota		Caudoviricetes		novel_order_102_of_Caudoviricetes		novel_family_3_of_novel_order_102_of_Caudoviricetes		novel_subfamily_0_of_novel_family_7_of_novel_order_102_of_Caudoviricetes||novel_family_3_of_novel_order_102_of_Caudoviricetes		novel_genus_1_of_novel_subfamily_0_of_novel_family_7_of_novel_order_102_of_Caudoviricetes||novel_family_3_of_novel_order_102_of_Caudoviricetes	Fully clustered
16334	T68_S__k141_24173	T68_S__k141_24173	38	FALSE			Duplodnaviria		Uroviricota		Caudoviricetes		novel_order_102_of_Caudoviricetes		novel_family_3_of_novel_order_102_of_Caudoviricetes		novel_subfamily_0_of_novel_family_7_of_novel_order_102_of_Caudoviricetes||novel_family_3_of_novel_order_102_of_Caudoviricetes		novel_genus_2_of_novel_subfamily_0_of_novel_family_7_of_novel_order_102_of_Caudoviricetes||novel_family_3_of_novel_order_102_of_Caudoviricetes	Fully clustered
17485	T76_S__k141_97551	T76_S__k141_97551	18	FALSE			Duplodnaviria		Uroviricota		Caudoviricetes		novel_order_102_of_Caudoviricetes		novel_family_4_of_novel_order_102_of_Caudoviricetes		novel_subfamily_0_of_novel_family_0_of_novel_order_105_of_Caudoviricetes||novel_family_4_of_novel_order_102_of_Caudoviricetes		novel_genus_1_of_novel_subfamily_0_of_novel_family_0_of_novel_order_105_of_Caudoviricetes||novel_family_4_of_novel_order_102_of_Caudoviricetes	Fully clustered
14949	T52_S_k141_1120083	T52_S_k141_1120083	18	FALSE			Duplodnaviria		Uroviricota		Caudoviricetes		novel_order_102_of_Caudoviricetes		novel_family_5_of_novel_order_102_of_Caudoviricetes		novel_subfamily_0_of_novel_family_5_of_novel_order_102_of_Caudoviricetes||novel_family_2_of_novel_order_101_of_Caudoviricetes		novel_genus_0_of_novel_subfamily_0_of_novel_family_5_of_novel_order_102_of_Caudoviricetes||novel_family_2_of_novel_order_101_of_Caudoviricetes	Fully clustered
17692	T84_S__k141_1150844	T84_S__k141_1150844	24	FALSE			Duplodnaviria		Uroviricota		Caudoviricetes		novel_order_102_of_Caudoviricetes		novel_family_5_of_novel_order_102_of_Caudoviricetes		novel_subfamily_0_of_novel_family_5_of_novel_order_102_of_Caudoviricetes||novel_family_2_of_novel_order_101_of_Caudoviricetes		novel_genus_0_of_novel_subfamily_0_of_novel_family_5_of_novel_order_102_of_Caudoviricetes||novel_family_2_of_novel_order_101_of_Caudoviricetes	Fully clustered
19547	T92_S__k141_123922	T92_S__k141_123922	22	FALSE			Duplodnaviria		Uroviricota		Caudoviricetes		novel_order_102_of_Caudoviricetes		novel_family_5_of_novel_order_102_of_Caudoviricetes		novel_subfamily_0_of_novel_family_5_of_novel_order_102_of_Caudoviricetes||novel_family_2_of_novel_order_101_of_Caudoviricetes		novel_genus_0_of_novel_subfamily_0_of_novel_family_5_of_novel_order_102_of_Caudoviricetes||novel_family_2_of_novel_order_101_of_Caudoviricetes	Fully clustered
5615	T100_D__k141_349716	T100_D__k141_349716	69	FALSE			Duplodnaviria		Uroviricota		Caudoviricetes		novel_order_102_of_Caudoviricetes		novel_family_5_of_novel_order_102_of_Caudoviricetes		novel_subfamily_0_of_novel_family_5_of_novel_order_102_of_Caudoviricetes||novel_family_2_of_novel_order_101_of_Caudoviricetes		novel_genus_0_of_novel_subfamily_0_of_novel_family_5_of_novel_order_102_of_Caudoviricetes||novel_family_2_of_novel_order_101_of_Caudoviricetes||novel_subfamily_0_of_novel_family_0_of_novel_order_105_of_Caudoviricetes||novel_family_2_of_novel_order_101_of_Caudoviricetes	Fully clustered
8343	T16_D__k141_308453	T16_D__k141_308453	20	FALSE			Duplodnaviria		Uroviricota		Caudoviricetes		novel_order_102_of_Caudoviricetes		novel_family_5_of_novel_order_102_of_Caudoviricetes		novel_subfamily_0_of_novel_family_5_of_novel_order_102_of_Caudoviricetes||novel_family_2_of_novel_order_101_of_Caudoviricetes		novel_genus_10_of_novel_subfamily_0_of_novel_family_5_of_novel_order_102_of_Caudoviricetes||novel_family_2_of_novel_order_101_of_Caudoviricetes	Fully clustered
9217	T16_S__k141_420960	T16_S__k141_420960	20	FALSE			Duplodnaviria		Uroviricota		Caudoviricetes		novel_order_102_of_Caudoviricetes		novel_family_5_of_novel_order_102_of_Caudoviricetes		novel_subfamily_0_of_novel_family_5_of_novel_order_102_of_Caudoviricetes||novel_family_2_of_novel_order_101_of_Caudoviricetes		novel_genus_11_of_novel_subfamily_0_of_novel_family_5_of_novel_order_102_of_Caudoviricetes||novel_family_2_of_novel_order_101_of_Caudoviricetes	Fully clustered
9373	T20_S__k141_1065491	T20_S__k141_1065491	24	FALSE			Duplodnaviria		Uroviricota		Caudoviricetes		novel_order_102_of_Caudoviricetes		novel_family_5_of_novel_order_102_of_Caudoviricetes		novel_subfamily_0_of_novel_family_5_of_novel_order_102_of_Caudoviricetes||novel_family_2_of_novel_order_101_of_Caudoviricetes		novel_genus_12_of_novel_subfamily_0_of_novel_family_5_of_novel_order_102_of_Caudoviricetes||novel_family_2_of_novel_order_101_of_Caudoviricetes	Fully clustered
10641	T36_S__k141_1111977	T36_S__k141_1111977	22	FALSE			Duplodnaviria		Uroviricota		Caudoviricetes		novel_order_102_of_Caudoviricetes		novel_family_5_of_novel_order_102_of_Caudoviricetes		novel_subfamily_0_of_novel_family_5_of_novel_order_102_of_Caudoviricetes||novel_family_2_of_novel_order_101_of_Caudoviricetes		novel_genus_12_of_novel_subfamily_0_of_novel_family_5_of_novel_order_102_of_Caudoviricetes||novel_family_2_of_novel_order_101_of_Caudoviricetes	Fully clustered
14980	T52_S_k141_1221555	T52_S_k141_1221555	25	FALSE			Duplodnaviria		Uroviricota		Caudoviricetes		novel_order_102_of_Caudoviricetes		novel_family_5_of_novel_order_102_of_Caudoviricetes		novel_subfamily_0_of_novel_family_5_of_novel_order_102_of_Caudoviricetes||novel_family_2_of_novel_order_101_of_Caudoviricetes		novel_genus_12_of_novel_subfamily_0_of_novel_family_5_of_novel_order_102_of_Caudoviricetes||novel_family_2_of_novel_order_101_of_Caudoviricetes	Fully clustered
7713	T16_D__k141_1115127	T16_D__k141_1115127	22	FALSE			Duplodnaviria		Uroviricota		Caudoviricetes		novel_order_102_of_Caudoviricetes		novel_family_5_of_novel_order_102_of_Caudoviricetes		novel_subfamily_0_of_novel_family_5_of_novel_order_102_of_Caudoviricetes||novel_family_2_of_novel_order_101_of_Caudoviricetes		novel_genus_13_of_novel_subfamily_0_of_novel_family_5_of_novel_order_102_of_Caudoviricetes||novel_family_2_of_novel_order_101_of_Caudoviricetes	Fully clustered
17376	T76_S__k141_370399	T76_S__k141_370399	25	FALSE			Duplodnaviria		Uroviricota		Caudoviricetes		novel_order_102_of_Caudoviricetes		novel_family_5_of_novel_order_102_of_Caudoviricetes		novel_subfamily_0_of_novel_family_5_of_novel_order_102_of_Caudoviricetes||novel_family_2_of_novel_order_101_of_Caudoviricetes		novel_genus_1_of_novel_subfamily_0_of_novel_family_5_of_novel_order_102_of_Caudoviricetes||novel_family_2_of_novel_order_101_of_Caudoviricetes	Fully clustered
17659	T84_S__k141_1065297	T84_S__k141_1065297	19	FALSE			Duplodnaviria		Uroviricota		Caudoviricetes		novel_order_102_of_Caudoviricetes		novel_family_5_of_novel_order_102_of_Caudoviricetes		novel_subfamily_0_of_novel_family_5_of_novel_order_102_of_Caudoviricetes||novel_family_2_of_novel_order_101_of_Caudoviricetes		novel_genus_1_of_novel_subfamily_0_of_novel_family_5_of_novel_order_102_of_Caudoviricetes||novel_family_2_of_novel_order_101_of_Caudoviricetes	Fully clustered
10751	T36_S__k141_304188	T36_S__k141_304188	15	FALSE			Duplodnaviria		Uroviricota		Caudoviricetes		novel_order_102_of_Caudoviricetes		novel_family_5_of_novel_order_102_of_Caudoviricetes		novel_subfamily_0_of_novel_family_5_of_novel_order_102_of_Caudoviricetes||novel_family_2_of_novel_order_101_of_Caudoviricetes		novel_genus_2_of_novel_subfamily_0_of_novel_family_5_of_novel_order_102_of_Caudoviricetes||novel_family_2_of_novel_order_101_of_Caudoviricetes	Fully clustered
18829	T88_S_k141_398865	T88_S_k141_398865	28	FALSE			Duplodnaviria		Uroviricota		Caudoviricetes		novel_order_102_of_Caudoviricetes		novel_family_5_of_novel_order_102_of_Caudoviricetes		novel_subfamily_0_of_novel_family_5_of_novel_order_102_of_Caudoviricetes||novel_family_2_of_novel_order_101_of_Caudoviricetes		novel_genus_3_of_novel_subfamily_0_of_novel_family_5_of_novel_order_102_of_Caudoviricetes||novel_family_2_of_novel_order_101_of_Caudoviricetes	Fully clustered
19559	T92_S__k141_171756	T92_S__k141_171756	20	FALSE			Duplodnaviria		Uroviricota		Caudoviricetes		novel_order_102_of_Caudoviricetes		novel_family_5_of_novel_order_102_of_Caudoviricetes		novel_subfamily_0_of_novel_family_5_of_novel_order_102_of_Caudoviricetes||novel_family_2_of_novel_order_101_of_Caudoviricetes		novel_genus_3_of_novel_subfamily_0_of_novel_family_5_of_novel_order_102_of_Caudoviricetes||novel_family_2_of_novel_order_101_of_Caudoviricetes	Fully clustered
9398	T20_S__k141_1192952	T20_S__k141_1192952	23	FALSE			Duplodnaviria		Uroviricota		Caudoviricetes		novel_order_102_of_Caudoviricetes		novel_family_5_of_novel_order_102_of_Caudoviricetes		novel_subfamily_0_of_novel_family_5_of_novel_order_102_of_Caudoviricetes||novel_family_2_of_novel_order_101_of_Caudoviricetes		novel_genus_4_of_novel_subfamily_0_of_novel_family_5_of_novel_order_102_of_Caudoviricetes||novel_family_2_of_novel_order_101_of_Caudoviricetes	Fully clustered
19328	T8_S__k141_577265	T8_S__k141_577265	28	FALSE			Duplodnaviria		Uroviricota		Caudoviricetes		novel_order_102_of_Caudoviricetes		novel_family_5_of_novel_order_102_of_Caudoviricetes		novel_subfamily_0_of_novel_family_5_of_novel_order_102_of_Caudoviricetes||novel_family_2_of_novel_order_101_of_Caudoviricetes		novel_genus_4_of_novel_subfamily_0_of_novel_family_5_of_novel_order_102_of_Caudoviricetes||novel_family_2_of_novel_order_101_of_Caudoviricetes	Fully clustered
7137	T112_S__k141_607979	T112_S__k141_607979	38	FALSE			Duplodnaviria		Uroviricota		Caudoviricetes		novel_order_102_of_Caudoviricetes		novel_family_5_of_novel_order_102_of_Caudoviricetes		novel_subfamily_0_of_novel_family_5_of_novel_order_102_of_Caudoviricetes||novel_family_2_of_novel_order_101_of_Caudoviricetes		novel_genus_6_of_novel_subfamily_0_of_novel_family_5_of_novel_order_102_of_Caudoviricetes||novel_family_2_of_novel_order_101_of_Caudoviricetes	Fully clustered
14924	T52_S_k141_1037699	T52_S_k141_1037699	41	FALSE			Duplodnaviria		Uroviricota		Caudoviricetes		novel_order_102_of_Caudoviricetes		novel_family_5_of_novel_order_102_of_Caudoviricetes		novel_subfamily_0_of_novel_family_5_of_novel_order_102_of_Caudoviricetes||novel_family_2_of_novel_order_101_of_Caudoviricetes		novel_genus_6_of_novel_subfamily_0_of_novel_family_5_of_novel_order_102_of_Caudoviricetes||novel_family_2_of_novel_order_101_of_Caudoviricetes	Fully clustered
15348	T56_S__k141_557425	T56_S__k141_557425	25	FALSE			Duplodnaviria		Uroviricota		Caudoviricetes		novel_order_102_of_Caudoviricetes		novel_family_5_of_novel_order_102_of_Caudoviricetes		novel_subfamily_0_of_novel_family_5_of_novel_order_102_of_Caudoviricetes||novel_family_2_of_novel_order_101_of_Caudoviricetes		novel_genus_6_of_novel_subfamily_0_of_novel_family_5_of_novel_order_102_of_Caudoviricetes||novel_family_2_of_novel_order_101_of_Caudoviricetes	Fully clustered
16363	T68_S__k141_376523	T68_S__k141_376523	40	FALSE			Duplodnaviria		Uroviricota		Caudoviricetes		novel_order_102_of_Caudoviricetes		novel_family_5_of_novel_order_102_of_Caudoviricetes		novel_subfamily_0_of_novel_family_5_of_novel_order_102_of_Caudoviricetes||novel_family_2_of_novel_order_101_of_Caudoviricetes		novel_genus_6_of_novel_subfamily_0_of_novel_family_5_of_novel_order_102_of_Caudoviricetes||novel_family_2_of_novel_order_101_of_Caudoviricetes	Fully clustered
10114	T28_S__k141_397702	T28_S__k141_397702	45	FALSE			Duplodnaviria		Uroviricota		Caudoviricetes		novel_order_102_of_Caudoviricetes		novel_family_5_of_novel_order_102_of_Caudoviricetes		novel_subfamily_0_of_novel_family_5_of_novel_order_102_of_Caudoviricetes||novel_family_2_of_novel_order_101_of_Caudoviricetes		novel_genus_7_of_novel_subfamily_0_of_novel_family_5_of_novel_order_102_of_Caudoviricetes||novel_family_2_of_novel_order_101_of_Caudoviricetes	Fully clustered
10147	T28_S__k141_504791	T28_S__k141_504791	45	FALSE			Duplodnaviria		Uroviricota		Caudoviricetes		novel_order_102_of_Caudoviricetes		novel_family_5_of_novel_order_102_of_Caudoviricetes		novel_subfamily_0_of_novel_family_5_of_novel_order_102_of_Caudoviricetes||novel_family_2_of_novel_order_101_of_Caudoviricetes		novel_genus_7_of_novel_subfamily_0_of_novel_family_5_of_novel_order_102_of_Caudoviricetes||novel_family_2_of_novel_order_101_of_Caudoviricetes	Fully clustered
12484	T44_S__k141_1280188	T44_S__k141_1280188	58	FALSE			Duplodnaviria		Uroviricota		Caudoviricetes		novel_order_102_of_Caudoviricetes		novel_family_5_of_novel_order_102_of_Caudoviricetes		novel_subfamily_0_of_novel_family_5_of_novel_order_102_of_Caudoviricetes||novel_family_2_of_novel_order_101_of_Caudoviricetes		novel_genus_7_of_novel_subfamily_0_of_novel_family_5_of_novel_order_102_of_Caudoviricetes||novel_family_2_of_novel_order_101_of_Caudoviricetes	Fully clustered
19023	T88_S_k141_935954	T88_S_k141_935954	34	FALSE			Duplodnaviria		Uroviricota		Caudoviricetes		novel_order_102_of_Caudoviricetes		novel_family_5_of_novel_order_102_of_Caudoviricetes		novel_subfamily_0_of_novel_family_5_of_novel_order_102_of_Caudoviricetes||novel_family_2_of_novel_order_101_of_Caudoviricetes		novel_genus_8_of_novel_subfamily_0_of_novel_family_5_of_novel_order_102_of_Caudoviricetes||novel_family_2_of_novel_order_101_of_Caudoviricetes	Fully clustered
8558	T16_D__k141_501428	T16_D__k141_501428	66	FALSE			Duplodnaviria		Uroviricota		Caudoviricetes		novel_order_102_of_Caudoviricetes		novel_family_5_of_novel_order_102_of_Caudoviricetes		novel_subfamily_0_of_novel_family_5_of_novel_order_102_of_Caudoviricetes||novel_family_2_of_novel_order_101_of_Caudoviricetes		novel_genus_9_of_novel_subfamily_0_of_novel_family_5_of_novel_order_102_of_Caudoviricetes||novel_family_2_of_novel_order_101_of_Caudoviricetes	Fully clustered
9764	T24_S__k141_519454	T24_S__k141_519454	23	FALSE			Duplodnaviria		Uroviricota		Caudoviricetes		novel_order_102_of_Caudoviricetes		novel_family_6_of_novel_order_102_of_Caudoviricetes		novel_subfamily_0_of_novel_family_6_of_novel_order_102_of_Caudoviricetes		novel_genus_0_of_novel_subfamily_0_of_novel_family_6_of_novel_order_102_of_Caudoviricetes	Fully clustered
17759	T84_S__k141_225803	T84_S__k141_225803	46	FALSE			Duplodnaviria		Uroviricota		Caudoviricetes		novel_order_102_of_Caudoviricetes		novel_family_6_of_novel_order_102_of_Caudoviricetes		novel_subfamily_0_of_novel_family_6_of_novel_order_102_of_Caudoviricetes		novel_genus_0_of_novel_subfamily_0_of_novel_family_6_of_novel_order_102_of_Caudoviricetes	Fully clustered
19688	T92_S__k141_683439	T92_S__k141_683439	22	FALSE			Duplodnaviria		Uroviricota		Caudoviricetes		novel_order_102_of_Caudoviricetes		novel_family_6_of_novel_order_102_of_Caudoviricetes		novel_subfamily_0_of_novel_family_6_of_novel_order_102_of_Caudoviricetes		novel_genus_10_of_novel_subfamily_0_of_novel_family_6_of_novel_order_102_of_Caudoviricetes	Fully clustered
7255	T12_S__k141_1027998	T12_S__k141_1027998	21	FALSE			Duplodnaviria		Uroviricota		Caudoviricetes		novel_order_102_of_Caudoviricetes		novel_family_6_of_novel_order_102_of_Caudoviricetes		novel_subfamily_0_of_novel_family_6_of_novel_order_102_of_Caudoviricetes		novel_genus_11_of_novel_subfamily_0_of_novel_family_6_of_novel_order_102_of_Caudoviricetes	Fully clustered
15401	T56_S__k141_761364	T56_S__k141_761364	15	FALSE			Duplodnaviria		Uroviricota		Caudoviricetes		novel_order_102_of_Caudoviricetes		novel_family_6_of_novel_order_102_of_Caudoviricetes		novel_subfamily_0_of_novel_family_6_of_novel_order_102_of_Caudoviricetes		novel_genus_12_of_novel_subfamily_0_of_novel_family_6_of_novel_order_102_of_Caudoviricetes	Fully clustered
10778	T36_S__k141_366910	T36_S__k141_366910	13	FALSE			Duplodnaviria		Uroviricota		Caudoviricetes		novel_order_102_of_Caudoviricetes		novel_family_6_of_novel_order_102_of_Caudoviricetes		novel_subfamily_0_of_novel_family_6_of_novel_order_102_of_Caudoviricetes		novel_genus_13_of_novel_subfamily_0_of_novel_family_6_of_novel_order_102_of_Caudoviricetes	Fully clustered
15267	T56_S__k141_199438	T56_S__k141_199438	15	FALSE			Duplodnaviria		Uroviricota		Caudoviricetes		novel_order_102_of_Caudoviricetes		novel_family_6_of_novel_order_102_of_Caudoviricetes		novel_subfamily_0_of_novel_family_6_of_novel_order_102_of_Caudoviricetes		novel_genus_13_of_novel_subfamily_0_of_novel_family_6_of_novel_order_102_of_Caudoviricetes	Fully clustered
19715	T92_S__k141_732652	T92_S__k141_732652	8	FALSE			Duplodnaviria		Uroviricota		Caudoviricetes		novel_order_102_of_Caudoviricetes		novel_family_6_of_novel_order_102_of_Caudoviricetes		novel_subfamily_0_of_novel_family_6_of_novel_order_102_of_Caudoviricetes		novel_genus_14_of_novel_subfamily_0_of_novel_family_6_of_novel_order_102_of_Caudoviricetes	Fully clustered
12841	T48_S__k141_678633	T48_S__k141_678633	34	FALSE			Duplodnaviria		Uroviricota		Caudoviricetes		novel_order_102_of_Caudoviricetes		novel_family_6_of_novel_order_102_of_Caudoviricetes		novel_subfamily_0_of_novel_family_6_of_novel_order_102_of_Caudoviricetes		novel_genus_15_of_novel_subfamily_0_of_novel_family_6_of_novel_order_102_of_Caudoviricetes	Fully clustered
17388	T76_S__k141_479267	T76_S__k141_479267	35	FALSE			Duplodnaviria		Uroviricota		Caudoviricetes		novel_order_102_of_Caudoviricetes		novel_family_6_of_novel_order_102_of_Caudoviricetes		novel_subfamily_0_of_novel_family_6_of_novel_order_102_of_Caudoviricetes		novel_genus_15_of_novel_subfamily_0_of_novel_family_6_of_novel_order_102_of_Caudoviricetes	Fully clustered
17514	T80_S__k141_1138933	T80_S__k141_1138933	36	FALSE			Duplodnaviria		Uroviricota		Caudoviricetes		novel_order_102_of_Caudoviricetes		novel_family_6_of_novel_order_102_of_Caudoviricetes		novel_subfamily_0_of_novel_family_6_of_novel_order_102_of_Caudoviricetes		novel_genus_15_of_novel_subfamily_0_of_novel_family_6_of_novel_order_102_of_Caudoviricetes	Fully clustered
9849	T24_S__k141_838094	T24_S__k141_838094	39	FALSE			Duplodnaviria		Uroviricota		Caudoviricetes		novel_order_102_of_Caudoviricetes		novel_family_6_of_novel_order_102_of_Caudoviricetes		novel_subfamily_0_of_novel_family_6_of_novel_order_102_of_Caudoviricetes		novel_genus_16_of_novel_subfamily_0_of_novel_family_6_of_novel_order_102_of_Caudoviricetes	Fully clustered
17810	T84_S__k141_405419	T84_S__k141_405419	21	FALSE			Duplodnaviria		Uroviricota		Caudoviricetes		novel_order_102_of_Caudoviricetes		novel_family_6_of_novel_order_102_of_Caudoviricetes		novel_subfamily_0_of_novel_family_6_of_novel_order_102_of_Caudoviricetes		novel_genus_16_of_novel_subfamily_0_of_novel_family_6_of_novel_order_102_of_Caudoviricetes	Fully clustered
14961	T52_S_k141_1134316	T52_S_k141_1134316	19	FALSE			Duplodnaviria		Uroviricota		Caudoviricetes		novel_order_102_of_Caudoviricetes		novel_family_6_of_novel_order_102_of_Caudoviricetes		novel_subfamily_0_of_novel_family_6_of_novel_order_102_of_Caudoviricetes		novel_genus_17_of_novel_subfamily_0_of_novel_family_6_of_novel_order_102_of_Caudoviricetes	Fully clustered
9790	T24_S__k141_610698	T24_S__k141_610698	17	FALSE			Duplodnaviria		Uroviricota		Caudoviricetes		novel_order_102_of_Caudoviricetes		novel_family_6_of_novel_order_102_of_Caudoviricetes		novel_subfamily_0_of_novel_family_6_of_novel_order_102_of_Caudoviricetes		novel_genus_18_of_novel_subfamily_0_of_novel_family_6_of_novel_order_102_of_Caudoviricetes	Fully clustered
9975	T28_S__k141_1202927	T28_S__k141_1202927	27	FALSE			Duplodnaviria		Uroviricota		Caudoviricetes		novel_order_102_of_Caudoviricetes		novel_family_6_of_novel_order_102_of_Caudoviricetes		novel_subfamily_0_of_novel_family_6_of_novel_order_102_of_Caudoviricetes		novel_genus_18_of_novel_subfamily_0_of_novel_family_6_of_novel_order_102_of_Caudoviricetes	Fully clustered
18638	T88_D__k141_951614	T88_D__k141_951614	21	FALSE			Duplodnaviria		Uroviricota		Caudoviricetes		novel_order_102_of_Caudoviricetes		novel_family_6_of_novel_order_102_of_Caudoviricetes		novel_subfamily_0_of_novel_family_6_of_novel_order_102_of_Caudoviricetes		novel_genus_19_of_novel_subfamily_0_of_novel_family_6_of_novel_order_102_of_Caudoviricetes	Fully clustered
18650	T88_D__k141_97345	T88_D__k141_97345	18	FALSE			Duplodnaviria		Uroviricota		Caudoviricetes		novel_order_102_of_Caudoviricetes		novel_family_6_of_novel_order_102_of_Caudoviricetes		novel_subfamily_0_of_novel_family_6_of_novel_order_102_of_Caudoviricetes		novel_genus_19_of_novel_subfamily_0_of_novel_family_6_of_novel_order_102_of_Caudoviricetes	Fully clustered
11359	T40_D__k141_262925	T40_D__k141_262925	54	FALSE			Duplodnaviria		Uroviricota		Caudoviricetes		novel_order_102_of_Caudoviricetes		novel_family_6_of_novel_order_102_of_Caudoviricetes		novel_subfamily_0_of_novel_family_6_of_novel_order_102_of_Caudoviricetes		novel_genus_1_of_novel_subfamily_0_of_novel_family_6_of_novel_order_102_of_Caudoviricetes	Fully clustered
11742	T40_D__k141_59667	T40_D__k141_59667	35	FALSE			Duplodnaviria		Uroviricota		Caudoviricetes		novel_order_102_of_Caudoviricetes		novel_family_6_of_novel_order_102_of_Caudoviricetes		novel_subfamily_0_of_novel_family_6_of_novel_order_102_of_Caudoviricetes		novel_genus_1_of_novel_subfamily_0_of_novel_family_6_of_novel_order_102_of_Caudoviricetes	Fully clustered
7410	T12_S__k141_455463	T12_S__k141_455463	30	FALSE			Duplodnaviria		Uroviricota		Caudoviricetes		novel_order_102_of_Caudoviricetes		novel_family_6_of_novel_order_102_of_Caudoviricetes		novel_subfamily_0_of_novel_family_6_of_novel_order_102_of_Caudoviricetes		novel_genus_20_of_novel_subfamily_0_of_novel_family_6_of_novel_order_102_of_Caudoviricetes	Fully clustered
15202	T52_S_k141_90854	T52_S_k141_90854	27	FALSE			Duplodnaviria		Uroviricota		Caudoviricetes		novel_order_102_of_Caudoviricetes		novel_family_6_of_novel_order_102_of_Caudoviricetes		novel_subfamily_0_of_novel_family_6_of_novel_order_102_of_Caudoviricetes		novel_genus_20_of_novel_subfamily_0_of_novel_family_6_of_novel_order_102_of_Caudoviricetes	Fully clustered
14922	T52_S_k141_1037583	T52_S_k141_1037583	23	FALSE			Duplodnaviria		Uroviricota		Caudoviricetes		novel_order_102_of_Caudoviricetes		novel_family_6_of_novel_order_102_of_Caudoviricetes		novel_subfamily_0_of_novel_family_6_of_novel_order_102_of_Caudoviricetes		novel_genus_21_of_novel_subfamily_0_of_novel_family_6_of_novel_order_102_of_Caudoviricetes	Fully clustered
15600	T60_S__k141_507943	T60_S__k141_507943	23	FALSE			Duplodnaviria		Uroviricota		Caudoviricetes		novel_order_102_of_Caudoviricetes		novel_family_6_of_novel_order_102_of_Caudoviricetes		novel_subfamily_0_of_novel_family_6_of_novel_order_102_of_Caudoviricetes		novel_genus_22_of_novel_subfamily_0_of_novel_family_6_of_novel_order_102_of_Caudoviricetes	Fully clustered
17878	T84_S__k141_686591	T84_S__k141_686591	16	FALSE			Duplodnaviria		Uroviricota		Caudoviricetes		novel_order_102_of_Caudoviricetes		novel_family_6_of_novel_order_102_of_Caudoviricetes		novel_subfamily_0_of_novel_family_6_of_novel_order_102_of_Caudoviricetes		novel_genus_23_of_novel_subfamily_0_of_novel_family_6_of_novel_order_102_of_Caudoviricetes	Fully clustered
15255	T56_S__k141_156767	T56_S__k141_156767	40	FALSE			Duplodnaviria		Uroviricota		Caudoviricetes		novel_order_102_of_Caudoviricetes		novel_family_6_of_novel_order_102_of_Caudoviricetes		novel_subfamily_0_of_novel_family_6_of_novel_order_102_of_Caudoviricetes		novel_genus_24_of_novel_subfamily_0_of_novel_family_6_of_novel_order_102_of_Caudoviricetes	Fully clustered
17650	T84_S__k141_101948	T84_S__k141_101948	103	FALSE			Duplodnaviria		Uroviricota		Caudoviricetes		novel_order_102_of_Caudoviricetes		novel_family_6_of_novel_order_102_of_Caudoviricetes		novel_subfamily_0_of_novel_family_6_of_novel_order_102_of_Caudoviricetes		novel_genus_25_of_novel_subfamily_0_of_novel_family_6_of_novel_order_102_of_Caudoviricetes	Fully clustered
8786	T16_D__k141_716510	T16_D__k141_716510	37	FALSE			Duplodnaviria		Uroviricota		Caudoviricetes		novel_order_102_of_Caudoviricetes		novel_family_6_of_novel_order_102_of_Caudoviricetes		novel_subfamily_0_of_novel_family_6_of_novel_order_102_of_Caudoviricetes		novel_genus_2_of_novel_subfamily_0_of_novel_family_6_of_novel_order_102_of_Caudoviricetes	Fully clustered
10785	T36_S__k141_392594	T36_S__k141_392594	24	FALSE			Duplodnaviria		Uroviricota		Caudoviricetes		novel_order_102_of_Caudoviricetes		novel_family_6_of_novel_order_102_of_Caudoviricetes		novel_subfamily_0_of_novel_family_6_of_novel_order_102_of_Caudoviricetes		novel_genus_2_of_novel_subfamily_0_of_novel_family_6_of_novel_order_102_of_Caudoviricetes	Fully clustered
16280	T68_S__k141_105498	T68_S__k141_105498	22	FALSE			Duplodnaviria		Uroviricota		Caudoviricetes		novel_order_102_of_Caudoviricetes		novel_family_6_of_novel_order_102_of_Caudoviricetes		novel_subfamily_0_of_novel_family_6_of_novel_order_102_of_Caudoviricetes		novel_genus_3_of_novel_subfamily_0_of_novel_family_6_of_novel_order_102_of_Caudoviricetes	Fully clustered
15297	T56_S__k141_341982	T56_S__k141_341982	62	FALSE			Duplodnaviria		Uroviricota		Caudoviricetes		novel_order_102_of_Caudoviricetes		novel_family_6_of_novel_order_102_of_Caudoviricetes		novel_subfamily_0_of_novel_family_6_of_novel_order_102_of_Caudoviricetes		novel_genus_4_of_novel_subfamily_0_of_novel_family_6_of_novel_order_102_of_Caudoviricetes	Fully clustered
15699	T60_S__k141_893443	T60_S__k141_893443	25	FALSE			Duplodnaviria		Uroviricota		Caudoviricetes		novel_order_102_of_Caudoviricetes		novel_family_6_of_novel_order_102_of_Caudoviricetes		novel_subfamily_0_of_novel_family_6_of_novel_order_102_of_Caudoviricetes		novel_genus_5_of_novel_subfamily_0_of_novel_family_6_of_novel_order_102_of_Caudoviricetes	Fully clustered
18679	T88_S_k141_1021799	T88_S_k141_1021799	27	FALSE			Duplodnaviria		Uroviricota		Caudoviricetes		novel_order_102_of_Caudoviricetes		novel_family_6_of_novel_order_102_of_Caudoviricetes		novel_subfamily_0_of_novel_family_6_of_novel_order_102_of_Caudoviricetes		novel_genus_5_of_novel_subfamily_0_of_novel_family_6_of_novel_order_102_of_Caudoviricetes	Fully clustered
7039	T112_S__k141_226441	T112_S__k141_226441	17	FALSE			Duplodnaviria		Uroviricota		Caudoviricetes		novel_order_102_of_Caudoviricetes		novel_family_6_of_novel_order_102_of_Caudoviricetes		novel_subfamily_0_of_novel_family_6_of_novel_order_102_of_Caudoviricetes		novel_genus_6_of_novel_subfamily_0_of_novel_family_6_of_novel_order_102_of_Caudoviricetes	Fully clustered
10021	T28_S__k141_171774	T28_S__k141_171774	26	FALSE			Duplodnaviria		Uroviricota		Caudoviricetes		novel_order_102_of_Caudoviricetes		novel_family_6_of_novel_order_102_of_Caudoviricetes		novel_subfamily_0_of_novel_family_6_of_novel_order_102_of_Caudoviricetes		novel_genus_6_of_novel_subfamily_0_of_novel_family_6_of_novel_order_102_of_Caudoviricetes	Fully clustered
17808	T84_S__k141_384876	T84_S__k141_384876	20	FALSE			Duplodnaviria		Uroviricota		Caudoviricetes		novel_order_102_of_Caudoviricetes		novel_family_6_of_novel_order_102_of_Caudoviricetes		novel_subfamily_0_of_novel_family_6_of_novel_order_102_of_Caudoviricetes		novel_genus_6_of_novel_subfamily_0_of_novel_family_6_of_novel_order_102_of_Caudoviricetes	Fully clustered
19299	T8_S__k141_498082	T8_S__k141_498082	22	FALSE			Duplodnaviria		Uroviricota		Caudoviricetes		novel_order_102_of_Caudoviricetes		novel_family_6_of_novel_order_102_of_Caudoviricetes		novel_subfamily_0_of_novel_family_6_of_novel_order_102_of_Caudoviricetes		novel_genus_6_of_novel_subfamily_0_of_novel_family_6_of_novel_order_102_of_Caudoviricetes	Fully clustered
17977	T88_D__k141_1040265	T88_D__k141_1040265	25	FALSE			Duplodnaviria		Uroviricota		Caudoviricetes		novel_order_102_of_Caudoviricetes		novel_family_6_of_novel_order_102_of_Caudoviricetes		novel_subfamily_0_of_novel_family_6_of_novel_order_102_of_Caudoviricetes		novel_genus_7_of_novel_subfamily_0_of_novel_family_6_of_novel_order_102_of_Caudoviricetes	Fully clustered
19571	T92_S__k141_206337	T92_S__k141_206337	43	FALSE			Duplodnaviria		Uroviricota		Caudoviricetes		novel_order_102_of_Caudoviricetes		novel_family_6_of_novel_order_102_of_Caudoviricetes		novel_subfamily_0_of_novel_family_6_of_novel_order_102_of_Caudoviricetes		novel_genus_8_of_novel_subfamily_0_of_novel_family_6_of_novel_order_102_of_Caudoviricetes	Fully clustered
16791	T76_D__k141_176893	T76_D__k141_176893	22	FALSE			Duplodnaviria		Uroviricota		Caudoviricetes		novel_order_102_of_Caudoviricetes		novel_family_6_of_novel_order_102_of_Caudoviricetes		novel_subfamily_0_of_novel_family_6_of_novel_order_102_of_Caudoviricetes		novel_genus_9_of_novel_subfamily_0_of_novel_family_6_of_novel_order_102_of_Caudoviricetes	Fully clustered
16425	T68_S__k141_694544	T68_S__k141_694544	16	FALSE			Duplodnaviria		Uroviricota		Caudoviricetes		novel_order_102_of_Caudoviricetes		novel_family_6_of_novel_order_102_of_Caudoviricetes		novel_subfamily_0_of_novel_family_7_of_novel_order_102_of_Caudoviricetes||novel_family_0_of_novel_order_105_of_Caudoviricetes||novel_family_6_of_novel_order_102_of_Caudoviricetes		novel_genus_14_of_novel_subfamily_0_of_novel_family_7_of_novel_order_102_of_Caudoviricetes||novel_family_0_of_novel_order_105_of_Caudoviricetes||novel_family_6_of_novel_order_102_of_Caudoviricetes	Fully clustered
16416	T68_S__k141_680532	T68_S__k141_680532	18	FALSE			Duplodnaviria		Uroviricota		Caudoviricetes		novel_order_102_of_Caudoviricetes		novel_family_7_of_novel_order_102_of_Caudoviricetes		novel_subfamily_0_of_novel_family_7_of_novel_order_102_of_Caudoviricetes		novel_genus_0_of_novel_subfamily_0_of_novel_family_7_of_novel_order_102_of_Caudoviricetes	Fully clustered
17871	T84_S__k141_660955	T84_S__k141_660955	26	FALSE			Duplodnaviria		Uroviricota		Caudoviricetes		novel_order_102_of_Caudoviricetes		novel_family_7_of_novel_order_102_of_Caudoviricetes		novel_subfamily_0_of_novel_family_7_of_novel_order_102_of_Caudoviricetes		novel_genus_0_of_novel_subfamily_0_of_novel_family_7_of_novel_order_102_of_Caudoviricetes	Fully clustered
10113	T28_S__k141_386921	T28_S__k141_386921	22	FALSE			Duplodnaviria		Uroviricota		Caudoviricetes		novel_order_102_of_Caudoviricetes		novel_family_7_of_novel_order_102_of_Caudoviricetes		novel_subfamily_0_of_novel_family_7_of_novel_order_102_of_Caudoviricetes		novel_genus_1_of_novel_subfamily_0_of_novel_family_7_of_novel_order_102_of_Caudoviricetes	Fully clustered
18746	T88_S_k141_134838	T88_S_k141_134838	34	FALSE			Duplodnaviria		Uroviricota		Caudoviricetes		novel_order_102_of_Caudoviricetes		novel_family_7_of_novel_order_102_of_Caudoviricetes		novel_subfamily_0_of_novel_family_7_of_novel_order_102_of_Caudoviricetes		novel_genus_1_of_novel_subfamily_0_of_novel_family_7_of_novel_order_102_of_Caudoviricetes	Fully clustered
9127	T16_S__k141_1093996	T16_S__k141_1093996	34	FALSE			Duplodnaviria		Uroviricota		Caudoviricetes		novel_order_102_of_Caudoviricetes		novel_family_7_of_novel_order_102_of_Caudoviricetes		novel_subfamily_0_of_novel_family_7_of_novel_order_102_of_Caudoviricetes||novel_family_0_of_novel_order_105_of_Caudoviricetes||novel_family_6_of_novel_order_102_of_Caudoviricetes		novel_genus_0_of_novel_subfamily_0_of_novel_family_7_of_novel_order_102_of_Caudoviricetes||novel_family_0_of_novel_order_105_of_Caudoviricetes||novel_family_6_of_novel_order_102_of_Caudoviricetes	Fully clustered
10890	T36_S__k141_781417	T36_S__k141_781417	33	FALSE			Duplodnaviria		Uroviricota		Caudoviricetes		novel_order_102_of_Caudoviricetes		novel_family_7_of_novel_order_102_of_Caudoviricetes		novel_subfamily_0_of_novel_family_7_of_novel_order_102_of_Caudoviricetes||novel_family_0_of_novel_order_105_of_Caudoviricetes||novel_family_6_of_novel_order_102_of_Caudoviricetes		novel_genus_0_of_novel_subfamily_0_of_novel_family_7_of_novel_order_102_of_Caudoviricetes||novel_family_0_of_novel_order_105_of_Caudoviricetes||novel_family_6_of_novel_order_102_of_Caudoviricetes	Fully clustered
6451	T108_S__k141_857260	T108_S__k141_857260	26	FALSE			Duplodnaviria		Uroviricota		Caudoviricetes		novel_order_102_of_Caudoviricetes		novel_family_7_of_novel_order_102_of_Caudoviricetes		novel_subfamily_0_of_novel_family_7_of_novel_order_102_of_Caudoviricetes||novel_family_0_of_novel_order_105_of_Caudoviricetes||novel_family_6_of_novel_order_102_of_Caudoviricetes		novel_genus_10_of_novel_subfamily_0_of_novel_family_7_of_novel_order_102_of_Caudoviricetes||novel_family_0_of_novel_order_105_of_Caudoviricetes||novel_family_6_of_novel_order_102_of_Caudoviricetes	Fully clustered
7020	T112_S__k141_146047	T112_S__k141_146047	35	FALSE			Duplodnaviria		Uroviricota		Caudoviricetes		novel_order_102_of_Caudoviricetes		novel_family_7_of_novel_order_102_of_Caudoviricetes		novel_subfamily_0_of_novel_family_7_of_novel_order_102_of_Caudoviricetes||novel_family_0_of_novel_order_105_of_Caudoviricetes||novel_family_6_of_novel_order_102_of_Caudoviricetes		novel_genus_10_of_novel_subfamily_0_of_novel_family_7_of_novel_order_102_of_Caudoviricetes||novel_family_0_of_novel_order_105_of_Caudoviricetes||novel_family_6_of_novel_order_102_of_Caudoviricetes	Fully clustered
19564	T92_S__k141_17631	T92_S__k141_17631	27	FALSE			Duplodnaviria		Uroviricota		Caudoviricetes		novel_order_102_of_Caudoviricetes		novel_family_7_of_novel_order_102_of_Caudoviricetes		novel_subfamily_0_of_novel_family_7_of_novel_order_102_of_Caudoviricetes||novel_family_0_of_novel_order_105_of_Caudoviricetes||novel_family_6_of_novel_order_102_of_Caudoviricetes		novel_genus_10_of_novel_subfamily_0_of_novel_family_7_of_novel_order_102_of_Caudoviricetes||novel_family_0_of_novel_order_105_of_Caudoviricetes||novel_family_6_of_novel_order_102_of_Caudoviricetes	Fully clustered
12530	T44_S__k141_238750	T44_S__k141_238750	22	FALSE			Duplodnaviria		Uroviricota		Caudoviricetes		novel_order_102_of_Caudoviricetes		novel_family_7_of_novel_order_102_of_Caudoviricetes		novel_subfamily_0_of_novel_family_7_of_novel_order_102_of_Caudoviricetes||novel_family_0_of_novel_order_105_of_Caudoviricetes||novel_family_6_of_novel_order_102_of_Caudoviricetes		novel_genus_11_of_novel_subfamily_0_of_novel_family_7_of_novel_order_102_of_Caudoviricetes||novel_family_0_of_novel_order_105_of_Caudoviricetes||novel_family_6_of_novel_order_102_of_Caudoviricetes	Fully clustered
17574	T80_S__k141_453678	T80_S__k141_453678	31	FALSE			Duplodnaviria		Uroviricota		Caudoviricetes		novel_order_102_of_Caudoviricetes		novel_family_7_of_novel_order_102_of_Caudoviricetes		novel_subfamily_0_of_novel_family_7_of_novel_order_102_of_Caudoviricetes||novel_family_0_of_novel_order_105_of_Caudoviricetes||novel_family_6_of_novel_order_102_of_Caudoviricetes		novel_genus_11_of_novel_subfamily_0_of_novel_family_7_of_novel_order_102_of_Caudoviricetes||novel_family_0_of_novel_order_105_of_Caudoviricetes||novel_family_6_of_novel_order_102_of_Caudoviricetes	Fully clustered
7500	T12_S__k141_796094	T12_S__k141_796094	45	FALSE			Duplodnaviria		Uroviricota		Caudoviricetes		novel_order_102_of_Caudoviricetes		novel_family_7_of_novel_order_102_of_Caudoviricetes		novel_subfamily_0_of_novel_family_7_of_novel_order_102_of_Caudoviricetes||novel_family_0_of_novel_order_105_of_Caudoviricetes||novel_family_6_of_novel_order_102_of_Caudoviricetes		novel_genus_12_of_novel_subfamily_0_of_novel_family_7_of_novel_order_102_of_Caudoviricetes||novel_family_0_of_novel_order_105_of_Caudoviricetes||novel_family_6_of_novel_order_102_of_Caudoviricetes	Fully clustered
7504	T12_S__k141_800807	T12_S__k141_800807	52	FALSE			Duplodnaviria		Uroviricota		Caudoviricetes		novel_order_102_of_Caudoviricetes		novel_family_7_of_novel_order_102_of_Caudoviricetes		novel_subfamily_0_of_novel_family_7_of_novel_order_102_of_Caudoviricetes||novel_family_0_of_novel_order_105_of_Caudoviricetes||novel_family_6_of_novel_order_102_of_Caudoviricetes		novel_genus_12_of_novel_subfamily_0_of_novel_family_7_of_novel_order_102_of_Caudoviricetes||novel_family_0_of_novel_order_105_of_Caudoviricetes||novel_family_6_of_novel_order_102_of_Caudoviricetes	Fully clustered
9804	T24_S__k141_649050	T24_S__k141_649050	33	FALSE			Duplodnaviria		Uroviricota		Caudoviricetes		novel_order_102_of_Caudoviricetes		novel_family_7_of_novel_order_102_of_Caudoviricetes		novel_subfamily_0_of_novel_family_7_of_novel_order_102_of_Caudoviricetes||novel_family_0_of_novel_order_105_of_Caudoviricetes||novel_family_6_of_novel_order_102_of_Caudoviricetes		novel_genus_12_of_novel_subfamily_0_of_novel_family_7_of_novel_order_102_of_Caudoviricetes||novel_family_0_of_novel_order_105_of_Caudoviricetes||novel_family_6_of_novel_order_102_of_Caudoviricetes	Fully clustered
12403	T40_S__k141_882232	T40_S__k141_882232	23	FALSE			Duplodnaviria		Uroviricota		Caudoviricetes		novel_order_102_of_Caudoviricetes		novel_family_7_of_novel_order_102_of_Caudoviricetes		novel_subfamily_0_of_novel_family_7_of_novel_order_102_of_Caudoviricetes||novel_family_0_of_novel_order_105_of_Caudoviricetes||novel_family_6_of_novel_order_102_of_Caudoviricetes		novel_genus_12_of_novel_subfamily_0_of_novel_family_7_of_novel_order_102_of_Caudoviricetes||novel_family_0_of_novel_order_105_of_Caudoviricetes||novel_family_6_of_novel_order_102_of_Caudoviricetes	Fully clustered
12857	T48_S__k141_746242	T48_S__k141_746242	65	FALSE			Duplodnaviria		Uroviricota		Caudoviricetes		novel_order_102_of_Caudoviricetes		novel_family_7_of_novel_order_102_of_Caudoviricetes		novel_subfamily_0_of_novel_family_7_of_novel_order_102_of_Caudoviricetes||novel_family_0_of_novel_order_105_of_Caudoviricetes||novel_family_6_of_novel_order_102_of_Caudoviricetes		novel_genus_12_of_novel_subfamily_0_of_novel_family_7_of_novel_order_102_of_Caudoviricetes||novel_family_0_of_novel_order_105_of_Caudoviricetes||novel_family_6_of_novel_order_102_of_Caudoviricetes	Fully clustered
15003	T52_S_k141_167382	T52_S_k141_167382	24	FALSE			Duplodnaviria		Uroviricota		Caudoviricetes		novel_order_102_of_Caudoviricetes		novel_family_7_of_novel_order_102_of_Caudoviricetes		novel_subfamily_0_of_novel_family_7_of_novel_order_102_of_Caudoviricetes||novel_family_0_of_novel_order_105_of_Caudoviricetes||novel_family_6_of_novel_order_102_of_Caudoviricetes		novel_genus_12_of_novel_subfamily_0_of_novel_family_7_of_novel_order_102_of_Caudoviricetes||novel_family_0_of_novel_order_105_of_Caudoviricetes||novel_family_6_of_novel_order_102_of_Caudoviricetes	Fully clustered
19479	T92_S__k141_1020388	T92_S__k141_1020388	39	FALSE			Duplodnaviria		Uroviricota		Caudoviricetes		novel_order_102_of_Caudoviricetes		novel_family_7_of_novel_order_102_of_Caudoviricetes		novel_subfamily_0_of_novel_family_7_of_novel_order_102_of_Caudoviricetes||novel_family_0_of_novel_order_105_of_Caudoviricetes||novel_family_6_of_novel_order_102_of_Caudoviricetes		novel_genus_12_of_novel_subfamily_0_of_novel_family_7_of_novel_order_102_of_Caudoviricetes||novel_family_0_of_novel_order_105_of_Caudoviricetes||novel_family_6_of_novel_order_102_of_Caudoviricetes	Fully clustered
10076	T28_S__k141_294720	T28_S__k141_294720	24	FALSE			Duplodnaviria		Uroviricota		Caudoviricetes		novel_order_102_of_Caudoviricetes		novel_family_7_of_novel_order_102_of_Caudoviricetes		novel_subfamily_0_of_novel_family_7_of_novel_order_102_of_Caudoviricetes||novel_family_0_of_novel_order_105_of_Caudoviricetes||novel_family_6_of_novel_order_102_of_Caudoviricetes		novel_genus_13_of_novel_subfamily_0_of_novel_family_7_of_novel_order_102_of_Caudoviricetes||novel_family_0_of_novel_order_105_of_Caudoviricetes||novel_family_6_of_novel_order_102_of_Caudoviricetes	Fully clustered
15615	T60_S__k141_585810	T60_S__k141_585810	24	FALSE			Duplodnaviria		Uroviricota		Caudoviricetes		novel_order_102_of_Caudoviricetes		novel_family_7_of_novel_order_102_of_Caudoviricetes		novel_subfamily_0_of_novel_family_7_of_novel_order_102_of_Caudoviricetes||novel_family_0_of_novel_order_105_of_Caudoviricetes||novel_family_6_of_novel_order_102_of_Caudoviricetes		novel_genus_13_of_novel_subfamily_0_of_novel_family_7_of_novel_order_102_of_Caudoviricetes||novel_family_0_of_novel_order_105_of_Caudoviricetes||novel_family_6_of_novel_order_102_of_Caudoviricetes	Fully clustered
18846	T88_S_k141_458	T88_S_k141_458	58	FALSE			Duplodnaviria		Uroviricota		Caudoviricetes		novel_order_102_of_Caudoviricetes		novel_family_7_of_novel_order_102_of_Caudoviricetes		novel_subfamily_0_of_novel_family_7_of_novel_order_102_of_Caudoviricetes||novel_family_0_of_novel_order_105_of_Caudoviricetes||novel_family_6_of_novel_order_102_of_Caudoviricetes		novel_genus_1_of_novel_subfamily_0_of_novel_family_7_of_novel_order_102_of_Caudoviricetes||novel_family_0_of_novel_order_105_of_Caudoviricetes||novel_family_6_of_novel_order_102_of_Caudoviricetes	Fully clustered
17822	T84_S__k141_440192	T84_S__k141_440192	25	FALSE			Duplodnaviria		Uroviricota		Caudoviricetes		novel_order_102_of_Caudoviricetes		novel_family_7_of_novel_order_102_of_Caudoviricetes		novel_subfamily_0_of_novel_family_7_of_novel_order_102_of_Caudoviricetes||novel_family_0_of_novel_order_105_of_Caudoviricetes||novel_family_6_of_novel_order_102_of_Caudoviricetes		novel_genus_2_of_novel_subfamily_0_of_novel_family_7_of_novel_order_102_of_Caudoviricetes||novel_family_0_of_novel_order_105_of_Caudoviricetes||novel_family_6_of_novel_order_102_of_Caudoviricetes	Fully clustered
6388	T108_S__k141_580106	T108_S__k141_580106	56	FALSE			Duplodnaviria		Uroviricota		Caudoviricetes		novel_order_102_of_Caudoviricetes		novel_family_7_of_novel_order_102_of_Caudoviricetes		novel_subfamily_0_of_novel_family_7_of_novel_order_102_of_Caudoviricetes||novel_family_0_of_novel_order_105_of_Caudoviricetes||novel_family_6_of_novel_order_102_of_Caudoviricetes		novel_genus_3_of_novel_subfamily_0_of_novel_family_7_of_novel_order_102_of_Caudoviricetes||novel_family_0_of_novel_order_105_of_Caudoviricetes||novel_family_6_of_novel_order_102_of_Caudoviricetes	Fully clustered
9544	T20_S__k141_689598	T20_S__k141_689598	54	FALSE			Duplodnaviria		Uroviricota		Caudoviricetes		novel_order_102_of_Caudoviricetes		novel_family_7_of_novel_order_102_of_Caudoviricetes		novel_subfamily_0_of_novel_family_7_of_novel_order_102_of_Caudoviricetes||novel_family_0_of_novel_order_105_of_Caudoviricetes||novel_family_6_of_novel_order_102_of_Caudoviricetes		novel_genus_3_of_novel_subfamily_0_of_novel_family_7_of_novel_order_102_of_Caudoviricetes||novel_family_0_of_novel_order_105_of_Caudoviricetes||novel_family_6_of_novel_order_102_of_Caudoviricetes	Fully clustered
7416	T12_S__k141_465842	T12_S__k141_465842	42	FALSE			Duplodnaviria		Uroviricota		Caudoviricetes		novel_order_102_of_Caudoviricetes		novel_family_7_of_novel_order_102_of_Caudoviricetes		novel_subfamily_0_of_novel_family_7_of_novel_order_102_of_Caudoviricetes||novel_family_0_of_novel_order_105_of_Caudoviricetes||novel_family_6_of_novel_order_102_of_Caudoviricetes		novel_genus_4_of_novel_subfamily_0_of_novel_family_7_of_novel_order_102_of_Caudoviricetes||novel_family_0_of_novel_order_105_of_Caudoviricetes||novel_family_6_of_novel_order_102_of_Caudoviricetes	Fully clustered
10377	T32_S__k141_146347	T32_S__k141_146347	65	FALSE			Duplodnaviria		Uroviricota		Caudoviricetes		novel_order_102_of_Caudoviricetes		novel_family_7_of_novel_order_102_of_Caudoviricetes		novel_subfamily_0_of_novel_family_7_of_novel_order_102_of_Caudoviricetes||novel_family_0_of_novel_order_105_of_Caudoviricetes||novel_family_6_of_novel_order_102_of_Caudoviricetes		novel_genus_4_of_novel_subfamily_0_of_novel_family_7_of_novel_order_102_of_Caudoviricetes||novel_family_0_of_novel_order_105_of_Caudoviricetes||novel_family_6_of_novel_order_102_of_Caudoviricetes	Fully clustered
19016	T88_S_k141_90350	T88_S_k141_90350	46	FALSE			Duplodnaviria		Uroviricota		Caudoviricetes		novel_order_102_of_Caudoviricetes		novel_family_7_of_novel_order_102_of_Caudoviricetes		novel_subfamily_0_of_novel_family_7_of_novel_order_102_of_Caudoviricetes||novel_family_0_of_novel_order_105_of_Caudoviricetes||novel_family_6_of_novel_order_102_of_Caudoviricetes		novel_genus_4_of_novel_subfamily_0_of_novel_family_7_of_novel_order_102_of_Caudoviricetes||novel_family_0_of_novel_order_105_of_Caudoviricetes||novel_family_6_of_novel_order_102_of_Caudoviricetes	Fully clustered
7248	T112_S__k141_997170	T112_S__k141_997170	53	FALSE			Duplodnaviria		Uroviricota		Caudoviricetes		novel_order_102_of_Caudoviricetes		novel_family_7_of_novel_order_102_of_Caudoviricetes		novel_subfamily_0_of_novel_family_7_of_novel_order_102_of_Caudoviricetes||novel_family_0_of_novel_order_105_of_Caudoviricetes||novel_family_6_of_novel_order_102_of_Caudoviricetes		novel_genus_5_of_novel_subfamily_0_of_novel_family_7_of_novel_order_102_of_Caudoviricetes||novel_family_0_of_novel_order_105_of_Caudoviricetes||novel_family_6_of_novel_order_102_of_Caudoviricetes	Fully clustered
9612	T24_S__k141_102388	T24_S__k141_102388	22	FALSE			Duplodnaviria		Uroviricota		Caudoviricetes		novel_order_102_of_Caudoviricetes		novel_family_7_of_novel_order_102_of_Caudoviricetes		novel_subfamily_0_of_novel_family_7_of_novel_order_102_of_Caudoviricetes||novel_family_0_of_novel_order_105_of_Caudoviricetes||novel_family_6_of_novel_order_102_of_Caudoviricetes		novel_genus_6_of_novel_subfamily_0_of_novel_family_7_of_novel_order_102_of_Caudoviricetes||novel_family_0_of_novel_order_105_of_Caudoviricetes||novel_family_6_of_novel_order_102_of_Caudoviricetes	Fully clustered
9992	T28_S__k141_1265019	T28_S__k141_1265019	23	FALSE			Duplodnaviria		Uroviricota		Caudoviricetes		novel_order_102_of_Caudoviricetes		novel_family_7_of_novel_order_102_of_Caudoviricetes		novel_subfamily_0_of_novel_family_7_of_novel_order_102_of_Caudoviricetes||novel_family_0_of_novel_order_105_of_Caudoviricetes||novel_family_6_of_novel_order_102_of_Caudoviricetes		novel_genus_7_of_novel_subfamily_0_of_novel_family_7_of_novel_order_102_of_Caudoviricetes||novel_family_0_of_novel_order_105_of_Caudoviricetes||novel_family_6_of_novel_order_102_of_Caudoviricetes	Fully clustered
9777	T24_S__k141_544841	T24_S__k141_544841	34	FALSE			Duplodnaviria		Uroviricota		Caudoviricetes		novel_order_102_of_Caudoviricetes		novel_family_7_of_novel_order_102_of_Caudoviricetes		novel_subfamily_0_of_novel_family_7_of_novel_order_102_of_Caudoviricetes||novel_family_0_of_novel_order_105_of_Caudoviricetes||novel_family_6_of_novel_order_102_of_Caudoviricetes		novel_genus_8_of_novel_subfamily_0_of_novel_family_7_of_novel_order_102_of_Caudoviricetes||novel_family_0_of_novel_order_105_of_Caudoviricetes||novel_family_6_of_novel_order_102_of_Caudoviricetes	Fully clustered
18713	T88_S_k141_1149911	T88_S_k141_1149911	28	FALSE			Duplodnaviria		Uroviricota		Caudoviricetes		novel_order_102_of_Caudoviricetes		novel_family_7_of_novel_order_102_of_Caudoviricetes		novel_subfamily_0_of_novel_family_7_of_novel_order_102_of_Caudoviricetes||novel_family_0_of_novel_order_105_of_Caudoviricetes||novel_family_6_of_novel_order_102_of_Caudoviricetes		novel_genus_9_of_novel_subfamily_0_of_novel_family_7_of_novel_order_102_of_Caudoviricetes||novel_family_0_of_novel_order_105_of_Caudoviricetes||novel_family_6_of_novel_order_102_of_Caudoviricetes	Fully clustered
7016	T112_S__k141_140909	T112_S__k141_140909	28	FALSE			Duplodnaviria		Uroviricota		Caudoviricetes		novel_order_102_of_Caudoviricetes		novel_family_7_of_novel_order_102_of_Caudoviricetes		novel_subfamily_0_of_novel_family_7_of_novel_order_102_of_Caudoviricetes||novel_family_3_of_novel_order_102_of_Caudoviricetes		novel_genus_0_of_novel_subfamily_0_of_novel_family_7_of_novel_order_102_of_Caudoviricetes||novel_family_3_of_novel_order_102_of_Caudoviricetes	Fully clustered
19255	T8_S__k141_329115	T8_S__k141_329115	44	FALSE			Duplodnaviria		Uroviricota		Caudoviricetes		novel_order_102_of_Caudoviricetes		novel_family_7_of_novel_order_102_of_Caudoviricetes		novel_subfamily_0_of_novel_family_7_of_novel_order_102_of_Caudoviricetes||novel_family_3_of_novel_order_102_of_Caudoviricetes		novel_genus_0_of_novel_subfamily_0_of_novel_family_7_of_novel_order_102_of_Caudoviricetes||novel_family_3_of_novel_order_102_of_Caudoviricetes	Fully clustered
18868	T88_S_k141_505140	T88_S_k141_505140	23	FALSE			Duplodnaviria		Uroviricota		Caudoviricetes		novel_order_102_of_Caudoviricetes		novel_family_8_of_novel_order_102_of_Caudoviricetes		novel_subfamily_0_of_novel_family_8_of_novel_order_102_of_Caudoviricetes		novel_genus_0_of_novel_subfamily_0_of_novel_family_8_of_novel_order_102_of_Caudoviricetes	Lower clustered then no edges
10654	T36_S__k141_1131343	T36_S__k141_1131343	38	FALSE			Duplodnaviria		Uroviricota		Caudoviricetes		novel_order_102_of_Caudoviricetes		novel_family_9_of_novel_order_102_of_Caudoviricetes		novel_subfamily_0_of_novel_family_9_of_novel_order_102_of_Caudoviricetes		novel_genus_0_of_novel_subfamily_0_of_novel_family_9_of_novel_order_102_of_Caudoviricetes	Fully clustered
15677	T60_S__k141_81562	T60_S__k141_81562	7	FALSE			Duplodnaviria		Uroviricota		Caudoviricetes		novel_order_102_of_Caudoviricetes		novel_family_9_of_novel_order_102_of_Caudoviricetes		novel_subfamily_0_of_novel_family_9_of_novel_order_102_of_Caudoviricetes		novel_genus_1_of_novel_subfamily_0_of_novel_family_9_of_novel_order_102_of_Caudoviricetes	Fully clustered
9435	T20_S__k141_188953	T20_S__k141_188953	30	FALSE			Duplodnaviria		Uroviricota		Caudoviricetes		novel_order_103_of_Caudoviricetes		novel_family_0_of_novel_order_103_of_Caudoviricetes		novel_subfamily_0_of_novel_family_0_of_novel_order_103_of_Caudoviricetes		novel_genus_0_of_novel_subfamily_0_of_novel_family_0_of_novel_order_103_of_Caudoviricetes	Fully clustered
15211	T52_S_k141_932091	T52_S_k141_932091	28	FALSE			Duplodnaviria		Uroviricota		Caudoviricetes		novel_order_103_of_Caudoviricetes		novel_family_0_of_novel_order_103_of_Caudoviricetes		novel_subfamily_0_of_novel_family_0_of_novel_order_103_of_Caudoviricetes		novel_genus_1_of_novel_subfamily_0_of_novel_family_0_of_novel_order_103_of_Caudoviricetes	Fully clustered
10819	T36_S__k141_50355	T36_S__k141_50355	25	FALSE			Duplodnaviria		Uroviricota		Caudoviricetes		novel_order_103_of_Caudoviricetes		novel_family_1_of_novel_order_103_of_Caudoviricetes		novel_subfamily_0_of_novel_family_1_of_novel_order_103_of_Caudoviricetes		novel_genus_0_of_novel_subfamily_0_of_novel_family_1_of_novel_order_103_of_Caudoviricetes	Fully clustered
12406	T40_S__k141_893915	T40_S__k141_893915	31	FALSE			Duplodnaviria		Uroviricota		Caudoviricetes		novel_order_103_of_Caudoviricetes		novel_family_1_of_novel_order_103_of_Caudoviricetes		novel_subfamily_0_of_novel_family_1_of_novel_order_103_of_Caudoviricetes		novel_genus_0_of_novel_subfamily_0_of_novel_family_1_of_novel_order_103_of_Caudoviricetes	Fully clustered
17347	T76_S__k141_217722	T76_S__k141_217722	38	FALSE			Duplodnaviria		Uroviricota		Caudoviricetes		novel_order_103_of_Caudoviricetes		novel_family_2_of_novel_order_103_of_Caudoviricetes		novel_subfamily_0_of_novel_family_2_of_novel_order_103_of_Caudoviricetes		novel_genus_0_of_novel_subfamily_0_of_novel_family_2_of_novel_order_103_of_Caudoviricetes	Fully clustered
19860	T96_S__k141_415978	T96_S__k141_415978	25	FALSE			Duplodnaviria		Uroviricota		Caudoviricetes		novel_order_103_of_Caudoviricetes		novel_family_2_of_novel_order_103_of_Caudoviricetes		novel_subfamily_0_of_novel_family_2_of_novel_order_103_of_Caudoviricetes		novel_genus_0_of_novel_subfamily_0_of_novel_family_2_of_novel_order_103_of_Caudoviricetes	Fully clustered
6008	T100_S__k141_293935	T100_S__k141_293935	20	FALSE			Duplodnaviria		Uroviricota		Caudoviricetes		novel_order_103_of_Caudoviricetes		novel_family_2_of_novel_order_103_of_Caudoviricetes		novel_subfamily_0_of_novel_family_2_of_novel_order_103_of_Caudoviricetes		novel_genus_1_of_novel_subfamily_0_of_novel_family_2_of_novel_order_103_of_Caudoviricetes	Fully clustered
17853	T84_S__k141_582404	T84_S__k141_582404	17	FALSE			Duplodnaviria		Uroviricota		Caudoviricetes		novel_order_103_of_Caudoviricetes		novel_family_2_of_novel_order_103_of_Caudoviricetes		novel_subfamily_0_of_novel_family_2_of_novel_order_103_of_Caudoviricetes		novel_genus_2_of_novel_subfamily_0_of_novel_family_2_of_novel_order_103_of_Caudoviricetes	Fully clustered
9526	T20_S__k141_610758	T20_S__k141_610758	19	FALSE			Duplodnaviria		Uroviricota		Caudoviricetes		novel_order_104_of_Caudoviricetes		novel_family_0_of_novel_order_104_of_Caudoviricetes		novel_subfamily_0_of_novel_family_0_of_novel_order_104_of_Caudoviricetes		novel_genus_0_of_novel_subfamily_0_of_novel_family_0_of_novel_order_104_of_Caudoviricetes	Fully clustered
10700	T36_S__k141_1325697	T36_S__k141_1325697	27	FALSE			Duplodnaviria		Uroviricota		Caudoviricetes		novel_order_104_of_Caudoviricetes		novel_family_0_of_novel_order_104_of_Caudoviricetes		novel_subfamily_0_of_novel_family_0_of_novel_order_104_of_Caudoviricetes		novel_genus_0_of_novel_subfamily_0_of_novel_family_0_of_novel_order_104_of_Caudoviricetes	Fully clustered
19456	T8_S__k141_956843	T8_S__k141_956843	26	FALSE			Duplodnaviria		Uroviricota		Caudoviricetes		novel_order_104_of_Caudoviricetes		novel_family_0_of_novel_order_104_of_Caudoviricetes		novel_subfamily_0_of_novel_family_0_of_novel_order_104_of_Caudoviricetes		novel_genus_0_of_novel_subfamily_0_of_novel_family_0_of_novel_order_104_of_Caudoviricetes	Fully clustered
10720	T36_S__k141_19315	T36_S__k141_19315	23	FALSE			Duplodnaviria		Uroviricota		Caudoviricetes		novel_order_104_of_Caudoviricetes		novel_family_0_of_novel_order_104_of_Caudoviricetes		novel_subfamily_0_of_novel_family_0_of_novel_order_104_of_Caudoviricetes		novel_genus_1_of_novel_subfamily_0_of_novel_family_0_of_novel_order_104_of_Caudoviricetes	Fully clustered
15082	T52_S_k141_482567	T52_S_k141_482567	12	FALSE			Duplodnaviria		Uroviricota		Caudoviricetes		novel_order_104_of_Caudoviricetes		novel_family_0_of_novel_order_104_of_Caudoviricetes		novel_subfamily_0_of_novel_family_0_of_novel_order_104_of_Caudoviricetes		novel_genus_2_of_novel_subfamily_0_of_novel_family_0_of_novel_order_104_of_Caudoviricetes	Fully clustered
15686	T60_S__k141_832294	T60_S__k141_832294	191	FALSE			Duplodnaviria		Uroviricota		Caudoviricetes		novel_order_104_of_Caudoviricetes		novel_family_0_of_novel_order_104_of_Caudoviricetes		novel_subfamily_0_of_novel_family_0_of_novel_order_104_of_Caudoviricetes||novel_family_4_of_novel_order_104_of_Caudoviricetes		novel_genus_0_of_novel_subfamily_0_of_novel_family_0_of_novel_order_104_of_Caudoviricetes||novel_family_4_of_novel_order_104_of_Caudoviricetes	Fully clustered
16321	T68_S__k141_17181	T68_S__k141_17181	69	FALSE			Duplodnaviria		Uroviricota		Caudoviricetes		novel_order_104_of_Caudoviricetes		novel_family_0_of_novel_order_104_of_Caudoviricetes		novel_subfamily_0_of_novel_family_0_of_novel_order_104_of_Caudoviricetes||novel_family_4_of_novel_order_104_of_Caudoviricetes		novel_genus_1_of_novel_subfamily_0_of_novel_family_0_of_novel_order_104_of_Caudoviricetes||novel_family_4_of_novel_order_104_of_Caudoviricetes	Fully clustered
9661	T24_S__k141_148576	T24_S__k141_148576	20	FALSE			Duplodnaviria		Uroviricota		Caudoviricetes		novel_order_104_of_Caudoviricetes		novel_family_0_of_novel_order_104_of_Caudoviricetes		novel_subfamily_0_of_novel_family_0_of_novel_order_104_of_Caudoviricetes||novel_family_4_of_novel_order_104_of_Caudoviricetes		novel_genus_3_of_novel_subfamily_0_of_novel_family_0_of_novel_order_104_of_Caudoviricetes||novel_family_4_of_novel_order_104_of_Caudoviricetes	Fully clustered
10211	T28_S__k141_737498	T28_S__k141_737498	27	FALSE			Duplodnaviria		Uroviricota		Caudoviricetes		novel_order_104_of_Caudoviricetes		novel_family_0_of_novel_order_104_of_Caudoviricetes		novel_subfamily_0_of_novel_family_0_of_novel_order_104_of_Caudoviricetes||novel_family_4_of_novel_order_104_of_Caudoviricetes		novel_genus_3_of_novel_subfamily_0_of_novel_family_0_of_novel_order_104_of_Caudoviricetes||novel_family_4_of_novel_order_104_of_Caudoviricetes	Fully clustered
19358	T8_S__k141_658023	T8_S__k141_658023	26	FALSE			Duplodnaviria		Uroviricota		Caudoviricetes		novel_order_104_of_Caudoviricetes		novel_family_0_of_novel_order_104_of_Caudoviricetes		novel_subfamily_0_of_novel_family_0_of_novel_order_104_of_Caudoviricetes||novel_family_4_of_novel_order_104_of_Caudoviricetes		novel_genus_4_of_novel_subfamily_0_of_novel_family_0_of_novel_order_104_of_Caudoviricetes||novel_family_4_of_novel_order_104_of_Caudoviricetes	Fully clustered
6246	T104_S__k141_653695	T104_S__k141_653695	37	FALSE			Duplodnaviria		Uroviricota		Caudoviricetes		novel_order_104_of_Caudoviricetes		novel_family_0_of_novel_order_104_of_Caudoviricetes		novel_subfamily_0_of_novel_family_0_of_novel_order_104_of_Caudoviricetes||novel_family_4_of_novel_order_104_of_Caudoviricetes		novel_genus_5_of_novel_subfamily_0_of_novel_family_0_of_novel_order_104_of_Caudoviricetes||novel_family_4_of_novel_order_104_of_Caudoviricetes	Fully clustered
9477	T20_S__k141_34078	T20_S__k141_34078	21	FALSE			Duplodnaviria		Uroviricota		Caudoviricetes		novel_order_104_of_Caudoviricetes		novel_family_0_of_novel_order_104_of_Caudoviricetes		novel_subfamily_0_of_novel_family_0_of_novel_order_104_of_Caudoviricetes||novel_family_4_of_novel_order_104_of_Caudoviricetes		novel_genus_6_of_novel_subfamily_0_of_novel_family_0_of_novel_order_104_of_Caudoviricetes||novel_family_4_of_novel_order_104_of_Caudoviricetes	Fully clustered
15050	T52_S_k141_377259	T52_S_k141_377259	53	FALSE			Duplodnaviria		Uroviricota		Caudoviricetes		novel_order_104_of_Caudoviricetes		novel_family_0_of_novel_order_104_of_Caudoviricetes		novel_subfamily_0_of_novel_family_0_of_novel_order_104_of_Caudoviricetes||novel_family_4_of_novel_order_104_of_Caudoviricetes		novel_genus_7_of_novel_subfamily_0_of_novel_family_0_of_novel_order_104_of_Caudoviricetes||novel_family_4_of_novel_order_104_of_Caudoviricetes	Fully clustered
16370	T68_S__k141_400977	T68_S__k141_400977	22	FALSE			Duplodnaviria		Uroviricota		Caudoviricetes		novel_order_104_of_Caudoviricetes		novel_family_0_of_novel_order_104_of_Caudoviricetes		novel_subfamily_0_of_novel_family_0_of_novel_order_104_of_Caudoviricetes||novel_family_4_of_novel_order_104_of_Caudoviricetes		novel_genus_8_of_novel_subfamily_0_of_novel_family_0_of_novel_order_104_of_Caudoviricetes||novel_family_4_of_novel_order_104_of_Caudoviricetes	Fully clustered
16599	T72_S__k141_437598	T72_S__k141_437598	32	FALSE			Duplodnaviria		Uroviricota		Caudoviricetes		novel_order_104_of_Caudoviricetes		novel_family_1_of_novel_order_104_of_Caudoviricetes		novel_subfamily_0_of_novel_family_14_of_novel_order_102_of_Caudoviricetes||novel_family_26_of_novel_order_102_of_Caudoviricetes||novel_family_25_of_novel_order_102_of_Caudoviricetes||novel_family_16_of_novel_order_102_of_Caudoviricetes||novel_family_1_of_novel_order_104_of_Caudoviricetes||novel_family_20_of_novel_order_102_of_Caudoviricetes		novel_genus_12_of_novel_subfamily_0_of_novel_family_14_of_novel_order_102_of_Caudoviricetes||novel_family_26_of_novel_order_102_of_Caudoviricetes||novel_family_25_of_novel_order_102_of_Caudoviricetes||novel_family_16_of_novel_order_102_of_Caudoviricetes||novel_family_1_of_novel_order_104_of_Caudoviricetes||novel_family_20_of_novel_order_102_of_Caudoviricetes	Fully clustered
9687	T24_S__k141_222720	T24_S__k141_222720	47	FALSE			Duplodnaviria		Uroviricota		Caudoviricetes		novel_order_104_of_Caudoviricetes		novel_family_1_of_novel_order_104_of_Caudoviricetes		novel_subfamily_0_of_novel_family_1_of_novel_order_104_of_Caudoviricetes		novel_genus_0_of_novel_subfamily_0_of_novel_family_1_of_novel_order_104_of_Caudoviricetes	Fully clustered
10235	T28_S__k141_788868	T28_S__k141_788868	29	FALSE			Duplodnaviria		Uroviricota		Caudoviricetes		novel_order_104_of_Caudoviricetes		novel_family_1_of_novel_order_104_of_Caudoviricetes		novel_subfamily_0_of_novel_family_1_of_novel_order_104_of_Caudoviricetes		novel_genus_0_of_novel_subfamily_0_of_novel_family_1_of_novel_order_104_of_Caudoviricetes	Fully clustered
9497	T20_S__k141_434246	T20_S__k141_434246	25	FALSE			Duplodnaviria		Uroviricota		Caudoviricetes		novel_order_104_of_Caudoviricetes		novel_family_1_of_novel_order_104_of_Caudoviricetes		novel_subfamily_0_of_novel_family_1_of_novel_order_104_of_Caudoviricetes		novel_genus_1_of_novel_subfamily_0_of_novel_family_1_of_novel_order_104_of_Caudoviricetes	Fully clustered
18970	T88_S_k141_78734	T88_S_k141_78734	21	FALSE			Duplodnaviria		Uroviricota		Caudoviricetes		novel_order_104_of_Caudoviricetes		novel_family_1_of_novel_order_104_of_Caudoviricetes		novel_subfamily_0_of_novel_family_1_of_novel_order_104_of_Caudoviricetes		novel_genus_1_of_novel_subfamily_0_of_novel_family_1_of_novel_order_104_of_Caudoviricetes	Fully clustered
15091	T52_S_k141_501369	T52_S_k141_501369	29	FALSE			Duplodnaviria		Uroviricota		Caudoviricetes		novel_order_104_of_Caudoviricetes		novel_family_1_of_novel_order_104_of_Caudoviricetes		novel_subfamily_0_of_novel_family_1_of_novel_order_104_of_Caudoviricetes		novel_genus_2_of_novel_subfamily_0_of_novel_family_1_of_novel_order_104_of_Caudoviricetes	Fully clustered
16663	T72_S__k141_787000	T72_S__k141_787000	39	FALSE			Duplodnaviria		Uroviricota		Caudoviricetes		novel_order_104_of_Caudoviricetes		novel_family_1_of_novel_order_104_of_Caudoviricetes		novel_subfamily_0_of_novel_family_1_of_novel_order_104_of_Caudoviricetes		novel_genus_2_of_novel_subfamily_0_of_novel_family_1_of_novel_order_104_of_Caudoviricetes	Fully clustered
19880	T96_S__k141_498779	T96_S__k141_498779	21	FALSE			Duplodnaviria		Uroviricota		Caudoviricetes		novel_order_104_of_Caudoviricetes		novel_family_1_of_novel_order_104_of_Caudoviricetes		novel_subfamily_0_of_novel_family_1_of_novel_order_104_of_Caudoviricetes		novel_genus_2_of_novel_subfamily_0_of_novel_family_1_of_novel_order_104_of_Caudoviricetes	Fully clustered
9625	T24_S__k141_1073001	T24_S__k141_1073001	20	FALSE			Duplodnaviria		Uroviricota		Caudoviricetes		novel_order_104_of_Caudoviricetes		novel_family_1_of_novel_order_104_of_Caudoviricetes		novel_subfamily_0_of_novel_family_1_of_novel_order_104_of_Caudoviricetes		novel_genus_3_of_novel_subfamily_0_of_novel_family_1_of_novel_order_104_of_Caudoviricetes	Fully clustered
15099	T52_S_k141_517055	T52_S_k141_517055	25	FALSE			Duplodnaviria		Uroviricota		Caudoviricetes		novel_order_104_of_Caudoviricetes		novel_family_1_of_novel_order_104_of_Caudoviricetes		novel_subfamily_0_of_novel_family_1_of_novel_order_104_of_Caudoviricetes		novel_genus_3_of_novel_subfamily_0_of_novel_family_1_of_novel_order_104_of_Caudoviricetes	Fully clustered
6303	T108_S__k141_167627	T108_S__k141_167627	18	FALSE			Duplodnaviria		Uroviricota		Caudoviricetes		novel_order_104_of_Caudoviricetes		novel_family_1_of_novel_order_104_of_Caudoviricetes		novel_subfamily_0_of_novel_family_1_of_novel_order_104_of_Caudoviricetes		novel_genus_4_of_novel_subfamily_0_of_novel_family_1_of_novel_order_104_of_Caudoviricetes	Fully clustered
7047	T112_S__k141_281315	T112_S__k141_281315	17	FALSE			Duplodnaviria		Uroviricota		Caudoviricetes		novel_order_104_of_Caudoviricetes		novel_family_1_of_novel_order_104_of_Caudoviricetes		novel_subfamily_0_of_novel_family_1_of_novel_order_104_of_Caudoviricetes		novel_genus_4_of_novel_subfamily_0_of_novel_family_1_of_novel_order_104_of_Caudoviricetes	Fully clustered
10247	T28_S__k141_851474	T28_S__k141_851474	29	FALSE			Duplodnaviria		Uroviricota		Caudoviricetes		novel_order_104_of_Caudoviricetes		novel_family_1_of_novel_order_104_of_Caudoviricetes		novel_subfamily_0_of_novel_family_1_of_novel_order_104_of_Caudoviricetes		novel_genus_5_of_novel_subfamily_0_of_novel_family_1_of_novel_order_104_of_Caudoviricetes	Fully clustered
15237	T56_S__k141_1071157	T56_S__k141_1071157	18	FALSE			Duplodnaviria		Uroviricota		Caudoviricetes		novel_order_104_of_Caudoviricetes		novel_family_1_of_novel_order_104_of_Caudoviricetes		novel_subfamily_0_of_novel_family_1_of_novel_order_104_of_Caudoviricetes		novel_genus_5_of_novel_subfamily_0_of_novel_family_1_of_novel_order_104_of_Caudoviricetes	Fully clustered
9341	T16_S__k141_947271	T16_S__k141_947271	14	FALSE			Duplodnaviria		Uroviricota		Caudoviricetes		novel_order_104_of_Caudoviricetes		novel_family_1_of_novel_order_104_of_Caudoviricetes		novel_subfamily_0_of_novel_family_1_of_novel_order_104_of_Caudoviricetes		novel_genus_6_of_novel_subfamily_0_of_novel_family_1_of_novel_order_104_of_Caudoviricetes	Fully clustered
12897	T48_S__k141_944	T48_S__k141_944	19	FALSE			Duplodnaviria		Uroviricota		Caudoviricetes		novel_order_104_of_Caudoviricetes		novel_family_1_of_novel_order_104_of_Caudoviricetes		novel_subfamily_0_of_novel_family_1_of_novel_order_104_of_Caudoviricetes		novel_genus_7_of_novel_subfamily_0_of_novel_family_1_of_novel_order_104_of_Caudoviricetes	Fully clustered
17846	T84_S__k141_537571	T84_S__k141_537571	57	FALSE			Duplodnaviria		Uroviricota		Caudoviricetes		novel_order_104_of_Caudoviricetes		novel_family_2_of_novel_order_104_of_Caudoviricetes		novel_subfamily_0_of_novel_family_2_of_novel_order_104_of_Caudoviricetes		novel_genus_0_of_novel_subfamily_0_of_novel_family_2_of_novel_order_104_of_Caudoviricetes	Fully clustered
19419	T8_S__k141_863167	T8_S__k141_863167	41	FALSE			Duplodnaviria		Uroviricota		Caudoviricetes		novel_order_104_of_Caudoviricetes		novel_family_2_of_novel_order_104_of_Caudoviricetes		novel_subfamily_0_of_novel_family_2_of_novel_order_104_of_Caudoviricetes		novel_genus_0_of_novel_subfamily_0_of_novel_family_2_of_novel_order_104_of_Caudoviricetes	Fully clustered
9548	T20_S__k141_725028	T20_S__k141_725028	19	FALSE			Duplodnaviria		Uroviricota		Caudoviricetes		novel_order_104_of_Caudoviricetes		novel_family_2_of_novel_order_104_of_Caudoviricetes		novel_subfamily_0_of_novel_family_2_of_novel_order_104_of_Caudoviricetes		novel_genus_10_of_novel_subfamily_0_of_novel_family_2_of_novel_order_104_of_Caudoviricetes	Fully clustered
7639	T16_D__k141_105206	T16_D__k141_105206	17	FALSE			Duplodnaviria		Uroviricota		Caudoviricetes		novel_order_104_of_Caudoviricetes		novel_family_2_of_novel_order_104_of_Caudoviricetes		novel_subfamily_0_of_novel_family_2_of_novel_order_104_of_Caudoviricetes		novel_genus_11_of_novel_subfamily_0_of_novel_family_2_of_novel_order_104_of_Caudoviricetes	Fully clustered
8973	T16_D__k141_905819	T16_D__k141_905819	28	FALSE			Duplodnaviria		Uroviricota		Caudoviricetes		novel_order_104_of_Caudoviricetes		novel_family_2_of_novel_order_104_of_Caudoviricetes		novel_subfamily_0_of_novel_family_2_of_novel_order_104_of_Caudoviricetes		novel_genus_11_of_novel_subfamily_0_of_novel_family_2_of_novel_order_104_of_Caudoviricetes	Fully clustered
12429	T44_S__k141_1026868	T44_S__k141_1026868	43	FALSE			Duplodnaviria		Uroviricota		Caudoviricetes		novel_order_104_of_Caudoviricetes		novel_family_2_of_novel_order_104_of_Caudoviricetes		novel_subfamily_0_of_novel_family_2_of_novel_order_104_of_Caudoviricetes		novel_genus_12_of_novel_subfamily_0_of_novel_family_2_of_novel_order_104_of_Caudoviricetes	Fully clustered
18779	T88_S_k141_231141	T88_S_k141_231141	27	FALSE			Duplodnaviria		Uroviricota		Caudoviricetes		novel_order_104_of_Caudoviricetes		novel_family_2_of_novel_order_104_of_Caudoviricetes		novel_subfamily_0_of_novel_family_2_of_novel_order_104_of_Caudoviricetes		novel_genus_13_of_novel_subfamily_0_of_novel_family_2_of_novel_order_104_of_Caudoviricetes	Fully clustered
18605	T88_D__k141_901795	T88_D__k141_901795	33	FALSE			Duplodnaviria		Uroviricota		Caudoviricetes		novel_order_104_of_Caudoviricetes		novel_family_2_of_novel_order_104_of_Caudoviricetes		novel_subfamily_0_of_novel_family_2_of_novel_order_104_of_Caudoviricetes		novel_genus_14_of_novel_subfamily_0_of_novel_family_2_of_novel_order_104_of_Caudoviricetes	Fully clustered
9396	T20_S__k141_1182049	T20_S__k141_1182049	62	FALSE			Duplodnaviria		Uroviricota		Caudoviricetes		novel_order_104_of_Caudoviricetes		novel_family_2_of_novel_order_104_of_Caudoviricetes		novel_subfamily_0_of_novel_family_2_of_novel_order_104_of_Caudoviricetes		novel_genus_15_of_novel_subfamily_0_of_novel_family_2_of_novel_order_104_of_Caudoviricetes	Fully clustered
10161	T28_S__k141_544514	T28_S__k141_544514	24	FALSE			Duplodnaviria		Uroviricota		Caudoviricetes		novel_order_104_of_Caudoviricetes		novel_family_2_of_novel_order_104_of_Caudoviricetes		novel_subfamily_0_of_novel_family_2_of_novel_order_104_of_Caudoviricetes		novel_genus_15_of_novel_subfamily_0_of_novel_family_2_of_novel_order_104_of_Caudoviricetes	Fully clustered
19628	T92_S__k141_438104	T92_S__k141_438104	57	FALSE			Duplodnaviria		Uroviricota		Caudoviricetes		novel_order_104_of_Caudoviricetes		novel_family_2_of_novel_order_104_of_Caudoviricetes		novel_subfamily_0_of_novel_family_2_of_novel_order_104_of_Caudoviricetes		novel_genus_15_of_novel_subfamily_0_of_novel_family_2_of_novel_order_104_of_Caudoviricetes	Fully clustered
10176	T28_S__k141_611528	T28_S__k141_611528	43	FALSE			Duplodnaviria		Uroviricota		Caudoviricetes		novel_order_104_of_Caudoviricetes		novel_family_2_of_novel_order_104_of_Caudoviricetes		novel_subfamily_0_of_novel_family_2_of_novel_order_104_of_Caudoviricetes		novel_genus_16_of_novel_subfamily_0_of_novel_family_2_of_novel_order_104_of_Caudoviricetes	Fully clustered
16373	T68_S__k141_409098	T68_S__k141_409098	47	FALSE			Duplodnaviria		Uroviricota		Caudoviricetes		novel_order_104_of_Caudoviricetes		novel_family_2_of_novel_order_104_of_Caudoviricetes		novel_subfamily_0_of_novel_family_2_of_novel_order_104_of_Caudoviricetes		novel_genus_16_of_novel_subfamily_0_of_novel_family_2_of_novel_order_104_of_Caudoviricetes	Fully clustered
19652	T92_S__k141_554172	T92_S__k141_554172	50	FALSE			Duplodnaviria		Uroviricota		Caudoviricetes		novel_order_104_of_Caudoviricetes		novel_family_2_of_novel_order_104_of_Caudoviricetes		novel_subfamily_0_of_novel_family_2_of_novel_order_104_of_Caudoviricetes		novel_genus_16_of_novel_subfamily_0_of_novel_family_2_of_novel_order_104_of_Caudoviricetes	Fully clustered
11484	T40_D__k141_37875	T40_D__k141_37875	16	FALSE			Duplodnaviria		Uroviricota		Caudoviricetes		novel_order_104_of_Caudoviricetes		novel_family_2_of_novel_order_104_of_Caudoviricetes		novel_subfamily_0_of_novel_family_2_of_novel_order_104_of_Caudoviricetes		novel_genus_17_of_novel_subfamily_0_of_novel_family_2_of_novel_order_104_of_Caudoviricetes	Fully clustered
11703	T40_D__k141_554610	T40_D__k141_554610	62	FALSE			Duplodnaviria		Uroviricota		Caudoviricetes		novel_order_104_of_Caudoviricetes		novel_family_2_of_novel_order_104_of_Caudoviricetes		novel_subfamily_0_of_novel_family_2_of_novel_order_104_of_Caudoviricetes		novel_genus_18_of_novel_subfamily_0_of_novel_family_2_of_novel_order_104_of_Caudoviricetes	Fully clustered
7469	T12_S__k141_651926	T12_S__k141_651926	24	FALSE			Duplodnaviria		Uroviricota		Caudoviricetes		novel_order_104_of_Caudoviricetes		novel_family_2_of_novel_order_104_of_Caudoviricetes		novel_subfamily_0_of_novel_family_2_of_novel_order_104_of_Caudoviricetes		novel_genus_19_of_novel_subfamily_0_of_novel_family_2_of_novel_order_104_of_Caudoviricetes	Fully clustered
12333	T40_S__k141_50787	T40_S__k141_50787	29	FALSE			Duplodnaviria		Uroviricota		Caudoviricetes		novel_order_104_of_Caudoviricetes		novel_family_2_of_novel_order_104_of_Caudoviricetes		novel_subfamily_0_of_novel_family_2_of_novel_order_104_of_Caudoviricetes		novel_genus_1_of_novel_subfamily_0_of_novel_family_2_of_novel_order_104_of_Caudoviricetes	Fully clustered
19506	T92_S__k141_1107274	T92_S__k141_1107274	22	FALSE			Duplodnaviria		Uroviricota		Caudoviricetes		novel_order_104_of_Caudoviricetes		novel_family_2_of_novel_order_104_of_Caudoviricetes		novel_subfamily_0_of_novel_family_2_of_novel_order_104_of_Caudoviricetes		novel_genus_1_of_novel_subfamily_0_of_novel_family_2_of_novel_order_104_of_Caudoviricetes	Fully clustered
17729	T84_S__k141_1269608	T84_S__k141_1269608	27	FALSE			Duplodnaviria		Uroviricota		Caudoviricetes		novel_order_104_of_Caudoviricetes		novel_family_2_of_novel_order_104_of_Caudoviricetes		novel_subfamily_0_of_novel_family_2_of_novel_order_104_of_Caudoviricetes		novel_genus_20_of_novel_subfamily_0_of_novel_family_2_of_novel_order_104_of_Caudoviricetes	Fully clustered
18834	T88_S_k141_411787	T88_S_k141_411787	19	FALSE			Duplodnaviria		Uroviricota		Caudoviricetes		novel_order_104_of_Caudoviricetes		novel_family_2_of_novel_order_104_of_Caudoviricetes		novel_subfamily_0_of_novel_family_2_of_novel_order_104_of_Caudoviricetes		novel_genus_20_of_novel_subfamily_0_of_novel_family_2_of_novel_order_104_of_Caudoviricetes	Fully clustered
9389	T20_S__k141_113658	T20_S__k141_113658	35	FALSE			Duplodnaviria		Uroviricota		Caudoviricetes		novel_order_104_of_Caudoviricetes		novel_family_2_of_novel_order_104_of_Caudoviricetes		novel_subfamily_0_of_novel_family_2_of_novel_order_104_of_Caudoviricetes		novel_genus_21_of_novel_subfamily_0_of_novel_family_2_of_novel_order_104_of_Caudoviricetes	Fully clustered
15349	T56_S__k141_557712	T56_S__k141_557712	30	FALSE			Duplodnaviria		Uroviricota		Caudoviricetes		novel_order_104_of_Caudoviricetes		novel_family_2_of_novel_order_104_of_Caudoviricetes		novel_subfamily_0_of_novel_family_2_of_novel_order_104_of_Caudoviricetes		novel_genus_21_of_novel_subfamily_0_of_novel_family_2_of_novel_order_104_of_Caudoviricetes	Fully clustered
12450	T44_S__k141_1123775	T44_S__k141_1123775	30	FALSE			Duplodnaviria		Uroviricota		Caudoviricetes		novel_order_104_of_Caudoviricetes		novel_family_2_of_novel_order_104_of_Caudoviricetes		novel_subfamily_0_of_novel_family_2_of_novel_order_104_of_Caudoviricetes		novel_genus_22_of_novel_subfamily_0_of_novel_family_2_of_novel_order_104_of_Caudoviricetes	Fully clustered
17413	T76_S__k141_634118	T76_S__k141_634118	16	FALSE			Duplodnaviria		Uroviricota		Caudoviricetes		novel_order_104_of_Caudoviricetes		novel_family_2_of_novel_order_104_of_Caudoviricetes		novel_subfamily_0_of_novel_family_2_of_novel_order_104_of_Caudoviricetes		novel_genus_22_of_novel_subfamily_0_of_novel_family_2_of_novel_order_104_of_Caudoviricetes	Fully clustered
17908	T84_S__k141_827522	T84_S__k141_827522	16	FALSE			Duplodnaviria		Uroviricota		Caudoviricetes		novel_order_104_of_Caudoviricetes		novel_family_2_of_novel_order_104_of_Caudoviricetes		novel_subfamily_0_of_novel_family_2_of_novel_order_104_of_Caudoviricetes		novel_genus_2_of_novel_subfamily_0_of_novel_family_2_of_novel_order_104_of_Caudoviricetes	Fully clustered
19802	T96_S__k141_100343	T96_S__k141_100343	14	FALSE			Duplodnaviria		Uroviricota		Caudoviricetes		novel_order_104_of_Caudoviricetes		novel_family_2_of_novel_order_104_of_Caudoviricetes		novel_subfamily_0_of_novel_family_2_of_novel_order_104_of_Caudoviricetes		novel_genus_3_of_novel_subfamily_0_of_novel_family_2_of_novel_order_104_of_Caudoviricetes	Fully clustered
16267	T64_S__k141_926311	T64_S__k141_926311	21	FALSE			Duplodnaviria		Uroviricota		Caudoviricetes		novel_order_104_of_Caudoviricetes		novel_family_2_of_novel_order_104_of_Caudoviricetes		novel_subfamily_0_of_novel_family_2_of_novel_order_104_of_Caudoviricetes		novel_genus_4_of_novel_subfamily_0_of_novel_family_2_of_novel_order_104_of_Caudoviricetes	Fully clustered
19847	T96_S__k141_322409	T96_S__k141_322409	18	FALSE			Duplodnaviria		Uroviricota		Caudoviricetes		novel_order_104_of_Caudoviricetes		novel_family_2_of_novel_order_104_of_Caudoviricetes		novel_subfamily_0_of_novel_family_2_of_novel_order_104_of_Caudoviricetes		novel_genus_4_of_novel_subfamily_0_of_novel_family_2_of_novel_order_104_of_Caudoviricetes	Fully clustered
6232	T104_S__k141_587722	T104_S__k141_587722	31	FALSE			Duplodnaviria		Uroviricota		Caudoviricetes		novel_order_104_of_Caudoviricetes		novel_family_2_of_novel_order_104_of_Caudoviricetes		novel_subfamily_0_of_novel_family_2_of_novel_order_104_of_Caudoviricetes		novel_genus_5_of_novel_subfamily_0_of_novel_family_2_of_novel_order_104_of_Caudoviricetes	Fully clustered
10941	T36_S__k141_95695	T36_S__k141_95695	16	FALSE			Duplodnaviria		Uroviricota		Caudoviricetes		novel_order_104_of_Caudoviricetes		novel_family_2_of_novel_order_104_of_Caudoviricetes		novel_subfamily_0_of_novel_family_2_of_novel_order_104_of_Caudoviricetes		novel_genus_5_of_novel_subfamily_0_of_novel_family_2_of_novel_order_104_of_Caudoviricetes	Fully clustered
12829	T48_S__k141_629496	T48_S__k141_629496	50	FALSE			Duplodnaviria		Uroviricota		Caudoviricetes		novel_order_104_of_Caudoviricetes		novel_family_2_of_novel_order_104_of_Caudoviricetes		novel_subfamily_0_of_novel_family_2_of_novel_order_104_of_Caudoviricetes		novel_genus_5_of_novel_subfamily_0_of_novel_family_2_of_novel_order_104_of_Caudoviricetes	Fully clustered
15054	T52_S_k141_395716	T52_S_k141_395716	22	FALSE			Duplodnaviria		Uroviricota		Caudoviricetes		novel_order_104_of_Caudoviricetes		novel_family_2_of_novel_order_104_of_Caudoviricetes		novel_subfamily_0_of_novel_family_2_of_novel_order_104_of_Caudoviricetes		novel_genus_5_of_novel_subfamily_0_of_novel_family_2_of_novel_order_104_of_Caudoviricetes	Fully clustered
15631	T60_S__k141_644	T60_S__k141_644	48	FALSE			Duplodnaviria		Uroviricota		Caudoviricetes		novel_order_104_of_Caudoviricetes		novel_family_2_of_novel_order_104_of_Caudoviricetes		novel_subfamily_0_of_novel_family_2_of_novel_order_104_of_Caudoviricetes		novel_genus_5_of_novel_subfamily_0_of_novel_family_2_of_novel_order_104_of_Caudoviricetes	Fully clustered
14517	T52_D__k141_324713	T52_D__k141_324713	22	FALSE			Duplodnaviria		Uroviricota		Caudoviricetes		novel_order_104_of_Caudoviricetes		novel_family_2_of_novel_order_104_of_Caudoviricetes		novel_subfamily_0_of_novel_family_2_of_novel_order_104_of_Caudoviricetes		novel_genus_6_of_novel_subfamily_0_of_novel_family_2_of_novel_order_104_of_Caudoviricetes	Fully clustered
18603	T88_D__k141_897006	T88_D__k141_897006	21	FALSE			Duplodnaviria		Uroviricota		Caudoviricetes		novel_order_104_of_Caudoviricetes		novel_family_2_of_novel_order_104_of_Caudoviricetes		novel_subfamily_0_of_novel_family_2_of_novel_order_104_of_Caudoviricetes		novel_genus_6_of_novel_subfamily_0_of_novel_family_2_of_novel_order_104_of_Caudoviricetes	Fully clustered
9645	T24_S__k141_1145227	T24_S__k141_1145227	20	FALSE			Duplodnaviria		Uroviricota		Caudoviricetes		novel_order_104_of_Caudoviricetes		novel_family_2_of_novel_order_104_of_Caudoviricetes		novel_subfamily_0_of_novel_family_2_of_novel_order_104_of_Caudoviricetes		novel_genus_7_of_novel_subfamily_0_of_novel_family_2_of_novel_order_104_of_Caudoviricetes	Fully clustered
17825	T84_S__k141_456602	T84_S__k141_456602	19	FALSE			Duplodnaviria		Uroviricota		Caudoviricetes		novel_order_104_of_Caudoviricetes		novel_family_2_of_novel_order_104_of_Caudoviricetes		novel_subfamily_0_of_novel_family_2_of_novel_order_104_of_Caudoviricetes		novel_genus_7_of_novel_subfamily_0_of_novel_family_2_of_novel_order_104_of_Caudoviricetes	Fully clustered
17372	T76_S__k141_355716	T76_S__k141_355716	21	FALSE			Duplodnaviria		Uroviricota		Caudoviricetes		novel_order_104_of_Caudoviricetes		novel_family_2_of_novel_order_104_of_Caudoviricetes		novel_subfamily_0_of_novel_family_2_of_novel_order_104_of_Caudoviricetes		novel_genus_8_of_novel_subfamily_0_of_novel_family_2_of_novel_order_104_of_Caudoviricetes	Fully clustered
9662	T24_S__k141_152410	T24_S__k141_152410	30	FALSE			Duplodnaviria		Uroviricota		Caudoviricetes		novel_order_104_of_Caudoviricetes		novel_family_2_of_novel_order_104_of_Caudoviricetes		novel_subfamily_0_of_novel_family_2_of_novel_order_104_of_Caudoviricetes		novel_genus_9_of_novel_subfamily_0_of_novel_family_2_of_novel_order_104_of_Caudoviricetes	Fully clustered
12821	T48_S__k141_613392	T48_S__k141_613392	21	FALSE			Duplodnaviria		Uroviricota		Caudoviricetes		novel_order_104_of_Caudoviricetes		novel_family_2_of_novel_order_104_of_Caudoviricetes		novel_subfamily_0_of_novel_family_2_of_novel_order_104_of_Caudoviricetes		novel_genus_9_of_novel_subfamily_0_of_novel_family_2_of_novel_order_104_of_Caudoviricetes	Fully clustered
10119	T28_S__k141_420516	T28_S__k141_420516	29	FALSE			Duplodnaviria		Uroviricota		Caudoviricetes		novel_order_104_of_Caudoviricetes		novel_family_2_of_novel_order_104_of_Caudoviricetes		novel_subfamily_0_of_novel_family_3_of_novel_order_104_of_Caudoviricetes||novel_family_2_of_novel_order_104_of_Caudoviricetes		novel_genus_8_of_novel_subfamily_0_of_novel_family_3_of_novel_order_104_of_Caudoviricetes||novel_family_2_of_novel_order_104_of_Caudoviricetes	Fully clustered
6295	T108_S__k141_143248	T108_S__k141_143248	21	FALSE			Duplodnaviria		Uroviricota		Caudoviricetes		novel_order_104_of_Caudoviricetes		novel_family_3_of_novel_order_104_of_Caudoviricetes		novel_subfamily_0_of_novel_family_3_of_novel_order_104_of_Caudoviricetes||novel_family_2_of_novel_order_104_of_Caudoviricetes		novel_genus_0_of_novel_subfamily_0_of_novel_family_3_of_novel_order_104_of_Caudoviricetes||novel_family_2_of_novel_order_104_of_Caudoviricetes	Fully clustered
10876	T36_S__k141_701088	T36_S__k141_701088	34	FALSE			Duplodnaviria		Uroviricota		Caudoviricetes		novel_order_104_of_Caudoviricetes		novel_family_3_of_novel_order_104_of_Caudoviricetes		novel_subfamily_0_of_novel_family_3_of_novel_order_104_of_Caudoviricetes||novel_family_2_of_novel_order_104_of_Caudoviricetes		novel_genus_0_of_novel_subfamily_0_of_novel_family_3_of_novel_order_104_of_Caudoviricetes||novel_family_2_of_novel_order_104_of_Caudoviricetes	Fully clustered
17519	T80_S__k141_1190646	T80_S__k141_1190646	36	FALSE			Duplodnaviria		Uroviricota		Caudoviricetes		novel_order_104_of_Caudoviricetes		novel_family_3_of_novel_order_104_of_Caudoviricetes		novel_subfamily_0_of_novel_family_3_of_novel_order_104_of_Caudoviricetes||novel_family_2_of_novel_order_104_of_Caudoviricetes		novel_genus_0_of_novel_subfamily_0_of_novel_family_3_of_novel_order_104_of_Caudoviricetes||novel_family_2_of_novel_order_104_of_Caudoviricetes	Fully clustered
19739	T92_S__k141_797743	T92_S__k141_797743	41	FALSE			Duplodnaviria		Uroviricota		Caudoviricetes		novel_order_104_of_Caudoviricetes		novel_family_3_of_novel_order_104_of_Caudoviricetes		novel_subfamily_0_of_novel_family_3_of_novel_order_104_of_Caudoviricetes||novel_family_2_of_novel_order_104_of_Caudoviricetes		novel_genus_10_of_novel_subfamily_0_of_novel_family_3_of_novel_order_104_of_Caudoviricetes||novel_family_2_of_novel_order_104_of_Caudoviricetes	Fully clustered
15240	T56_S__k141_112313	T56_S__k141_112313	20	FALSE			Duplodnaviria		Uroviricota		Caudoviricetes		novel_order_104_of_Caudoviricetes		novel_family_3_of_novel_order_104_of_Caudoviricetes		novel_subfamily_0_of_novel_family_3_of_novel_order_104_of_Caudoviricetes||novel_family_2_of_novel_order_104_of_Caudoviricetes		novel_genus_11_of_novel_subfamily_0_of_novel_family_3_of_novel_order_104_of_Caudoviricetes||novel_family_2_of_novel_order_104_of_Caudoviricetes	Fully clustered
19343	T8_S__k141_59662	T8_S__k141_59662	30	FALSE			Duplodnaviria		Uroviricota		Caudoviricetes		novel_order_104_of_Caudoviricetes		novel_family_3_of_novel_order_104_of_Caudoviricetes		novel_subfamily_0_of_novel_family_3_of_novel_order_104_of_Caudoviricetes||novel_family_2_of_novel_order_104_of_Caudoviricetes		novel_genus_11_of_novel_subfamily_0_of_novel_family_3_of_novel_order_104_of_Caudoviricetes||novel_family_2_of_novel_order_104_of_Caudoviricetes	Fully clustered
6438	T108_S__k141_810031	T108_S__k141_810031	19	FALSE			Duplodnaviria		Uroviricota		Caudoviricetes		novel_order_104_of_Caudoviricetes		novel_family_3_of_novel_order_104_of_Caudoviricetes		novel_subfamily_0_of_novel_family_3_of_novel_order_104_of_Caudoviricetes||novel_family_2_of_novel_order_104_of_Caudoviricetes		novel_genus_12_of_novel_subfamily_0_of_novel_family_3_of_novel_order_104_of_Caudoviricetes||novel_family_2_of_novel_order_104_of_Caudoviricetes	Fully clustered
19600	T92_S__k141_356333	T92_S__k141_356333	18	FALSE			Duplodnaviria		Uroviricota		Caudoviricetes		novel_order_104_of_Caudoviricetes		novel_family_3_of_novel_order_104_of_Caudoviricetes		novel_subfamily_0_of_novel_family_3_of_novel_order_104_of_Caudoviricetes||novel_family_2_of_novel_order_104_of_Caudoviricetes		novel_genus_13_of_novel_subfamily_0_of_novel_family_3_of_novel_order_104_of_Caudoviricetes||novel_family_2_of_novel_order_104_of_Caudoviricetes	Fully clustered
14450	T52_D__k141_241274	T52_D__k141_241274	22	FALSE			Duplodnaviria		Uroviricota		Caudoviricetes		novel_order_104_of_Caudoviricetes		novel_family_3_of_novel_order_104_of_Caudoviricetes		novel_subfamily_0_of_novel_family_3_of_novel_order_104_of_Caudoviricetes||novel_family_2_of_novel_order_104_of_Caudoviricetes		novel_genus_14_of_novel_subfamily_0_of_novel_family_3_of_novel_order_104_of_Caudoviricetes||novel_family_2_of_novel_order_104_of_Caudoviricetes	Fully clustered
6023	T100_S__k141_355138	T100_S__k141_355138	20	FALSE			Duplodnaviria		Uroviricota		Caudoviricetes		novel_order_104_of_Caudoviricetes		novel_family_3_of_novel_order_104_of_Caudoviricetes		novel_subfamily_0_of_novel_family_3_of_novel_order_104_of_Caudoviricetes||novel_family_2_of_novel_order_104_of_Caudoviricetes		novel_genus_1_of_novel_subfamily_0_of_novel_family_3_of_novel_order_104_of_Caudoviricetes||novel_family_2_of_novel_order_104_of_Caudoviricetes	Fully clustered
6190	T104_S__k141_410317	T104_S__k141_410317	25	FALSE			Duplodnaviria		Uroviricota		Caudoviricetes		novel_order_104_of_Caudoviricetes		novel_family_3_of_novel_order_104_of_Caudoviricetes		novel_subfamily_0_of_novel_family_3_of_novel_order_104_of_Caudoviricetes||novel_family_2_of_novel_order_104_of_Caudoviricetes		novel_genus_1_of_novel_subfamily_0_of_novel_family_3_of_novel_order_104_of_Caudoviricetes||novel_family_2_of_novel_order_104_of_Caudoviricetes	Fully clustered
9414	T20_S__k141_125412	T20_S__k141_125412	27	FALSE			Duplodnaviria		Uroviricota		Caudoviricetes		novel_order_104_of_Caudoviricetes		novel_family_3_of_novel_order_104_of_Caudoviricetes		novel_subfamily_0_of_novel_family_3_of_novel_order_104_of_Caudoviricetes||novel_family_2_of_novel_order_104_of_Caudoviricetes		novel_genus_1_of_novel_subfamily_0_of_novel_family_3_of_novel_order_104_of_Caudoviricetes||novel_family_2_of_novel_order_104_of_Caudoviricetes	Fully clustered
10905	T36_S__k141_837655	T36_S__k141_837655	16	FALSE			Duplodnaviria		Uroviricota		Caudoviricetes		novel_order_104_of_Caudoviricetes		novel_family_3_of_novel_order_104_of_Caudoviricetes		novel_subfamily_0_of_novel_family_3_of_novel_order_104_of_Caudoviricetes||novel_family_2_of_novel_order_104_of_Caudoviricetes		novel_genus_2_of_novel_subfamily_0_of_novel_family_3_of_novel_order_104_of_Caudoviricetes||novel_family_2_of_novel_order_104_of_Caudoviricetes	Fully clustered
14294	T4_S__k141_854215	T4_S__k141_854215	15	FALSE			Duplodnaviria		Uroviricota		Caudoviricetes		novel_order_104_of_Caudoviricetes		novel_family_3_of_novel_order_104_of_Caudoviricetes		novel_subfamily_0_of_novel_family_3_of_novel_order_104_of_Caudoviricetes||novel_family_2_of_novel_order_104_of_Caudoviricetes		novel_genus_2_of_novel_subfamily_0_of_novel_family_3_of_novel_order_104_of_Caudoviricetes||novel_family_2_of_novel_order_104_of_Caudoviricetes	Fully clustered
15030	T52_S_k141_296961	T52_S_k141_296961	18	FALSE			Duplodnaviria		Uroviricota		Caudoviricetes		novel_order_104_of_Caudoviricetes		novel_family_3_of_novel_order_104_of_Caudoviricetes		novel_subfamily_0_of_novel_family_3_of_novel_order_104_of_Caudoviricetes||novel_family_2_of_novel_order_104_of_Caudoviricetes		novel_genus_2_of_novel_subfamily_0_of_novel_family_3_of_novel_order_104_of_Caudoviricetes||novel_family_2_of_novel_order_104_of_Caudoviricetes	Fully clustered
9549	T20_S__k141_728712	T20_S__k141_728712	37	FALSE			Duplodnaviria		Uroviricota		Caudoviricetes		novel_order_104_of_Caudoviricetes		novel_family_3_of_novel_order_104_of_Caudoviricetes		novel_subfamily_0_of_novel_family_3_of_novel_order_104_of_Caudoviricetes||novel_family_2_of_novel_order_104_of_Caudoviricetes		novel_genus_3_of_novel_subfamily_0_of_novel_family_3_of_novel_order_104_of_Caudoviricetes||novel_family_2_of_novel_order_104_of_Caudoviricetes	Fully clustered
15298	T56_S__k141_344710	T56_S__k141_344710	28	FALSE			Duplodnaviria		Uroviricota		Caudoviricetes		novel_order_104_of_Caudoviricetes		novel_family_3_of_novel_order_104_of_Caudoviricetes		novel_subfamily_0_of_novel_family_3_of_novel_order_104_of_Caudoviricetes||novel_family_2_of_novel_order_104_of_Caudoviricetes		novel_genus_3_of_novel_subfamily_0_of_novel_family_3_of_novel_order_104_of_Caudoviricetes||novel_family_2_of_novel_order_104_of_Caudoviricetes	Fully clustered
12319	T40_S__k141_468209	T40_S__k141_468209	28	FALSE			Duplodnaviria		Uroviricota		Caudoviricetes		novel_order_104_of_Caudoviricetes		novel_family_3_of_novel_order_104_of_Caudoviricetes		novel_subfamily_0_of_novel_family_3_of_novel_order_104_of_Caudoviricetes||novel_family_2_of_novel_order_104_of_Caudoviricetes		novel_genus_4_of_novel_subfamily_0_of_novel_family_3_of_novel_order_104_of_Caudoviricetes||novel_family_2_of_novel_order_104_of_Caudoviricetes	Fully clustered
10860	T36_S__k141_617161	T36_S__k141_617161	40	FALSE			Duplodnaviria		Uroviricota		Caudoviricetes		novel_order_104_of_Caudoviricetes		novel_family_3_of_novel_order_104_of_Caudoviricetes		novel_subfamily_0_of_novel_family_3_of_novel_order_104_of_Caudoviricetes||novel_family_2_of_novel_order_104_of_Caudoviricetes		novel_genus_5_of_novel_subfamily_0_of_novel_family_3_of_novel_order_104_of_Caudoviricetes||novel_family_2_of_novel_order_104_of_Caudoviricetes	Fully clustered
15055	T52_S_k141_396485	T52_S_k141_396485	26	FALSE			Duplodnaviria		Uroviricota		Caudoviricetes		novel_order_104_of_Caudoviricetes		novel_family_3_of_novel_order_104_of_Caudoviricetes		novel_subfamily_0_of_novel_family_3_of_novel_order_104_of_Caudoviricetes||novel_family_2_of_novel_order_104_of_Caudoviricetes		novel_genus_5_of_novel_subfamily_0_of_novel_family_3_of_novel_order_104_of_Caudoviricetes||novel_family_2_of_novel_order_104_of_Caudoviricetes	Fully clustered
12739	T48_S__k141_16921	T48_S__k141_16921	15	FALSE			Duplodnaviria		Uroviricota		Caudoviricetes		novel_order_104_of_Caudoviricetes		novel_family_3_of_novel_order_104_of_Caudoviricetes		novel_subfamily_0_of_novel_family_3_of_novel_order_104_of_Caudoviricetes||novel_family_2_of_novel_order_104_of_Caudoviricetes		novel_genus_6_of_novel_subfamily_0_of_novel_family_3_of_novel_order_104_of_Caudoviricetes||novel_family_2_of_novel_order_104_of_Caudoviricetes	Fully clustered
5961	T100_D__k141_918815	T100_D__k141_918815	46	FALSE			Duplodnaviria		Uroviricota		Caudoviricetes		novel_order_104_of_Caudoviricetes		novel_family_3_of_novel_order_104_of_Caudoviricetes		novel_subfamily_0_of_novel_family_3_of_novel_order_104_of_Caudoviricetes||novel_family_2_of_novel_order_104_of_Caudoviricetes		novel_genus_7_of_novel_subfamily_0_of_novel_family_3_of_novel_order_104_of_Caudoviricetes||novel_family_2_of_novel_order_104_of_Caudoviricetes	Fully clustered
13673	T4_D_k141_613553	T4_D_k141_613553	15	FALSE			Duplodnaviria		Uroviricota		Caudoviricetes		novel_order_104_of_Caudoviricetes		novel_family_3_of_novel_order_104_of_Caudoviricetes		novel_subfamily_0_of_novel_family_3_of_novel_order_104_of_Caudoviricetes||novel_family_2_of_novel_order_104_of_Caudoviricetes		novel_genus_7_of_novel_subfamily_0_of_novel_family_3_of_novel_order_104_of_Caudoviricetes||novel_family_2_of_novel_order_104_of_Caudoviricetes	Fully clustered
18110	T88_D__k141_210831	T88_D__k141_210831	31	FALSE			Duplodnaviria		Uroviricota		Caudoviricetes		novel_order_104_of_Caudoviricetes		novel_family_3_of_novel_order_104_of_Caudoviricetes		novel_subfamily_0_of_novel_family_3_of_novel_order_104_of_Caudoviricetes||novel_family_2_of_novel_order_104_of_Caudoviricetes		novel_genus_7_of_novel_subfamily_0_of_novel_family_3_of_novel_order_104_of_Caudoviricetes||novel_family_2_of_novel_order_104_of_Caudoviricetes	Fully clustered
9721	T24_S__k141_355183	T24_S__k141_355183	26	FALSE			Duplodnaviria		Uroviricota		Caudoviricetes		novel_order_104_of_Caudoviricetes		novel_family_3_of_novel_order_104_of_Caudoviricetes		novel_subfamily_0_of_novel_family_3_of_novel_order_104_of_Caudoviricetes||novel_family_2_of_novel_order_104_of_Caudoviricetes		novel_genus_8_of_novel_subfamily_0_of_novel_family_3_of_novel_order_104_of_Caudoviricetes||novel_family_2_of_novel_order_104_of_Caudoviricetes	Fully clustered
12876	T48_S__k141_814186	T48_S__k141_814186	18	FALSE			Duplodnaviria		Uroviricota		Caudoviricetes		novel_order_104_of_Caudoviricetes		novel_family_3_of_novel_order_104_of_Caudoviricetes		novel_subfamily_0_of_novel_family_3_of_novel_order_104_of_Caudoviricetes||novel_family_2_of_novel_order_104_of_Caudoviricetes		novel_genus_8_of_novel_subfamily_0_of_novel_family_3_of_novel_order_104_of_Caudoviricetes||novel_family_2_of_novel_order_104_of_Caudoviricetes	Fully clustered
7150	T112_S__k141_657724	T112_S__k141_657724	16	FALSE			Duplodnaviria		Uroviricota		Caudoviricetes		novel_order_104_of_Caudoviricetes		novel_family_3_of_novel_order_104_of_Caudoviricetes		novel_subfamily_0_of_novel_family_3_of_novel_order_104_of_Caudoviricetes||novel_family_2_of_novel_order_104_of_Caudoviricetes		novel_genus_9_of_novel_subfamily_0_of_novel_family_3_of_novel_order_104_of_Caudoviricetes||novel_family_2_of_novel_order_104_of_Caudoviricetes	Fully clustered
10801	T36_S__k141_448358	T36_S__k141_448358	15	FALSE			Duplodnaviria		Uroviricota		Caudoviricetes		novel_order_104_of_Caudoviricetes		novel_family_3_of_novel_order_104_of_Caudoviricetes		novel_subfamily_0_of_novel_family_3_of_novel_order_104_of_Caudoviricetes||novel_family_5_of_novel_order_106_of_Caudoviricetes		novel_genus_0_of_novel_subfamily_0_of_novel_family_3_of_novel_order_104_of_Caudoviricetes||novel_family_5_of_novel_order_106_of_Caudoviricetes	Fully clustered
17879	T84_S__k141_690587	T84_S__k141_690587	25	FALSE			Duplodnaviria		Uroviricota		Caudoviricetes		novel_order_104_of_Caudoviricetes		novel_family_3_of_novel_order_104_of_Caudoviricetes		novel_subfamily_0_of_novel_family_3_of_novel_order_104_of_Caudoviricetes||novel_family_5_of_novel_order_106_of_Caudoviricetes		novel_genus_1_of_novel_subfamily_0_of_novel_family_3_of_novel_order_104_of_Caudoviricetes||novel_family_5_of_novel_order_106_of_Caudoviricetes	Fully clustered
10560	T32_S__k141_857644	T32_S__k141_857644	18	FALSE			Duplodnaviria		Uroviricota		Caudoviricetes		novel_order_104_of_Caudoviricetes		novel_family_3_of_novel_order_104_of_Caudoviricetes		novel_subfamily_0_of_novel_family_3_of_novel_order_104_of_Caudoviricetes||novel_family_5_of_novel_order_106_of_Caudoviricetes		novel_genus_2_of_novel_subfamily_0_of_novel_family_3_of_novel_order_104_of_Caudoviricetes||novel_family_5_of_novel_order_106_of_Caudoviricetes	Fully clustered
7380	T12_S__k141_350314	T12_S__k141_350314	66	FALSE			Duplodnaviria		Uroviricota		Caudoviricetes		novel_order_104_of_Caudoviricetes		novel_family_3_of_novel_order_104_of_Caudoviricetes		novel_subfamily_0_of_novel_family_3_of_novel_order_104_of_Caudoviricetes||novel_family_5_of_novel_order_106_of_Caudoviricetes		novel_genus_3_of_novel_subfamily_0_of_novel_family_3_of_novel_order_104_of_Caudoviricetes||novel_family_5_of_novel_order_106_of_Caudoviricetes	Fully clustered
9863	T24_S__k141_90111	T24_S__k141_90111	54	FALSE			Duplodnaviria		Uroviricota		Caudoviricetes		novel_order_104_of_Caudoviricetes		novel_family_3_of_novel_order_104_of_Caudoviricetes		novel_subfamily_0_of_novel_family_3_of_novel_order_104_of_Caudoviricetes||novel_family_5_of_novel_order_106_of_Caudoviricetes		novel_genus_3_of_novel_subfamily_0_of_novel_family_3_of_novel_order_104_of_Caudoviricetes||novel_family_5_of_novel_order_106_of_Caudoviricetes	Fully clustered
12819	T48_S__k141_603402	T48_S__k141_603402	30	FALSE			Duplodnaviria		Uroviricota		Caudoviricetes		novel_order_104_of_Caudoviricetes		novel_family_3_of_novel_order_104_of_Caudoviricetes		novel_subfamily_0_of_novel_family_3_of_novel_order_104_of_Caudoviricetes||novel_family_5_of_novel_order_106_of_Caudoviricetes		novel_genus_3_of_novel_subfamily_0_of_novel_family_3_of_novel_order_104_of_Caudoviricetes||novel_family_5_of_novel_order_106_of_Caudoviricetes	Fully clustered
15604	T60_S__k141_538238	T60_S__k141_538238	51	FALSE			Duplodnaviria		Uroviricota		Caudoviricetes		novel_order_104_of_Caudoviricetes		novel_family_3_of_novel_order_104_of_Caudoviricetes		novel_subfamily_0_of_novel_family_3_of_novel_order_104_of_Caudoviricetes||novel_family_5_of_novel_order_106_of_Caudoviricetes		novel_genus_3_of_novel_subfamily_0_of_novel_family_3_of_novel_order_104_of_Caudoviricetes||novel_family_5_of_novel_order_106_of_Caudoviricetes	Fully clustered
14109	T4_S__k141_1272457	T4_S__k141_1272457	43	FALSE			Duplodnaviria		Uroviricota		Caudoviricetes		novel_order_104_of_Caudoviricetes		novel_family_3_of_novel_order_104_of_Caudoviricetes		novel_subfamily_0_of_novel_family_3_of_novel_order_104_of_Caudoviricetes||novel_family_5_of_novel_order_106_of_Caudoviricetes		novel_genus_4_of_novel_subfamily_0_of_novel_family_3_of_novel_order_104_of_Caudoviricetes||novel_family_5_of_novel_order_106_of_Caudoviricetes	Fully clustered
8174	T16_D__k141_183833	T16_D__k141_183833	27	FALSE			Duplodnaviria		Uroviricota		Caudoviricetes		novel_order_104_of_Caudoviricetes		novel_family_3_of_novel_order_104_of_Caudoviricetes		novel_subfamily_0_of_novel_family_3_of_novel_order_104_of_Caudoviricetes||novel_family_5_of_novel_order_106_of_Caudoviricetes		novel_genus_5_of_novel_subfamily_0_of_novel_family_3_of_novel_order_104_of_Caudoviricetes||novel_family_5_of_novel_order_106_of_Caudoviricetes	Fully clustered
11302	T40_D__k141_227057	T40_D__k141_227057	22	FALSE			Duplodnaviria		Uroviricota		Caudoviricetes		novel_order_104_of_Caudoviricetes		novel_family_3_of_novel_order_104_of_Caudoviricetes		novel_subfamily_0_of_novel_family_3_of_novel_order_104_of_Caudoviricetes||novel_family_5_of_novel_order_106_of_Caudoviricetes		novel_genus_5_of_novel_subfamily_0_of_novel_family_3_of_novel_order_104_of_Caudoviricetes||novel_family_5_of_novel_order_106_of_Caudoviricetes	Fully clustered
6761	T112_D__k141_603849	T112_D__k141_603849	35	FALSE			Duplodnaviria		Uroviricota		Caudoviricetes		novel_order_104_of_Caudoviricetes		novel_family_3_of_novel_order_104_of_Caudoviricetes		novel_subfamily_0_of_novel_family_3_of_novel_order_104_of_Caudoviricetes||novel_family_5_of_novel_order_106_of_Caudoviricetes		novel_genus_6_of_novel_subfamily_0_of_novel_family_3_of_novel_order_104_of_Caudoviricetes||novel_family_5_of_novel_order_106_of_Caudoviricetes	Fully clustered
12139	T40_D__k141_923548	T40_D__k141_923548	59	FALSE			Duplodnaviria		Uroviricota		Caudoviricetes		novel_order_104_of_Caudoviricetes		novel_family_3_of_novel_order_104_of_Caudoviricetes		novel_subfamily_0_of_novel_family_3_of_novel_order_104_of_Caudoviricetes||novel_family_5_of_novel_order_106_of_Caudoviricetes		novel_genus_6_of_novel_subfamily_0_of_novel_family_3_of_novel_order_104_of_Caudoviricetes||novel_family_5_of_novel_order_106_of_Caudoviricetes	Fully clustered
10379	T32_S__k141_165218	T32_S__k141_165218	18	FALSE			Duplodnaviria		Uroviricota		Caudoviricetes		novel_order_104_of_Caudoviricetes		novel_family_3_of_novel_order_104_of_Caudoviricetes		novel_subfamily_0_of_novel_family_3_of_novel_order_104_of_Caudoviricetes||novel_family_5_of_novel_order_106_of_Caudoviricetes		novel_genus_7_of_novel_subfamily_0_of_novel_family_3_of_novel_order_104_of_Caudoviricetes||novel_family_5_of_novel_order_106_of_Caudoviricetes	Fully clustered
17463	T76_S__k141_860081	T76_S__k141_860081	30	FALSE			Duplodnaviria		Uroviricota		Caudoviricetes		novel_order_104_of_Caudoviricetes		novel_family_3_of_novel_order_104_of_Caudoviricetes		novel_subfamily_0_of_novel_family_3_of_novel_order_104_of_Caudoviricetes||novel_family_5_of_novel_order_106_of_Caudoviricetes		novel_genus_8_of_novel_subfamily_0_of_novel_family_3_of_novel_order_104_of_Caudoviricetes||novel_family_5_of_novel_order_106_of_Caudoviricetes	Fully clustered
10002	T28_S__k141_1291854	T28_S__k141_1291854	27	FALSE			Duplodnaviria		Uroviricota		Caudoviricetes		novel_order_104_of_Caudoviricetes		novel_family_4_of_novel_order_104_of_Caudoviricetes		novel_subfamily_0_of_novel_family_0_of_novel_order_104_of_Caudoviricetes||novel_family_4_of_novel_order_104_of_Caudoviricetes		novel_genus_2_of_novel_subfamily_0_of_novel_family_0_of_novel_order_104_of_Caudoviricetes||novel_family_4_of_novel_order_104_of_Caudoviricetes	Fully clustered
7387	T12_S__k141_361778	T12_S__k141_361778	19	FALSE			Duplodnaviria		Uroviricota		Caudoviricetes		novel_order_104_of_Caudoviricetes		novel_family_4_of_novel_order_104_of_Caudoviricetes		novel_subfamily_0_of_novel_family_4_of_novel_order_104_of_Caudoviricetes		novel_genus_0_of_novel_subfamily_0_of_novel_family_4_of_novel_order_104_of_Caudoviricetes	Fully clustered
10676	T36_S__k141_1247134	T36_S__k141_1247134	20	FALSE			Duplodnaviria		Uroviricota		Caudoviricetes		novel_order_104_of_Caudoviricetes		novel_family_4_of_novel_order_104_of_Caudoviricetes		novel_subfamily_0_of_novel_family_4_of_novel_order_104_of_Caudoviricetes		novel_genus_0_of_novel_subfamily_0_of_novel_family_4_of_novel_order_104_of_Caudoviricetes	Fully clustered
18987	T88_S_k141_831265	T88_S_k141_831265	19	FALSE			Duplodnaviria		Uroviricota		Caudoviricetes		novel_order_104_of_Caudoviricetes		novel_family_4_of_novel_order_104_of_Caudoviricetes		novel_subfamily_0_of_novel_family_4_of_novel_order_104_of_Caudoviricetes		novel_genus_0_of_novel_subfamily_0_of_novel_family_4_of_novel_order_104_of_Caudoviricetes	Fully clustered
7157	T112_S__k141_705792	T112_S__k141_705792	31	FALSE			Duplodnaviria		Uroviricota		Caudoviricetes		novel_order_104_of_Caudoviricetes		novel_family_4_of_novel_order_104_of_Caudoviricetes		novel_subfamily_0_of_novel_family_4_of_novel_order_104_of_Caudoviricetes		novel_genus_1_of_novel_subfamily_0_of_novel_family_4_of_novel_order_104_of_Caudoviricetes	Fully clustered
15514	T60_S__k141_222924	T60_S__k141_222924	24	FALSE			Duplodnaviria		Uroviricota		Caudoviricetes		novel_order_104_of_Caudoviricetes		novel_family_4_of_novel_order_104_of_Caudoviricetes		novel_subfamily_0_of_novel_family_4_of_novel_order_104_of_Caudoviricetes		novel_genus_1_of_novel_subfamily_0_of_novel_family_4_of_novel_order_104_of_Caudoviricetes	Fully clustered
6202	T104_S__k141_460962	T104_S__k141_460962	24	FALSE			Duplodnaviria		Uroviricota		Caudoviricetes		novel_order_104_of_Caudoviricetes		novel_family_4_of_novel_order_104_of_Caudoviricetes		novel_subfamily_0_of_novel_family_4_of_novel_order_104_of_Caudoviricetes		novel_genus_2_of_novel_subfamily_0_of_novel_family_4_of_novel_order_104_of_Caudoviricetes	Fully clustered
7497	T12_S__k141_781502	T12_S__k141_781502	41	FALSE			Duplodnaviria		Uroviricota		Caudoviricetes		novel_order_104_of_Caudoviricetes		novel_family_4_of_novel_order_104_of_Caudoviricetes		novel_subfamily_0_of_novel_family_4_of_novel_order_104_of_Caudoviricetes		novel_genus_2_of_novel_subfamily_0_of_novel_family_4_of_novel_order_104_of_Caudoviricetes	Fully clustered
10273	T28_S__k141_94410	T28_S__k141_94410	56	FALSE			Duplodnaviria		Uroviricota		Caudoviricetes		novel_order_104_of_Caudoviricetes		novel_family_4_of_novel_order_104_of_Caudoviricetes		novel_subfamily_0_of_novel_family_4_of_novel_order_104_of_Caudoviricetes		novel_genus_3_of_novel_subfamily_0_of_novel_family_4_of_novel_order_104_of_Caudoviricetes	Fully clustered
14159	T4_S__k141_252977	T4_S__k141_252977	38	FALSE			Duplodnaviria		Uroviricota		Caudoviricetes		novel_order_104_of_Caudoviricetes		novel_family_4_of_novel_order_104_of_Caudoviricetes		novel_subfamily_0_of_novel_family_4_of_novel_order_104_of_Caudoviricetes		novel_genus_3_of_novel_subfamily_0_of_novel_family_4_of_novel_order_104_of_Caudoviricetes	Fully clustered
17619	T80_S__k141_806797	T80_S__k141_806797	31	FALSE			Duplodnaviria		Uroviricota		Caudoviricetes		novel_order_104_of_Caudoviricetes		novel_family_4_of_novel_order_104_of_Caudoviricetes		novel_subfamily_0_of_novel_family_4_of_novel_order_104_of_Caudoviricetes		novel_genus_3_of_novel_subfamily_0_of_novel_family_4_of_novel_order_104_of_Caudoviricetes	Fully clustered
6443	T108_S__k141_841501	T108_S__k141_841501	27	FALSE			Duplodnaviria		Uroviricota		Caudoviricetes		novel_order_104_of_Caudoviricetes		novel_family_5_of_novel_order_104_of_Caudoviricetes		novel_subfamily_0_of_novel_family_5_of_novel_order_104_of_Caudoviricetes||novel_family_10_of_novel_order_102_of_Caudoviricetes		novel_genus_1_of_novel_subfamily_0_of_novel_family_5_of_novel_order_104_of_Caudoviricetes||novel_family_10_of_novel_order_102_of_Caudoviricetes	Fully clustered
10229	T28_S__k141_777826	T28_S__k141_777826	39	FALSE			Duplodnaviria		Uroviricota		Caudoviricetes		novel_order_104_of_Caudoviricetes		novel_family_5_of_novel_order_104_of_Caudoviricetes		novel_subfamily_0_of_novel_family_5_of_novel_order_104_of_Caudoviricetes||novel_family_10_of_novel_order_102_of_Caudoviricetes		novel_genus_1_of_novel_subfamily_0_of_novel_family_5_of_novel_order_104_of_Caudoviricetes||novel_family_10_of_novel_order_102_of_Caudoviricetes	Fully clustered
10068	T28_S__k141_284425	T28_S__k141_284425	51	FALSE			Duplodnaviria		Uroviricota		Caudoviricetes		novel_order_104_of_Caudoviricetes		novel_family_5_of_novel_order_104_of_Caudoviricetes		novel_subfamily_0_of_novel_family_5_of_novel_order_104_of_Caudoviricetes||novel_family_10_of_novel_order_102_of_Caudoviricetes		novel_genus_2_of_novel_subfamily_0_of_novel_family_5_of_novel_order_104_of_Caudoviricetes||novel_family_10_of_novel_order_102_of_Caudoviricetes	Fully clustered
12713	T48_S__k141_1011848	T48_S__k141_1011848	18	FALSE			Duplodnaviria		Uroviricota		Caudoviricetes		novel_order_104_of_Caudoviricetes		novel_family_5_of_novel_order_104_of_Caudoviricetes		novel_subfamily_0_of_novel_family_5_of_novel_order_104_of_Caudoviricetes||novel_family_10_of_novel_order_102_of_Caudoviricetes		novel_genus_3_of_novel_subfamily_0_of_novel_family_5_of_novel_order_104_of_Caudoviricetes||novel_family_10_of_novel_order_102_of_Caudoviricetes	Fully clustered
15176	T52_S_k141_846015	T52_S_k141_846015	22	FALSE			Duplodnaviria		Uroviricota		Caudoviricetes		novel_order_104_of_Caudoviricetes		novel_family_5_of_novel_order_104_of_Caudoviricetes		novel_subfamily_0_of_novel_family_5_of_novel_order_104_of_Caudoviricetes||novel_family_10_of_novel_order_102_of_Caudoviricetes		novel_genus_4_of_novel_subfamily_0_of_novel_family_5_of_novel_order_104_of_Caudoviricetes||novel_family_10_of_novel_order_102_of_Caudoviricetes	Fully clustered
12891	T48_S__k141_883823	T48_S__k141_883823	35	FALSE			Duplodnaviria		Uroviricota		Caudoviricetes		novel_order_104_of_Caudoviricetes		novel_family_5_of_novel_order_104_of_Caudoviricetes		novel_subfamily_0_of_novel_family_5_of_novel_order_104_of_Caudoviricetes||novel_family_10_of_novel_order_102_of_Caudoviricetes		novel_genus_5_of_novel_subfamily_0_of_novel_family_5_of_novel_order_104_of_Caudoviricetes||novel_family_10_of_novel_order_102_of_Caudoviricetes	Fully clustered
9806	T24_S__k141_663097	T24_S__k141_663097	23	FALSE			Duplodnaviria		Uroviricota		Caudoviricetes		novel_order_104_of_Caudoviricetes		novel_family_5_of_novel_order_104_of_Caudoviricetes		novel_subfamily_0_of_novel_family_5_of_novel_order_104_of_Caudoviricetes||novel_family_10_of_novel_order_102_of_Caudoviricetes		novel_genus_6_of_novel_subfamily_0_of_novel_family_5_of_novel_order_104_of_Caudoviricetes||novel_family_10_of_novel_order_102_of_Caudoviricetes	Fully clustered
14121	T4_S__k141_1332355	T4_S__k141_1332355	33	FALSE			Duplodnaviria		Uroviricota		Caudoviricetes		novel_order_104_of_Caudoviricetes		novel_family_6_of_novel_order_104_of_Caudoviricetes		novel_subfamily_0_of_novel_family_10_of_novel_order_105_of_Caudoviricetes||novel_family_6_of_novel_order_104_of_Caudoviricetes||novel_family_6_of_novel_order_105_of_Caudoviricetes		novel_genus_0_of_novel_subfamily_0_of_novel_family_10_of_novel_order_105_of_Caudoviricetes||novel_family_6_of_novel_order_104_of_Caudoviricetes||novel_family_6_of_novel_order_105_of_Caudoviricetes	Fully clustered
16273	T64_S__k141_958259	T64_S__k141_958259	21	FALSE			Duplodnaviria		Uroviricota		Caudoviricetes		novel_order_104_of_Caudoviricetes		novel_family_6_of_novel_order_104_of_Caudoviricetes		novel_subfamily_0_of_novel_family_10_of_novel_order_105_of_Caudoviricetes||novel_family_6_of_novel_order_104_of_Caudoviricetes||novel_family_6_of_novel_order_105_of_Caudoviricetes		novel_genus_1_of_novel_subfamily_0_of_novel_family_10_of_novel_order_105_of_Caudoviricetes||novel_family_6_of_novel_order_104_of_Caudoviricetes||novel_family_6_of_novel_order_105_of_Caudoviricetes	Fully clustered
9606	T20_S__k141_996911	T20_S__k141_996911	19	FALSE			Duplodnaviria		Uroviricota		Caudoviricetes		novel_order_104_of_Caudoviricetes		novel_family_6_of_novel_order_104_of_Caudoviricetes		novel_subfamily_0_of_novel_family_10_of_novel_order_105_of_Caudoviricetes||novel_family_6_of_novel_order_104_of_Caudoviricetes||novel_family_6_of_novel_order_105_of_Caudoviricetes		novel_genus_6_of_novel_subfamily_0_of_novel_family_10_of_novel_order_105_of_Caudoviricetes||novel_family_6_of_novel_order_104_of_Caudoviricetes||novel_family_6_of_novel_order_105_of_Caudoviricetes	Fully clustered
6025	T100_S__k141_374500	T100_S__k141_374500	23	FALSE			Duplodnaviria		Uroviricota		Caudoviricetes		novel_order_104_of_Caudoviricetes		novel_family_6_of_novel_order_104_of_Caudoviricetes		novel_subfamily_0_of_novel_family_6_of_novel_order_104_of_Caudoviricetes||novel_family_0_of_novel_order_105_of_Caudoviricetes		novel_genus_0_of_novel_subfamily_0_of_novel_family_6_of_novel_order_104_of_Caudoviricetes||novel_family_0_of_novel_order_105_of_Caudoviricetes	Fully clustered
10407	T32_S__k141_253318	T32_S__k141_253318	31	FALSE			Duplodnaviria		Uroviricota		Caudoviricetes		novel_order_104_of_Caudoviricetes		novel_family_6_of_novel_order_104_of_Caudoviricetes		novel_subfamily_0_of_novel_family_6_of_novel_order_104_of_Caudoviricetes||novel_family_0_of_novel_order_105_of_Caudoviricetes		novel_genus_0_of_novel_subfamily_0_of_novel_family_6_of_novel_order_104_of_Caudoviricetes||novel_family_0_of_novel_order_105_of_Caudoviricetes	Fully clustered
17815	T84_S__k141_414871	T84_S__k141_414871	20	FALSE			Duplodnaviria		Uroviricota		Caudoviricetes		novel_order_104_of_Caudoviricetes		novel_family_6_of_novel_order_104_of_Caudoviricetes		novel_subfamily_0_of_novel_family_6_of_novel_order_104_of_Caudoviricetes||novel_family_0_of_novel_order_105_of_Caudoviricetes		novel_genus_1_of_novel_subfamily_0_of_novel_family_6_of_novel_order_104_of_Caudoviricetes||novel_family_0_of_novel_order_105_of_Caudoviricetes	Fully clustered
19018	T88_S_k141_913312	T88_S_k141_913312	42	FALSE			Duplodnaviria		Uroviricota		Caudoviricetes		novel_order_104_of_Caudoviricetes		novel_family_6_of_novel_order_104_of_Caudoviricetes		novel_subfamily_0_of_novel_family_6_of_novel_order_104_of_Caudoviricetes||novel_family_0_of_novel_order_105_of_Caudoviricetes		novel_genus_3_of_novel_subfamily_0_of_novel_family_6_of_novel_order_104_of_Caudoviricetes||novel_family_0_of_novel_order_105_of_Caudoviricetes	Fully clustered
9267	T16_S__k141_650373	T16_S__k141_650373	25	FALSE			Duplodnaviria		Uroviricota		Caudoviricetes		novel_order_104_of_Caudoviricetes		novel_family_6_of_novel_order_104_of_Caudoviricetes		novel_subfamily_0_of_novel_family_6_of_novel_order_104_of_Caudoviricetes||novel_family_0_of_novel_order_105_of_Caudoviricetes		novel_genus_4_of_novel_subfamily_0_of_novel_family_6_of_novel_order_104_of_Caudoviricetes||novel_family_0_of_novel_order_105_of_Caudoviricetes	Fully clustered
9839	T24_S__k141_811464	T24_S__k141_811464	19	FALSE			Duplodnaviria		Uroviricota		Caudoviricetes		novel_order_104_of_Caudoviricetes		novel_family_7_of_novel_order_104_of_Caudoviricetes		novel_subfamily_0_of_novel_family_7_of_novel_order_104_of_Caudoviricetes		novel_genus_0_of_novel_subfamily_0_of_novel_family_7_of_novel_order_104_of_Caudoviricetes	Fully clustered
9275	T16_S__k141_677574	T16_S__k141_677574	15	FALSE			Duplodnaviria		Uroviricota		Caudoviricetes		novel_order_104_of_Caudoviricetes		novel_family_8_of_novel_order_104_of_Caudoviricetes		novel_subfamily_0_of_novel_family_8_of_novel_order_104_of_Caudoviricetes		novel_genus_0_of_novel_subfamily_0_of_novel_family_8_of_novel_order_104_of_Caudoviricetes	Fully clustered
15333	T56_S__k141_495600	T56_S__k141_495600	15	FALSE			Duplodnaviria		Uroviricota		Caudoviricetes		novel_order_104_of_Caudoviricetes		novel_family_8_of_novel_order_104_of_Caudoviricetes		novel_subfamily_0_of_novel_family_8_of_novel_order_104_of_Caudoviricetes		novel_genus_1_of_novel_subfamily_0_of_novel_family_8_of_novel_order_104_of_Caudoviricetes	Fully clustered
12749	T48_S__k141_226541	T48_S__k141_226541	52	FALSE			Duplodnaviria		Uroviricota		Caudoviricetes		novel_order_104_of_Caudoviricetes		novel_family_8_of_novel_order_104_of_Caudoviricetes		novel_subfamily_0_of_novel_family_9_of_novel_order_106_of_Caudoviricetes||novel_family_8_of_novel_order_104_of_Caudoviricetes		novel_genus_0_of_novel_subfamily_0_of_novel_family_9_of_novel_order_106_of_Caudoviricetes||novel_family_8_of_novel_order_104_of_Caudoviricetes	Fully clustered
14968	T52_S_k141_1148369	T52_S_k141_1148369	75	FALSE			Duplodnaviria		Uroviricota		Caudoviricetes		novel_order_104_of_Caudoviricetes		novel_family_8_of_novel_order_104_of_Caudoviricetes		novel_subfamily_0_of_novel_family_9_of_novel_order_106_of_Caudoviricetes||novel_family_8_of_novel_order_104_of_Caudoviricetes		novel_genus_0_of_novel_subfamily_0_of_novel_family_9_of_novel_order_106_of_Caudoviricetes||novel_family_8_of_novel_order_104_of_Caudoviricetes	Fully clustered
18765	T88_S_k141_184679	T88_S_k141_184679	22	FALSE			Duplodnaviria		Uroviricota		Caudoviricetes		novel_order_104_of_Caudoviricetes		novel_family_9_of_novel_order_104_of_Caudoviricetes		novel_subfamily_0_of_novel_family_9_of_novel_order_104_of_Caudoviricetes		novel_genus_0_of_novel_subfamily_0_of_novel_family_9_of_novel_order_104_of_Caudoviricetes	Fully clustered
10214	T28_S__k141_750221	T28_S__k141_750221	56	FALSE			Duplodnaviria		Uroviricota		Caudoviricetes		novel_order_105_of_Caudoviricetes		novel_family_0_of_novel_order_105_of_Caudoviricetes		novel_subfamily_0_of_novel_family_0_of_novel_order_105_of_Caudoviricetes		novel_genus_0_of_novel_subfamily_0_of_novel_family_0_of_novel_order_105_of_Caudoviricetes	Fully clustered
18707	T88_S_k141_1129695	T88_S_k141_1129695	19	FALSE			Duplodnaviria		Uroviricota		Caudoviricetes		novel_order_105_of_Caudoviricetes		novel_family_0_of_novel_order_105_of_Caudoviricetes		novel_subfamily_0_of_novel_family_0_of_novel_order_105_of_Caudoviricetes||novel_family_2_of_novel_order_101_of_Caudoviricetes		novel_genus_0_of_novel_subfamily_0_of_novel_family_0_of_novel_order_105_of_Caudoviricetes||novel_family_2_of_novel_order_101_of_Caudoviricetes	Fully clustered
19589	T92_S__k141_308925	T92_S__k141_308925	30	FALSE			Duplodnaviria		Uroviricota		Caudoviricetes		novel_order_105_of_Caudoviricetes		novel_family_0_of_novel_order_105_of_Caudoviricetes		novel_subfamily_0_of_novel_family_0_of_novel_order_105_of_Caudoviricetes||novel_family_2_of_novel_order_101_of_Caudoviricetes		novel_genus_0_of_novel_subfamily_0_of_novel_family_0_of_novel_order_105_of_Caudoviricetes||novel_family_2_of_novel_order_101_of_Caudoviricetes	Fully clustered
18518	T88_D__k141_786081	T88_D__k141_786081	33	FALSE			Duplodnaviria		Uroviricota		Caudoviricetes		novel_order_105_of_Caudoviricetes		novel_family_0_of_novel_order_105_of_Caudoviricetes		novel_subfamily_0_of_novel_family_0_of_novel_order_105_of_Caudoviricetes||novel_family_2_of_novel_order_101_of_Caudoviricetes		novel_genus_0_of_novel_subfamily_0_of_novel_family_5_of_novel_order_102_of_Caudoviricetes||novel_family_2_of_novel_order_101_of_Caudoviricetes||novel_subfamily_0_of_novel_family_0_of_novel_order_105_of_Caudoviricetes||novel_family_2_of_novel_order_101_of_Caudoviricetes	Fully clustered
18992	T88_S_k141_858155	T88_S_k141_858155	16	FALSE			Duplodnaviria		Uroviricota		Caudoviricetes		novel_order_105_of_Caudoviricetes		novel_family_0_of_novel_order_105_of_Caudoviricetes		novel_subfamily_0_of_novel_family_0_of_novel_order_105_of_Caudoviricetes||novel_family_2_of_novel_order_101_of_Caudoviricetes		novel_genus_11_of_novel_subfamily_0_of_novel_family_0_of_novel_order_105_of_Caudoviricetes||novel_family_2_of_novel_order_101_of_Caudoviricetes	Fully clustered
12719	T48_S__k141_1025426	T48_S__k141_1025426	19	FALSE			Duplodnaviria		Uroviricota		Caudoviricetes		novel_order_105_of_Caudoviricetes		novel_family_0_of_novel_order_105_of_Caudoviricetes		novel_subfamily_0_of_novel_family_0_of_novel_order_105_of_Caudoviricetes||novel_family_2_of_novel_order_101_of_Caudoviricetes		novel_genus_12_of_novel_subfamily_0_of_novel_family_0_of_novel_order_105_of_Caudoviricetes||novel_family_2_of_novel_order_101_of_Caudoviricetes	Fully clustered
15660	T60_S__k141_76518	T60_S__k141_76518	16	FALSE			Duplodnaviria		Uroviricota		Caudoviricetes		novel_order_105_of_Caudoviricetes		novel_family_0_of_novel_order_105_of_Caudoviricetes		novel_subfamily_0_of_novel_family_0_of_novel_order_105_of_Caudoviricetes||novel_family_2_of_novel_order_101_of_Caudoviricetes		novel_genus_12_of_novel_subfamily_0_of_novel_family_0_of_novel_order_105_of_Caudoviricetes||novel_family_2_of_novel_order_101_of_Caudoviricetes	Fully clustered
19497	T92_S__k141_106274	T92_S__k141_106274	24	FALSE			Duplodnaviria		Uroviricota		Caudoviricetes		novel_order_105_of_Caudoviricetes		novel_family_0_of_novel_order_105_of_Caudoviricetes		novel_subfamily_0_of_novel_family_0_of_novel_order_105_of_Caudoviricetes||novel_family_2_of_novel_order_101_of_Caudoviricetes		novel_genus_12_of_novel_subfamily_0_of_novel_family_0_of_novel_order_105_of_Caudoviricetes||novel_family_2_of_novel_order_101_of_Caudoviricetes	Fully clustered
7210	T112_S__k141_859689	T112_S__k141_859689	29	FALSE			Duplodnaviria		Uroviricota		Caudoviricetes		novel_order_105_of_Caudoviricetes		novel_family_0_of_novel_order_105_of_Caudoviricetes		novel_subfamily_0_of_novel_family_0_of_novel_order_105_of_Caudoviricetes||novel_family_2_of_novel_order_101_of_Caudoviricetes		novel_genus_13_of_novel_subfamily_0_of_novel_family_0_of_novel_order_105_of_Caudoviricetes||novel_family_2_of_novel_order_101_of_Caudoviricetes	Fully clustered
9667	T24_S__k141_160657	T24_S__k141_160657	41	FALSE			Duplodnaviria		Uroviricota		Caudoviricetes		novel_order_105_of_Caudoviricetes		novel_family_0_of_novel_order_105_of_Caudoviricetes		novel_subfamily_0_of_novel_family_0_of_novel_order_105_of_Caudoviricetes||novel_family_2_of_novel_order_101_of_Caudoviricetes		novel_genus_13_of_novel_subfamily_0_of_novel_family_0_of_novel_order_105_of_Caudoviricetes||novel_family_2_of_novel_order_101_of_Caudoviricetes	Fully clustered
19365	T8_S__k141_667885	T8_S__k141_667885	28	FALSE			Duplodnaviria		Uroviricota		Caudoviricetes		novel_order_105_of_Caudoviricetes		novel_family_0_of_novel_order_105_of_Caudoviricetes		novel_subfamily_0_of_novel_family_0_of_novel_order_105_of_Caudoviricetes||novel_family_2_of_novel_order_101_of_Caudoviricetes		novel_genus_14_of_novel_subfamily_0_of_novel_family_0_of_novel_order_105_of_Caudoviricetes||novel_family_2_of_novel_order_101_of_Caudoviricetes	Fully clustered
7454	T12_S__k141_624606	T12_S__k141_624606	23	FALSE			Duplodnaviria		Uroviricota		Caudoviricetes		novel_order_105_of_Caudoviricetes		novel_family_0_of_novel_order_105_of_Caudoviricetes		novel_subfamily_0_of_novel_family_0_of_novel_order_105_of_Caudoviricetes||novel_family_2_of_novel_order_101_of_Caudoviricetes		novel_genus_15_of_novel_subfamily_0_of_novel_family_0_of_novel_order_105_of_Caudoviricetes||novel_family_2_of_novel_order_101_of_Caudoviricetes	Fully clustered
10013	T28_S__k141_146332	T28_S__k141_146332	15	FALSE			Duplodnaviria		Uroviricota		Caudoviricetes		novel_order_105_of_Caudoviricetes		novel_family_0_of_novel_order_105_of_Caudoviricetes		novel_subfamily_0_of_novel_family_0_of_novel_order_105_of_Caudoviricetes||novel_family_2_of_novel_order_101_of_Caudoviricetes		novel_genus_15_of_novel_subfamily_0_of_novel_family_0_of_novel_order_105_of_Caudoviricetes||novel_family_2_of_novel_order_101_of_Caudoviricetes	Fully clustered
10723	T36_S__k141_198073	T36_S__k141_198073	29	FALSE			Duplodnaviria		Uroviricota		Caudoviricetes		novel_order_105_of_Caudoviricetes		novel_family_0_of_novel_order_105_of_Caudoviricetes		novel_subfamily_0_of_novel_family_0_of_novel_order_105_of_Caudoviricetes||novel_family_2_of_novel_order_101_of_Caudoviricetes		novel_genus_15_of_novel_subfamily_0_of_novel_family_0_of_novel_order_105_of_Caudoviricetes||novel_family_2_of_novel_order_101_of_Caudoviricetes	Fully clustered
7339	T12_S__k141_1384548	T12_S__k141_1384548	33	FALSE			Duplodnaviria		Uroviricota		Caudoviricetes		novel_order_105_of_Caudoviricetes		novel_family_0_of_novel_order_105_of_Caudoviricetes		novel_subfamily_0_of_novel_family_0_of_novel_order_105_of_Caudoviricetes||novel_family_2_of_novel_order_101_of_Caudoviricetes		novel_genus_16_of_novel_subfamily_0_of_novel_family_0_of_novel_order_105_of_Caudoviricetes||novel_family_2_of_novel_order_101_of_Caudoviricetes	Fully clustered
8149	T16_D__k141_15788	T16_D__k141_15788	19	FALSE			Duplodnaviria		Uroviricota		Caudoviricetes		novel_order_105_of_Caudoviricetes		novel_family_0_of_novel_order_105_of_Caudoviricetes		novel_subfamily_0_of_novel_family_0_of_novel_order_105_of_Caudoviricetes||novel_family_2_of_novel_order_101_of_Caudoviricetes		novel_genus_17_of_novel_subfamily_0_of_novel_family_0_of_novel_order_105_of_Caudoviricetes||novel_family_2_of_novel_order_101_of_Caudoviricetes	Fully clustered
6237	T104_S__k141_615740	T104_S__k141_615740	29	FALSE			Duplodnaviria		Uroviricota		Caudoviricetes		novel_order_105_of_Caudoviricetes		novel_family_0_of_novel_order_105_of_Caudoviricetes		novel_subfamily_0_of_novel_family_0_of_novel_order_105_of_Caudoviricetes||novel_family_2_of_novel_order_101_of_Caudoviricetes		novel_genus_18_of_novel_subfamily_0_of_novel_family_0_of_novel_order_105_of_Caudoviricetes||novel_family_2_of_novel_order_101_of_Caudoviricetes	Fully clustered
17795	T84_S__k141_342318	T84_S__k141_342318	24	FALSE			Duplodnaviria		Uroviricota		Caudoviricetes		novel_order_105_of_Caudoviricetes		novel_family_0_of_novel_order_105_of_Caudoviricetes		novel_subfamily_0_of_novel_family_0_of_novel_order_105_of_Caudoviricetes||novel_family_2_of_novel_order_101_of_Caudoviricetes		novel_genus_19_of_novel_subfamily_0_of_novel_family_0_of_novel_order_105_of_Caudoviricetes||novel_family_2_of_novel_order_101_of_Caudoviricetes	Fully clustered
9868	T24_S__k141_917734	T24_S__k141_917734	24	FALSE			Duplodnaviria		Uroviricota		Caudoviricetes		novel_order_105_of_Caudoviricetes		novel_family_0_of_novel_order_105_of_Caudoviricetes		novel_subfamily_0_of_novel_family_0_of_novel_order_105_of_Caudoviricetes||novel_family_2_of_novel_order_101_of_Caudoviricetes		novel_genus_1_of_novel_subfamily_0_of_novel_family_0_of_novel_order_105_of_Caudoviricetes||novel_family_2_of_novel_order_101_of_Caudoviricetes	Fully clustered
19584	T92_S__k141_266774	T92_S__k141_266774	23	FALSE			Duplodnaviria		Uroviricota		Caudoviricetes		novel_order_105_of_Caudoviricetes		novel_family_0_of_novel_order_105_of_Caudoviricetes		novel_subfamily_0_of_novel_family_0_of_novel_order_105_of_Caudoviricetes||novel_family_2_of_novel_order_101_of_Caudoviricetes		novel_genus_1_of_novel_subfamily_0_of_novel_family_0_of_novel_order_105_of_Caudoviricetes||novel_family_2_of_novel_order_101_of_Caudoviricetes	Fully clustered
18279	T88_D__k141_43945	T88_D__k141_43945	16	FALSE			Duplodnaviria		Uroviricota		Caudoviricetes		novel_order_105_of_Caudoviricetes		novel_family_0_of_novel_order_105_of_Caudoviricetes		novel_subfamily_0_of_novel_family_0_of_novel_order_105_of_Caudoviricetes||novel_family_2_of_novel_order_101_of_Caudoviricetes		novel_genus_20_of_novel_subfamily_0_of_novel_family_0_of_novel_order_105_of_Caudoviricetes||novel_family_2_of_novel_order_101_of_Caudoviricetes	Fully clustered
7204	T112_S__k141_851491	T112_S__k141_851491	21	FALSE			Duplodnaviria		Uroviricota		Caudoviricetes		novel_order_105_of_Caudoviricetes		novel_family_0_of_novel_order_105_of_Caudoviricetes		novel_subfamily_0_of_novel_family_0_of_novel_order_105_of_Caudoviricetes||novel_family_2_of_novel_order_101_of_Caudoviricetes		novel_genus_2_of_novel_subfamily_0_of_novel_family_0_of_novel_order_105_of_Caudoviricetes||novel_family_2_of_novel_order_101_of_Caudoviricetes	Fully clustered
10815	T36_S__k141_489525	T36_S__k141_489525	20	FALSE			Duplodnaviria		Uroviricota		Caudoviricetes		novel_order_105_of_Caudoviricetes		novel_family_0_of_novel_order_105_of_Caudoviricetes		novel_subfamily_0_of_novel_family_0_of_novel_order_105_of_Caudoviricetes||novel_family_2_of_novel_order_101_of_Caudoviricetes		novel_genus_2_of_novel_subfamily_0_of_novel_family_0_of_novel_order_105_of_Caudoviricetes||novel_family_2_of_novel_order_101_of_Caudoviricetes	Fully clustered
15094	T52_S_k141_502753	T52_S_k141_502753	16	FALSE			Duplodnaviria		Uroviricota		Caudoviricetes		novel_order_105_of_Caudoviricetes		novel_family_0_of_novel_order_105_of_Caudoviricetes		novel_subfamily_0_of_novel_family_0_of_novel_order_105_of_Caudoviricetes||novel_family_2_of_novel_order_101_of_Caudoviricetes		novel_genus_2_of_novel_subfamily_0_of_novel_family_0_of_novel_order_105_of_Caudoviricetes||novel_family_2_of_novel_order_101_of_Caudoviricetes	Fully clustered
15617	T60_S__k141_590920	T60_S__k141_590920	17	FALSE			Duplodnaviria		Uroviricota		Caudoviricetes		novel_order_105_of_Caudoviricetes		novel_family_0_of_novel_order_105_of_Caudoviricetes		novel_subfamily_0_of_novel_family_0_of_novel_order_105_of_Caudoviricetes||novel_family_2_of_novel_order_101_of_Caudoviricetes		novel_genus_2_of_novel_subfamily_0_of_novel_family_0_of_novel_order_105_of_Caudoviricetes||novel_family_2_of_novel_order_101_of_Caudoviricetes	Fully clustered
18692	T88_S_k141_108681	T88_S_k141_108681	23	FALSE			Duplodnaviria		Uroviricota		Caudoviricetes		novel_order_105_of_Caudoviricetes		novel_family_0_of_novel_order_105_of_Caudoviricetes		novel_subfamily_0_of_novel_family_0_of_novel_order_105_of_Caudoviricetes||novel_family_2_of_novel_order_101_of_Caudoviricetes		novel_genus_2_of_novel_subfamily_0_of_novel_family_0_of_novel_order_105_of_Caudoviricetes||novel_family_2_of_novel_order_101_of_Caudoviricetes	Fully clustered
19111	T8_S__k141_1226317	T8_S__k141_1226317	20	FALSE			Duplodnaviria		Uroviricota		Caudoviricetes		novel_order_105_of_Caudoviricetes		novel_family_0_of_novel_order_105_of_Caudoviricetes		novel_subfamily_0_of_novel_family_0_of_novel_order_105_of_Caudoviricetes||novel_family_2_of_novel_order_101_of_Caudoviricetes		novel_genus_2_of_novel_subfamily_0_of_novel_family_0_of_novel_order_105_of_Caudoviricetes||novel_family_2_of_novel_order_101_of_Caudoviricetes	Fully clustered
19373	T8_S__k141_689140	T8_S__k141_689140	23	FALSE			Duplodnaviria		Uroviricota		Caudoviricetes		novel_order_105_of_Caudoviricetes		novel_family_0_of_novel_order_105_of_Caudoviricetes		novel_subfamily_0_of_novel_family_0_of_novel_order_105_of_Caudoviricetes||novel_family_2_of_novel_order_101_of_Caudoviricetes		novel_genus_2_of_novel_subfamily_0_of_novel_family_0_of_novel_order_105_of_Caudoviricetes||novel_family_2_of_novel_order_101_of_Caudoviricetes	Fully clustered
19667	T92_S__k141_625329	T92_S__k141_625329	21	FALSE			Duplodnaviria		Uroviricota		Caudoviricetes		novel_order_105_of_Caudoviricetes		novel_family_0_of_novel_order_105_of_Caudoviricetes		novel_subfamily_0_of_novel_family_0_of_novel_order_105_of_Caudoviricetes||novel_family_2_of_novel_order_101_of_Caudoviricetes		novel_genus_2_of_novel_subfamily_0_of_novel_family_0_of_novel_order_105_of_Caudoviricetes||novel_family_2_of_novel_order_101_of_Caudoviricetes	Fully clustered
9768	T24_S__k141_531311	T24_S__k141_531311	18	FALSE			Duplodnaviria		Uroviricota		Caudoviricetes		novel_order_105_of_Caudoviricetes		novel_family_0_of_novel_order_105_of_Caudoviricetes		novel_subfamily_0_of_novel_family_0_of_novel_order_105_of_Caudoviricetes||novel_family_2_of_novel_order_101_of_Caudoviricetes		novel_genus_3_of_novel_subfamily_0_of_novel_family_0_of_novel_order_105_of_Caudoviricetes||novel_family_2_of_novel_order_101_of_Caudoviricetes	Fully clustered
17316	T76_S__k141_1047941	T76_S__k141_1047941	25	FALSE			Duplodnaviria		Uroviricota		Caudoviricetes		novel_order_105_of_Caudoviricetes		novel_family_0_of_novel_order_105_of_Caudoviricetes		novel_subfamily_0_of_novel_family_0_of_novel_order_105_of_Caudoviricetes||novel_family_2_of_novel_order_101_of_Caudoviricetes		novel_genus_4_of_novel_subfamily_0_of_novel_family_0_of_novel_order_105_of_Caudoviricetes||novel_family_2_of_novel_order_101_of_Caudoviricetes	Fully clustered
19855	T96_S__k141_371276	T96_S__k141_371276	33	FALSE			Duplodnaviria		Uroviricota		Caudoviricetes		novel_order_105_of_Caudoviricetes		novel_family_0_of_novel_order_105_of_Caudoviricetes		novel_subfamily_0_of_novel_family_0_of_novel_order_105_of_Caudoviricetes||novel_family_2_of_novel_order_101_of_Caudoviricetes		novel_genus_4_of_novel_subfamily_0_of_novel_family_0_of_novel_order_105_of_Caudoviricetes||novel_family_2_of_novel_order_101_of_Caudoviricetes	Fully clustered
8580	T16_D__k141_528200	T16_D__k141_528200	36	FALSE			Duplodnaviria		Uroviricota		Caudoviricetes		novel_order_105_of_Caudoviricetes		novel_family_0_of_novel_order_105_of_Caudoviricetes		novel_subfamily_0_of_novel_family_0_of_novel_order_105_of_Caudoviricetes||novel_family_2_of_novel_order_101_of_Caudoviricetes		novel_genus_5_of_novel_subfamily_0_of_novel_family_0_of_novel_order_105_of_Caudoviricetes||novel_family_2_of_novel_order_101_of_Caudoviricetes	Fully clustered
11130	T40_D__k141_1147344	T40_D__k141_1147344	38	FALSE			Duplodnaviria		Uroviricota		Caudoviricetes		novel_order_105_of_Caudoviricetes		novel_family_0_of_novel_order_105_of_Caudoviricetes		novel_subfamily_0_of_novel_family_0_of_novel_order_105_of_Caudoviricetes||novel_family_2_of_novel_order_101_of_Caudoviricetes		novel_genus_5_of_novel_subfamily_0_of_novel_family_0_of_novel_order_105_of_Caudoviricetes||novel_family_2_of_novel_order_101_of_Caudoviricetes	Fully clustered
18182	T88_D__k141_294372	T88_D__k141_294372	26	FALSE			Duplodnaviria		Uroviricota		Caudoviricetes		novel_order_105_of_Caudoviricetes		novel_family_0_of_novel_order_105_of_Caudoviricetes		novel_subfamily_0_of_novel_family_0_of_novel_order_105_of_Caudoviricetes||novel_family_2_of_novel_order_101_of_Caudoviricetes		novel_genus_5_of_novel_subfamily_0_of_novel_family_0_of_novel_order_105_of_Caudoviricetes||novel_family_2_of_novel_order_101_of_Caudoviricetes	Fully clustered
9160	T16_S__k141_160800	T16_S__k141_160800	51	FALSE			Duplodnaviria		Uroviricota		Caudoviricetes		novel_order_105_of_Caudoviricetes		novel_family_0_of_novel_order_105_of_Caudoviricetes		novel_subfamily_0_of_novel_family_0_of_novel_order_105_of_Caudoviricetes||novel_family_2_of_novel_order_101_of_Caudoviricetes		novel_genus_6_of_novel_subfamily_0_of_novel_family_0_of_novel_order_105_of_Caudoviricetes||novel_family_2_of_novel_order_101_of_Caudoviricetes	Fully clustered
6205	T104_S__k141_482473	T104_S__k141_482473	18	FALSE			Duplodnaviria		Uroviricota		Caudoviricetes		novel_order_105_of_Caudoviricetes		novel_family_0_of_novel_order_105_of_Caudoviricetes		novel_subfamily_0_of_novel_family_0_of_novel_order_105_of_Caudoviricetes||novel_family_2_of_novel_order_101_of_Caudoviricetes		novel_genus_7_of_novel_subfamily_0_of_novel_family_0_of_novel_order_105_of_Caudoviricetes||novel_family_2_of_novel_order_101_of_Caudoviricetes	Fully clustered
15272	T56_S__k141_218354	T56_S__k141_218354	44	FALSE			Duplodnaviria		Uroviricota		Caudoviricetes		novel_order_105_of_Caudoviricetes		novel_family_0_of_novel_order_105_of_Caudoviricetes		novel_subfamily_0_of_novel_family_0_of_novel_order_105_of_Caudoviricetes||novel_family_2_of_novel_order_101_of_Caudoviricetes		novel_genus_7_of_novel_subfamily_0_of_novel_family_0_of_novel_order_105_of_Caudoviricetes||novel_family_2_of_novel_order_101_of_Caudoviricetes	Fully clustered
10643	T36_S__k141_1114551	T36_S__k141_1114551	28	FALSE			Duplodnaviria		Uroviricota		Caudoviricetes		novel_order_105_of_Caudoviricetes		novel_family_0_of_novel_order_105_of_Caudoviricetes		novel_subfamily_0_of_novel_family_0_of_novel_order_105_of_Caudoviricetes||novel_family_2_of_novel_order_101_of_Caudoviricetes		novel_genus_8_of_novel_subfamily_0_of_novel_family_0_of_novel_order_105_of_Caudoviricetes||novel_family_2_of_novel_order_101_of_Caudoviricetes	Fully clustered
14943	T52_S_k141_1084705	T52_S_k141_1084705	25	FALSE			Duplodnaviria		Uroviricota		Caudoviricetes		novel_order_105_of_Caudoviricetes		novel_family_0_of_novel_order_105_of_Caudoviricetes		novel_subfamily_0_of_novel_family_0_of_novel_order_105_of_Caudoviricetes||novel_family_2_of_novel_order_101_of_Caudoviricetes		novel_genus_8_of_novel_subfamily_0_of_novel_family_0_of_novel_order_105_of_Caudoviricetes||novel_family_2_of_novel_order_101_of_Caudoviricetes	Fully clustered
19470	T8_S__k141_977596	T8_S__k141_977596	21	FALSE			Duplodnaviria		Uroviricota		Caudoviricetes		novel_order_105_of_Caudoviricetes		novel_family_0_of_novel_order_105_of_Caudoviricetes		novel_subfamily_0_of_novel_family_0_of_novel_order_105_of_Caudoviricetes||novel_family_2_of_novel_order_101_of_Caudoviricetes		novel_genus_8_of_novel_subfamily_0_of_novel_family_0_of_novel_order_105_of_Caudoviricetes||novel_family_2_of_novel_order_101_of_Caudoviricetes	Fully clustered
12347	T40_S__k141_550551	T40_S__k141_550551	13	FALSE			Duplodnaviria		Uroviricota		Caudoviricetes		novel_order_105_of_Caudoviricetes		novel_family_0_of_novel_order_105_of_Caudoviricetes		novel_subfamily_0_of_novel_family_0_of_novel_order_105_of_Caudoviricetes||novel_family_2_of_novel_order_101_of_Caudoviricetes		novel_genus_9_of_novel_subfamily_0_of_novel_family_0_of_novel_order_105_of_Caudoviricetes||novel_family_2_of_novel_order_101_of_Caudoviricetes	Fully clustered
9309	T16_S__k141_826360	T16_S__k141_826360	204	FALSE			Duplodnaviria		Uroviricota		Caudoviricetes		novel_order_105_of_Caudoviricetes		novel_family_0_of_novel_order_105_of_Caudoviricetes		novel_subfamily_0_of_novel_family_0_of_novel_order_105_of_Caudoviricetes||novel_family_2_of_novel_order_106_of_Caudoviricetes||novel_family_11_of_novel_order_106_of_Caudoviricetes||novel_family_3_of_novel_order_106_of_Caudoviricetes		novel_genus_1_of_novel_subfamily_0_of_novel_family_0_of_novel_order_105_of_Caudoviricetes||novel_family_2_of_novel_order_106_of_Caudoviricetes||novel_family_11_of_novel_order_106_of_Caudoviricetes||novel_family_3_of_novel_order_106_of_Caudoviricetes	Fully clustered
9674	T24_S__k141_171461	T24_S__k141_171461	24	FALSE			Duplodnaviria		Uroviricota		Caudoviricetes		novel_order_105_of_Caudoviricetes		novel_family_0_of_novel_order_105_of_Caudoviricetes		novel_subfamily_0_of_novel_family_0_of_novel_order_105_of_Caudoviricetes||novel_family_4_of_novel_order_102_of_Caudoviricetes		novel_genus_0_of_novel_subfamily_0_of_novel_family_0_of_novel_order_105_of_Caudoviricetes||novel_family_4_of_novel_order_102_of_Caudoviricetes	Fully clustered
10675	T36_S__k141_1245266	T36_S__k141_1245266	30	FALSE			Duplodnaviria		Uroviricota		Caudoviricetes		novel_order_105_of_Caudoviricetes		novel_family_0_of_novel_order_105_of_Caudoviricetes		novel_subfamily_0_of_novel_family_0_of_novel_order_105_of_Caudoviricetes||novel_family_4_of_novel_order_102_of_Caudoviricetes		novel_genus_0_of_novel_subfamily_0_of_novel_family_0_of_novel_order_105_of_Caudoviricetes||novel_family_4_of_novel_order_102_of_Caudoviricetes	Fully clustered
19063	T8_S__k141_1057959	T8_S__k141_1057959	14	FALSE			Duplodnaviria		Uroviricota		Caudoviricetes		novel_order_105_of_Caudoviricetes		novel_family_0_of_novel_order_105_of_Caudoviricetes		novel_subfamily_0_of_novel_family_0_of_novel_order_105_of_Caudoviricetes||novel_family_4_of_novel_order_102_of_Caudoviricetes		novel_genus_10_of_novel_subfamily_0_of_novel_family_0_of_novel_order_105_of_Caudoviricetes||novel_family_4_of_novel_order_102_of_Caudoviricetes	Fully clustered
14149	T4_S__k141_209272	T4_S__k141_209272	52	FALSE			Duplodnaviria		Uroviricota		Caudoviricetes		novel_order_105_of_Caudoviricetes		novel_family_0_of_novel_order_105_of_Caudoviricetes		novel_subfamily_0_of_novel_family_0_of_novel_order_105_of_Caudoviricetes||novel_family_4_of_novel_order_102_of_Caudoviricetes		novel_genus_2_of_novel_subfamily_0_of_novel_family_0_of_novel_order_105_of_Caudoviricetes||novel_family_4_of_novel_order_102_of_Caudoviricetes	Fully clustered
16297	T68_S__k141_1125439	T68_S__k141_1125439	92	FALSE			Duplodnaviria		Uroviricota		Caudoviricetes		novel_order_105_of_Caudoviricetes		novel_family_0_of_novel_order_105_of_Caudoviricetes		novel_subfamily_0_of_novel_family_0_of_novel_order_105_of_Caudoviricetes||novel_family_4_of_novel_order_102_of_Caudoviricetes		novel_genus_2_of_novel_subfamily_0_of_novel_family_0_of_novel_order_105_of_Caudoviricetes||novel_family_4_of_novel_order_102_of_Caudoviricetes	Fully clustered
6242	T104_S__k141_627903	T104_S__k141_627903	54	FALSE			Duplodnaviria		Uroviricota		Caudoviricetes		novel_order_105_of_Caudoviricetes		novel_family_0_of_novel_order_105_of_Caudoviricetes		novel_subfamily_0_of_novel_family_0_of_novel_order_105_of_Caudoviricetes||novel_family_4_of_novel_order_102_of_Caudoviricetes		novel_genus_3_of_novel_subfamily_0_of_novel_family_0_of_novel_order_105_of_Caudoviricetes||novel_family_4_of_novel_order_102_of_Caudoviricetes	Fully clustered
10656	T36_S__k141_1132753	T36_S__k141_1132753	76	FALSE			Duplodnaviria		Uroviricota		Caudoviricetes		novel_order_105_of_Caudoviricetes		novel_family_0_of_novel_order_105_of_Caudoviricetes		novel_subfamily_0_of_novel_family_0_of_novel_order_105_of_Caudoviricetes||novel_family_4_of_novel_order_102_of_Caudoviricetes		novel_genus_3_of_novel_subfamily_0_of_novel_family_0_of_novel_order_105_of_Caudoviricetes||novel_family_4_of_novel_order_102_of_Caudoviricetes	Fully clustered
15540	T60_S__k141_312229	T60_S__k141_312229	18	FALSE			Duplodnaviria		Uroviricota		Caudoviricetes		novel_order_105_of_Caudoviricetes		novel_family_0_of_novel_order_105_of_Caudoviricetes		novel_subfamily_0_of_novel_family_0_of_novel_order_105_of_Caudoviricetes||novel_family_4_of_novel_order_102_of_Caudoviricetes		novel_genus_4_of_novel_subfamily_0_of_novel_family_0_of_novel_order_105_of_Caudoviricetes||novel_family_4_of_novel_order_102_of_Caudoviricetes	Fully clustered
17567	T80_S__k141_404167	T80_S__k141_404167	23	FALSE			Duplodnaviria		Uroviricota		Caudoviricetes		novel_order_105_of_Caudoviricetes		novel_family_0_of_novel_order_105_of_Caudoviricetes		novel_subfamily_0_of_novel_family_0_of_novel_order_105_of_Caudoviricetes||novel_family_4_of_novel_order_102_of_Caudoviricetes		novel_genus_4_of_novel_subfamily_0_of_novel_family_0_of_novel_order_105_of_Caudoviricetes||novel_family_4_of_novel_order_102_of_Caudoviricetes	Fully clustered
10264	T28_S__k141_922945	T28_S__k141_922945	26	FALSE			Duplodnaviria		Uroviricota		Caudoviricetes		novel_order_105_of_Caudoviricetes		novel_family_0_of_novel_order_105_of_Caudoviricetes		novel_subfamily_0_of_novel_family_0_of_novel_order_105_of_Caudoviricetes||novel_family_4_of_novel_order_102_of_Caudoviricetes		novel_genus_5_of_novel_subfamily_0_of_novel_family_0_of_novel_order_105_of_Caudoviricetes||novel_family_4_of_novel_order_102_of_Caudoviricetes	Fully clustered
15261	T56_S__k141_17216	T56_S__k141_17216	26	FALSE			Duplodnaviria		Uroviricota		Caudoviricetes		novel_order_105_of_Caudoviricetes		novel_family_0_of_novel_order_105_of_Caudoviricetes		novel_subfamily_0_of_novel_family_0_of_novel_order_105_of_Caudoviricetes||novel_family_4_of_novel_order_102_of_Caudoviricetes		novel_genus_5_of_novel_subfamily_0_of_novel_family_0_of_novel_order_105_of_Caudoviricetes||novel_family_4_of_novel_order_102_of_Caudoviricetes	Fully clustered
17935	T84_S__k141_904347	T84_S__k141_904347	14	FALSE			Duplodnaviria		Uroviricota		Caudoviricetes		novel_order_105_of_Caudoviricetes		novel_family_0_of_novel_order_105_of_Caudoviricetes		novel_subfamily_0_of_novel_family_0_of_novel_order_105_of_Caudoviricetes||novel_family_4_of_novel_order_102_of_Caudoviricetes		novel_genus_5_of_novel_subfamily_0_of_novel_family_0_of_novel_order_105_of_Caudoviricetes||novel_family_4_of_novel_order_102_of_Caudoviricetes	Fully clustered
9782	T24_S__k141_580858	T24_S__k141_580858	14	FALSE			Duplodnaviria		Uroviricota		Caudoviricetes		novel_order_105_of_Caudoviricetes		novel_family_0_of_novel_order_105_of_Caudoviricetes		novel_subfamily_0_of_novel_family_0_of_novel_order_105_of_Caudoviricetes||novel_family_4_of_novel_order_102_of_Caudoviricetes		novel_genus_6_of_novel_subfamily_0_of_novel_family_0_of_novel_order_105_of_Caudoviricetes||novel_family_4_of_novel_order_102_of_Caudoviricetes	Fully clustered
15158	T52_S_k141_792538	T52_S_k141_792538	18	FALSE			Duplodnaviria		Uroviricota		Caudoviricetes		novel_order_105_of_Caudoviricetes		novel_family_0_of_novel_order_105_of_Caudoviricetes		novel_subfamily_0_of_novel_family_0_of_novel_order_105_of_Caudoviricetes||novel_family_4_of_novel_order_102_of_Caudoviricetes		novel_genus_6_of_novel_subfamily_0_of_novel_family_0_of_novel_order_105_of_Caudoviricetes||novel_family_4_of_novel_order_102_of_Caudoviricetes	Fully clustered
15320	T56_S__k141_418239	T56_S__k141_418239	18	FALSE			Duplodnaviria		Uroviricota		Caudoviricetes		novel_order_105_of_Caudoviricetes		novel_family_0_of_novel_order_105_of_Caudoviricetes		novel_subfamily_0_of_novel_family_0_of_novel_order_105_of_Caudoviricetes||novel_family_4_of_novel_order_102_of_Caudoviricetes		novel_genus_7_of_novel_subfamily_0_of_novel_family_0_of_novel_order_105_of_Caudoviricetes||novel_family_4_of_novel_order_102_of_Caudoviricetes	Fully clustered
19156	T8_S__k141_136734	T8_S__k141_136734	14	FALSE			Duplodnaviria		Uroviricota		Caudoviricetes		novel_order_105_of_Caudoviricetes		novel_family_0_of_novel_order_105_of_Caudoviricetes		novel_subfamily_0_of_novel_family_0_of_novel_order_105_of_Caudoviricetes||novel_family_4_of_novel_order_102_of_Caudoviricetes		novel_genus_7_of_novel_subfamily_0_of_novel_family_0_of_novel_order_105_of_Caudoviricetes||novel_family_4_of_novel_order_102_of_Caudoviricetes	Fully clustered
14287	T4_S__k141_822518	T4_S__k141_822518	37	FALSE			Duplodnaviria		Uroviricota		Caudoviricetes		novel_order_105_of_Caudoviricetes		novel_family_0_of_novel_order_105_of_Caudoviricetes		novel_subfamily_0_of_novel_family_0_of_novel_order_105_of_Caudoviricetes||novel_family_4_of_novel_order_102_of_Caudoviricetes		novel_genus_8_of_novel_subfamily_0_of_novel_family_0_of_novel_order_105_of_Caudoviricetes||novel_family_4_of_novel_order_102_of_Caudoviricetes	Fully clustered
15630	T60_S__k141_638351	T60_S__k141_638351	43	FALSE			Duplodnaviria		Uroviricota		Caudoviricetes		novel_order_105_of_Caudoviricetes		novel_family_0_of_novel_order_105_of_Caudoviricetes		novel_subfamily_0_of_novel_family_0_of_novel_order_105_of_Caudoviricetes||novel_family_4_of_novel_order_102_of_Caudoviricetes		novel_genus_8_of_novel_subfamily_0_of_novel_family_0_of_novel_order_105_of_Caudoviricetes||novel_family_4_of_novel_order_102_of_Caudoviricetes	Fully clustered
6209	T104_S__k141_51164	T104_S__k141_51164	14	FALSE			Duplodnaviria		Uroviricota		Caudoviricetes		novel_order_105_of_Caudoviricetes		novel_family_0_of_novel_order_105_of_Caudoviricetes		novel_subfamily_0_of_novel_family_0_of_novel_order_105_of_Caudoviricetes||novel_family_4_of_novel_order_102_of_Caudoviricetes		novel_genus_9_of_novel_subfamily_0_of_novel_family_0_of_novel_order_105_of_Caudoviricetes||novel_family_4_of_novel_order_102_of_Caudoviricetes	Fully clustered
17725	T84_S__k141_1255577	T84_S__k141_1255577	12	FALSE			Duplodnaviria		Uroviricota		Caudoviricetes		novel_order_105_of_Caudoviricetes		novel_family_0_of_novel_order_105_of_Caudoviricetes		novel_subfamily_0_of_novel_family_0_of_novel_order_105_of_Caudoviricetes||novel_family_4_of_novel_order_102_of_Caudoviricetes		novel_genus_9_of_novel_subfamily_0_of_novel_family_0_of_novel_order_105_of_Caudoviricetes||novel_family_4_of_novel_order_102_of_Caudoviricetes	Fully clustered
19093	T8_S__k141_11558	T8_S__k141_11558	16	FALSE			Duplodnaviria		Uroviricota		Caudoviricetes		novel_order_105_of_Caudoviricetes		novel_family_0_of_novel_order_105_of_Caudoviricetes		novel_subfamily_0_of_novel_family_0_of_novel_order_105_of_Caudoviricetes||novel_family_4_of_novel_order_102_of_Caudoviricetes		novel_genus_9_of_novel_subfamily_0_of_novel_family_0_of_novel_order_105_of_Caudoviricetes||novel_family_4_of_novel_order_102_of_Caudoviricetes	Fully clustered
7262	T12_S__k141_1055952	T12_S__k141_1055952	19	FALSE			Duplodnaviria		Uroviricota		Caudoviricetes		novel_order_105_of_Caudoviricetes		novel_family_0_of_novel_order_105_of_Caudoviricetes		novel_subfamily_0_of_novel_family_6_of_novel_order_104_of_Caudoviricetes||novel_family_0_of_novel_order_105_of_Caudoviricetes		novel_genus_2_of_novel_subfamily_0_of_novel_family_6_of_novel_order_104_of_Caudoviricetes||novel_family_0_of_novel_order_105_of_Caudoviricetes	Fully clustered
7418	T12_S__k141_46771	T12_S__k141_46771	62	FALSE			Duplodnaviria		Uroviricota		Caudoviricetes		novel_order_105_of_Caudoviricetes		novel_family_0_of_novel_order_105_of_Caudoviricetes		novel_subfamily_0_of_novel_family_6_of_novel_order_104_of_Caudoviricetes||novel_family_0_of_novel_order_105_of_Caudoviricetes		novel_genus_2_of_novel_subfamily_0_of_novel_family_6_of_novel_order_104_of_Caudoviricetes||novel_family_0_of_novel_order_105_of_Caudoviricetes	Fully clustered
15551	T60_S__k141_343278	T60_S__k141_343278	62	FALSE			Duplodnaviria		Uroviricota		Caudoviricetes		novel_order_105_of_Caudoviricetes		novel_family_0_of_novel_order_105_of_Caudoviricetes		novel_subfamily_0_of_novel_family_7_of_novel_order_102_of_Caudoviricetes||novel_family_0_of_novel_order_105_of_Caudoviricetes||novel_family_6_of_novel_order_102_of_Caudoviricetes		novel_genus_5_of_novel_subfamily_0_of_novel_family_7_of_novel_order_102_of_Caudoviricetes||novel_family_0_of_novel_order_105_of_Caudoviricetes||novel_family_6_of_novel_order_102_of_Caudoviricetes	Fully clustered
9393	T20_S__k141_116019	T20_S__k141_116019	160	FALSE			Duplodnaviria		Uroviricota		Caudoviricetes		novel_order_105_of_Caudoviricetes		novel_family_0_of_novel_order_105_of_Caudoviricetes		novel_subfamily_0_of_novel_family_9_of_novel_order_106_of_Caudoviricetes||novel_family_5_of_novel_order_96_of_Caudoviricetes||novel_family_0_of_novel_order_105_of_Caudoviricetes||novel_family_13_of_novel_order_106_of_Caudoviricetes		novel_genus_0_of_novel_subfamily_0_of_novel_family_9_of_novel_order_106_of_Caudoviricetes||novel_family_5_of_novel_order_96_of_Caudoviricetes||novel_family_0_of_novel_order_105_of_Caudoviricetes||novel_family_13_of_novel_order_106_of_Caudoviricetes	Fully clustered
18932	T88_S_k141_699787	T88_S_k141_699787	38	FALSE			Duplodnaviria		Uroviricota		Caudoviricetes		novel_order_105_of_Caudoviricetes		novel_family_0_of_novel_order_105_of_Caudoviricetes		novel_subfamily_1_of_novel_family_0_of_novel_order_105_of_Caudoviricetes		novel_genus_0_of_novel_subfamily_1_of_novel_family_0_of_novel_order_105_of_Caudoviricetes	Fully clustered
19440	T8_S__k141_918155	T8_S__k141_918155	26	FALSE			Duplodnaviria		Uroviricota		Caudoviricetes		novel_order_105_of_Caudoviricetes		novel_family_0_of_novel_order_105_of_Caudoviricetes		novel_subfamily_1_of_novel_family_0_of_novel_order_105_of_Caudoviricetes		novel_genus_0_of_novel_subfamily_1_of_novel_family_0_of_novel_order_105_of_Caudoviricetes	Fully clustered
9486	T20_S__k141_358308	T20_S__k141_358308	38	FALSE			Duplodnaviria		Uroviricota		Caudoviricetes		novel_order_105_of_Caudoviricetes		novel_family_0_of_novel_order_105_of_Caudoviricetes		novel_subfamily_1_of_novel_family_0_of_novel_order_105_of_Caudoviricetes		novel_genus_1_of_novel_subfamily_1_of_novel_family_0_of_novel_order_105_of_Caudoviricetes	Fully clustered
9372	T20_S__k141_1064770	T20_S__k141_1064770	18	FALSE			Duplodnaviria		Uroviricota		Caudoviricetes		novel_order_105_of_Caudoviricetes		novel_family_0_of_novel_order_105_of_Caudoviricetes		novel_subfamily_1_of_novel_family_0_of_novel_order_105_of_Caudoviricetes		novel_genus_2_of_novel_subfamily_1_of_novel_family_0_of_novel_order_105_of_Caudoviricetes	Fully clustered
18714	T88_S_k141_1153617	T88_S_k141_1153617	10	FALSE			Duplodnaviria		Uroviricota		Caudoviricetes		novel_order_105_of_Caudoviricetes		novel_family_10_of_novel_order_105_of_Caudoviricetes		novel_subfamily_0_of_novel_family_10_of_novel_order_105_of_Caudoviricetes		novel_genus_0_of_novel_subfamily_0_of_novel_family_10_of_novel_order_105_of_Caudoviricetes	Lower clustered then no edges
6151	T104_S__k141_261148	T104_S__k141_261148	20	FALSE			Duplodnaviria		Uroviricota		Caudoviricetes		novel_order_105_of_Caudoviricetes		novel_family_10_of_novel_order_105_of_Caudoviricetes		novel_subfamily_0_of_novel_family_10_of_novel_order_105_of_Caudoviricetes||novel_family_6_of_novel_order_104_of_Caudoviricetes||novel_family_6_of_novel_order_105_of_Caudoviricetes		novel_genus_2_of_novel_subfamily_0_of_novel_family_10_of_novel_order_105_of_Caudoviricetes||novel_family_6_of_novel_order_104_of_Caudoviricetes||novel_family_6_of_novel_order_105_of_Caudoviricetes	Fully clustered
12618	T44_S__k141_580094	T44_S__k141_580094	13	FALSE			Duplodnaviria		Uroviricota		Caudoviricetes		novel_order_105_of_Caudoviricetes		novel_family_10_of_novel_order_105_of_Caudoviricetes		novel_subfamily_0_of_novel_family_10_of_novel_order_105_of_Caudoviricetes||novel_family_6_of_novel_order_105_of_Caudoviricetes		novel_genus_0_of_novel_subfamily_0_of_novel_family_10_of_novel_order_105_of_Caudoviricetes||novel_family_6_of_novel_order_105_of_Caudoviricetes	Fully clustered
14989	T52_S_k141_1232785	T52_S_k141_1232785	7	FALSE			Duplodnaviria		Uroviricota		Caudoviricetes		novel_order_105_of_Caudoviricetes		novel_family_10_of_novel_order_105_of_Caudoviricetes		novel_subfamily_0_of_novel_family_10_of_novel_order_105_of_Caudoviricetes||novel_family_6_of_novel_order_105_of_Caudoviricetes		novel_genus_0_of_novel_subfamily_0_of_novel_family_10_of_novel_order_105_of_Caudoviricetes||novel_family_6_of_novel_order_105_of_Caudoviricetes	Fully clustered
15283	T56_S__k141_274069	T56_S__k141_274069	12	FALSE			Duplodnaviria		Uroviricota		Caudoviricetes		novel_order_105_of_Caudoviricetes		novel_family_10_of_novel_order_105_of_Caudoviricetes		novel_subfamily_0_of_novel_family_10_of_novel_order_105_of_Caudoviricetes||novel_family_6_of_novel_order_105_of_Caudoviricetes		novel_genus_0_of_novel_subfamily_0_of_novel_family_10_of_novel_order_105_of_Caudoviricetes||novel_family_6_of_novel_order_105_of_Caudoviricetes	Fully clustered
10857	T36_S__k141_610278	T36_S__k141_610278	49	FALSE			Duplodnaviria		Uroviricota		Caudoviricetes		novel_order_105_of_Caudoviricetes		novel_family_10_of_novel_order_105_of_Caudoviricetes		novel_subfamily_0_of_novel_family_10_of_novel_order_105_of_Caudoviricetes||novel_family_6_of_novel_order_105_of_Caudoviricetes		novel_genus_1_of_novel_subfamily_0_of_novel_family_10_of_novel_order_105_of_Caudoviricetes||novel_family_6_of_novel_order_105_of_Caudoviricetes	Fully clustered
18984	T88_S_k141_826348	T88_S_k141_826348	23	FALSE			Duplodnaviria		Uroviricota		Caudoviricetes		novel_order_105_of_Caudoviricetes		novel_family_10_of_novel_order_105_of_Caudoviricetes		novel_subfamily_0_of_novel_family_10_of_novel_order_105_of_Caudoviricetes||novel_family_6_of_novel_order_105_of_Caudoviricetes		novel_genus_1_of_novel_subfamily_0_of_novel_family_10_of_novel_order_105_of_Caudoviricetes||novel_family_6_of_novel_order_105_of_Caudoviricetes	Fully clustered
14214	T4_S__k141_512893	T4_S__k141_512893	26	FALSE			Duplodnaviria		Uroviricota		Caudoviricetes		novel_order_105_of_Caudoviricetes		novel_family_10_of_novel_order_105_of_Caudoviricetes		novel_subfamily_0_of_novel_family_10_of_novel_order_105_of_Caudoviricetes||novel_family_6_of_novel_order_105_of_Caudoviricetes		novel_genus_3_of_novel_subfamily_0_of_novel_family_10_of_novel_order_105_of_Caudoviricetes||novel_family_6_of_novel_order_105_of_Caudoviricetes	Fully clustered
17612	T80_S__k141_753619	T80_S__k141_753619	20	FALSE			Duplodnaviria		Uroviricota		Caudoviricetes		novel_order_105_of_Caudoviricetes		novel_family_10_of_novel_order_105_of_Caudoviricetes		novel_subfamily_0_of_novel_family_10_of_novel_order_105_of_Caudoviricetes||novel_family_6_of_novel_order_105_of_Caudoviricetes		novel_genus_3_of_novel_subfamily_0_of_novel_family_10_of_novel_order_105_of_Caudoviricetes||novel_family_6_of_novel_order_105_of_Caudoviricetes	Fully clustered
6172	T104_S__k141_351410	T104_S__k141_351410	13	FALSE			Duplodnaviria		Uroviricota		Caudoviricetes		novel_order_105_of_Caudoviricetes		novel_family_10_of_novel_order_105_of_Caudoviricetes		novel_subfamily_0_of_novel_family_10_of_novel_order_105_of_Caudoviricetes||novel_family_6_of_novel_order_105_of_Caudoviricetes		novel_genus_4_of_novel_subfamily_0_of_novel_family_10_of_novel_order_105_of_Caudoviricetes||novel_family_6_of_novel_order_105_of_Caudoviricetes	Fully clustered
18857	T88_S_k141_478335	T88_S_k141_478335	22	FALSE			Duplodnaviria		Uroviricota		Caudoviricetes		novel_order_105_of_Caudoviricetes		novel_family_10_of_novel_order_105_of_Caudoviricetes		novel_subfamily_0_of_novel_family_10_of_novel_order_105_of_Caudoviricetes||novel_family_6_of_novel_order_105_of_Caudoviricetes		novel_genus_4_of_novel_subfamily_0_of_novel_family_10_of_novel_order_105_of_Caudoviricetes||novel_family_6_of_novel_order_105_of_Caudoviricetes	Fully clustered
6263	T104_S__k141_714961	T104_S__k141_714961	12	FALSE			Duplodnaviria		Uroviricota		Caudoviricetes		novel_order_105_of_Caudoviricetes		novel_family_10_of_novel_order_105_of_Caudoviricetes		novel_subfamily_0_of_novel_family_10_of_novel_order_105_of_Caudoviricetes||novel_family_6_of_novel_order_105_of_Caudoviricetes		novel_genus_5_of_novel_subfamily_0_of_novel_family_10_of_novel_order_105_of_Caudoviricetes||novel_family_6_of_novel_order_105_of_Caudoviricetes	Fully clustered
9359	T20_S__k141_1042364	T20_S__k141_1042364	14	FALSE			Duplodnaviria		Uroviricota		Caudoviricetes		novel_order_105_of_Caudoviricetes		novel_family_10_of_novel_order_105_of_Caudoviricetes		novel_subfamily_0_of_novel_family_10_of_novel_order_105_of_Caudoviricetes||novel_family_6_of_novel_order_105_of_Caudoviricetes		novel_genus_5_of_novel_subfamily_0_of_novel_family_10_of_novel_order_105_of_Caudoviricetes||novel_family_6_of_novel_order_105_of_Caudoviricetes	Fully clustered
16367	T68_S__k141_391786	T68_S__k141_391786	12	FALSE			Duplodnaviria		Uroviricota		Caudoviricetes		novel_order_105_of_Caudoviricetes		novel_family_10_of_novel_order_105_of_Caudoviricetes		novel_subfamily_0_of_novel_family_10_of_novel_order_105_of_Caudoviricetes||novel_family_6_of_novel_order_105_of_Caudoviricetes		novel_genus_5_of_novel_subfamily_0_of_novel_family_10_of_novel_order_105_of_Caudoviricetes||novel_family_6_of_novel_order_105_of_Caudoviricetes	Fully clustered
19555	T92_S__k141_157875	T92_S__k141_157875	28	FALSE			Duplodnaviria		Uroviricota		Caudoviricetes		novel_order_105_of_Caudoviricetes		novel_family_10_of_novel_order_105_of_Caudoviricetes		novel_subfamily_0_of_novel_family_10_of_novel_order_105_of_Caudoviricetes||novel_family_6_of_novel_order_105_of_Caudoviricetes		novel_genus_6_of_novel_subfamily_0_of_novel_family_10_of_novel_order_105_of_Caudoviricetes||novel_family_6_of_novel_order_105_of_Caudoviricetes	Fully clustered
19610	T92_S__k141_399772	T92_S__k141_399772	14	FALSE			Duplodnaviria		Uroviricota		Caudoviricetes		novel_order_105_of_Caudoviricetes		novel_family_10_of_novel_order_105_of_Caudoviricetes		novel_subfamily_0_of_novel_family_10_of_novel_order_105_of_Caudoviricetes||novel_family_6_of_novel_order_105_of_Caudoviricetes		novel_genus_7_of_novel_subfamily_0_of_novel_family_10_of_novel_order_105_of_Caudoviricetes||novel_family_6_of_novel_order_105_of_Caudoviricetes	Fully clustered
15608	T60_S__k141_541922	T60_S__k141_541922	11	FALSE			Duplodnaviria		Uroviricota		Caudoviricetes		novel_order_105_of_Caudoviricetes		novel_family_10_of_novel_order_105_of_Caudoviricetes		novel_subfamily_0_of_novel_family_10_of_novel_order_105_of_Caudoviricetes||novel_family_6_of_novel_order_105_of_Caudoviricetes||novel_family_9_of_novel_order_106_of_Caudoviricetes||novel_family_9_of_novel_order_105_of_Caudoviricetes		novel_genus_0_of_novel_subfamily_0_of_novel_family_10_of_novel_order_105_of_Caudoviricetes||novel_family_6_of_novel_order_105_of_Caudoviricetes||novel_family_9_of_novel_order_106_of_Caudoviricetes||novel_family_9_of_novel_order_105_of_Caudoviricetes	Fully clustered
17392	T76_S__k141_489227	T76_S__k141_489227	10	FALSE			Duplodnaviria		Uroviricota		Caudoviricetes		novel_order_105_of_Caudoviricetes		novel_family_10_of_novel_order_105_of_Caudoviricetes		novel_subfamily_0_of_novel_family_10_of_novel_order_105_of_Caudoviricetes||novel_family_6_of_novel_order_105_of_Caudoviricetes||novel_family_9_of_novel_order_106_of_Caudoviricetes||novel_family_9_of_novel_order_105_of_Caudoviricetes		novel_genus_0_of_novel_subfamily_0_of_novel_family_10_of_novel_order_105_of_Caudoviricetes||novel_family_6_of_novel_order_105_of_Caudoviricetes||novel_family_9_of_novel_order_106_of_Caudoviricetes||novel_family_9_of_novel_order_105_of_Caudoviricetes	Fully clustered
18019	T88_D__k141_1092938	T88_D__k141_1092938	16	FALSE			Duplodnaviria		Uroviricota		Caudoviricetes		novel_order_105_of_Caudoviricetes		novel_family_10_of_novel_order_105_of_Caudoviricetes		novel_subfamily_0_of_novel_family_10_of_novel_order_105_of_Caudoviricetes||novel_family_6_of_novel_order_105_of_Caudoviricetes||novel_family_9_of_novel_order_106_of_Caudoviricetes||novel_family_9_of_novel_order_105_of_Caudoviricetes		novel_genus_10_of_novel_subfamily_0_of_novel_family_10_of_novel_order_105_of_Caudoviricetes||novel_family_6_of_novel_order_105_of_Caudoviricetes||novel_family_9_of_novel_order_106_of_Caudoviricetes||novel_family_9_of_novel_order_105_of_Caudoviricetes	Fully clustered
[truncated: 19,056 more rows]
